# Supplementary material for: A quantitative framework reveals traditional laboratory growth is a highly accurate model of human oral infection
Source: Proc Natl Acad Sci U S A. 2022 Jan 6;119(2):e2116637119. doi: 10.1073/pnas.2116637119 (PMC8764681; doi:10.1073/pnas.2116637119)
Supplement: Supplementary File [file pnas.2116637119.sd01.xlsx]

## Sheet: genomes
Dataset S1A. Genomes used to build pangenome.
Organism/Name	Strain	BioSample	BioProject	Assembly	LocusID	Size (Mb)	GC%	Scaffolds	Genes	Proteins	Level	RefSeq FTP
Porphyromonas gingivalis	MP4-504	SAMN04309157	PRJNA305025	GCA_001553795.1	AT291	2.37345	48.3	92	2199	1989	Contig	ftp://ftp.ncbi.nlm.nih.gov/genomes/all/GCF/001/553/795/GCF_001553795.1_ASM155379v1
Porphyromonas gingivalis	11A	SAMEA3505344	PRJEB10280	GCA_900157295.1	B0490	2.30412	48.4	89	2105	1927	Scaffold	ftp://ftp.ncbi.nlm.nih.gov/genomes/all/GCF/900/157/295/GCF_900157295.1_11A
Porphyromonas gingivalis	ATCC 49417	SAMEA3505348	PRJEB10280	GCA_900157255.1	B0492	2.42422	48.3	77	2279	2043	Scaffold	ftp://ftp.ncbi.nlm.nih.gov/genomes/all/GCF/900/157/255/GCF_900157255.1_ATCC49417
Porphyromonas gingivalis	7BTORR	SAMEA3505343	PRJEB10280	GCA_900157225.1	B0493	2.24898	48.4	72	2017	1865	Scaffold	ftp://ftp.ncbi.nlm.nih.gov/genomes/all/GCF/900/157/225/GCF_900157225.1_7BTORR
Porphyromonas gingivalis	KCOM 2797	SAMN07125718	PRJNA386726	GCA_002204455.1	CBG53	2.39438	48.4	44	2165	2001	Scaffold	ftp://ftp.ncbi.nlm.nih.gov/genomes/all/GCF/002/204/455/GCF_002204455.1_ASM220445v1
Porphyromonas gingivalis ATCC 33277	ATCC 33277	SAMN07315160	PRJNA393092	GCA_002892575.1	CF001	2.37987	48.4	1	2179	1994	Complete Genome	ftp://ftp.ncbi.nlm.nih.gov/genomes/all/GCF/002/892/575/GCF_002892575.1_ASM289257v1
Porphyromonas gingivalis	TDC 60	SAMN07315161	PRJNA393092	GCA_002892555.1	CF002	2.33488	48.4	1	2116	1946	Complete Genome	ftp://ftp.ncbi.nlm.nih.gov/genomes/all/GCF/002/892/555/GCF_002892555.1_ASM289255v1
Porphyromonas gingivalis	W83	SAMN07315163	PRJNA393092	GCA_002892595.1	CF003	2.344	48.3	1	2122	1942	Complete Genome	ftp://ftp.ncbi.nlm.nih.gov/genomes/all/GCF/002/892/595/GCF_002892595.1_ASM289259v1
Porphyromonas gingivalis	WW2866	SAMN07602652	PRJNA401301	GCA_002529185.1	CLI74	2.3145	48.5	123	2164	1974	Contig	ftp://ftp.ncbi.nlm.nih.gov/genomes/all/GCF/002/529/185/GCF_002529185.1_ASM252918v1
Porphyromonas gingivalis	KCOM 2796	SAMN07831761	PRJNA415687	GCA_002754115.1	CS059	2.47617	48.1	1	2139	1971	Complete Genome	ftp://ftp.ncbi.nlm.nih.gov/genomes/all/GCF/002/754/115/GCF_002754115.1_ASM275411v1
Porphyromonas gingivalis	KCOM 2798	SAMN07836904	PRJNA415867	GCA_002754135.1	CS374	2.41067	48.3	1	2094	1936	Complete Genome	ftp://ftp.ncbi.nlm.nih.gov/genomes/all/GCF/002/754/135/GCF_002754135.1_ASM275413v1
Porphyromonas gingivalis	KCOM 2799	SAMN07836928	PRJNA415884	GCA_002753955.1	CS387	2.46936	48.4	1	2174	2023	Complete Genome	ftp://ftp.ncbi.nlm.nih.gov/genomes/all/GCF/002/753/955/GCF_002753955.1_ASM275395v1
Porphyromonas gingivalis	KCOM 2800	SAMN07836934	PRJNA415885	GCA_002754155.1	CS388	2.25472	48.4	1	1939	1791	Complete Genome	ftp://ftp.ncbi.nlm.nih.gov/genomes/all/GCF/002/754/155/GCF_002754155.1_ASM275415v1
Porphyromonas gingivalis	KCOM 2801	SAMN07840081	PRJNA416018	GCA_002753975.1	CS543	2.47832	48.3	1	2186	2025	Complete Genome	ftp://ftp.ncbi.nlm.nih.gov/genomes/all/GCF/002/753/975/GCF_002753975.1_ASM275397v1
Porphyromonas gingivalis	KCOM 2802	SAMN07840090	PRJNA416019	GCA_002754015.1	CS544	2.37409	48.5	1	2063	1927	Complete Genome	ftp://ftp.ncbi.nlm.nih.gov/genomes/all/GCF/002/754/015/GCF_002754015.1_ASM275401v1
Porphyromonas gingivalis	KCOM 2803	SAMN07840091	PRJNA416020	GCA_002754035.1	CS545	2.35391	48.4	1	2057	1908	Complete Genome	ftp://ftp.ncbi.nlm.nih.gov/genomes/all/GCF/002/754/035/GCF_002754035.1_ASM275403v1
Porphyromonas gingivalis	KCOM 2804	SAMN07840092	PRJNA416021	GCA_002754055.1	CS546	2.46379	48.2	1	2140	2001	Complete Genome	ftp://ftp.ncbi.nlm.nih.gov/genomes/all/GCF/002/754/055/GCF_002754055.1_ASM275405v1
Porphyromonas gingivalis	KCOM 2805	SAMN07840094	PRJNA416023	GCA_002754075.1	CS548	2.48292	48.2	1	2158	2021	Complete Genome	ftp://ftp.ncbi.nlm.nih.gov/genomes/all/GCF/002/754/075/GCF_002754075.1_ASM275407v1
Porphyromonas gingivalis	KCOM 3131	SAMN07840095	PRJNA416024	GCA_002753935.1	CS549	2.35916	48.2	1	2022	1874	Complete Genome	ftp://ftp.ncbi.nlm.nih.gov/genomes/all/GCF/002/753/935/GCF_002753935.1_ASM275393v1
Porphyromonas gingivalis	KCOM 3001	SAMN07840097	PRJNA416025	GCA_002754095.1	CS550	2.35352	48.4	1	2017	1883	Complete Genome	ftp://ftp.ncbi.nlm.nih.gov/genomes/all/GCF/002/754/095/GCF_002754095.1_ASM275409v1
Porphyromonas gingivalis	HG66	SAMN02732406	PRJNA245225	GCA_000739415.1	EG14	2.44178	48.1	1	2234	2040	Chromosome	ftp://ftp.ncbi.nlm.nih.gov/genomes/all/GCF/000/739/415/GCF_000739415.1_ASM73941v1
Porphyromonas gingivalis F0570	F0570	SAMN02436747	PRJNA173939	GCA_000467835.1	HMPREF1555	2.28279	48.5	117	1989	1873	Scaffold	ftp://ftp.ncbi.nlm.nih.gov/genomes/all/GCF/000/467/835/GCF_000467835.1_ASM46783v1
Porphyromonas gingivalis	A7436	SAMN03366764	PRJNA276132	GCA_001263815.1	PGA7	2.36703	48.3	1	2142	1969	Complete Genome	ftp://ftp.ncbi.nlm.nih.gov/genomes/all/GCF/001/263/815/GCF_001263815.1_ASM126381v1
Porphyromonas gingivalis 381	381	SAMN03656156	PRJNA276132	GCA_001314265.1	PGF	2.37887	48.4	1	2058	1907	Complete Genome	ftp://ftp.ncbi.nlm.nih.gov/genomes/all/GCF/001/314/265/GCF_001314265.1_ASM131426v1
Porphyromonas gingivalis AJW4	AJW4	SAMN03372093	PRJNA276132	GCA_001274615.1	PGJ	2.37249	48.3	1	2149	1978	Complete Genome	ftp://ftp.ncbi.nlm.nih.gov/genomes/all/GCF/001/274/615/GCF_001274615.1_ASM127461v1
Porphyromonas gingivalis A7A1-28	A7A1-28	SAMN03653671	PRJNA276132	GCA_001444325.1	PGS	2.24902	48.6	1	2032	1827	Complete Genome	ftp://ftp.ncbi.nlm.nih.gov/genomes/all/GCF/001/444/325/GCF_001444325.1_ASM144432v1
Porphyromonas gingivalis SJD2	SJD2	SAMN02470968	PRJNA205615	GCA_000503975.1	SJDPG2	2.32955	48.4	117	2049	1881	Scaffold	ftp://ftp.ncbi.nlm.nih.gov/genomes/all/GCF/000/503/975/GCF_000503975.1_SJD2

## Sheet: locus_IDs
Dataset S1B. Orthologs across pangenome.
																	Not used to build pangenome		F0570	SJD2	HG66	A7436	AJW4	381	A7A1-28	MP4-504	KCOM 2797	WW2866	KCOM 3131	KCOM 2799	KCOM 2801	KCOM 2802	KCOM 2803	KCOM 2804	KCOM 2805	KCOM 3001	KCOM 2796	KCOM 2798	KCOM 2800	TDC 60	ATCC 33277	W83	7BTORR	ATCC 49417	11A
Pangenome LocusID	Gene	Non-unique gene name	Annotation	No. isolates	No. sequences	Avg sequences per isolate	Genome Fragment	Order within Fragment	Accessory Fragment	Accessory Order with Fragment	Min group size nuc	Max group size nuc	Avg group size nuc	MAX genes/genome/ortholog	Number of genomes	number of genes	PGN_old (ATCC 33277)	PG_old (W83)	GCF_000467835.1_ASM46783v1_genomic.gbk	GCF_000503975.1_SJD2_genomic.gbk	GCF_000739415.1_ASM73941v1_genomic.gbk	GCF_001263815.1_ASM126381v1_genomic.gbk	GCF_001274615.1_ASM127461v1_genomic.gbk	GCF_001314265.1_ASM131426v1_genomic.gbk	GCF_001444325.1_ASM144432v1_genomic.gbk	GCF_001553795.1_ASM155379v1_genomic.gbk	GCF_002204455.1_ASM220445v1_genomic.gbk	GCF_002529185.1_ASM252918v1_genomic.gbk	GCF_002753935.1_ASM275393v1_genomic.gbk	GCF_002753955.1_ASM275395v1_genomic.gbk	GCF_002753975.1_ASM275397v1_genomic.gbk	GCF_002754015.1_ASM275401v1_genomic.gbk	GCF_002754035.1_ASM275403v1_genomic.gbk	GCF_002754055.1_ASM275405v1_genomic.gbk	GCF_002754075.1_ASM275407v1_genomic.gbk	GCF_002754095.1_ASM275409v1_genomic.gbk	GCF_002754115.1_ASM275411v1_genomic.gbk	GCF_002754135.1_ASM275413v1_genomic.gbk	GCF_002754155.1_ASM275415v1_genomic.gbk	GCF_002892555.1_ASM289255v1_genomic.gbk	GCF_002892575.1_ASM289257v1_genomic.gbk	GCF_002892595.1_ASM289259v1_genomic.gbk	GCF_900157225.1_7BTORR_genomic.gbk	GCF_900157255.1_ATCC49417_genomic.gbk	GCF_900157295.1_11A_genomic.gbk
PgPan_0001	truA		tRNA pseudouridine(38-40) synthase TruA	27	27	1	1	1	1	1860	758	758	758	1	27	27	PGN_0782	--	HMPREF1555_RS05595	SJDPG2_RS03155	EG14_RS08030	PGA7_RS05680	PGJ_RS05155	PGF_RS03715	PGS_RS05615	AT291_RS05595	CBG53_RS01465	CLI74_RS08360	CS549_RS00510	CS387_RS03295	CS543_RS05380	CS544_RS02795	CS545_RS03895	CS546_RS01380	CS548_RS07775	CS550_RS03185	CS059_RS11130	CS374_RS08690	CS388_RS00705	CF002_RS02385	CF001_RS13995	CF003_RS14260	B0493_RS05245	B0492_RS02240	B0490_RS07770
PgPan_0002	PGJ_RS11420		hypothetical protein	1	1	1	1	2	1	1861	245	245	245	1	1	1	--	--	--	--	--	--	PGJ_RS11420	--	--	--	--	--	--	--	--	--	--	--	--	--	--	--	--	--	--	--	--	--	--
PgPan_0003	CS546_RS01375		DNA-binding protein	18	18	1	1	3	1	1862	482	482	482	1	18	18	PGN_0783	--	--	SJDPG2_RS03150	EG14_RS08020	--	PGJ_RS05150	PGF_RS03720	PGS_RS05610	--	CBG53_RS01470	--	--	CS387_RS03290	--	CS544_RS02790	CS545_RS03900	CS546_RS01375	CS548_RS07770	CS550_RS03190	CS059_RS11125	--	CS388_RS00700	CF002_RS02390	CF001_RS14000	--	B0493_RS00240	--	B0490_RS07775
PgPan_0004	PGJ_RS05145		IS982-like element IS195 family transposase	1	1	1	1	4	1	1863	902	902	902	1	1	1	--	--	--	--	--	--	PGJ_RS05145	--	--	--	--	--	--	--	--	--	--	--	--	--	--	--	--	--	--	--	--	--	--
PgPan_0005	CS546_RS01370		hypothetical protein	15	15	1	1	5	1	1864	1217	1310	1262	1	15	15	PGN_0784	--	--	SJDPG2_RS03145	EG14_RS08015	--	PGJ_RS05140	PGF_RS03725	PGS_RS05605	--	--	--	--	CS387_RS03285	--	--	CS545_RS03905	CS546_RS01370	CS548_RS07765	--	CS059_RS11120	--	CS388_RS00695	CF002_RS02395	CF001_RS14005	--	B0493_RS00235	--	B0490_RS07780
PgPan_0006	CS548_RS07760		hypothetical protein	15	15	1	1	6	1	1865	320	329	327	1	15	15	PGN_0785	--	--	SJDPG2_RS03140	EG14_RS08010	--	PGJ_RS05135	PGF_RS03730	PGS_RS05600	--	--	--	--	CS387_RS03280	--	--	CS545_RS03910	CS546_RS01365	CS548_RS07760	--	CS059_RS11115	--	CS388_RS00690	CF002_RS02400	CF001_RS14010	--	B0493_RS00230	--	B0490_RS07785
PgPan_0007	CS374_RS08695		DUF2130 domain-containing protein	27	27	1	1	7	1	1866	1349	1352	1351	1	27	27	PGN_0786	PG_0756	HMPREF1555_RS05600	SJDPG2_RS03135	EG14_RS08005	PGA7_RS05665	PGJ_RS05130	PGF_RS03735	PGS_RS05595	AT291_RS05590	CBG53_RS00910	CLI74_RS09990	CS549_RS00505	CS387_RS03275	CS543_RS05385	CS544_RS02780	CS545_RS03915	CS546_RS01360	CS548_RS07755	CS550_RS03200	CS059_RS11110	CS374_RS08695	CS388_RS00685	CF002_RS02405	CF001_RS14015	CF003_RS14265	B0493_RS00225	B0492_RS02245	B0490_RS07790
PgPan_0008	EG14_RS08000		hypothetical protein	27	27	1	1	8	1	1867	647	647	647	1	27	27	PGN_0787	PG_0757	HMPREF1555_RS05605	SJDPG2_RS03130	EG14_RS08000	PGA7_RS05660	PGJ_RS05125	PGF_RS03740	PGS_RS05590	AT291_RS05585	CBG53_RS00905	CLI74_RS09995	CS549_RS00500	CS387_RS03270	CS543_RS05390	CS544_RS02775	CS545_RS03920	CS546_RS01355	CS548_RS07750	CS550_RS03205	CS059_RS11105	CS374_RS08700	CS388_RS00680	CF002_RS02410	CF001_RS14020	CF003_RS14270	B0493_RS00220	B0492_RS02250	B0490_RS07795
PgPan_0009	CS388_RS00675		M3 family metallopeptidase	27	27	1	1	9	1	1868	2087	2087	2087	1	27	27	PGN_0788	PG_0758	HMPREF1555_RS05610	SJDPG2_RS03125	EG14_RS07995	PGA7_RS05655	PGJ_RS05120	PGF_RS03745	PGS_RS05585	AT291_RS05580	CBG53_RS00900	CLI74_RS10000	CS549_RS00495	CS387_RS03265	CS543_RS05395	CS544_RS02770	CS545_RS03925	CS546_RS01350	CS548_RS07745	CS550_RS03210	CS059_RS11100	CS374_RS08705	CS388_RS00675	CF002_RS02415	CF001_RS14025	CF003_RS14275	B0493_RS00215	B0492_RS02255	B0490_RS07800
PgPan_0010	B0492_RS02260		hypothetical protein	27	27	1	1	10	1	1869	2138	2138	2138	1	27	27	PGN_0789	PG_0759	HMPREF1555_RS05615	SJDPG2_RS03120	EG14_RS07990	PGA7_RS05650	PGJ_RS05115	PGF_RS03750	PGS_RS05580	AT291_RS05575	CBG53_RS00895	CLI74_RS10005	CS549_RS00490	CS387_RS03260	CS543_RS05400	CS544_RS02765	CS545_RS03930	CS546_RS01345	CS548_RS07740	CS550_RS03215	CS059_RS11095	CS374_RS08710	CS388_RS00670	CF002_RS02420	CF001_RS14030	CF003_RS14280	B0493_RS00210	B0492_RS02260	B0490_RS07805
PgPan_0011	CS548_RS07735		IS5 family transposase	6	6	1	1	11	1	1870	288	1085	951	1	6	6	--	--	--	--	--	--	PGJ_RS05110	--	--	AT291_RS01695	--	--	CS549_RS00480	--	--	--	--	CS546_RS01340	CS548_RS07735	--	CS059_RS11090	--	--	--	--	--	--	--	--
PgPan_0012	tig		trigger factor	27	27	1	1	12	1	1871	1376	1376	1376	1	27	27	PGN_0791	PG_0762	HMPREF1555_RS05630	SJDPG2_RS01390	EG14_RS07980	PGA7_RS05640	PGJ_RS05105	PGF_RS03760	PGS_RS05570	AT291_RS01700	CBG53_RS00890	CLI74_RS03080	CS549_RS00485	CS387_RS03250	CS543_RS05405	CS544_RS02755	CS545_RS03935	CS546_RS01330	CS548_RS07725	CS550_RS03220	CS059_RS11085	CS374_RS08725	CS388_RS00665	CF002_RS02425	CF001_RS14040	CF003_RS14295	B0493_RS09310	B0492_RS02270	B0490_RS04920
PgPan_0013	PGJ_RS05100		polyribonucleotide nucleotidyltransferase	27	27	1	1	13	1	1872	2231	2231	2231	1	27	27	PGN_0792	PG_0766	HMPREF1555_RS02585	SJDPG2_RS01395	EG14_RS07975	PGA7_RS05630	PGJ_RS05100	PGF_RS03765	PGS_RS05565	AT291_RS01710	CBG53_RS00885	CLI74_RS03075	CS549_RS00470	CS387_RS03245	CS543_RS05410	CS544_RS02745	CS545_RS03940	CS546_RS01325	CS548_RS07720	CS550_RS03225	CS059_RS11080	CS374_RS08730	CS388_RS00660	CF002_RS02430	CF001_RS14045	CF003_RS14310	B0493_RS09315	B0492_RS05745	B0490_RS04925
PgPan_0014	CS374_RS08735		4-alpha-glucanotransferase	27	27	1	1	14	1	1873	2693	2711	2693	1	27	27	PGN_0793	PG_0767	HMPREF1555_RS02590	SJDPG2_RS01400	EG14_RS07970	PGA7_RS05625	PGJ_RS05095	PGF_RS03770	PGS_RS05560	AT291_RS01715	CBG53_RS00880	CLI74_RS03070	CS549_RS00465	CS387_RS03240	CS543_RS05415	CS544_RS02740	CS545_RS03945	CS546_RS01320	CS548_RS07715	CS550_RS03230	CS059_RS11075	CS374_RS08735	CS388_RS00655	CF002_RS02435	CF001_RS14050	CF003_RS14315	B0493_RS09320	B0492_RS05740	B0490_RS04930
PgPan_0015	PGS_RS05555		DUF2891 domain-containing protein	27	27	1	1	15	1	1874	731	1106	1092	1	27	27	PGN_0794	PG_0768	HMPREF1555_RS02595	SJDPG2_RS01405	EG14_RS07965	PGA7_RS05620	PGJ_RS05090	PGF_RS03775	PGS_RS05555	AT291_RS01720	CBG53_RS00875	CLI74_RS03065	CS549_RS00460	CS387_RS03235	CS543_RS05420	CS544_RS02735	CS545_RS03950	CS546_RS01315	CS548_RS07710	CS550_RS03235	CS059_RS11070	CS374_RS08740	CS388_RS00650	CF002_RS02440	CF001_RS14055	CF003_RS14320	B0493_RS09325	B0492_RS05735	B0490_RS04940
PgPan_0016	CS545_RS03955		hypothetical protein	25	25	1	1	16	1	1875	2141	2141	2141	1	25	25	PGN_0795	--	HMPREF1555_RS02600	SJDPG2_RS01410	EG14_RS07960	--	PGJ_RS05085	PGF_RS03780	PGS_RS05550	AT291_RS01725	CBG53_RS00870	CLI74_RS03060	CS549_RS00455	CS387_RS03230	CS543_RS05425	CS544_RS02730	CS545_RS03955	CS546_RS01310	CS548_RS07705	CS550_RS03240	CS059_RS11065	CS374_RS08745	CS388_RS00645	CF002_RS02445	CF001_RS14060	--	B0493_RS09330	B0492_RS05730	B0490_RS04945
PgPan_0017	CBG53_RS00570		acyl-CoA dehydrogenase	27	27	1	1	17	1	1876	1721	1721	1721	1	27	27	PGN_0799	PG_0775	HMPREF1555_RS02635	SJDPG2_RS01425	EG14_RS07945	PGA7_RS05595	PGJ_RS05070	PGF_RS03795	PGS_RS05535	AT291_RS01740	CBG53_RS00570	CLI74_RS03045	CS549_RS00425	CS387_RS02910	CS543_RS05440	CS544_RS02460	CS545_RS03970	CS546_RS01295	CS548_RS07690	CS550_RS03255	CS059_RS11045	CS374_RS08775	CS388_RS00630	CF002_RS02460	CF001_RS14075	CF003_RS14340	B0493_RS09345	B0492_RS05715	B0490_RS04960
PgPan_0018	CF002_RS02465		electron transfer flavoprotein subunit alpha/FixB family protein	27	27	1	1	18	1	1877	1019	1019	1019	1	27	27	PGN_0800	PG_0776	HMPREF1555_RS02640	SJDPG2_RS01430	EG14_RS07940	PGA7_RS05590	PGJ_RS05065	PGF_RS03800	PGS_RS05530	AT291_RS01745	CBG53_RS00565	CLI74_RS03040	CS549_RS00420	CS387_RS02905	CS543_RS05445	CS544_RS02455	CS545_RS03975	CS546_RS01290	CS548_RS07685	CS550_RS03260	CS059_RS11040	CS374_RS08780	CS388_RS00625	CF002_RS02465	CF001_RS14080	CF003_RS14345	B0493_RS09350	B0492_RS05710	B0490_RS04965
PgPan_0019	HMPREF1555_RS02645		electron transfer flavoprotein subunit beta/FixA family protein	27	27	1	1	19	1	1878	866	866	866	1	27	27	PGN_0801	PG_0777	HMPREF1555_RS02645	SJDPG2_RS01435	EG14_RS07935	PGA7_RS05585	PGJ_RS05060	PGF_RS03805	PGS_RS05525	AT291_RS01750	CBG53_RS00560	CLI74_RS03035	CS549_RS00415	CS387_RS02900	CS543_RS05450	CS544_RS02450	CS545_RS03980	CS546_RS01285	CS548_RS07680	CS550_RS03265	CS059_RS11035	CS374_RS08785	CS388_RS00620	CF002_RS02470	CF001_RS14085	CF003_RS14350	B0493_RS09355	B0492_RS05705	B0490_RS04970
PgPan_0020	tsaB		tRNA (adenosine(37)-N6)-threonylcarbamoyltransferase complex dimerization subunit type 1 TsaB	27	27	1	1	20	1	1879	719	719	719	1	27	27	PGN_0802	PG_0778	HMPREF1555_RS02650	SJDPG2_RS01440	EG14_RS07930	PGA7_RS05580	PGJ_RS05055	PGF_RS03810	PGS_RS05520	AT291_RS01755	CBG53_RS00550	CLI74_RS03030	CS549_RS00410	CS387_RS02895	CS543_RS05455	CS544_RS02445	CS545_RS03985	CS546_RS01280	CS548_RS07675	CS550_RS03270	CS059_RS11030	CS374_RS08790	CS388_RS00615	CF002_RS02475	CF001_RS14090	CF003_RS14355	B0493_RS09360	B0492_RS05700	B0490_RS04975
PgPan_0021	CS545_RS04000		biopolymer transporter ExbD	27	27	1	1	21	1	1880	473	473	473	1	27	27	PGN_0803	PG_0779	HMPREF1555_RS02655	SJDPG2_RS01445	EG14_RS07925	PGA7_RS05575	PGJ_RS05050	PGF_RS03815	PGS_RS05515	AT291_RS01760	CBG53_RS00545	CLI74_RS03025	CS549_RS00405	CS387_RS02890	CS543_RS05460	CS544_RS02440	CS545_RS04000	CS546_RS01275	CS548_RS07670	CS550_RS03275	CS059_RS11025	CS374_RS08795	CS388_RS00600	CF002_RS02480	CF001_RS14095	CF003_RS14360	B0493_RS09365	B0492_RS05695	B0490_RS04980
PgPan_0022	B0492_RS05690		transport energizing protein, ExbD/TolR family	27	27	1	1	22	1	1881	614	614	614	1	27	27	PGN_0804	PG_0780	HMPREF1555_RS02660	SJDPG2_RS01450	EG14_RS07920	PGA7_RS05570	PGJ_RS05045	PGF_RS03820	PGS_RS05510	AT291_RS01765	CBG53_RS00540	CLI74_RS03020	CS549_RS00400	CS387_RS02885	CS543_RS05465	CS544_RS02435	CS545_RS04005	CS546_RS01270	CS548_RS07665	CS550_RS03280	CS059_RS11020	CS374_RS08800	CS388_RS00595	CF002_RS02485	CF001_RS14100	CF003_RS14365	B0493_RS09370	B0492_RS05690	B0490_RS04985
PgPan_0023	CS545_RS04010		hypothetical protein	27	27	1	1	23	1	1882	470	470	470	1	27	27	PGN_0805	PG_0781	HMPREF1555_RS02665	SJDPG2_RS01455	EG14_RS07915	PGA7_RS05565	PGJ_RS05040	PGF_RS03825	PGS_RS05505	AT291_RS01770	CBG53_RS00535	CLI74_RS03015	CS549_RS00395	CS387_RS02880	CS543_RS05470	CS544_RS02430	CS545_RS04010	CS546_RS01265	CS548_RS07660	CS550_RS03285	CS059_RS11015	CS374_RS08805	CS388_RS00590	CF002_RS02490	CF001_RS14105	CF003_RS14370	B0493_RS09375	B0492_RS05685	B0490_RS04990
PgPan_0024	B0490_RS04995		MotA/TolQ/ExbB proton channel family protein	27	27	1	1	24	1	1883	812	812	812	1	27	27	PGN_0806	PG_0782	HMPREF1555_RS02670	SJDPG2_RS01460	EG14_RS07910	PGA7_RS05560	PGJ_RS05035	PGF_RS03830	PGS_RS05500	AT291_RS01775	CBG53_RS00530	CLI74_RS03010	CS549_RS00390	CS387_RS02875	CS543_RS05475	CS544_RS02425	CS545_RS04015	CS546_RS01260	CS548_RS07655	CS550_RS03290	CS059_RS11010	CS374_RS08810	CS388_RS00585	CF002_RS02495	CF001_RS14110	CF003_RS14375	B0493_RS09380	B0492_RS05680	B0490_RS04995
PgPan_0025	CS544_RS02415		TatD family hydrolase	27	27	1	1	25	1	1884	803	815	803	1	27	27	PGN_0807	PG_0783	HMPREF1555_RS02680	SJDPG2_RS01470	EG14_RS07900	PGA7_RS05550	PGJ_RS05025	PGF_RS03840	PGS_RS05490	AT291_RS01785	CBG53_RS00520	CLI74_RS03000	CS549_RS00380	CS387_RS02865	CS543_RS05485	CS544_RS02415	CS545_RS04025	CS546_RS01250	CS548_RS07645	CS550_RS03300	CS059_RS11000	CS374_RS08820	CS388_RS00575	CF002_RS02505	CF001_RS14120	CF003_RS14385	B0493_RS09390	B0492_RS05670	B0490_RS05005
PgPan_0026	CF002_RS02510		polyprenyl synthetase family protein	27	27	1	1	26	1	1885	977	977	977	1	27	27	PGN_0808	PG_0784	HMPREF1555_RS02685	SJDPG2_RS01475	EG14_RS07895	PGA7_RS05545	PGJ_RS05020	PGF_RS03845	PGS_RS05485	AT291_RS01790	CBG53_RS00515	CLI74_RS02995	CS549_RS00375	CS387_RS02860	CS543_RS05490	CS544_RS02410	CS545_RS04030	CS546_RS01245	CS548_RS07640	CS550_RS03305	CS059_RS10995	CS374_RS08825	CS388_RS00570	CF002_RS02510	CF001_RS14125	CF003_RS14390	B0493_RS09395	B0492_RS05665	B0490_RS05010
PgPan_0027	B0490_RS05015		energy transducer TonB	27	27	1	1	27	1	1886	692	692	692	1	27	27	PGN_0809	PG_0785	HMPREF1555_RS02690	SJDPG2_RS01480	EG14_RS07890	PGA7_RS05540	PGJ_RS05015	PGF_RS03850	PGS_RS05480	AT291_RS01795	CBG53_RS00510	CLI74_RS02990	CS549_RS00370	CS387_RS02855	CS543_RS05495	CS544_RS02405	CS545_RS04035	CS546_RS01240	CS548_RS07635	CS550_RS03310	CS059_RS10990	CS374_RS08830	CS388_RS00565	CF002_RS02515	CF001_RS14130	CF003_RS14395	B0493_RS09400	B0492_RS05660	B0490_RS05015
PgPan_0028	CBG53_RS00505		T9SS type A sorting domain-containing protein	13	13	1	1	28	1	1887	242	242	242	1	13	13	PGN_0810	PG_0787	--	--	EG14_RS07885	PGA7_RS05535	PGJ_RS05010	PGF_RS03855	--	--	CBG53_RS00505	--	CS549_RS00365	--	CS543_RS05500	--	CS545_RS04040	--	--	--	--	--	CS388_RS00560	--	CF001_RS14135	CF003_RS14400	--	B0492_RS05655	B0490_RS05020
PgPan_0029	CLI74_RS02980		carboxypeptidase-like regulatory domain-containing protein	27	27	1	1	29	1	1888	2618	2618	2618	1	27	27	PGN_0811	PG_0788	HMPREF1555_RS02700	SJDPG2_RS01490	EG14_RS07880	PGA7_RS05530	PGJ_RS05005	PGF_RS03860	PGS_RS05475	AT291_RS01805	CBG53_RS00500	CLI74_RS02980	CS549_RS00360	CS387_RS02845	CS543_RS05505	CS544_RS02395	CS545_RS04045	CS546_RS01230	CS548_RS07625	CS550_RS03320	CS059_RS10975	CS374_RS08840	CS388_RS00555	CF002_RS02525	CF001_RS14140	CF003_RS14405	B0493_RS09410	B0492_RS05650	B0490_RS05025
PgPan_0030	CBG53_RS00495		hypothetical protein	27	27	1	1	30	1	1889	716	716	716	1	27	27	PGN_0812	PG_0789	HMPREF1555_RS02705	SJDPG2_RS01495	EG14_RS07875	PGA7_RS05525	PGJ_RS05000	PGF_RS03865	PGS_RS05470	AT291_RS01810	CBG53_RS00495	CLI74_RS02975	CS549_RS00355	CS387_RS02840	CS543_RS05510	CS544_RS02390	CS545_RS04050	CS546_RS01225	CS548_RS07620	CS550_RS03325	CS059_RS10970	CS374_RS08845	CS388_RS00550	CF002_RS02530	CF001_RS14145	CF003_RS14410	B0493_RS09415	B0492_RS05645	B0490_RS05030
PgPan_0031	obgE		GTPase ObgE	27	27	1	1	31	1	1890	1184	1184	1184	1	27	27	PGN_0813	PG_0790	HMPREF1555_RS02710	SJDPG2_RS01500	EG14_RS07870	PGA7_RS05520	PGJ_RS04995	PGF_RS03870	PGS_RS05465	AT291_RS01815	CBG53_RS00490	CLI74_RS02970	CS549_RS00350	CS387_RS02835	CS543_RS05515	CS544_RS02385	CS545_RS04055	CS546_RS01220	CS548_RS07615	CS550_RS03330	CS059_RS10965	CS374_RS08850	CS388_RS00545	CF002_RS02535	CF001_RS14150	CF003_RS14415	B0493_RS09420	B0492_RS05640	B0490_RS05035
PgPan_0032	CS059_RS10960		adenylate kinase	27	27	1	1	32	1	1891	584	584	584	1	27	27	PGN_0814	PG_0791	HMPREF1555_RS02715	SJDPG2_RS01505	EG14_RS07865	PGA7_RS05515	PGJ_RS04990	PGF_RS03875	PGS_RS05460	AT291_RS01820	CBG53_RS00485	CLI74_RS02965	CS549_RS00345	CS387_RS02830	CS543_RS05520	CS544_RS02380	CS545_RS04060	CS546_RS01215	CS548_RS07610	CS550_RS03335	CS059_RS10960	CS374_RS08855	CS388_RS00540	CF002_RS02540	CF001_RS14155	CF003_RS14420	B0493_RS09425	B0492_RS05635	B0490_RS05040
PgPan_0033	B0490_RS05045		hypoxanthine phosphoribosyltransferase	27	27	1	1	33	1	1892	536	536	536	1	27	27	PGN_0815	PG_0792	HMPREF1555_RS02720	SJDPG2_RS01510	EG14_RS07860	PGA7_RS05510	PGJ_RS04985	PGF_RS03880	PGS_RS05455	AT291_RS01825	CBG53_RS00480	CLI74_RS02960	CS549_RS00340	CS387_RS02825	CS543_RS05525	CS544_RS02375	CS545_RS04065	CS546_RS01210	CS548_RS07605	CS550_RS03340	CS059_RS10955	CS374_RS08860	CS388_RS00535	CF002_RS02545	CF001_RS14160	CF003_RS14425	B0493_RS09430	B0492_RS05630	B0490_RS05045
PgPan_0034	PGA7_RS11110		DUF1661 domain-containing protein	21	21	1	1	34	1	1893	140	173	142	1	21	21	--	--	HMPREF1555_RS10460	SJDPG2_RS10875	EG14_RS11695	PGA7_RS11110	PGJ_RS11115	PGF_RS11085	PGS_RS10110	AT291_RS11285	CBG53_RS10785	--	CS549_RS10585	CS387_RS11385	--	--	--	CS546_RS11265	CS548_RS11480	CS550_RS10555	CS059_RS11475	CS374_RS11265	--	CF002_RS10610	CF001_RS20950	CF003_RS21425	--	B0492_RS05625	B0490_RS10665
PgPan_0035	CS545_RS04095		fructose-bisphosphatase class III	26	26	1	1	35	1	1894	1997	1997	1997	1	26	26	PGN_0816	PG_0793	HMPREF1555_RS02730	SJDPG2_RS01520	EG14_RS07855	PGA7_RS05505	PGJ_RS04975	PGF_RS03885	--	AT291_RS01830	CBG53_RS00470	CLI74_RS02930	CS549_RS00335	CS387_RS02805	CS543_RS05560	CS544_RS02355	CS545_RS04095	CS546_RS01200	CS548_RS07595	CS550_RS03345	CS059_RS10950	CS374_RS08865	CS388_RS00515	CF002_RS02550	CF001_RS14165	CF003_RS14435	B0493_RS09455	B0492_RS05620	B0490_RS05050
PgPan_0036	CS548_RS07590		transglycosylase	26	26	1	1	36	1	1895	870	2360	2297	1	26	26	PGN_0817	PG_0794	HMPREF1555_RS02735	SJDPG2_RS01525	EG14_RS07850	PGA7_RS05500	PGJ_RS04970	PGF_RS03890	PGS_RS05440	AT291_RS01835	CBG53_RS00465	CLI74_RS02925	CS549_RS00330	CS387_RS02800	CS543_RS05565	CS544_RS02350	CS545_RS04100	CS546_RS01195	CS548_RS07590	CS550_RS03350	CS059_RS10945	CS374_RS08870	CS388_RS00510	CF002_RS02555	CF001_RS14170	CF003_RS14440	B0493_RS09460	B0492_RS05615	--
PgPan_0037	CF002_RS02560		Bax inhibitor-1/YccA family protein	27	27	1	1	37	1	1896	710	713	710	1	27	27	PGN_0818	PG_0795	HMPREF1555_RS02740	SJDPG2_RS01530	EG14_RS07845	PGA7_RS05495	PGJ_RS04965	PGF_RS03895	PGS_RS05435	AT291_RS01840	CBG53_RS00460	CLI74_RS02920	CS549_RS00325	CS387_RS02795	CS543_RS05570	CS544_RS02345	CS545_RS04105	CS546_RS01190	CS548_RS07585	CS550_RS03355	CS059_RS10940	CS374_RS08875	CS388_RS00505	CF002_RS02560	CF001_RS14175	CF003_RS14445	B0493_RS09465	B0492_RS05605	B0490_RS05060
PgPan_0038	B0493_RS09470		leucine--tRNA ligase	27	27	1	1	38	1	1897	2777	2777	2777	1	27	27	PGN_0819	PG_0796	HMPREF1555_RS02745	SJDPG2_RS01535	EG14_RS07840	PGA7_RS05490	PGJ_RS04960	PGF_RS03900	PGS_RS05430	AT291_RS01845	CBG53_RS00455	CLI74_RS02915	CS549_RS00320	CS387_RS02790	CS543_RS05575	CS544_RS02340	CS545_RS04110	CS546_RS01185	CS548_RS07580	CS550_RS03360	CS059_RS10935	CS374_RS08880	CS388_RS00500	CF002_RS02565	CF001_RS14180	CF003_RS14450	B0493_RS09470	B0492_RS05600	B0490_RS05065
PgPan_0039	CS374_RS08895		FAD-binding protein	27	27	1	1	39	1	1898	1559	1559	1559	1	27	27	PGN_0823	PG_0800	HMPREF1555_RS06280	SJDPG2_RS01550	EG14_RS07825	PGA7_RS05475	PGJ_RS04950	PGF_RS03915	PGS_RS05415	AT291_RS01860	CBG53_RS00440	CLI74_RS02900	CS549_RS00300	CS387_RS02775	CS543_RS05590	CS544_RS02325	CS545_RS04130	CS546_RS01170	CS548_RS07565	CS550_RS03375	CS059_RS10920	CS374_RS08895	CS388_RS00480	CF002_RS02575	CF001_RS14200	CF003_RS14470	B0493_RS09485	B0492_RS05585	B0490_RS05090
PgPan_0040	CS059_RS10915		HD domain-containing protein	27	27	1	1	40	1	1899	1430	1451	1450	1	27	27	PGN_0824	PG_0801	HMPREF1555_RS06275	SJDPG2_RS01555	EG14_RS07820	PGA7_RS05470	PGJ_RS04945	PGF_RS03920	PGS_RS05410	AT291_RS01865	CBG53_RS00435	CLI74_RS02895	CS549_RS00295	CS387_RS02770	CS543_RS05595	CS544_RS02320	CS545_RS04135	CS546_RS01165	CS548_RS07560	CS550_RS03380	CS059_RS10915	CS374_RS08900	CS388_RS00475	CF002_RS02580	CF001_RS14205	CF003_RS14475	B0493_RS09490	B0492_RS05580	B0490_RS05095
PgPan_0041	lpdA		dihydrolipoyl dehydrogenase	27	27	1	1	41	1	1900	1349	1349	1349	1	27	27	PGN_0826	PG_0802	HMPREF1555_RS06210	SJDPG2_RS07480	EG14_RS07815	PGA7_RS05465	PGJ_RS04940	PGF_RS03925	PGS_RS05400	AT291_RS01870	CBG53_RS00425	CLI74_RS02885	CS549_RS00285	CS387_RS02760	CS543_RS05605	CS544_RS02310	CS545_RS04145	CS546_RS01155	CS548_RS07550	CS550_RS03390	CS059_RS10905	CS374_RS08910	CS388_RS00465	CF002_RS02590	CF001_RS14215	CF003_RS14485	B0493_RS09500	B0492_RS05570	B0490_RS05105
PgPan_0042	B0492_RS05565		glucosamine-6-phosphate deaminase	27	27	1	1	42	1	1901	791	791	791	1	27	27	PGN_0827	PG_0803	HMPREF1555_RS06215	SJDPG2_RS07475	EG14_RS07810	PGA7_RS05460	PGJ_RS04935	PGF_RS03930	PGS_RS05395	AT291_RS01875	CBG53_RS00420	CLI74_RS02880	CS549_RS00280	CS387_RS02755	CS543_RS05610	CS544_RS02305	CS545_RS04150	CS546_RS01150	CS548_RS07545	CS550_RS03395	CS059_RS10900	CS374_RS08915	CS388_RS00460	CF002_RS02595	CF001_RS14220	CF003_RS14490	B0493_RS09505	B0492_RS05565	B0490_RS05110
PgPan_0043	CS549_RS00275		FprA family A-type flavoprotein	27	27	1	1	43	1	1902	1208	1211	1210	1	27	27	PGN_0828	PG_0804	HMPREF1555_RS06220	SJDPG2_RS07470	EG14_RS07805	PGA7_RS05455	PGJ_RS04930	PGF_RS03935	PGS_RS05390	AT291_RS01880	CBG53_RS00415	CLI74_RS02875	CS549_RS00275	CS387_RS02750	CS543_RS05615	CS544_RS02300	CS545_RS04155	CS546_RS01145	CS548_RS07540	CS550_RS03400	CS059_RS10895	CS374_RS08920	CS388_RS00455	CF002_RS02600	CF001_RS14225	CF003_RS14495	B0493_RS09510	B0492_RS05560	B0490_RS05115
PgPan_0044	lgt		prolipoprotein diacylglyceryl transferase	27	27	1	1	44	1	1903	851	851	851	1	27	27	PGN_0829	PG_0805	HMPREF1555_RS06225	SJDPG2_RS07465	EG14_RS07800	PGA7_RS05450	PGJ_RS04925	PGF_RS03940	PGS_RS05385	AT291_RS01885	CBG53_RS00410	CLI74_RS02870	CS549_RS00270	CS387_RS02745	CS543_RS05620	CS544_RS02295	CS545_RS04160	CS546_RS01140	CS548_RS07535	CS550_RS03405	CS059_RS10890	CS374_RS08925	CS388_RS00450	CF002_RS02605	CF001_RS14230	CF003_RS14500	B0493_RS09515	B0492_RS05555	B0490_RS05120
PgPan_0045	CF002_RS02610		diaminopimelate dehydrogenase	27	27	1	1	45	1	1904	905	905	905	1	27	27	PGN_0830	PG_0806	HMPREF1555_RS06230	SJDPG2_RS07460	EG14_RS07795	PGA7_RS05445	PGJ_RS04920	PGF_RS03945	PGS_RS05380	AT291_RS01890	CBG53_RS00405	CLI74_RS02865	CS549_RS00265	CS387_RS02740	CS543_RS05625	CS544_RS02290	CS545_RS04165	CS546_RS01135	CS548_RS07530	CS550_RS03410	CS059_RS10885	CS374_RS08930	CS388_RS00445	CF002_RS02610	CF001_RS14235	CF003_RS14505	B0493_RS09520	B0492_RS05550	B0490_RS05125
PgPan_0046	nusB		transcription antitermination factor NusB	27	27	1	1	46	1	1905	1046	1046	1046	1	27	27	PGN_0831	PG_0807	HMPREF1555_RS06235	SJDPG2_RS07455	EG14_RS07790	PGA7_RS05440	PGJ_RS04915	PGF_RS03950	PGS_RS05375	AT291_RS01895	CBG53_RS00400	CLI74_RS02860	CS549_RS00260	CS387_RS02735	CS543_RS05630	CS544_RS02285	CS545_RS04170	CS546_RS01130	CS548_RS07525	CS550_RS03415	CS059_RS10880	CS374_RS08935	CS388_RS00440	CF002_RS02615	CF001_RS14240	CF003_RS14510	B0493_RS09525	B0492_RS05545	B0490_RS05130
PgPan_0047	sprA		cell surface protein SprA	26	26	1	1	47	1	1906	7499	7499	7499	1	26	26	PGN_0832	--	HMPREF1555_RS06240	SJDPG2_RS07450	EG14_RS07785	PGA7_RS05435	PGJ_RS04910	PGF_RS03955	PGS_RS05370	AT291_RS01905	CBG53_RS00395	CLI74_RS02850	CS549_RS00255	CS387_RS02730	CS543_RS05635	CS544_RS02280	CS545_RS04180	CS546_RS01120	CS548_RS07515	CS550_RS03420	CS059_RS10875	CS374_RS08945	CS388_RS00430	CF002_RS02620	CF001_RS14245	--	B0493_RS09535	B0492_RS05540	B0490_RS05140
PgPan_0048	ruvA		Holliday junction branch migration protein RuvA	27	27	1	1	48	1	1907	608	608	608	1	27	27	PGN_0833	PG_0811	HMPREF1555_RS06245	SJDPG2_RS07445	EG14_RS07780	PGA7_RS05430	PGJ_RS04905	PGF_RS03960	PGS_RS05365	AT291_RS01910	CBG53_RS00390	CLI74_RS02845	CS549_RS00250	CS387_RS02725	CS543_RS05640	CS544_RS02275	CS545_RS04185	CS546_RS01115	CS548_RS07510	CS550_RS03425	CS059_RS10870	CS374_RS08950	CS388_RS00425	CF002_RS02625	CF001_RS14250	CF003_RS14525	B0493_RS09540	B0492_RS05535	B0490_RS05145
PgPan_0049	B0492_RS09520		hypothetical protein	12	12	1	1	49	1	1908	347	347	347	1	12	12	--	PG_0814	--	SJDPG2_RS07315	--	PGA7_RS05410	PGJ_RS04885	--	--	AT291_RS09980	--	CLI74_RS10290	--	CS387_RS02705	--	--	--	CS546_RS01100	CS548_RS07495	--	CS059_RS10850	CS374_RS08965	--	--	--	CF003_RS14540	--	B0492_RS09520	--
PgPan_0050	CLI74_RS10295		DUF1896 domain-containing protein	11	11	1	1	50	1	1909	473	473	473	1	11	11	--	PG_0816	--	SJDPG2_RS07310	--	PGA7_RS05405	PGJ_RS04880	--	--	AT291_RS09985	--	CLI74_RS10295	--	CS387_RS02700	--	--	--	CS546_RS01095	CS548_RS07490	--	CS059_RS10845	CS374_RS08970	--	--	--	CF003_RS14545	--	--	--
PgPan_0051	CS059_RS10840		site-specific integrase	10	10	1	1	51	1	1910	167	1223	704	1	10	10	--	PG_0817	--	SJDPG2_RS10635	--	PGA7_RS10480	PGJ_RS04875	--	--	AT291_RS09990	--	CLI74_RS10300	--	CS387_RS02695	--	--	--	--	--	CS550_RS03550	CS059_RS10840	CS374_RS08975	--	--	--	CF003_RS14550	--	--	--
PgPan_0052	PGJ_RS04865		IS5 family transposase	3	3	1	1	52	1	1911	1085	1085	1085	1	3	3	--	--	--	--	--	--	PGJ_RS04865	--	--	--	--	--	--	--	--	--	--	CS546_RS00750	CS548_RS07150	--	--	--	--	--	--	--	--	--	--
PgPan_0053	PGJ_RS04860		histidinol-phosphate aminotransferase	10	10	1	1	53	1	1912	485	485	485	1	10	10	--	PG_0853	--	SJDPG2_RS07840	--	PGA7_RS05235	PGJ_RS04860	--	--	--	--	CLI74_RS09190	--	CS387_RS02345	--	--	--	CS546_RS00735	CS548_RS07140	CS550_RS03655	--	CS374_RS01010	--	--	--	CF003_RS17365	--	--	--
PgPan_0054	PGA7_RS05230		DUF4393 domain-containing protein	11	11	1	1	54	1	274	770	782	780	1	11	11	--	PG_0854	--	SJDPG2_RS07835	--	PGA7_RS05230	PGJ_RS04855	--	--	--	--	CLI74_RS09185	--	CS387_RS02340	--	--	--	CS546_RS00730	CS548_RS07135	CS550_RS03660	--	CS374_RS01005	--	--	--	CF003_RS17360	--	B0492_RS09745	--
PgPan_0055	CS387_RS02320		helix-turn-helix domain-containing protein	11	11	1	1	55	1	273	320	320	320	1	11	11	--	--	HMPREF1555_RS06080	--	--	--	PGJ_RS04850	--	--	AT291_RS08440	--	--	--	CS387_RS02320	CS543_RS05860	--	CS545_RS04685	CS546_RS00725	CS548_RS07130	--	--	--	--	--	--	--	B0493_RS06400	B0492_RS09750	B0490_RS04645
PgPan_0056	PGJ_RS04845		type II toxin-antitoxin system HipA family toxin	1	1	1	1	56	1	272	1268	1268	1268	1	1	1	--	--	--	--	--	--	PGJ_RS04845	--	--	--	--	--	--	--	--	--	--	--	--	--	--	--	--	--	--	--	--	--	--
PgPan_0057	PGA7_RS05220		helix-turn-helix transcriptional regulator	6	6	1	1	57	1	271	164	224	214	1	6	6	--	PG_0857	--	--	--	PGA7_RS05220	PGJ_RS04840	--	PGS_RS05070	--	--	--	--	--	--	--	--	CS546_RS00715	CS548_RS07120	--	--	--	--	--	--	CF003_RS17350	--	--	--
PgPan_0058	PGJ_RS04835		hypothetical protein	1	1	1	1	58	1	270	1520	1520	1520	1	1	1	--	--	--	--	--	--	PGJ_RS04835	--	--	--	--	--	--	--	--	--	--	--	--	--	--	--	--	--	--	--	--	--	--
PgPan_0059	B0493_RS06410		helix-turn-helix transcriptional regulator	9	9	1	1	59	1	269	224	224	224	1	9	9	--	--	HMPREF1555_RS06090	--	--	--	PGJ_RS04830	--	--	AT291_RS08450	--	--	--	CS387_RS02310	CS543_RS05875	--	CS545_RS04695	--	--	--	--	--	--	--	--	--	B0493_RS06410	B0492_RS09765	B0490_RS04655
PgPan_0060	PGJ_RS04825		type I restriction endonuclease subunit R	1	1	1	1	60	1	268	2828	2828	2828	1	1	1	--	--	--	--	--	--	PGJ_RS04825	--	--	--	--	--	--	--	--	--	--	--	--	--	--	--	--	--	--	--	--	--	--
PgPan_0061	PGJ_RS04820		GIY-YIG nuclease family protein	1	1	1	1	61	1	267	704	704	704	1	1	1	--	--	--	--	--	--	PGJ_RS04820	--	--	--	--	--	--	--	--	--	--	--	--	--	--	--	--	--	--	--	--	--	--
PgPan_0062	PGJ_RS04815		type I restriction-modification system subunit M	1	1	1	1	62	1	266	1553	1553	1553	1	1	1	--	--	--	--	--	--	PGJ_RS04815	--	--	--	--	--	--	--	--	--	--	--	--	--	--	--	--	--	--	--	--	--	--
PgPan_0063	PGJ_RS04810		restriction endonuclease subunit S	1	1	1	1	63	1	265	1151	1151	1151	1	1	1	--	--	--	--	--	--	PGJ_RS04810	--	--	--	--	--	--	--	--	--	--	--	--	--	--	--	--	--	--	--	--	--	--
PgPan_0064	PGJ_RS04805		hypothetical protein	5	5	1	1	64	1	264	440	440	440	1	5	5	--	--	--	--	--	--	PGJ_RS04805	--	PGS_RS05025	AT291_RS09580	--	--	--	--	--	--	--	--	--	--	--	--	--	--	--	--	B0493_RS06455	--	B0490_RS04700
PgPan_0065	PGJ_RS04800		restriction endonuclease subunit S	1	1	1	1	65	1	263	1085	1085	1085	1	1	1	--	--	--	--	--	--	PGJ_RS04800	--	--	--	--	--	--	--	--	--	--	--	--	--	--	--	--	--	--	--	--	--	--
PgPan_0066	HMPREF1555_RS06145		site-specific integrase	6	6	1	1	66	1	262	932	932	932	1	6	6	--	--	HMPREF1555_RS06145	--	--	--	PGJ_RS04795	--	PGS_RS05015	AT291_RS08540	--	--	--	--	--	--	--	--	--	--	--	--	--	--	--	--	B0493_RS06390	--	B0490_RS04710
PgPan_0067	B0490_RS04715		hypothetical protein	6	6	1	1	67	1	261	653	833	774	1	6	6	--	--	HMPREF1555_RS06150	--	--	--	PGJ_RS04790	--	PGS_RS05010	AT291_RS08535	--	--	--	--	--	--	--	--	--	--	--	--	--	--	--	--	B0493_RS06385	--	B0490_RS04715
PgPan_0068	HMPREF1555_RS06155		hypothetical protein	10	10	1	1	68	1	260	695	704	696	1	10	10	--	PG_0867	HMPREF1555_RS06155	--	--	PGA7_RS05170	PGJ_RS04785	--	PGS_RS05005	AT291_RS08530	--	--	--	CS387_RS02275	CS543_RS05890	--	--	--	--	CS550_RS03625	--	--	--	--	--	CF003_RS17300	B0493_RS06380	--	--
PgPan_0069	PGS_RS05000		relaxase/mobilization nuclease domain-containing protein	12	12	1	1	69	1	259	923	923	923	1	12	12	--	PG_0868	HMPREF1555_RS06160	--	--	PGA7_RS05165	PGJ_RS04780	--	PGS_RS05000	AT291_RS08525	--	--	--	CS387_RS02270	--	--	CS545_RS04740	--	--	CS550_RS03630	--	--	CS388_RS10050	--	--	CF003_RS17295	B0493_RS06375	B0492_RS09820	--
PgPan_0070	mobC		plasmid mobilization relaxosome protein MobC	13	13	1	1	70	1	258	347	353	349	1	13	13	--	PG_0869	HMPREF1555_RS06165	--	--	PGA7_RS05160	PGJ_RS04775	--	PGS_RS04995	AT291_RS08520	--	--	--	CS387_RS02265	CS543_RS05900	--	--	CS546_RS00655	CS548_RS07060	CS550_RS03635	--	--	--	--	--	CF003_RS17290	B0493_RS06370	B0492_RS09825	--
PgPan_0071	HMPREF1555_RS06175		DUF3987 domain-containing protein	14	14	1	1	71	1	257	1376	1382	1376	1	14	14	--	PG_0871	HMPREF1555_RS06175	--	--	PGA7_RS05150	PGJ_RS04765	--	PGS_RS04985	AT291_RS08510	--	--	--	CS387_RS02255	CS543_RS05910	--	CS545_RS04755	CS546_RS00645	CS548_RS07050	--	--	--	CS388_RS10035	--	--	CF003_RS17280	B0493_RS06360	B0492_RS09835	--
PgPan_0072	CS545_RS04760		helix-turn-helix domain-containing protein	3	3	1	1	72	1	256	362	362	362	1	3	3	--	--	--	--	--	--	PGJ_RS04760	--	--	--	--	--	--	--	--	--	CS545_RS04760	--	--	--	--	--	CS388_RS10030	--	--	--	--	--	--
PgPan_0073	PGJ_RS04755		mobilization protein	1	1	1	1	73	1	255	722	722	722	1	1	1	--	--	--	--	--	--	PGJ_RS04755	--	--	--	--	--	--	--	--	--	--	--	--	--	--	--	--	--	--	--	--	--	--
PgPan_0074	HMPREF1555_RS06190		site-specific integrase	14	14	1	1	74	1	254	1103	1103	1103	1	14	14	--	PG_0874	HMPREF1555_RS06190	--	--	PGA7_RS05130	PGJ_RS04750	--	PGS_RS04970	AT291_RS08495	--	--	--	CS387_RS02240	CS543_RS05935	--	CS545_RS04770	CS546_RS00630	CS548_RS07035	--	--	--	CS388_RS10020	--	--	CF003_RS17260	B0493_RS06345	B0492_RS09850	--
PgPan_0075	PGJ_RS04745		helix-turn-helix domain-containing protein	4	4	1	1	75	1	253	902	902	902	1	4	4	--	PG_0875	--	--	--	PGA7_RS05125	PGJ_RS04745	--	--	--	--	--	--	CS387_RS02235	--	--	--	--	--	--	--	--	--	--	--	CF003_RS17255	--	--	--
PgPan_0076	mnmE		tRNA uridine-5-carboxymethylaminomethyl(34) synthesis GTPase MnmE	27	27	1	1	76	1	252	1424	1424	1424	1	27	27	PGN_1062	--	HMPREF1555_RS06200	SJDPG2_RS07830	EG14_RS06965	PGA7_RS05120	PGJ_RS04740	PGF_RS05070	PGS_RS04960	AT291_RS09105	CBG53_RS10075	CLI74_RS09180	CS549_RS10255	CS387_RS02230	CS543_RS05945	CS544_RS01825	CS545_RS04790	CS546_RS00620	CS548_RS07025	CS550_RS03665	CS059_RS07690	CS374_RS01000	CS388_RS10000	CF002_RS05935	CF001_RS15475	CF003_RS17250	B0493_RS06335	B0492_RS09860	B0490_RS05200
PgPan_0077	CS548_RS07020		hypothetical protein	27	27	1	1	77	1	251	911	911	911	1	27	27	PGN_1061	PG_0877	HMPREF1555_RS06205	SJDPG2_RS07825	EG14_RS06960	PGA7_RS05115	PGJ_RS04735	PGF_RS05065	PGS_RS04955	AT291_RS09100	CBG53_RS10070	CLI74_RS09175	CS549_RS10250	CS387_RS02225	CS543_RS05950	CS544_RS01820	CS545_RS04795	CS546_RS00615	CS548_RS07020	CS550_RS03670	CS059_RS07695	CS374_RS00995	CS388_RS09995	CF002_RS05930	CF001_RS15470	CF003_RS17245	B0493_RS06330	B0492_RS09865	B0490_RS05205
PgPan_0078	CS388_RS09990		hypothetical protein	16	16	1	1	78	1	250	266	530	357	1	16	16	--	--	--	SJDPG2_RS10675	--	--	PGJ_RS10405	--	PGS_RS04950	AT291_RS11210	--	CLI74_RS09170	--	--	CS543_RS05965	CS544_RS01815	CS545_RS04800	CS546_RS00610	CS548_RS07015	CS550_RS03675	CS059_RS07700	CS374_RS00990	CS388_RS09990	CF002_RS05920	--	--	B0493_RS06325	--	--
PgPan_0079	bcp		thioredoxin-dependent thiol peroxidase	27	27	1	1	79	1	249	455	455	455	1	27	27	PGN_1058	PG_0880	HMPREF1555_RS01075	SJDPG2_RS07790	EG14_RS06950	PGA7_RS05105	PGJ_RS04730	PGF_RS05055	PGS_RS04945	AT291_RS10325	CBG53_RS10060	CLI74_RS09165	CS549_RS10240	CS387_RS02215	CS543_RS05970	CS544_RS01810	CS545_RS04805	CS546_RS00605	CS548_RS07010	CS550_RS03680	CS059_RS07705	CS374_RS00985	CS388_RS09985	CF002_RS05915	CF001_RS15455	CF003_RS17235	B0493_RS06320	B0492_RS09875	B0490_RS05215
PgPan_0080	recA		recombinase RecA	26	26	1	1	80	1	248	1022	1022	1022	1	26	26	PGN_1057	PG_0881	HMPREF1555_RS01070	--	EG14_RS06945	PGA7_RS05100	PGJ_RS04725	PGF_RS05050	PGS_RS04940	AT291_RS10320	CBG53_RS10055	CLI74_RS09160	CS549_RS10235	CS387_RS02210	CS543_RS05975	CS544_RS01805	CS545_RS04810	CS546_RS00600	CS548_RS07005	CS550_RS03685	CS059_RS07710	CS374_RS00980	CS388_RS09980	CF002_RS05910	CF001_RS15450	CF003_RS17230	B0493_RS06315	B0492_RS09880	B0490_RS05220
PgPan_0081	CF001_RS15445		GNAT family N-acetyltransferase	27	27	1	1	81	1	247	965	965	965	1	27	27	PGN_1056	PG_0882	HMPREF1555_RS01065	SJDPG2_RS07800	EG14_RS06940	PGA7_RS05095	PGJ_RS04720	PGF_RS05045	PGS_RS04935	AT291_RS10315	CBG53_RS10050	CLI74_RS09155	CS549_RS10230	CS387_RS02205	CS543_RS05980	CS544_RS01800	CS545_RS04815	CS546_RS00595	CS548_RS07000	CS550_RS03690	CS059_RS07715	CS374_RS00975	CS388_RS09975	CF002_RS05905	CF001_RS15445	CF003_RS17225	B0493_RS06310	B0492_RS09885	B0490_RS05225
PgPan_0082	CS544_RS01795		hypothetical protein	27	27	1	1	82	1	246	1361	1361	1361	1	27	27	PGN_1055	PG_0883	HMPREF1555_RS01060	SJDPG2_RS07805	EG14_RS06935	PGA7_RS05090	PGJ_RS04715	PGF_RS05040	PGS_RS04930	AT291_RS10310	CBG53_RS10045	CLI74_RS09150	CS549_RS10225	CS387_RS02200	CS543_RS05985	CS544_RS01795	CS545_RS04820	CS546_RS00590	CS548_RS06995	CS550_RS03695	CS059_RS07720	CS374_RS00970	CS388_RS09970	CF002_RS05900	CF001_RS15440	CF003_RS17220	B0493_RS06305	B0492_RS09890	B0490_RS05230
PgPan_0083	CS549_RS10220		glycosyltransferase	27	27	1	1	83	1	245	1250	1250	1250	1	27	27	PGN_1054	PG_0884	HMPREF1555_RS01055	SJDPG2_RS07810	EG14_RS06930	PGA7_RS05085	PGJ_RS04710	PGF_RS05035	PGS_RS04925	AT291_RS10305	CBG53_RS10040	CLI74_RS09145	CS549_RS10220	CS387_RS02195	CS543_RS05990	CS544_RS01790	CS545_RS04825	CS546_RS00585	CS548_RS06990	CS550_RS03700	CS059_RS07725	CS374_RS00965	CS388_RS09965	CF002_RS05895	CF001_RS15435	CF003_RS17215	B0493_RS06300	B0492_RS09895	B0490_RS05235
PgPan_0084	B0492_RS09900		bifunctional 3-deoxy-7-phosphoheptulonate synthase/chorismate mutase type II	27	27	1	1	84	1	244	1100	1100	1100	1	27	27	PGN_1053	PG_0885	HMPREF1555_RS01050	SJDPG2_RS07815	EG14_RS06925	PGA7_RS05080	PGJ_RS04705	PGF_RS05030	PGS_RS04920	AT291_RS10300	CBG53_RS10035	CLI74_RS09140	CS549_RS10215	CS387_RS02190	CS543_RS05995	CS544_RS01785	CS545_RS04830	CS546_RS00580	CS548_RS06985	CS550_RS03705	CS059_RS07730	CS374_RS00960	CS388_RS09960	CF002_RS05890	CF001_RS15430	CF003_RS17210	B0493_RS06295	B0492_RS09900	B0490_RS05240
PgPan_0085	EG14_RS06920		2-amino-4-hydroxy-6- hydroxymethyldihydropteridine pyrophosphokinase	27	27	1	1	85	1	243	764	764	764	1	27	27	PGN_1052	PG_0886	HMPREF1555_RS01045	SJDPG2_RS07820	EG14_RS06920	PGA7_RS05075	PGJ_RS04700	PGF_RS05025	PGS_RS04915	AT291_RS10295	CBG53_RS10030	CLI74_RS09135	CS549_RS10210	CS387_RS02185	CS543_RS06000	CS544_RS01780	CS545_RS04835	CS546_RS00575	CS548_RS06980	CS550_RS03710	CS059_RS07735	CS374_RS00955	CS388_RS09955	CF002_RS05885	CF001_RS15425	CF003_RS17205	B0493_RS06290	B0492_RS09905	B0490_RS05245
PgPan_0086	PGA7_RS05070		aminopeptidase P family protein	27	27	1	1	86	1	242	1196	1196	1196	1	27	27	PGN_1050	PG_0889	HMPREF1555_RS01040	SJDPG2_RS08945	EG14_RS06915	PGA7_RS05070	PGJ_RS04695	PGF_RS05020	PGS_RS04910	AT291_RS10285	CBG53_RS10025	CLI74_RS09130	CS549_RS10205	CS387_RS02180	CS543_RS06005	CS544_RS01775	CS545_RS04840	CS546_RS00570	CS548_RS06975	CS550_RS03715	CS059_RS07740	CS374_RS00950	CS388_RS09950	CF002_RS05880	CF001_RS15420	CF003_RS17200	B0493_RS06285	B0492_RS09910	B0490_RS05250
PgPan_0087	CF002_RS05875		alkaline phosphatase	27	27	1	1	87	1	241	1691	1691	1691	1	27	27	PGN_1049	PG_0890	HMPREF1555_RS01035	SJDPG2_RS08950	EG14_RS06910	PGA7_RS05065	PGJ_RS04690	PGF_RS05015	PGS_RS04905	AT291_RS10280	CBG53_RS10020	CLI74_RS09125	CS549_RS10200	CS387_RS02175	CS543_RS06010	CS544_RS01770	CS545_RS04845	CS546_RS00565	CS548_RS06970	CS550_RS03720	CS059_RS07745	CS374_RS00945	CS388_RS09945	CF002_RS05875	CF001_RS15415	CF003_RS17195	B0493_RS06280	B0492_RS09915	B0490_RS05255
PgPan_0088	hcp		hydroxylamine reductase	27	27	1	1	88	1	240	1652	1652	1652	1	27	27	PGN_1047	PG_0893	HMPREF1555_RS03365	SJDPG2_RS08955	EG14_RS06905	PGA7_RS05060	PGJ_RS04685	PGF_RS05010	PGS_RS04900	AT291_RS10275	CBG53_RS10015	CLI74_RS08560	CS549_RS10195	CS387_RS02165	CS543_RS06015	CS544_RS01765	CS545_RS04860	CS546_RS00560	CS548_RS06965	CS550_RS04010	CS059_RS07765	CS374_RS00940	CS388_RS09930	CF002_RS05870	CF001_RS15410	CF003_RS17190	B0493_RS06275	B0492_RS09925	B0490_RS05260
PgPan_0089	radC		DNA repair protein RadC	25	25	1	1	89	1	239	692	692	692	1	25	25	PGN_1046	PG_0894	HMPREF1555_RS03370	SJDPG2_RS08960	EG14_RS06900	PGA7_RS05055	PGJ_RS04680	PGF_RS05005	PGS_RS04895	AT291_RS10270	CBG53_RS10010	CLI74_RS08555	CS549_RS10190	CS387_RS02160	CS543_RS06020	CS544_RS01760	--	CS546_RS00555	CS548_RS06960	CS550_RS04015	CS059_RS07770	CS374_RS00935	--	CF002_RS05865	CF001_RS15405	CF003_RS17185	B0493_RS06270	B0492_RS09930	B0490_RS05265
PgPan_0090	CS546_RS00545		DUF4981 domain-containing protein	27	27	1	1	90	1	238	3206	3206	3206	1	27	27	PGN_1045	PG_0896	HMPREF1555_RS01670	SJDPG2_RS01380	EG14_RS06890	PGA7_RS05045	PGJ_RS04670	PGF_RS04995	PGS_RS04885	AT291_RS10260	CBG53_RS10000	CLI74_RS08535	CS549_RS10180	CS387_RS02150	CS543_RS08785	CS544_RS01745	CS545_RS04875	CS546_RS00545	CS548_RS06950	CS550_RS04035	CS059_RS07785	CS374_RS00925	CS388_RS09915	CF002_RS05850	CF001_RS15395	CF003_RS17175	B0493_RS06255	B0492_RS09945	B0490_RS05275
PgPan_0091	B0493_RS06250		alpha-amylase	26	26	1	1	91	1	237	1694	1694	1694	1	26	26	PGN_1044	PG_0897	HMPREF1555_RS01665	--	EG14_RS06885	PGA7_RS05040	PGJ_RS04665	PGF_RS04990	PGS_RS04880	AT291_RS10255	CBG53_RS09995	CLI74_RS08530	CS549_RS10175	CS387_RS02145	CS543_RS08680	CS544_RS01740	CS545_RS04880	CS546_RS00540	CS548_RS06945	CS550_RS04040	CS059_RS07790	CS374_RS00920	CS388_RS09910	CF002_RS05845	CF001_RS15390	CF003_RS17170	B0493_RS06250	B0492_RS09950	B0490_RS02985
PgPan_0092	CS549_RS10170		patatin-like phospholipase family protein	27	27	1	1	92	1	236	791	791	791	1	27	27	PGN_1043	PG_0898	HMPREF1555_RS01660	SJDPG2_RS01370	EG14_RS06880	PGA7_RS05035	PGJ_RS04660	PGF_RS04985	PGS_RS04875	AT291_RS10250	CBG53_RS09990	CLI74_RS08525	CS549_RS10170	CS387_RS02140	CS543_RS08675	CS544_RS01735	CS545_RS04885	CS546_RS00535	CS548_RS06940	CS550_RS04045	CS059_RS07795	CS374_RS00915	CS388_RS09905	CF002_RS05840	CF001_RS15385	CF003_RS17165	B0493_RS06245	B0492_RS09955	B0490_RS02980
PgPan_0093	CLI74_RS08520		cytochrome d ubiquinol oxidase subunit II	27	27	1	1	93	1	235	1163	1163	1163	1	27	27	PGN_1042	PG_0899	HMPREF1555_RS01655	SJDPG2_RS01365	EG14_RS06875	PGA7_RS05030	PGJ_RS04655	PGF_RS04980	PGS_RS04870	AT291_RS10245	CBG53_RS09985	CLI74_RS08520	CS549_RS10165	CS387_RS02135	CS543_RS08670	CS544_RS01730	CS545_RS04890	CS546_RS00530	CS548_RS06935	CS550_RS04050	CS059_RS07800	CS374_RS00910	CS388_RS09900	CF002_RS05835	CF001_RS15380	CF003_RS17160	B0493_RS06240	B0492_RS09960	B0490_RS02975
PgPan_0094	CS387_RS02130		cytochrome ubiquinol oxidase subunit I	27	27	1	1	94	1	234	1589	1592	1589	1	27	27	PGN_1041	PG_0900	HMPREF1555_RS01650	SJDPG2_RS01360	EG14_RS06870	PGA7_RS05025	PGJ_RS04650	PGF_RS04975	PGS_RS04865	AT291_RS10240	CBG53_RS09980	CLI74_RS08515	CS549_RS10160	CS387_RS02130	CS543_RS08665	CS544_RS01725	CS545_RS04895	CS546_RS00525	CS548_RS06930	CS550_RS04055	CS059_RS07805	CS374_RS00905	CS388_RS09895	CF002_RS05830	CF001_RS15375	CF003_RS17155	B0493_RS06235	B0492_RS09965	B0490_RS02970
PgPan_0095	PGA7_RS05020		DUF4492 domain-containing protein	27	27	1	1	95	1	233	248	248	248	1	27	27	PGN_1040	PG_0901	HMPREF1555_RS01645	SJDPG2_RS01355	EG14_RS06865	PGA7_RS05020	PGJ_RS04645	PGF_RS04970	PGS_RS04860	AT291_RS10235	CBG53_RS09975	CLI74_RS08510	CS549_RS10155	CS387_RS02125	CS543_RS08660	CS544_RS01720	CS545_RS04900	CS546_RS00520	CS548_RS06925	CS550_RS04060	CS059_RS07810	CS374_RS00900	CS388_RS09890	CF002_RS05825	CF001_RS15370	CF003_RS17150	B0493_RS06230	B0492_RS09970	B0490_RS02965
PgPan_0096	PGF_RS04965		alpha-mannosidase	27	27	1	1	96	1	232	2225	2225	2225	1	27	27	PGN_1039	PG_0902	HMPREF1555_RS01640	SJDPG2_RS01350	EG14_RS06860	PGA7_RS05015	PGJ_RS04640	PGF_RS04965	PGS_RS04855	AT291_RS10230	CBG53_RS09970	CLI74_RS08505	CS549_RS10150	CS387_RS02120	CS543_RS08655	CS544_RS01715	CS545_RS04905	CS546_RS00515	CS548_RS06920	CS550_RS04065	CS059_RS07815	CS374_RS00895	CS388_RS09885	CF002_RS05820	CF001_RS15365	CF003_RS17145	B0493_RS06225	B0492_RS09975	B0490_RS02960
PgPan_0097	PGJ_RS04635		AAA family ATPase	1	1	1	1	97	1	231	1028	1028	1028	1	1	1	--	--	--	--	--	--	PGJ_RS04635	--	--	--	--	--	--	--	--	--	--	--	--	--	--	--	--	--	--	--	--	--	--
PgPan_0098	PGJ_RS04630		AAA family ATPase	1	1	1	1	98	1	230	1568	1568	1568	1	1	1	--	--	--	--	--	--	PGJ_RS04630	--	--	--	--	--	--	--	--	--	--	--	--	--	--	--	--	--	--	--	--	--	--
PgPan_0099	PGJ_RS04625		hypothetical protein	1	1	1	1	99	1	229	1415	1415	1415	1	1	1	--	--	--	--	--	--	PGJ_RS04625	--	--	--	--	--	--	--	--	--	--	--	--	--	--	--	--	--	--	--	--	--	--
PgPan_0100	PGJ_RS04620		IS5 family transposase	1	1	1	1	100	1	228	1085	1085	1085	1	1	1	--	--	--	--	--	--	PGJ_RS04620	--	--	--	--	--	--	--	--	--	--	--	--	--	--	--	--	--	--	--	--	--	--
PgPan_0101	SJDPG2_RS01345		arginine decarboxylase	27	27	1	1	101	1	227	542	542	542	1	27	27	PGN_1038	PG_0903	HMPREF1555_RS01635	SJDPG2_RS01345	EG14_RS06855	PGA7_RS05010	PGJ_RS04610	PGF_RS04960	PGS_RS04850	AT291_RS10225	CBG53_RS09965	CLI74_RS08500	CS549_RS10145	CS387_RS02115	CS543_RS08650	CS544_RS01710	CS545_RS04910	CS546_RS00510	CS548_RS06915	CS550_RS04070	CS059_RS07820	CS374_RS00890	CS388_RS09880	CF002_RS05815	CF001_RS15360	CF003_RS17140	B0493_RS06220	B0492_RS09980	B0490_RS02955
PgPan_0102	EG14_RS06850		hypothetical protein	27	27	1	1	102	1	226	452	452	452	1	27	27	PGN_1037	PG_0906	HMPREF1555_RS01625	SJDPG2_RS01340	EG14_RS06850	PGA7_RS05000	PGJ_RS04605	PGF_RS04955	PGS_RS04845	AT291_RS10220	CBG53_RS09960	CLI74_RS08495	CS549_RS10135	CS387_RS02105	CS543_RS08645	CS544_RS01700	CS545_RS04915	CS546_RS00500	CS548_RS06905	CS550_RS04080	CS059_RS07825	CS374_RS00870	CS388_RS09875	CF002_RS05805	CF001_RS15355	CF003_RS17130	B0493_RS06210	B0492_RS09990	B0490_RS02945
PgPan_0103	CS550_RS04085		DNA-deoxyinosine glycosylase	26	26	1	1	103	1	225	491	491	491	1	26	26	PGN_1036	PG_0908	HMPREF1555_RS01620	SJDPG2_RS01335	EG14_RS06845	PGA7_RS04995	PGJ_RS04600	PGF_RS04950	PGS_RS04840	AT291_RS10215	CBG53_RS09955	CLI74_RS08490	CS549_RS10130	CS387_RS02100	CS543_RS08640	CS544_RS01695	CS545_RS04920	CS546_RS00495	CS548_RS06900	CS550_RS04085	--	CS374_RS00865	CS388_RS09870	CF002_RS05800	CF001_RS15350	CF003_RS17125	B0493_RS06205	B0492_RS09995	B0490_RS02940
PgPan_0104	CS546_RS00490		serine dehydratase subunit alpha family protein	26	26	1	1	104	1	224	1301	1301	1301	1	26	26	PGN_1035	PG_0909	HMPREF1555_RS01615	SJDPG2_RS01330	EG14_RS06840	--	PGJ_RS04595	PGF_RS04945	PGS_RS04835	AT291_RS10210	CBG53_RS09950	CLI74_RS08485	CS549_RS10125	CS387_RS02095	CS543_RS08635	CS544_RS01690	CS545_RS04925	CS546_RS00490	CS548_RS06895	CS550_RS04090	CS059_RS07845	CS374_RS00860	CS388_RS09865	CF002_RS05795	CF001_RS15345	CF003_RS17120	B0493_RS06200	B0492_RS10000	B0490_RS02935
PgPan_0105	B0493_RS06195		FHA domain-containing protein	27	27	1	1	105	1	223	572	572	572	1	27	27	PGN_1034	PG_0910	HMPREF1555_RS01610	SJDPG2_RS01325	EG14_RS06835	PGA7_RS04985	PGJ_RS04590	PGF_RS04940	PGS_RS04830	AT291_RS10205	CBG53_RS09945	CLI74_RS08480	CS549_RS10120	CS387_RS02090	CS543_RS08630	CS544_RS01685	CS545_RS04930	CS546_RS00485	CS548_RS06890	CS550_RS04095	CS059_RS07850	CS374_RS00855	CS388_RS09860	CF002_RS05790	CF001_RS15340	CF003_RS17115	B0493_RS06195	B0492_RS10005	B0490_RS02930
PgPan_0106	CS550_RS04100		sugar transporter	25	25	1	1	106	1	222	1565	1565	1565	1	25	25	PGN_1033	PG_0912	HMPREF1555_RS01605	SJDPG2_RS01320	EG14_RS06830	PGA7_RS04980	PGJ_RS04585	PGF_RS04935	--	AT291_RS10200	CBG53_RS09940	--	CS549_RS10115	CS387_RS02085	CS543_RS08625	CS544_RS01680	CS545_RS04935	CS546_RS00480	CS548_RS06885	CS550_RS04100	CS059_RS07855	CS374_RS00850	CS388_RS09855	CF002_RS05785	CF001_RS15335	CF003_RS17110	B0493_RS06190	B0492_RS10010	B0490_RS02925
PgPan_0107	CS543_RS08615		hypothetical protein	27	27	1	1	107	1	221	713	713	713	1	27	27	PGN_1032	PG_0914	HMPREF1555_RS01600	SJDPG2_RS01315	EG14_RS06825	PGA7_RS04975	PGJ_RS04580	PGF_RS04930	PGS_RS04820	AT291_RS10190	CBG53_RS09930	CLI74_RS07650	CS549_RS10105	CS387_RS02075	CS543_RS08615	CS544_RS01670	CS545_RS04945	CS546_RS00470	CS548_RS06875	CS550_RS04110	CS059_RS07865	CS374_RS00840	CS388_RS09845	CF002_RS05775	CF001_RS15325	CF003_RS17100	B0493_RS06180	B0492_RS10020	B0490_RS02915
PgPan_0108	B0490_RS02910		hypothetical protein	12	12	1	1	108	1	220	392	392	392	1	12	12	--	PG_0915	--	SJDPG2_RS01310	EG14_RS06820	PGA7_RS04970	PGJ_RS04575	--	--	--	--	CLI74_RS07655	CS549_RS10100	--	CS543_RS08610	--	--	CS546_RS00465	CS548_RS06870	--	--	--	--	--	--	CF003_RS17095	--	B0492_RS10025	B0490_RS02910
PgPan_0109	CS550_RS04125		GtrA family protein	27	27	1	1	109	1	219	395	395	395	1	27	27	PGN_1029	PG_0917	HMPREF1555_RS01585	SJDPG2_RS01300	EG14_RS06810	PGA7_RS04960	PGJ_RS04565	PGF_RS04915	PGS_RS04805	AT291_RS10175	CBG53_RS09915	CLI74_RS07665	CS549_RS10090	CS387_RS02060	CS543_RS08600	CS544_RS01655	CS545_RS04960	CS546_RS00455	CS548_RS06860	CS550_RS04125	CS059_RS07880	CS374_RS00825	CS388_RS09830	CF002_RS05750	CF001_RS15310	CF003_RS17085	B0493_RS06165	B0492_RS10040	B0490_RS02900
PgPan_0110	CS388_RS09825		hypothetical protein	27	27	1	1	110	1	218	755	755	755	1	27	27	PGN_1028	PG_0918	HMPREF1555_RS01580	SJDPG2_RS01295	EG14_RS06805	PGA7_RS04955	PGJ_RS04560	PGF_RS04910	PGS_RS04800	AT291_RS10170	CBG53_RS09910	CLI74_RS07670	CS549_RS10085	CS387_RS02055	CS543_RS08595	CS544_RS01650	CS545_RS04965	CS546_RS00450	CS548_RS06855	CS550_RS04130	CS059_RS07885	CS374_RS00820	CS388_RS09825	CF002_RS05745	CF001_RS15305	CF003_RS17080	B0493_RS06160	B0492_RS10045	B0490_RS02895
PgPan_0111	CS550_RS04135		dihydroorotase	25	25	1	1	111	1	217	1349	1349	1349	1	25	25	PGN_1027	PG_0919	HMPREF1555_RS01575	SJDPG2_RS01290	EG14_RS06800	PGA7_RS04950	PGJ_RS04555	PGF_RS04905	PGS_RS04795	AT291_RS10165	CBG53_RS09905	CLI74_RS07675	CS549_RS10080	CS387_RS02050	CS543_RS08590	CS544_RS01645	CS545_RS04970	CS546_RS00445	CS548_RS06850	CS550_RS04135	CS059_RS07890	CS374_RS00815	CS388_RS09820	CF002_RS05740	CF001_RS15300	CF003_RS17075	B0493_RS06155	--	--
PgPan_0112	CS387_RS02045		polyprenol monophosphomannose synthase	26	26	1	1	112	1	216	737	737	737	1	26	26	PGN_1026	PG_0920	HMPREF1555_RS01570	SJDPG2_RS01285	EG14_RS06795	PGA7_RS04945	PGJ_RS04550	PGF_RS04900	PGS_RS04790	AT291_RS10160	CBG53_RS09900	CLI74_RS07680	CS549_RS10075	CS387_RS02045	CS543_RS08585	CS544_RS01640	CS545_RS04975	CS546_RS00440	CS548_RS06845	CS550_RS04140	CS059_RS07895	CS374_RS00810	CS388_RS09815	CF002_RS05735	CF001_RS15295	CF003_RS17070	B0493_RS06150	--	B0490_RS02885
PgPan_0113	PGF_RS04895		ABC transporter permease	27	27	1	1	113	1	215	1223	1223	1223	1	27	27	PGN_1025	PG_0922	HMPREF1555_RS01565	SJDPG2_RS01280	EG14_RS06790	PGA7_RS04940	PGJ_RS04545	PGF_RS04895	PGS_RS04785	AT291_RS10155	CBG53_RS09895	CLI74_RS07685	CS549_RS10070	CS387_RS02040	CS543_RS08580	CS544_RS01635	CS545_RS04980	CS546_RS00435	CS548_RS06840	CS550_RS04145	CS059_RS07900	CS374_RS00805	CS388_RS09810	CF002_RS05730	CF001_RS15290	CF003_RS17065	B0493_RS06145	B0492_RS10060	B0490_RS02880
PgPan_0114	rbfA		30S ribosome-binding factor RbfA	27	27	1	1	114	1	214	335	335	335	1	27	27	PGN_1024	PG_0923	HMPREF1555_RS01560	SJDPG2_RS01275	EG14_RS06785	PGA7_RS04935	PGJ_RS04540	PGF_RS04890	PGS_RS04780	AT291_RS10150	CBG53_RS09890	CLI74_RS07690	CS549_RS10065	CS387_RS02035	CS543_RS08575	CS544_RS01630	CS545_RS04985	CS546_RS00430	CS548_RS06835	CS550_RS04150	CS059_RS07905	CS374_RS00800	CS388_RS09805	CF002_RS05725	CF001_RS15285	CF003_RS17060	B0493_RS06140	B0492_RS10065	B0490_RS02875
PgPan_0115	CF002_RS05720		5'-nucleotidase, lipoprotein e(P4) family	27	27	1	1	115	1	213	815	815	815	1	27	27	PGN_1023	PG_0924	HMPREF1555_RS01555	SJDPG2_RS01270	EG14_RS06780	PGA7_RS04930	PGJ_RS04535	PGF_RS04885	PGS_RS04775	AT291_RS10145	CBG53_RS09885	CLI74_RS07695	CS549_RS10060	CS387_RS02030	CS543_RS08570	CS544_RS01625	CS545_RS04990	CS546_RS00425	CS548_RS06830	CS550_RS04155	CS059_RS07910	CS374_RS00795	CS388_RS09800	CF002_RS05720	CF001_RS15280	CF003_RS17055	B0493_RS06135	B0492_RS10070	B0490_RS02870
PgPan_0116	PGJ_RS04530		thymidine kinase	27	27	1	1	116	1	212	614	614	614	1	27	27	PGN_1022	PG_0925	HMPREF1555_RS01550	SJDPG2_RS01265	EG14_RS06775	PGA7_RS04925	PGJ_RS04530	PGF_RS04880	PGS_RS04770	AT291_RS10140	CBG53_RS09880	CLI74_RS07700	CS549_RS10055	CS387_RS02025	CS543_RS08565	CS544_RS01620	CS545_RS04995	CS546_RS00420	CS548_RS06825	CS550_RS04160	CS059_RS07915	CS374_RS00790	CS388_RS09795	CF002_RS05715	CF001_RS15275	CF003_RS17050	B0493_RS06130	B0492_RS10075	B0490_RS02865
PgPan_0117	EG14_RS06770		hypothetical protein	27	27	1	1	117	1	211	227	227	227	1	27	27	PGN_1021	PG_0926	HMPREF1555_RS01545	SJDPG2_RS01260	EG14_RS06770	PGA7_RS04920	PGJ_RS04525	PGF_RS04875	PGS_RS04765	AT291_RS10135	CBG53_RS09875	CLI74_RS07705	CS549_RS10050	CS387_RS02020	CS543_RS08560	CS544_RS01615	CS545_RS05000	CS546_RS00415	CS548_RS06820	CS550_RS04165	CS059_RS07920	CS374_RS00785	CS388_RS09790	CF002_RS05710	CF001_RS15270	CF003_RS17045	B0493_RS06125	B0492_RS10080	B0490_RS02860
PgPan_0118	tsaE		tRNA (adenosine(37)-N6)-threonylcarbamoyltransferase complex ATPase subunit type 1 TsaE	27	27	1	1	118	1	210	416	416	416	1	27	27	PGN_1020	PG_0927	HMPREF1555_RS01540	SJDPG2_RS01255	EG14_RS06765	PGA7_RS04915	PGJ_RS04520	PGF_RS04870	PGS_RS04760	AT291_RS10130	CBG53_RS09870	CLI74_RS07710	CS549_RS10045	CS387_RS02015	CS543_RS08555	CS544_RS01610	CS545_RS05005	CS546_RS00410	CS548_RS06815	CS550_RS04170	CS059_RS07925	CS374_RS00780	CS388_RS09785	CF002_RS05705	CF001_RS15265	CF003_RS17040	B0493_RS06120	B0492_RS10085	B0490_RS02855
PgPan_0119	B0490_RS02850		PglZ domain-containing protein	27	27	1	1	119	1	209	1556	1556	1556	1	27	27	PGN_1019	PG_0928	HMPREF1555_RS01535	SJDPG2_RS01250	EG14_RS06760	PGA7_RS04910	PGJ_RS04515	PGF_RS04865	PGS_RS04755	AT291_RS10125	CBG53_RS09865	CLI74_RS07715	CS549_RS10040	CS387_RS02010	CS543_RS08550	CS544_RS01605	CS545_RS05010	CS546_RS00405	CS548_RS06810	CS550_RS04175	CS059_RS07930	CS374_RS00775	CS388_RS09780	CF002_RS05700	CF001_RS15260	CF003_RS17035	B0493_RS06115	B0492_RS10090	B0490_RS02850
PgPan_0120	CS387_RS02005		ATP-binding protein	11	11	1	1	120	1	208	1166	1166	1166	1	11	11	PGN_1018	--	--	--	EG14_RS06755	--	PGJ_RS04510	PGF_RS04860	PGS_RS04750	--	--	--	--	CS387_RS02005	--	--	CS545_RS05015	--	--	CS550_RS04180	--	--	CS388_RS09775	CF002_RS05695	CF001_RS15255	--	--	--	B0490_RS02845
PgPan_0121	CS545_RS05020		hypothetical protein	27	27	1	1	121	1	207	389	389	389	1	27	27	PGN_1017	PG_0930	HMPREF1555_RS01525	SJDPG2_RS01240	EG14_RS06750	PGA7_RS04900	PGJ_RS04505	PGF_RS04855	PGS_RS04745	AT291_RS10115	CBG53_RS09855	CLI74_RS07725	CS549_RS10030	CS387_RS02000	CS543_RS08540	CS544_RS01595	CS545_RS05020	CS546_RS00395	CS548_RS06800	CS550_RS04185	CS059_RS07940	CS374_RS00765	CS388_RS09770	CF002_RS05690	CF001_RS15250	CF003_RS17025	B0493_RS06105	B0492_RS10100	B0490_RS02840
PgPan_0122	B0493_RS06100		DNA-binding protein	27	27	1	1	122	1	206	641	641	641	1	27	27	PGN_1016	PG_0931	HMPREF1555_RS01520	SJDPG2_RS01235	EG14_RS06745	PGA7_RS04895	PGJ_RS04500	PGF_RS04850	PGS_RS04740	AT291_RS10110	CBG53_RS09850	CLI74_RS07730	CS549_RS10025	CS387_RS01995	CS543_RS08535	CS544_RS01590	CS545_RS05025	CS546_RS00390	CS548_RS06795	CS550_RS04190	CS059_RS07945	CS374_RS00760	CS388_RS09765	CF002_RS05685	CF001_RS15245	CF003_RS17020	B0493_RS06100	B0492_RS10105	B0490_RS02835
PgPan_0123	holB		DNA polymerase III subunit delta'	27	27	1	1	123	1	205	1145	1145	1145	1	27	27	PGN_1015	PG_0932	HMPREF1555_RS01515	SJDPG2_RS01230	EG14_RS06740	PGA7_RS04890	PGJ_RS04495	PGF_RS04845	PGS_RS04735	AT291_RS10105	CBG53_RS09845	CLI74_RS07735	CS549_RS10020	CS387_RS01990	CS543_RS08530	CS544_RS01585	CS545_RS05030	CS546_RS00385	CS548_RS06790	CS550_RS04195	CS059_RS07955	CS374_RS00755	CS388_RS09760	CF002_RS05680	CF001_RS15240	CF003_RS17015	B0493_RS06095	B0492_RS10110	B0490_RS02830
PgPan_0124	CS545_RS05035		elongation factor G	27	27	1	1	124	1	204	2159	2159	2159	1	27	27	PGN_1014	PG_0933	HMPREF1555_RS01510	SJDPG2_RS01225	EG14_RS06735	PGA7_RS04885	PGJ_RS04490	PGF_RS04840	PGS_RS04730	AT291_RS10100	CBG53_RS09840	CLI74_RS07740	CS549_RS10015	CS387_RS01985	CS543_RS08525	CS544_RS01580	CS545_RS05035	CS546_RS00380	CS548_RS06785	CS550_RS04200	CS059_RS07960	CS374_RS00750	CS388_RS09755	CF002_RS05675	CF001_RS15235	CF003_RS17010	B0493_RS06090	B0492_RS10115	B0490_RS02825
PgPan_0125	AT291_RS10095		YgiQ family radical SAM protein	26	26	1	1	125	1	203	1904	1904	1904	1	26	26	PGN_1013	PG_0934	HMPREF1555_RS01505	SJDPG2_RS01220	EG14_RS06730	PGA7_RS04880	PGJ_RS04485	PGF_RS04835	PGS_RS04725	AT291_RS10095	CBG53_RS09835	CLI74_RS07745	CS549_RS10005	CS387_RS01980	CS543_RS08520	CS544_RS01575	CS545_RS05040	CS546_RS00375	CS548_RS06780	CS550_RS04205	--	CS374_RS00745	CS388_RS09750	CF002_RS05670	CF001_RS15230	CF003_RS17005	B0493_RS06085	B0492_RS10120	B0490_RS02820
PgPan_0126	AT291_RS10090		4-(cytidine 5'-diphospho)-2-C-methyl-D-erythritol kinase	27	27	1	1	126	1	202	824	824	824	1	27	27	PGN_1012	PG_0935	HMPREF1555_RS01500	SJDPG2_RS01215	EG14_RS06725	PGA7_RS04875	PGJ_RS04480	PGF_RS04830	PGS_RS04720	AT291_RS10090	CBG53_RS09830	CLI74_RS07750	CS549_RS10000	CS387_RS01975	CS543_RS08515	CS544_RS01570	CS545_RS05045	CS546_RS00370	CS548_RS06775	CS550_RS04210	CS059_RS07970	CS374_RS00740	CS388_RS09745	CF002_RS05665	CF001_RS15225	CF003_RS17000	B0493_RS06080	B0492_RS10125	B0490_RS02815
PgPan_0127	B0493_RS06075		NCS2 family permease	27	27	1	1	127	1	201	1301	1301	1301	1	27	27	PGN_1011	PG_0936	HMPREF1555_RS01495	SJDPG2_RS01210	EG14_RS06720	PGA7_RS04870	PGJ_RS04475	PGF_RS04825	PGS_RS04715	AT291_RS10085	CBG53_RS09825	CLI74_RS07755	CS549_RS09995	CS387_RS01970	CS543_RS08510	CS544_RS01565	CS545_RS05050	CS546_RS00365	CS548_RS06770	CS550_RS04215	CS059_RS07975	CS374_RS00735	CS388_RS09740	CF002_RS05660	CF001_RS15220	CF003_RS16995	B0493_RS06075	B0492_RS10130	B0490_RS02810
PgPan_0128	CF003_RS16990		DUF5020 family protein	27	27	1	1	128	1	200	722	722	722	1	27	27	PGN_1010	PG_0937	HMPREF1555_RS01490	SJDPG2_RS01205	EG14_RS06715	PGA7_RS04865	PGJ_RS04470	PGF_RS04820	PGS_RS04710	AT291_RS10080	CBG53_RS09820	CLI74_RS07760	CS549_RS09990	CS387_RS01965	CS543_RS08505	CS544_RS01560	CS545_RS05055	CS546_RS00360	CS548_RS06765	CS550_RS04220	CS059_RS07980	CS374_RS00730	CS388_RS09735	CF002_RS05655	CF001_RS15215	CF003_RS16990	B0493_RS06070	B0492_RS10135	B0490_RS02805
PgPan_0129	CS546_RS00355		calcium-translocating P-type ATPase, PMCA-type	27	27	1	1	129	1	199	2756	2756	2756	1	27	27	PGN_1009	PG_0938	HMPREF1555_RS01485	SJDPG2_RS01200	EG14_RS06710	PGA7_RS04860	PGJ_RS04465	PGF_RS04815	PGS_RS04705	AT291_RS10075	CBG53_RS09815	CLI74_RS07765	CS549_RS09985	CS387_RS01960	CS543_RS08500	CS544_RS01555	CS545_RS05060	CS546_RS00355	CS548_RS06760	CS550_RS04225	CS059_RS07985	CS374_RS00725	CS388_RS09730	CF002_RS05650	CF001_RS15210	CF003_RS16985	B0493_RS06065	B0492_RS10140	B0490_RS02800
PgPan_0130	CBG53_RS09780		transposase	6	6	1	1	130	1	198	426	1103	808	1	6	6	--	--	--	--	--	--	PGJ_RS04460	--	--	AT291_RS03705	CBG53_RS09780	CLI74_RS08100	--	--	--	--	--	--	--	CS550_RS04235	CS059_RS08005	--	--	--	--	--	--	--	--
PgPan_0131	EG14_RS06695		ABC transporter permease	27	27	1	1	131	1	197	1328	1328	1328	1	27	27	PGN_1005	PG_0945	HMPREF1555_RS04985	SJDPG2_RS06315	EG14_RS06695	PGA7_RS04825	PGJ_RS04455	PGF_RS04800	PGS_RS04695	AT291_RS03710	CBG53_RS09810	CLI74_RS08105	CS549_RS09960	CS387_RS01930	CS543_RS08475	CS544_RS01545	CS545_RS05070	CS546_RS00335	CS548_RS06735	CS550_RS04245	CS059_RS08010	CS374_RS00695	CS388_RS09720	CF002_RS05620	CF001_RS15180	CF003_RS16955	B0493_RS05070	B0492_RS01395	B0490_RS06345
PgPan_0132	CS544_RS01540		ATP-binding cassette domain-containing protein	27	27	1	1	132	1	196	959	977	966	1	27	27	PGN_1004	PG_0946	HMPREF1555_RS04990	SJDPG2_RS06310	EG14_RS06690	PGA7_RS04820	PGJ_RS04450	PGF_RS04795	PGS_RS04690	AT291_RS03715	CBG53_RS09805	CLI74_RS08110	CS549_RS09955	CS387_RS01925	CS543_RS08470	CS544_RS01540	CS545_RS05075	CS546_RS00330	CS548_RS06730	CS550_RS04250	CS059_RS08015	CS374_RS00690	CS388_RS09715	CF002_RS05615	CF001_RS15175	CF003_RS16950	B0493_RS05075	B0492_RS01400	B0490_RS06350
PgPan_0133	CF001_RS15170		type I restriction enzyme HsdR N-terminal domain-containing protein	27	27	1	1	133	1	195	473	473	473	1	27	27	PGN_1003	PG_0947	HMPREF1555_RS04995	SJDPG2_RS06305	EG14_RS06685	PGA7_RS04815	PGJ_RS04445	PGF_RS04790	PGS_RS04685	AT291_RS03720	CBG53_RS09800	CLI74_RS08115	CS549_RS09950	CS387_RS01920	CS543_RS08465	CS544_RS01535	CS545_RS05080	CS546_RS00325	CS548_RS06725	CS550_RS04255	CS059_RS08020	CS374_RS00685	CS388_RS09710	CF002_RS05610	CF001_RS15170	CF003_RS16945	B0493_RS05080	B0492_RS01405	B0490_RS06355
PgPan_0134	CF003_RS16940		AMP nucleosidase	27	27	1	1	134	1	194	776	779	776	1	27	27	PGN_1002	PG_0948	HMPREF1555_RS05000	SJDPG2_RS06300	EG14_RS06680	PGA7_RS04810	PGJ_RS04440	PGF_RS04785	PGS_RS04680	AT291_RS03725	CBG53_RS09795	CLI74_RS08120	CS549_RS09945	CS387_RS01915	CS543_RS08460	CS544_RS01530	CS545_RS05085	CS546_RS00320	CS548_RS06720	CS550_RS04260	CS059_RS08025	CS374_RS00680	CS388_RS09705	CF002_RS05605	CF001_RS15165	CF003_RS16940	B0493_RS05085	B0492_RS01410	B0490_RS06360
PgPan_0135	holA		DNA polymerase III subunit delta	27	27	1	1	135	1	193	1007	1007	1007	1	27	27	PGN_1001	PG_0949	HMPREF1555_RS05005	SJDPG2_RS06295	EG14_RS06675	PGA7_RS04805	PGJ_RS04435	PGF_RS04780	PGS_RS04675	AT291_RS03730	CBG53_RS09790	CLI74_RS08125	CS549_RS09940	CS387_RS01910	CS543_RS08455	CS544_RS01525	CS545_RS05090	CS546_RS00315	CS548_RS06715	CS550_RS04265	CS059_RS08030	CS374_RS00675	CS388_RS09700	CF002_RS05600	CF001_RS15160	CF003_RS16935	B0493_RS05090	B0492_RS01415	B0490_RS06365
PgPan_0136	gcvH		glycine cleavage system protein GcvH	27	27	1	1	136	1	192	380	380	380	1	27	27	PGN_1000	PG_0950	HMPREF1555_RS05010	SJDPG2_RS06290	EG14_RS06670	PGA7_RS04800	PGJ_RS04430	PGF_RS04775	PGS_RS04670	AT291_RS03735	CBG53_RS06325	CLI74_RS08130	CS549_RS09935	CS387_RS01900	CS543_RS08450	CS544_RS01520	CS545_RS05095	CS546_RS00310	CS548_RS06710	CS550_RS04270	CS059_RS08035	CS374_RS00670	CS388_RS09695	CF002_RS05595	CF001_RS15155	CF003_RS16930	B0493_RS05095	B0492_RS01420	B0490_RS06370
PgPan_0137	purE		5-(carboxyamino)imidazole ribonucleotide mutase	27	27	1	1	137	1	191	506	506	506	1	27	27	PGN_0999	PG_0951	HMPREF1555_RS05015	SJDPG2_RS06285	EG14_RS06665	PGA7_RS04795	PGJ_RS04425	PGF_RS04770	PGS_RS04665	AT291_RS03740	CBG53_RS06330	CLI74_RS08135	CS549_RS09930	CS387_RS01895	CS543_RS08445	CS544_RS01515	CS545_RS05100	CS546_RS00305	CS548_RS06705	CS550_RS04275	CS059_RS08040	CS374_RS00665	CS388_RS09690	CF002_RS05590	CF001_RS15150	CF003_RS16925	B0493_RS05100	B0492_RS01425	B0490_RS06375
PgPan_0138	ispG		4-hydroxy-3-methylbut-2-en-1-yl diphosphate synthase	27	27	1	1	138	1	190	1745	1745	1745	1	27	27	PGN_0998	PG_0952	HMPREF1555_RS05020	SJDPG2_RS06280	EG14_RS06660	PGA7_RS04790	PGJ_RS04420	PGF_RS04765	PGS_RS04660	AT291_RS03745	CBG53_RS06335	CLI74_RS08140	CS549_RS09925	CS387_RS01890	CS543_RS08440	CS544_RS01510	CS545_RS05105	CS546_RS00300	CS548_RS06700	CS550_RS04280	CS059_RS08045	CS374_RS00660	CS388_RS09685	CF002_RS05585	CF001_RS15145	CF003_RS16920	B0493_RS05105	B0492_RS01430	B0490_RS06380
PgPan_0139	dut		dUTP diphosphatase	27	27	1	1	139	1	189	434	434	434	1	27	27	PGN_0997	PG_0953	HMPREF1555_RS05025	SJDPG2_RS06275	EG14_RS06655	PGA7_RS04785	PGJ_RS04415	PGF_RS04760	PGS_RS04655	AT291_RS03750	CBG53_RS06340	CLI74_RS08145	CS549_RS09920	CS387_RS01885	CS543_RS08435	CS544_RS01505	CS545_RS05110	CS546_RS00295	CS548_RS06695	CS550_RS04285	CS059_RS08050	CS374_RS00655	CS388_RS09680	CF002_RS05580	CF001_RS15140	CF003_RS16915	B0493_RS05110	B0492_RS01435	B0490_RS06385
PgPan_0140	CS374_RS00650		tetratricopeptide repeat protein	26	26	1	1	140	1	188	1739	1739	1739	1	26	26	--	PG_0954	HMPREF1555_RS05030	SJDPG2_RS06270	EG14_RS06650	PGA7_RS04780	PGJ_RS04410	PGF_RS04755	PGS_RS04650	AT291_RS03755	CBG53_RS06345	CLI74_RS08150	CS549_RS09915	CS387_RS01880	CS543_RS08430	CS544_RS01500	CS545_RS05115	CS546_RS00290	CS548_RS06690	CS550_RS04290	CS059_RS08055	CS374_RS00650	CS388_RS09675	CF002_RS05575	--	CF003_RS16910	B0493_RS05115	B0492_RS01440	B0490_RS06390
PgPan_0141	CS544_RS01495		DUF4292 domain-containing protein	27	27	1	1	141	1	187	860	860	860	1	27	27	PGN_0994	PG_0955	HMPREF1555_RS05035	SJDPG2_RS06265	EG14_RS06645	PGA7_RS04775	PGJ_RS04405	PGF_RS04750	PGS_RS04645	AT291_RS03760	CBG53_RS06350	CLI74_RS08155	CS549_RS09910	CS387_RS01875	CS543_RS08425	CS544_RS01495	CS545_RS05120	CS546_RS00285	CS548_RS06685	CS550_RS04295	CS059_RS08060	CS374_RS00645	CS388_RS09670	CF002_RS05570	CF001_RS15130	CF003_RS16905	B0493_RS05120	B0492_RS01445	B0490_RS06395
PgPan_0142	B0490_RS06400		peptidoglycan DD-metalloendopeptidase family protein	26	26	1	1	142	1	186	1295	1295	1295	1	26	26	PGN_0993	PG_0956	HMPREF1555_RS05040	SJDPG2_RS06260	EG14_RS06640	PGA7_RS04770	PGJ_RS04400	PGF_RS04745	--	AT291_RS03765	CBG53_RS06355	CLI74_RS08160	CS549_RS09905	CS387_RS01870	CS543_RS08420	CS544_RS01490	CS545_RS05125	CS546_RS00280	CS548_RS06680	CS550_RS04300	CS059_RS08065	CS374_RS00640	CS388_RS09665	CF002_RS05565	CF001_RS15125	CF003_RS16900	B0493_RS05125	B0492_RS01450	B0490_RS06400
PgPan_0143	ribF		riboflavin biosynthesis protein RibF	27	27	1	1	143	1	185	971	971	971	1	27	27	PGN_0992	PG_0957	HMPREF1555_RS05045	SJDPG2_RS06255	EG14_RS06635	PGA7_RS04765	PGJ_RS04395	PGF_RS04740	PGS_RS04635	AT291_RS03770	CBG53_RS06360	CLI74_RS08165	CS549_RS09900	CS387_RS01865	CS543_RS08415	CS544_RS01485	CS545_RS05130	CS546_RS00275	CS548_RS06675	CS550_RS04305	CS059_RS08070	CS374_RS00635	CS388_RS09660	CF002_RS05560	CF001_RS15120	CF003_RS16895	B0493_RS05130	B0492_RS01455	B0490_RS06405
PgPan_0144	B0490_RS06410		YihY/virulence factor BrkB family protein	27	27	1	1	144	1	184	1382	1382	1382	1	27	27	PGN_0991	PG_0958	HMPREF1555_RS05050	SJDPG2_RS06250	EG14_RS06630	PGA7_RS04760	PGJ_RS04390	PGF_RS04735	PGS_RS04630	AT291_RS03775	CBG53_RS06365	CLI74_RS08170	CS549_RS09895	CS387_RS01860	CS543_RS08410	CS544_RS01480	CS545_RS05135	CS546_RS00270	CS548_RS06670	CS550_RS04310	CS059_RS08075	CS374_RS00630	CS388_RS09655	CF002_RS05555	CF001_RS15115	CF003_RS16890	B0493_RS05135	B0492_RS01460	B0490_RS06410
PgPan_0145	CS543_RS08400		Mrp/NBP35 family ATP-binding protein	27	27	1	1	145	1	183	1118	1118	1118	1	27	27	PGN_0990	PG_0959	HMPREF1555_RS05055	SJDPG2_RS06245	EG14_RS06625	PGA7_RS04755	PGJ_RS04385	PGF_RS04730	PGS_RS04625	AT291_RS03785	CBG53_RS06375	CLI74_RS08180	CS549_RS09885	CS387_RS01850	CS543_RS08400	CS544_RS01470	CS545_RS05145	CS546_RS00260	CS548_RS06660	CS550_RS04320	CS059_RS08085	CS374_RS00620	CS388_RS09645	CF002_RS05545	CF001_RS15110	CF003_RS16880	B0493_RS05145	B0492_RS01470	B0490_RS06420
PgPan_0146	trmB		tRNA (guanosine(46)-N7)-methyltransferase TrmB	26	26	1	1	146	1	182	767	767	767	1	26	26	PGN_0989	PG_0960	HMPREF1555_RS05060	SJDPG2_RS06240	EG14_RS06620	PGA7_RS04750	PGJ_RS04380	PGF_RS04725	--	AT291_RS03790	CBG53_RS06380	CLI74_RS08185	CS549_RS09880	CS387_RS01845	CS543_RS08395	CS544_RS01465	CS545_RS05150	CS546_RS00255	CS548_RS06655	CS550_RS04325	CS059_RS08090	CS374_RS00615	CS388_RS09640	CF002_RS05540	CF001_RS15105	CF003_RS16875	B0493_RS05150	B0492_RS01475	B0490_RS06425
PgPan_0147	CF003_RS16870		hypothetical protein	27	27	1	1	147	1	181	329	329	329	1	27	27	PGN_0988	PG_0961	HMPREF1555_RS05065	SJDPG2_RS06235	EG14_RS06615	PGA7_RS04745	PGJ_RS04375	PGF_RS04720	PGS_RS04615	AT291_RS03795	CBG53_RS06385	CLI74_RS08190	CS549_RS09875	CS387_RS01840	CS543_RS08390	CS544_RS01460	CS545_RS05155	CS546_RS00250	CS548_RS06650	CS550_RS04330	CS059_RS08095	CS374_RS00610	CS388_RS09635	CF002_RS05535	CF001_RS15100	CF003_RS16870	B0493_RS05155	B0492_RS01480	B0490_RS06430
PgPan_0148	CS549_RS09870		proline--tRNA ligase	27	27	1	1	148	1	180	1481	1481	1481	1	27	27	PGN_0987	PG_0962	HMPREF1555_RS05070	SJDPG2_RS06230	EG14_RS06610	PGA7_RS04740	PGJ_RS04370	PGF_RS04715	PGS_RS04610	AT291_RS03800	CBG53_RS06390	CLI74_RS08195	CS549_RS09870	CS387_RS01835	CS543_RS08385	CS544_RS01455	CS545_RS05160	CS546_RS00245	CS548_RS06645	CS550_RS04335	CS059_RS08100	CS374_RS00605	CS388_RS09630	CF002_RS05530	CF001_RS15095	CF003_RS16865	B0493_RS05160	B0492_RS01485	B0490_RS06435
PgPan_0149	CS543_RS08380		hypothetical protein	27	27	1	1	149	1	179	245	245	245	1	27	27	PGN_0986	PG_0963	HMPREF1555_RS05075	SJDPG2_RS06225	EG14_RS06605	PGA7_RS04735	PGJ_RS04365	PGF_RS04710	PGS_RS04605	AT291_RS03805	CBG53_RS06395	CLI74_RS08200	CS549_RS09865	CS387_RS01830	CS543_RS08380	CS544_RS01450	CS545_RS05165	CS546_RS00240	CS548_RS06640	CS550_RS04340	CS059_RS08105	CS374_RS00600	CS388_RS09625	CF002_RS05525	CF001_RS15090	CF003_RS16860	B0493_RS05165	B0492_RS01490	B0490_RS06440
PgPan_0150	pssA		CDP-diacylglycerol--serine O-phosphatidyltransferase	27	27	1	1	150	1	178	710	710	710	1	27	27	PGN_0985	PG_0964	HMPREF1555_RS05080	SJDPG2_RS06220	EG14_RS06600	PGA7_RS04730	PGJ_RS04360	PGF_RS04705	PGS_RS04600	AT291_RS03810	CBG53_RS06400	CLI74_RS08205	CS549_RS09860	CS387_RS01825	CS543_RS08375	CS544_RS01445	CS545_RS05170	CS546_RS00235	CS548_RS06635	CS550_RS04345	CS059_RS08110	CS374_RS00595	CS388_RS09620	CF002_RS05520	CF001_RS15085	CF003_RS16855	B0493_RS05170	B0492_RS01495	B0490_RS06445
PgPan_0151	CF002_RS05515		phosphatidylserine decarboxylase family protein	27	27	1	1	151	1	177	665	665	665	1	27	27	PGN_0984	PG_0965	HMPREF1555_RS05085	SJDPG2_RS06215	EG14_RS06595	PGA7_RS04725	PGJ_RS04355	PGF_RS04700	PGS_RS04595	AT291_RS03815	CBG53_RS06405	CLI74_RS08210	CS549_RS09855	CS387_RS01820	CS543_RS08370	CS544_RS01440	CS545_RS05175	CS546_RS00230	CS548_RS06630	CS550_RS04350	CS059_RS08115	CS374_RS00590	CS388_RS09615	CF002_RS05515	CF001_RS15080	CF003_RS16850	B0493_RS05175	B0492_RS01500	B0490_RS06450
PgPan_0152	PGJ_RS04345		AAA family ATPase	2	2	1	1	152	1	176	1124	1124	1124	1	2	2	--	--	--	--	--	--	PGJ_RS04345	--	--	--	--	--	--	--	--	--	--	--	--	--	--	CS374_RS00575	--	--	--	--	--	--	--
PgPan_0153	PGJ_RS04340		hypothetical protein	2	2	1	1	153	1	175	668	668	668	1	2	2	--	--	--	--	--	--	PGJ_RS04340	--	--	--	--	--	--	--	--	--	--	--	--	--	--	CS374_RS00570	--	--	--	--	--	--	--
PgPan_0154	PGA7_RS04705		S-adenosylmethionine:tRNA ribosyltransferase-isomerase	27	27	1	1	154	1	174	1217	1217	1217	1	27	27	PGN_0981	PG_0969	HMPREF1555_RS07585	SJDPG2_RS09055	EG14_RS06580	PGA7_RS04705	PGJ_RS04330	PGF_RS04680	PGS_RS04580	AT291_RS03835	CBG53_RS06440	CLI74_RS05245	CS549_RS09835	CS387_RS01805	CS543_RS08355	CS544_RS01425	CS545_RS05190	CS546_RS00195	CS548_RS06595	CS550_RS04385	CS059_RS08130	CS374_RS00560	CS388_RS09600	CF002_RS05500	CF001_RS15060	CF003_RS16830	B0493_RS05195	B0492_RS01520	B0490_RS06465
PgPan_0155	AT291_RS03840		alpha-mannosidase	27	27	1	1	155	1	173	2315	2315	2315	1	27	27	PGN_0980	PG_0973	HMPREF1555_RS07590	SJDPG2_RS09050	EG14_RS06575	PGA7_RS04685	PGJ_RS04325	PGF_RS04675	PGS_RS04575	AT291_RS03840	CBG53_RS06445	CLI74_RS05240	CS549_RS09830	CS387_RS01800	CS543_RS08350	CS544_RS01420	CS545_RS05195	CS546_RS00190	CS548_RS06590	CS550_RS04390	CS059_RS08135	CS374_RS00555	CS388_RS09595	CF002_RS05495	CF001_RS15055	CF003_RS16810	B0493_RS05200	B0492_RS01525	B0490_RS06470
PgPan_0156	SJDPG2_RS07725		PhoH family protein	27	27	1	1	156	1	172	992	992	992	1	27	27	PGN_0977	PG_0975	HMPREF1555_RS04500	SJDPG2_RS07725	EG14_RS06570	PGA7_RS04680	PGJ_RS04320	PGF_RS04670	PGS_RS04570	AT291_RS03845	CBG53_RS06455	CLI74_RS09440	CS549_RS09825	CS387_RS01785	CS543_RS08340	CS544_RS01415	CS545_RS05205	CS546_RS00180	CS548_RS06580	CS550_RS04400	CS059_RS08145	CS374_RS00540	CS388_RS09585	CF002_RS05485	CF001_RS15050	CF003_RS16800	B0493_RS05210	B0492_RS01530	B0490_RS06550
PgPan_0157	CS549_RS09820		phosphoribosylaminoimidazolesuccinocarboxamide synthase	27	27	1	1	157	1	171	941	941	941	1	27	27	PGN_0976	PG_0976	HMPREF1555_RS04505	SJDPG2_RS07730	EG14_RS06565	PGA7_RS04675	PGJ_RS04315	PGF_RS04665	PGS_RS04565	AT291_RS03850	CBG53_RS06460	CLI74_RS09445	CS549_RS09820	CS387_RS01780	CS543_RS08335	CS544_RS01410	CS545_RS05210	CS546_RS00175	CS548_RS06575	CS550_RS04405	CS059_RS08150	CS374_RS00535	CS388_RS09580	CF002_RS05480	CF001_RS15045	CF003_RS16795	B0493_RS05215	B0492_RS01535	B0490_RS06545
PgPan_0158	ubiE		bifunctional demethylmenaquinone methyltransferase/2-methoxy-6-polyprenyl-1,4-benzoquinol methylase UbiE	27	27	1	1	158	1	170	737	737	737	1	27	27	PGN_0975	PG_0977	HMPREF1555_RS04510	SJDPG2_RS07735	EG14_RS06560	PGA7_RS04670	PGJ_RS04310	PGF_RS04660	PGS_RS04560	AT291_RS03855	CBG53_RS06465	CLI74_RS09450	CS549_RS09815	CS387_RS01775	CS543_RS08330	CS544_RS01405	CS545_RS05215	CS546_RS00170	CS548_RS06570	CS550_RS04410	CS059_RS08155	CS374_RS00530	CS388_RS09575	CF002_RS05475	CF001_RS15040	CF003_RS16790	B0493_RS05220	B0492_RS01540	B0490_RS06540
PgPan_0159	aroE		shikimate dehydrogenase	27	27	1	1	159	1	169	746	749	748	1	27	27	PGN_0974	PG_0978	HMPREF1555_RS04515	SJDPG2_RS07740	EG14_RS06555	PGA7_RS04665	PGJ_RS04305	PGF_RS04655	PGS_RS04555	AT291_RS03860	CBG53_RS06470	CLI74_RS09455	CS549_RS09810	CS387_RS01770	CS543_RS08325	CS544_RS01400	CS545_RS05220	CS546_RS00165	CS548_RS06565	CS550_RS04415	CS059_RS08160	CS374_RS00525	CS388_RS09570	CF002_RS05470	CF001_RS15035	CF003_RS16785	B0493_RS05225	B0492_RS01545	B0490_RS06535
PgPan_0160	CS388_RS09565		BamA/TamA family outer membrane protein	27	27	1	1	160	1	168	2324	2324	2324	1	27	27	PGN_0973	PG_0980	HMPREF1555_RS04520	SJDPG2_RS07745	EG14_RS06550	PGA7_RS04660	PGJ_RS04300	PGF_RS04650	PGS_RS04550	AT291_RS03865	CBG53_RS06475	CLI74_RS09460	CS549_RS09805	CS387_RS01765	CS543_RS08320	CS544_RS01395	CS545_RS05225	CS546_RS00160	CS548_RS06560	CS550_RS04420	CS059_RS08165	CS374_RS00520	CS388_RS09565	CF002_RS05465	CF001_RS15030	CF003_RS16780	B0493_RS05230	B0492_RS01550	B0490_RS06530
PgPan_0161	B0493_RS09225		sigma-70 family RNA polymerase sigma factor	26	26	1	1	161	1	167	506	506	506	1	26	26	PGN_0970	PG_0985	HMPREF1555_RS06260	SJDPG2_RS08270	EG14_RS06530	PGA7_RS04640	PGJ_RS04290	PGF_RS04630	PGS_RS04540	AT291_RS03885	CBG53_RS06485	CLI74_RS08915	CS549_RS09795	--	CS543_RS08220	CS544_RS01380	CS545_RS05235	CS546_RS00150	CS548_RS06550	CS550_RS04430	CS059_RS08175	CS374_RS00510	CS388_RS09550	CF002_RS05455	CF001_RS15005	CF003_RS16760	B0493_RS09225	B0492_RS01635	B0490_RS06510
PgPan_0162	CS059_RS08180		hypothetical protein	26	26	1	1	162	1	166	560	560	560	1	26	26	PGN_0969	PG_0986	HMPREF1555_RS06265	SJDPG2_RS08275	EG14_RS06525	PGA7_RS04635	PGJ_RS04285	PGF_RS04625	PGS_RS04535	AT291_RS03890	CBG53_RS06490	CLI74_RS08910	CS549_RS09790	--	CS543_RS08215	CS544_RS01375	CS545_RS05240	CS546_RS00145	CS548_RS06545	CS550_RS04435	CS059_RS08180	CS374_RS00505	CS388_RS09545	CF002_RS05450	CF001_RS15000	CF003_RS16755	B0493_RS09220	B0492_RS01640	B0490_RS06505
PgPan_0163	B0490_RS06500		DUF4252 domain-containing protein	26	26	1	1	163	1	165	776	776	776	1	26	26	PGN_0968	PG_0987	HMPREF1555_RS06270	SJDPG2_RS08280	EG14_RS06520	PGA7_RS04630	PGJ_RS04280	PGF_RS04620	PGS_RS04530	AT291_RS03895	CBG53_RS06495	CLI74_RS08905	CS549_RS09785	--	CS543_RS08210	CS544_RS01370	CS545_RS05245	CS546_RS00140	CS548_RS06540	CS550_RS04440	CS059_RS08185	CS374_RS00500	CS388_RS09540	CF002_RS05445	CF001_RS14995	CF003_RS16750	B0493_RS09215	B0492_RS01645	B0490_RS06500
PgPan_0164	rplT		50S ribosomal protein L20	27	27	1	1	164	1	164	347	347	347	1	27	27	PGN_0965	PG_0989	HMPREF1555_RS03765	SJDPG2_RS02100	EG14_RS06500	PGA7_RS04615	PGJ_RS04265	PGF_RS04600	PGS_RS04510	AT291_RS09300	CBG53_RS06535	CLI74_RS08890	CS549_RS08770	CS387_RS01370	CS543_RS08195	CS544_RS01340	CS545_RS05260	CS546_RS00120	CS548_RS06520	CS550_RS04455	CS059_RS08200	CS374_RS00485	CS388_RS09525	CF002_RS05425	CF001_RS14975	CF003_RS16735	B0493_RS09190	B0492_RS03755	B0490_RS09025
PgPan_0165	rpmI		50S ribosomal protein L35	27	27	1	1	165	1	163	197	197	197	1	27	27	PGN_0964	PG_0990	HMPREF1555_RS03770	SJDPG2_RS02105	EG14_RS06495	PGA7_RS04610	PGJ_RS04260	PGF_RS04595	PGS_RS04505	AT291_RS09305	CBG53_RS06540	CLI74_RS08885	CS549_RS08775	CS387_RS01365	CS543_RS08190	CS544_RS01335	CS545_RS05265	CS546_RS00115	CS548_RS06515	CS550_RS04460	CS059_RS08205	CS374_RS00480	CS388_RS09520	CF002_RS05420	CF001_RS14970	CF003_RS16730	B0493_RS09185	B0492_RS03760	B0490_RS09030
PgPan_0166	CBG53_RS06545		translation initiation factor IF-3	26	26	1	1	166	1	162	605	662	608	1	26	26	PGN_0963	PG_0991	HMPREF1555_RS03775	SJDPG2_RS02110	EG14_RS06490	PGA7_RS04605	PGJ_RS04255	--	PGS_RS04500	AT291_RS09310	CBG53_RS06545	CLI74_RS08880	CS549_RS08780	CS387_RS01360	CS543_RS08185	CS544_RS01330	CS545_RS05270	CS546_RS00110	CS548_RS06510	CS550_RS04465	CS059_RS08210	CS374_RS00475	CS388_RS09515	CF002_RS05415	CF001_RS14965	CF003_RS16725	B0493_RS09180	B0492_RS03765	B0490_RS09035
PgPan_0167	thrS		threonine--tRNA ligase	27	27	1	1	167	1	161	1961	1961	1961	1	27	27	PGN_0962	PG_0992	HMPREF1555_RS03780	SJDPG2_RS02115	EG14_RS06485	PGA7_RS04600	PGJ_RS04250	PGF_RS04585	PGS_RS04495	AT291_RS09315	CBG53_RS06550	CLI74_RS08875	CS549_RS08785	CS387_RS01355	CS543_RS08180	CS544_RS01325	CS545_RS05275	CS546_RS00105	CS548_RS06505	CS550_RS04470	CS059_RS08215	CS374_RS00470	CS388_RS09510	CF002_RS05410	CF001_RS14960	CF003_RS16720	B0493_RS09175	B0492_RS03770	B0490_RS09040
PgPan_0168	CS549_RS08795		hypothetical protein	3	3	1	1	168	1	160	101	305	205	1	3	3	--	--	--	--	--	--	PGJ_RS11455	--	PGS_RS10045	--	--	--	CS549_RS08795	--	--	--	--	--	--	--	--	--	--	--	--	--	--	--	--
PgPan_0169	PGJ_RS04245		DDE transposase family protein	1	1	1	1	169	1	159	305	305	305	1	1	1	--	--	--	--	--	--	PGJ_RS04245	--	--	--	--	--	--	--	--	--	--	--	--	--	--	--	--	--	--	--	--	--	--
PgPan_0170	CF003_RS16705		helix-turn-helix transcriptional regulator	27	27	1	1	170	1	158	266	314	305	1	27	27	PGN_0959	PG_0997	HMPREF1555_RS07495	SJDPG2_RS02130	EG14_RS06465	PGA7_RS04585	PGJ_RS04235	PGF_RS04565	PGS_RS04480	AT291_RS09330	CBG53_RS06565	CLI74_RS06330	CS549_RS08805	CS387_RS01335	CS543_RS08160	CS544_RS01305	CS545_RS05290	CS546_RS00085	CS548_RS06490	CS550_RS04485	CS059_RS08230	CS374_RS00450	CS388_RS09495	CF002_RS05385	CF001_RS14935	CF003_RS16705	B0493_RS09155	B0492_RS03790	B0490_RS09060
PgPan_0171	CS059_RS08235		type II toxin-antitoxin system HipA family toxin	4	4	1	1	171	1	157	1115	1115	1115	1	4	4	--	--	--	SJDPG2_RS02135	--	--	PGJ_RS04230	--	--	--	--	CLI74_RS06335	--	--	--	--	--	--	--	--	CS059_RS08235	--	--	--	--	--	--	--	--
PgPan_0172	PGS_RS04470		hypothetical protein	23	23	1	1	172	1	156	626	632	630	1	23	23	--	PG_1000	HMPREF1555_RS07505	SJDPG2_RS02140	--	PGA7_RS04575	PGJ_RS04225	--	PGS_RS04470	AT291_RS09340	CBG53_RS06575	CLI74_RS06340	CS549_RS08815	CS387_RS01325	--	CS544_RS01295	CS545_RS05300	CS546_RS00075	CS548_RS06480	CS550_RS04495	CS059_RS08240	CS374_RS00440	CS388_RS09485	CF002_RS05375	--	CF003_RS16695	B0493_RS09145	B0492_RS03800	B0490_RS09070
PgPan_0173	CS543_RS08145		ClbS/DfsB family four-helix bundle protein	27	27	1	1	173	1	155	536	536	536	1	27	27	PGN_1352	PG_1001	HMPREF1555_RS07510	SJDPG2_RS02145	EG14_RS05430	PGA7_RS04570	PGJ_RS04220	PGF_RS06560	PGS_RS04465	AT291_RS09345	CBG53_RS06580	CLI74_RS06345	CS549_RS08820	CS387_RS01320	CS543_RS08145	CS544_RS01290	CS545_RS05305	CS546_RS00070	CS548_RS06475	CS550_RS04500	CS059_RS08245	CS374_RS00435	CS388_RS09480	CF002_RS05370	CF001_RS17090	CF003_RS16690	B0493_RS09140	B0492_RS03805	B0490_RS09075
PgPan_0174	AT291_RS09355		nitroreductase	27	27	1	1	174	1	154	992	1007	992	1	27	27	PGN_1350	PG_1003	HMPREF1555_RS07520	SJDPG2_RS02155	EG14_RS05440	PGA7_RS04560	PGJ_RS04210	PGF_RS06550	PGS_RS04455	AT291_RS09355	CBG53_RS06590	CLI74_RS06355	CS549_RS08830	CS387_RS01305	CS543_RS08135	CS544_RS01280	CS545_RS05315	CS546_RS00060	CS548_RS06465	CS550_RS04510	CS059_RS08255	CS374_RS00425	CS388_RS09470	CF002_RS05360	CF001_RS17080	CF003_RS16680	B0493_RS09130	B0492_RS03815	B0490_RS09085
PgPan_0175	PGS_RS04450		S9 family peptidase	27	27	1	1	175	1	153	2279	2279	2279	1	27	27	PGN_1349	PG_1004	HMPREF1555_RS07525	SJDPG2_RS02160	EG14_RS05445	PGA7_RS04555	PGJ_RS04205	PGF_RS06545	PGS_RS04450	AT291_RS09360	CBG53_RS06595	CLI74_RS06360	CS549_RS08835	CS387_RS01295	CS543_RS08130	CS544_RS01275	CS545_RS05320	CS546_RS00055	CS548_RS06460	CS550_RS04515	CS059_RS08260	CS374_RS00420	CS388_RS09465	CF002_RS05355	CF001_RS17075	CF003_RS16675	B0493_RS09125	B0492_RS08770	B0490_RS09090
PgPan_0176	B0493_RS09120		DUF2807 domain-containing protein	27	27	1	1	176	1	152	740	740	740	1	27	27	PGN_1348	PG_1005	HMPREF1555_RS07530	SJDPG2_RS02165	EG14_RS05450	PGA7_RS04550	PGJ_RS04200	PGF_RS06540	PGS_RS04445	AT291_RS09365	CBG53_RS06600	CLI74_RS06365	CS549_RS08840	CS387_RS01290	CS543_RS08125	CS544_RS01270	CS545_RS05325	CS546_RS00050	CS548_RS06455	CS550_RS04520	CS059_RS08265	CS374_RS00415	CS388_RS09460	CF002_RS05350	CF001_RS17070	CF003_RS16670	B0493_RS09120	B0492_RS08775	B0490_RS09095
PgPan_0177	CS549_RS08845		TonB-dependent receptor	26	26	1	1	177	1	151	2450	2450	2450	1	26	26	PGN_1347	PG_1006	HMPREF1555_RS07535	SJDPG2_RS02170	EG14_RS05455	PGA7_RS04545	PGJ_RS04195	PGF_RS06535	PGS_RS04440	AT291_RS09370	CBG53_RS06605	CLI74_RS06370	CS549_RS08845	--	CS543_RS08120	CS544_RS01265	CS545_RS05330	CS546_RS00045	CS548_RS06450	CS550_RS04525	CS059_RS08270	CS374_RS00410	CS388_RS09455	CF002_RS05345	CF001_RS17065	CF003_RS16665	B0493_RS09115	B0492_RS08780	B0490_RS09100
PgPan_0178	CF002_RS05340		GntR family transcriptional regulator	27	27	1	1	178	1	150	371	371	371	1	27	27	PGN_1346	PG_1007	HMPREF1555_RS07540	SJDPG2_RS02175	EG14_RS05460	PGA7_RS04540	PGJ_RS04190	PGF_RS06530	PGS_RS04435	AT291_RS09375	CBG53_RS06610	CLI74_RS06375	CS549_RS08850	CS387_RS01280	CS543_RS08115	CS544_RS01260	CS545_RS05335	CS546_RS00040	CS548_RS06445	CS550_RS04530	CS059_RS08275	CS374_RS00405	CS388_RS09450	CF002_RS05340	CF001_RS17060	CF003_RS16660	B0493_RS09110	B0492_RS08785	B0490_RS09105
PgPan_0179	CF003_RS16655		hypothetical protein	27	27	1	1	179	1	149	758	758	758	1	27	27	PGN_1345	PG_1008	HMPREF1555_RS07545	SJDPG2_RS02180	EG14_RS05465	PGA7_RS04535	PGJ_RS04185	PGF_RS06525	PGS_RS04430	AT291_RS09380	CBG53_RS06615	CLI74_RS06380	CS549_RS08855	CS387_RS01275	CS543_RS08110	CS544_RS01255	CS545_RS05340	CS546_RS00035	CS548_RS06440	CS550_RS04535	CS059_RS08280	CS374_RS00400	CS388_RS09445	CF002_RS05335	CF001_RS17055	CF003_RS16655	B0493_RS09105	B0492_RS08790	B0490_RS09110
PgPan_0180	PGJ_RS04180		hypothetical protein	27	27	1	1	180	1	148	854	854	854	1	27	27	PGN_1344	PG_1009	HMPREF1555_RS07550	SJDPG2_RS02185	EG14_RS05470	PGA7_RS04530	PGJ_RS04180	PGF_RS06520	PGS_RS04425	AT291_RS09385	CBG53_RS06620	CLI74_RS06385	CS549_RS08860	CS387_RS01270	CS543_RS08105	CS544_RS01250	CS545_RS05345	CS546_RS00030	CS548_RS06435	CS550_RS04540	CS059_RS08285	CS374_RS00395	CS388_RS09440	CF002_RS05330	CF001_RS17050	CF003_RS16650	B0493_RS09100	B0492_RS08795	B0490_RS09115
PgPan_0181	B0493_RS09095		ABC transporter ATP-binding protein	26	26	1	1	181	1	147	827	827	827	1	26	26	PGN_1343	PG_1010	HMPREF1555_RS07555	SJDPG2_RS02190	EG14_RS05475	--	PGJ_RS04175	PGF_RS06515	PGS_RS04420	AT291_RS09390	CBG53_RS06625	CLI74_RS06390	CS549_RS08865	CS387_RS01265	CS543_RS08100	CS544_RS01245	CS545_RS05350	CS546_RS00025	CS548_RS06430	CS550_RS04545	CS059_RS08290	CS374_RS00390	CS388_RS09435	CF002_RS05325	CF001_RS17045	CF003_RS16645	B0493_RS09095	B0492_RS08800	B0490_RS09120
PgPan_0182	miaB		tRNA (N6-isopentenyl adenosine(37)-C2)-methylthiotransferase MiaB	26	26	1	1	182	1	146	1391	1397	1394	1	26	26	PGN_1342	PG_1012	HMPREF1555_RS07560	SJDPG2_RS02195	EG14_RS05480	PGA7_RS04510	PGJ_RS04170	PGF_RS06510	PGS_RS04415	AT291_RS09395	CBG53_RS06635	CLI74_RS06395	CS549_RS08875	CS387_RS01260	CS543_RS08095	CS544_RS01240	CS545_RS05355	--	CS548_RS06415	CS550_RS04555	CS059_RS08295	CS374_RS00385	CS388_RS09430	CF002_RS05320	CF001_RS17040	CF003_RS16640	B0493_RS09090	B0492_RS08805	B0490_RS09125
PgPan_0183	CS388_RS09425		acetyl-CoA hydrolase/transferase family protein	26	26	1	1	183	1	145	1496	1496	1496	1	26	26	PGN_1341	PG_1013	HMPREF1555_RS07565	SJDPG2_RS02200	EG14_RS05485	PGA7_RS04505	PGJ_RS04165	PGF_RS06505	PGS_RS04410	AT291_RS09400	CBG53_RS06640	CLI74_RS06400	CS549_RS08880	CS387_RS01255	CS543_RS08090	CS544_RS01235	CS545_RS05360	--	CS548_RS06410	CS550_RS04560	CS059_RS08300	CS374_RS00380	CS388_RS09425	CF002_RS05315	CF001_RS17035	CF003_RS16635	B0493_RS09085	B0492_RS08810	B0490_RS09130
PgPan_0184	PGJ_RS04160		tetratricopeptide repeat protein	1	1	1	1	184	1	144	2543	2543	2543	1	1	1	--	--	--	--	--	--	PGJ_RS04160	--	--	--	--	--	--	--	--	--	--	--	--	--	--	--	--	--	--	--	--	--	--
PgPan_0185	PGJ_RS04155		pyruvate, phosphate dikinase	27	27	1	1	185	1	143	2726	2726	2726	1	27	27	PGN_1338	PG_1017	HMPREF1555_RS06510	SJDPG2_RS02210	EG14_RS05495	PGA7_RS04495	PGJ_RS04155	PGF_RS06495	PGS_RS04400	AT291_RS09410	CBG53_RS06660	CLI74_RS06410	CS549_RS08890	CS387_RS01240	CS543_RS08080	CS544_RS01220	CS545_RS05370	CS546_RS11245	CS548_RS06400	CS550_RS04570	CS059_RS08310	CS374_RS00370	CS388_RS09415	CF002_RS05305	CF001_RS17025	CF003_RS16625	B0493_RS09075	B0492_RS08820	B0490_RS09140
PgPan_0186	CS544_RS01215		hypothetical protein	25	25	1	1	186	1	142	263	308	306	1	25	25	--	PG_1018	HMPREF1555_RS06515	--	EG14_RS05500	PGA7_RS04490	PGJ_RS04150	PGF_RS06490	PGS_RS04395	AT291_RS11115	CBG53_RS06665	CLI74_RS06415	CS549_RS08895	CS387_RS01235	--	CS544_RS01215	CS545_RS05375	CS546_RS11240	CS548_RS06395	CS550_RS04575	CS059_RS08315	CS374_RS00365	CS388_RS09410	CF002_RS05300	CF001_RS17020	CF003_RS16620	B0493_RS09070	B0492_RS08825	B0490_RS09145
PgPan_0187	HMPREF1555_RS06520		DUF4876 domain-containing protein	27	27	1	1	187	1	141	1169	1196	1181	1	27	27	PGN_1336	PG_1019	HMPREF1555_RS06520	SJDPG2_RS02220	EG14_RS05505	PGA7_RS04485	PGJ_RS04145	PGF_RS06485	PGS_RS04390	AT291_RS09415	CBG53_RS06670	CLI74_RS06420	CS549_RS08900	CS387_RS01230	CS543_RS08070	CS544_RS01210	CS545_RS05380	CS546_RS11235	CS548_RS06390	CS550_RS04580	CS059_RS08320	CS374_RS00360	CS388_RS09405	CF002_RS05295	CF001_RS17015	CF003_RS16615	B0493_RS09065	B0492_RS08830	B0490_RS09150
PgPan_0188	CS549_RS08905		TonB-dependent receptor	27	27	1	1	188	1	140	2810	2810	2810	1	27	27	PGN_1335	PG_1020	HMPREF1555_RS06525	SJDPG2_RS02225	EG14_RS05510	PGA7_RS04480	PGJ_RS04140	PGF_RS06480	PGS_RS04385	AT291_RS09420	CBG53_RS06675	CLI74_RS06425	CS549_RS08905	CS387_RS01225	CS543_RS08065	CS544_RS01205	CS545_RS05385	CS546_RS11230	CS548_RS06385	CS550_RS04585	CS059_RS08325	CS374_RS00355	CS388_RS09400	CF002_RS05290	CF001_RS17010	CF003_RS16610	B0493_RS09060	B0492_RS08835	B0490_RS09155
PgPan_0189	CS548_RS06380		hypothetical protein	27	27	1	1	189	1	139	1643	1643	1643	1	27	27	PGN_1334	PG_1022	HMPREF1555_RS06530	SJDPG2_RS02230	EG14_RS05515	PGA7_RS04475	PGJ_RS04135	PGF_RS06475	PGS_RS04380	AT291_RS09425	CBG53_RS06680	CLI74_RS06430	CS549_RS08910	CS387_RS01220	CS543_RS08060	CS544_RS01200	CS545_RS05390	CS546_RS11225	CS548_RS06380	CS550_RS04590	CS059_RS08330	CS374_RS00350	CS388_RS09395	CF002_RS05285	CF001_RS17005	CF003_RS16605	B0493_RS09055	B0492_RS08840	B0490_RS09160
PgPan_0190	PGA7_RS04470		hypothetical protein	27	27	1	1	190	1	138	599	599	599	1	27	27	PGN_1333	--	HMPREF1555_RS06535	SJDPG2_RS02235	EG14_RS05520	PGA7_RS04470	PGJ_RS04130	PGF_RS06470	PGS_RS04375	AT291_RS09430	CBG53_RS06685	CLI74_RS06435	CS549_RS08915	CS387_RS01215	CS543_RS08055	CS544_RS01195	CS545_RS05395	CS546_RS11220	CS548_RS06375	CS550_RS04595	CS059_RS08335	CS374_RS00345	CS388_RS09390	CF002_RS05280	CF001_RS17000	CF003_RS16600	B0493_RS09050	B0492_RS08845	B0490_RS09165
PgPan_0191	CS387_RS01210		aminodeoxychorismate synthase component I	27	27	1	1	191	1	137	977	977	977	1	27	27	PGN_1332	--	HMPREF1555_RS06540	SJDPG2_RS02240	EG14_RS05525	PGA7_RS04465	PGJ_RS04125	PGF_RS06465	PGS_RS04370	AT291_RS09435	CBG53_RS06690	CLI74_RS06440	CS549_RS08920	CS387_RS01210	CS543_RS08050	CS544_RS01190	CS545_RS05400	CS546_RS11215	CS548_RS06370	CS550_RS04600	CS059_RS08340	CS374_RS00340	CS388_RS09385	CF002_RS05275	CF001_RS16995	CF003_RS16595	B0493_RS09045	B0492_RS08850	B0490_RS09170
PgPan_0192	CS546_RS11565		DUF1661 domain-containing protein	25	25	1	1	192	1	136	110	149	121	1	25	25	--	--	HMPREF1555_RS10595	SJDPG2_RS10920	EG14_RS11610	PGA7_RS11085	PGJ_RS11090	PGF_RS11145	PGS_RS10040	--	CBG53_RS11090	CLI74_RS11045	CS549_RS10845	CS387_RS11380	CS543_RS11595	--	CS545_RS10865	CS546_RS11565	CS548_RS11465	CS550_RS10570	CS059_RS11440	CS374_RS10970	CS388_RS10425	CF002_RS10630	CF001_RS20975	CF003_RS21450	B0493_RS10505	B0492_RS11920	B0490_RS10935
PgPan_0193	CF002_RS05230		hypothetical protein	27	27	1	1	193	1	135	1697	1697	1697	1	27	27	PGN_1323	PG_1028	HMPREF1555_RS06555	SJDPG2_RS02250	EG14_RS05565	PGA7_RS04450	PGJ_RS04120	PGF_RS06425	PGS_RS04330	AT291_RS09450	CBG53_RS06710	CLI74_RS06460	CS549_RS08940	CS387_RS01190	CS543_RS08035	CS544_RS01170	CS545_RS05420	CS546_RS11170	CS548_RS06325	CS550_RS04645	CS059_RS08360	CS374_RS00320	CS388_RS09365	CF002_RS05230	CF001_RS16950	CF003_RS16575	B0493_RS09030	B0492_RS08860	B0490_RS09210
PgPan_0194	CS387_RS01185		T9SS type A sorting domain-containing protein	26	26	1	1	194	1	134	1340	1343	1340	1	26	26	PGN_1321	PG_1030	HMPREF1555_RS06560	SJDPG2_RS02255	EG14_RS05570	PGA7_RS04445	PGJ_RS04115	PGF_RS06420	PGS_RS04325	AT291_RS09455	CBG53_RS06715	--	CS549_RS08955	CS387_RS01185	CS543_RS08030	CS544_RS01160	CS545_RS05425	CS546_RS11165	CS548_RS06320	CS550_RS04650	CS059_RS08365	CS374_RS00315	CS388_RS09360	CF002_RS05225	CF001_RS16945	CF003_RS16570	B0493_RS09025	B0492_RS08870	B0490_RS09215
PgPan_0195	SJDPG2_RS08200		ABC transporter permease	27	27	1	1	195	1	133	746	746	746	1	27	27	--	PG_1033	HMPREF1555_RS06565	SJDPG2_RS08200	EG14_RS05575	PGA7_RS04430	PGJ_RS04110	PGF_RS06415	PGS_RS04320	AT291_RS09460	CBG53_RS06720	CLI74_RS07535	CS549_RS08960	CS387_RS01180	CS543_RS08025	CS544_RS01110	CS545_RS05430	CS546_RS11160	CS548_RS06315	CS550_RS04655	CS059_RS08380	CS374_RS00310	CS388_RS09355	CF002_RS05220	CF001_RS16940	CF003_RS16550	B0493_RS09020	B0492_RS08875	B0490_RS09220
PgPan_0196	PGA7_RS04425		ATP-binding cassette domain-containing protein	27	27	1	1	196	1	132	734	734	734	1	27	27	PGN_1318	PG_1034	HMPREF1555_RS06570	SJDPG2_RS08205	EG14_RS05580	PGA7_RS04425	PGJ_RS04105	PGF_RS06410	PGS_RS04315	AT291_RS09465	CBG53_RS06725	CLI74_RS07540	CS549_RS08965	CS387_RS01175	CS543_RS08020	CS544_RS01105	CS545_RS05435	CS546_RS11155	CS548_RS06310	CS550_RS04660	CS059_RS08385	CS374_RS00305	CS388_RS09350	CF002_RS05215	CF001_RS16935	CF003_RS16545	B0493_RS09015	B0492_RS08880	B0490_RS09225
PgPan_0197	AT291_RS09470		gliding motility-associated C-terminal domain-containing protein	27	27	1	1	197	1	131	1373	1391	1374	1	27	27	PGN_1317	PG_1035	HMPREF1555_RS06575	SJDPG2_RS08210	EG14_RS05585	PGA7_RS04420	PGJ_RS04100	PGF_RS06405	PGS_RS04310	AT291_RS09470	CBG53_RS06730	CLI74_RS07545	CS549_RS08970	CS387_RS01170	CS543_RS08015	CS544_RS01100	CS545_RS05440	CS546_RS11150	CS548_RS06305	CS550_RS04665	CS059_RS08390	CS374_RS00300	CS388_RS09345	CF002_RS05210	CF001_RS16930	CF003_RS16540	B0493_RS09010	B0492_RS08885	B0490_RS09230
PgPan_0198	uvrA		excinuclease ABC subunit UvrA	27	27	1	1	198	1	130	2903	2903	2903	1	27	27	PGN_1316	PG_1036	HMPREF1555_RS06580	SJDPG2_RS08215	EG14_RS05590	PGA7_RS04415	PGJ_RS04095	PGF_RS06400	PGS_RS04305	AT291_RS09475	CBG53_RS06735	CLI74_RS07550	CS549_RS08975	CS387_RS01165	CS543_RS08010	CS544_RS01095	CS545_RS05445	CS546_RS11145	CS548_RS06300	CS550_RS04670	CS059_RS08395	CS374_RS00295	CS388_RS09340	CF002_RS05205	CF001_RS16925	CF003_RS16535	B0493_RS09005	B0492_RS08890	B0490_RS09235
PgPan_0199	CS543_RS08005		SWIM zinc finger family protein	27	27	1	1	199	1	129	1379	1379	1379	1	27	27	PGN_1315	PG_1037	HMPREF1555_RS06585	SJDPG2_RS08220	EG14_RS05595	PGA7_RS04410	PGJ_RS04090	PGF_RS06395	PGS_RS04300	AT291_RS09480	CBG53_RS06740	CLI74_RS07555	CS549_RS08980	CS387_RS01160	CS543_RS08005	CS544_RS01090	CS545_RS05450	CS546_RS11140	CS548_RS06295	CS550_RS04675	CS059_RS08400	CS374_RS00290	CS388_RS09335	CF002_RS05200	CF001_RS16920	CF003_RS16530	B0493_RS09000	B0492_RS08895	B0490_RS09240
PgPan_0200	CS059_RS08405		UvrD-helicase domain-containing protein	26	26	1	1	200	1	128	2297	2297	2297	1	26	26	PGN_1314	PG_1038	HMPREF1555_RS06590	--	EG14_RS05600	PGA7_RS04405	PGJ_RS04085	PGF_RS06390	PGS_RS04295	AT291_RS09485	CBG53_RS06745	CLI74_RS07560	CS549_RS08985	CS387_RS01155	CS543_RS08000	CS544_RS01085	CS545_RS05455	CS546_RS11135	CS548_RS06290	CS550_RS04680	CS059_RS08405	CS374_RS00285	CS388_RS09330	CF002_RS05195	CF001_RS16915	CF003_RS16525	B0493_RS08995	B0492_RS08900	B0490_RS09245
PgPan_0201	PGA7_RS04400		sulfatase-like hydrolase/transferase	27	27	1	1	201	1	127	1727	1727	1727	1	27	27	PGN_1313	PG_1039	HMPREF1555_RS06595	SJDPG2_RS08230	EG14_RS05605	PGA7_RS04400	PGJ_RS04080	PGF_RS06385	PGS_RS04290	AT291_RS09490	CBG53_RS06750	CLI74_RS07565	CS549_RS08990	CS387_RS01150	CS543_RS07995	CS544_RS01080	CS545_RS05460	CS546_RS11130	CS548_RS06285	CS550_RS04685	CS059_RS08410	CS374_RS00280	CS388_RS09325	CF002_RS05190	CF001_RS16910	CF003_RS16520	B0493_RS08990	B0492_RS08905	B0490_RS09250
PgPan_0202	CS374_RS00275		transcriptional regulator	27	27	1	1	202	1	126	464	464	464	1	27	27	PGN_1312	PG_1040	HMPREF1555_RS06600	SJDPG2_RS06865	EG14_RS05610	PGA7_RS04395	PGJ_RS04075	PGF_RS06380	PGS_RS04285	AT291_RS09495	CBG53_RS06755	CLI74_RS07570	CS549_RS08995	CS387_RS01145	CS543_RS07975	CS544_RS01075	CS545_RS05465	CS546_RS11115	CS548_RS06270	CS550_RS04690	CS059_RS08415	CS374_RS00275	CS388_RS09320	CF002_RS05185	CF001_RS16905	CF003_RS16515	B0493_RS08985	B0492_RS08910	B0490_RS09255
PgPan_0203	CF002_RS05180		calcium/sodium antiporter	27	27	1	1	203	1	125	953	953	953	1	27	27	PGN_1311	PG_1041	HMPREF1555_RS06605	SJDPG2_RS06860	EG14_RS05615	PGA7_RS04390	PGJ_RS04070	PGF_RS06375	PGS_RS04280	AT291_RS09500	CBG53_RS06760	CLI74_RS07575	CS549_RS09000	CS387_RS01140	CS543_RS07970	CS544_RS01070	CS545_RS05470	CS546_RS11110	CS548_RS06265	CS550_RS04695	CS059_RS08420	CS374_RS00270	CS388_RS09315	CF002_RS05180	CF001_RS16900	CF003_RS16510	B0493_RS08980	B0492_RS08915	B0490_RS09260
PgPan_0204	CS374_RS00265		glycosyltransferase	27	27	1	1	204	1	124	1646	1646	1646	1	27	27	PGN_1310	PG_1042	HMPREF1555_RS06610	SJDPG2_RS06855	EG14_RS05620	PGA7_RS04385	PGJ_RS04065	PGF_RS06370	PGS_RS04275	AT291_RS09505	CBG53_RS06765	CLI74_RS07580	CS549_RS09005	CS387_RS01135	CS543_RS07965	CS544_RS01065	CS545_RS05475	CS546_RS11105	CS548_RS06260	CS550_RS04700	CS059_RS08425	CS374_RS00265	CS388_RS09310	CF002_RS05175	CF001_RS16895	CF003_RS16505	B0493_RS08975	B0492_RS08920	B0490_RS09265
PgPan_0205	group_4090	feoB	ferrous iron transport protein B	27	27	1	1	205	1	123	2174	2177	2174	1	27	27	PGN_1309	PG_1043	HMPREF1555_RS06615	SJDPG2_RS06850	EG14_RS05625	PGA7_RS04380	PGJ_RS04060	PGF_RS06365	PGS_RS04270	AT291_RS09510	CBG53_RS06770	CLI74_RS07585	CS549_RS09010	CS387_RS01130	CS543_RS07960	CS544_RS01060	CS545_RS05480	CS546_RS11100	CS548_RS06255	CS550_RS04705	CS059_RS08430	CS374_RS00260	CS388_RS09305	CF002_RS05170	CF001_RS16890	CF003_RS16500	B0493_RS08970	B0492_RS08925	B0490_RS09270
PgPan_0206	CS544_RS01055		DtxR family transcriptional regulator	27	27	1	1	206	1	122	932	932	932	1	27	27	PGN_1308	PG_1044	HMPREF1555_RS06620	SJDPG2_RS06845	EG14_RS05630	PGA7_RS04375	PGJ_RS04055	PGF_RS06360	PGS_RS04265	AT291_RS09515	CBG53_RS06775	CLI74_RS07590	CS549_RS09015	CS387_RS01125	CS543_RS07955	CS544_RS01055	CS545_RS05485	CS546_RS11095	CS548_RS06250	CS550_RS04710	CS059_RS08435	CS374_RS00255	CS388_RS09300	CF002_RS05165	CF001_RS16885	CF003_RS16495	B0493_RS08965	B0492_RS08930	B0490_RS09275
PgPan_0207	CS387_RS01115		ISAs1 family transposase	2	2	1	1	207	1	121	443	1088	765	1	2	2	--	--	--	--	--	--	PGJ_RS04050	--	--	--	--	--	--	CS387_RS01115	--	--	--	--	--	--	--	--	--	--	--	--	--	--	--
PgPan_0208	CS059_RS08455		N-acetylmuramoyl-L-alanine amidase	26	26	1	1	208	1	120	1187	1190	1189	1	26	26	PGN_1305	PG_1048	HMPREF1555_RS06630	SJDPG2_RS06835	--	PGA7_RS04365	PGJ_RS04040	PGF_RS06350	PGS_RS04255	AT291_RS09525	CBG53_RS06795	CLI74_RS07610	CS549_RS09040	CS387_RS01095	CS543_RS07930	CS544_RS01035	CS545_RS05505	CS546_RS11080	CS548_RS06235	CS550_RS04725	CS059_RS08455	CS374_RS00235	CS388_RS09280	CF002_RS05145	CF001_RS16865	CF003_RS16475	B0493_RS08945	B0492_RS08945	B0490_RS09295
PgPan_0209	CS059_RS08460		MCE family protein	27	27	1	1	209	1	119	878	878	878	1	27	27	PGN_1304	PG_1049	HMPREF1555_RS06635	SJDPG2_RS06830	EG14_RS05650	PGA7_RS04360	PGJ_RS04035	PGF_RS06345	PGS_RS04250	AT291_RS09530	CBG53_RS06800	CLI74_RS07615	CS549_RS09045	CS387_RS01090	CS543_RS07925	CS544_RS01030	CS545_RS05510	CS546_RS11075	CS548_RS06230	CS550_RS04730	CS059_RS08460	CS374_RS00230	CS388_RS09275	CF002_RS05140	CF001_RS16860	CF003_RS16470	B0493_RS08940	B0492_RS08950	B0490_RS09300
PgPan_0210	AT291_RS09535		hypothetical protein	27	27	1	1	210	1	118	857	887	885	1	27	27	PGN_1303	PG_1050	HMPREF1555_RS06640	SJDPG2_RS06825	EG14_RS05655	PGA7_RS04355	PGJ_RS04030	PGF_RS06340	PGS_RS04245	AT291_RS09535	CBG53_RS06805	CLI74_RS07620	CS549_RS09050	CS387_RS01085	CS543_RS07920	CS544_RS01025	CS545_RS05515	CS546_RS11070	CS548_RS06225	CS550_RS04735	CS059_RS08465	CS374_RS00225	CS388_RS09270	CF002_RS05135	CF001_RS16855	CF003_RS16465	B0493_RS08935	B0492_RS08955	B0490_RS09305
PgPan_0211	PGF_RS06335		O-antigen ligase family protein	26	26	1	1	211	1	117	1415	1415	1415	1	26	26	PGN_1302	PG_1051	HMPREF1555_RS06645	SJDPG2_RS06820	EG14_RS05660	PGA7_RS04350	PGJ_RS04025	PGF_RS06335	--	AT291_RS09540	CBG53_RS06810	CLI74_RS07625	CS549_RS09055	CS387_RS01080	CS543_RS07915	CS544_RS01020	CS545_RS05520	CS546_RS11065	CS548_RS06220	CS550_RS04740	CS059_RS08470	CS374_RS00220	CS388_RS09265	CF002_RS05130	CF001_RS16850	CF003_RS16460	B0493_RS08930	B0492_RS08960	B0490_RS09310
PgPan_0212	CS545_RS05525		MerR family transcriptional regulator	27	27	1	1	212	1	116	356	356	356	1	27	27	PGN_1301	PG_1052	HMPREF1555_RS06650	SJDPG2_RS06815	EG14_RS05665	PGA7_RS04345	PGJ_RS04020	PGF_RS06330	PGS_RS04235	AT291_RS09545	CBG53_RS06815	CLI74_RS07630	CS549_RS09060	CS387_RS01075	CS543_RS07910	CS544_RS01015	CS545_RS05525	CS546_RS11060	CS548_RS06215	CS550_RS04745	CS059_RS08475	CS374_RS00215	CS388_RS09260	CF002_RS05125	CF001_RS16845	CF003_RS16455	B0493_RS08925	B0492_RS08965	B0490_RS09315
PgPan_0213	B0493_RS08920		Crp/Fnr family transcriptional regulator	27	27	1	1	213	1	115	686	686	686	1	27	27	PGN_1300	PG_1053	HMPREF1555_RS06655	SJDPG2_RS06810	EG14_RS05670	PGA7_RS04340	PGJ_RS04015	PGF_RS06325	PGS_RS04230	AT291_RS09550	CBG53_RS06820	CLI74_RS07635	CS549_RS09065	CS387_RS01070	CS543_RS07905	CS544_RS01010	CS545_RS05530	CS546_RS11055	CS548_RS06210	CS550_RS04750	CS059_RS08480	CS374_RS00210	CS388_RS09255	CF002_RS05120	CF001_RS16840	CF003_RS16450	B0493_RS08920	B0492_RS08970	B0490_RS09320
PgPan_0214	CS387_RS01055		cysteine protease	8	8	1	1	214	1	114	1433	1460	1439	1	8	8	--	--	--	--	EG14_RS05675	--	PGJ_RS04010	--	--	--	--	CLI74_RS10185	--	CS387_RS01055	--	--	--	--	--	CS550_RS04760	--	CS374_RS00205	--	--	--	--	B0493_RS08915	--	B0490_RS09325
PgPan_0215	CBG53_RS06835		6-carboxytetrahydropterin synthase	27	27	1	1	215	1	113	419	419	419	1	27	27	PGN_1298	PG_1056	HMPREF1555_RS06665	SJDPG2_RS06800	EG14_RS05680	PGA7_RS04330	PGJ_RS04005	PGF_RS06320	PGS_RS04220	AT291_RS09560	CBG53_RS06835	CLI74_RS10180	CS549_RS09075	CS387_RS01045	CS543_RS07895	CS544_RS01000	CS545_RS05540	CS546_RS11035	CS548_RS06190	CS550_RS04765	CS059_RS08500	CS374_RS00200	CS388_RS09245	CF002_RS05110	CF001_RS16835	CF003_RS16440	B0493_RS08910	B0492_RS03065	B0490_RS09330
PgPan_0216	CS059_RS08505		radical SAM protein	26	26	1	1	216	1	112	593	593	593	1	26	26	PGN_1297	PG_1057	HMPREF1555_RS06670	SJDPG2_RS06795	EG14_RS05685	PGA7_RS04325	PGJ_RS04000	PGF_RS06315	--	AT291_RS09565	CBG53_RS06840	CLI74_RS10175	CS549_RS09080	CS387_RS01040	CS543_RS07890	CS544_RS00995	CS545_RS05545	CS546_RS11030	CS548_RS06185	CS550_RS04770	CS059_RS08505	CS374_RS00195	CS388_RS09240	CF002_RS05105	CF001_RS16830	CF003_RS16435	B0493_RS08905	B0492_RS03070	B0490_RS09335
PgPan_0217	B0493_RS08900		OmpA family protein	27	27	1	1	217	1	111	2018	2018	2018	1	27	27	PGN_1296	PG_1058	HMPREF1555_RS06675	SJDPG2_RS06790	EG14_RS05690	PGA7_RS04320	PGJ_RS03995	PGF_RS06310	PGS_RS04210	AT291_RS09570	CBG53_RS06845	CLI74_RS10170	CS549_RS09085	CS387_RS01035	CS543_RS07885	CS544_RS00990	CS545_RS05550	CS546_RS11025	CS548_RS06180	CS550_RS04775	CS059_RS08510	CS374_RS00190	CS388_RS09235	CF002_RS05100	CF001_RS16825	CF003_RS16430	B0493_RS08900	B0492_RS03075	B0490_RS09340
PgPan_0218	CS550_RS04785		PaaI family thioesterase	27	27	1	1	218	1	110	473	473	473	1	27	27	PGN_1271	PG_1174	HMPREF1555_RS04920	SJDPG2_RS00995	EG14_RS05695	PGA7_RS03820	PGJ_RS03990	PGF_RS06060	PGS_RS04040	AT291_RS02800	CBG53_RS06850	CLI74_RS09930	CS549_RS09090	CS387_RS01030	CS543_RS07880	CS544_RS00985	CS545_RS05555	CS546_RS10740	CS548_RS06175	CS550_RS04785	CS059_RS08515	CS374_RS00185	CS388_RS09230	CF002_RS05095	CF001_RS16560	CF003_RS15880	B0493_RS05060	B0492_RS03080	B0490_RS09345
PgPan_0219	CS546_RS10735		hypothetical protein	26	26	1	1	219	1	109	584	584	584	1	26	26	PGN_1270	PG_1173	HMPREF1555_RS04915	SJDPG2_RS01000	EG14_RS05700	PGA7_RS03825	PGJ_RS03985	PGF_RS06055	--	AT291_RS02805	CBG53_RS06855	CLI74_RS09925	CS549_RS09095	CS387_RS01025	CS543_RS07875	CS544_RS00980	CS545_RS05560	CS546_RS10735	CS548_RS06170	CS550_RS04790	CS059_RS08520	CS374_RS00180	CS388_RS09225	CF002_RS05090	CF001_RS16555	CF003_RS15885	B0493_RS05055	B0492_RS03085	B0490_RS09350
PgPan_0220	PGJ_RS03980		lactate utilization protein	27	27	1	1	220	1	108	1367	1367	1367	1	27	27	PGN_1269	PG_1172	HMPREF1555_RS04910	SJDPG2_RS01005	EG14_RS05705	PGA7_RS03830	PGJ_RS03980	PGF_RS06050	PGS_RS04030	AT291_RS02810	CBG53_RS06860	CLI74_RS09920	CS549_RS09100	CS387_RS01020	CS543_RS07870	CS544_RS00975	CS545_RS05565	CS546_RS10730	CS548_RS06165	CS550_RS04795	CS059_RS08525	CS374_RS00175	CS388_RS09220	CF002_RS05085	CF001_RS16550	CF003_RS15890	B0493_RS05050	B0492_RS03090	B0490_RS09355
PgPan_0221	CS374_RS00170		(Fe-S)-binding protein	27	27	1	1	221	1	107	740	824	797	1	27	27	PGN_1268	PG_1171	HMPREF1555_RS04905	SJDPG2_RS01010	EG14_RS05710	PGA7_RS03835	PGJ_RS03975	PGF_RS06045	PGS_RS04025	AT291_RS02815	CBG53_RS06865	CLI74_RS09915	CS549_RS09105	CS387_RS01015	CS543_RS07865	CS544_RS00970	CS545_RS05570	CS546_RS10725	CS548_RS06160	CS550_RS04800	CS059_RS08530	CS374_RS00170	CS388_RS09215	CF002_RS05080	CF001_RS16545	CF003_RS15895	B0493_RS05045	B0492_RS03095	B0490_RS09360
PgPan_0222	serB		phosphoserine phosphatase SerB	27	27	1	1	222	1	106	872	872	872	1	27	27	PGN_1267	PG_1170	HMPREF1555_RS04900	SJDPG2_RS01015	EG14_RS05715	PGA7_RS03840	PGJ_RS03970	PGF_RS06040	PGS_RS04020	AT291_RS02820	CBG53_RS06870	CLI74_RS09910	CS549_RS09110	CS387_RS01010	CS543_RS07860	CS544_RS00965	CS545_RS05575	CS546_RS10720	CS548_RS06155	CS550_RS04805	CS059_RS08535	CS374_RS00165	CS388_RS09210	CF002_RS04820	CF001_RS16540	CF003_RS15900	B0493_RS05040	B0492_RS03100	B0490_RS09365
PgPan_0223	PGJ_RS03965		hypothetical protein	1	1	1	1	223	1	105	2417	2417	2417	1	1	1	--	--	--	--	--	--	PGJ_RS03965	--	--	--	--	--	--	--	--	--	--	--	--	--	--	--	--	--	--	--	--	--	--
PgPan_0224	PGJ_RS03960		hypothetical protein	1	1	1	1	224	1	104	728	728	728	1	1	1	--	--	--	--	--	--	PGJ_RS03960	--	--	--	--	--	--	--	--	--	--	--	--	--	--	--	--	--	--	--	--	--	--
PgPan_0225	CF002_RS04800		hypothetical protein	4	4	1	1	225	1	103	578	584	581	1	4	4	--	--	--	--	--	--	PGJ_RS03955	--	--	--	CBG53_RS06885	--	--	--	--	--	--	--	--	CS550_RS04820	--	--	--	CF002_RS04800	--	--	--	--	--
PgPan_0226	CS546_RS10705		ATP-binding protein	13	13	1	1	226	1	102	1346	1346	1346	1	13	13	--	--	--	--	--	--	PGJ_RS03945	--	PGS_RS04010	--	CBG53_RS06900	CLI74_RS09905	--	CS387_RS01005	CS543_RS07850	--	CS545_RS05585	CS546_RS10705	CS548_RS06140	--	CS059_RS08545	CS374_RS00155	CS388_RS09200	--	--	--	--	B0492_RS03110	--
PgPan_0227	PGJ_RS03940		restriction endonuclease subunit R	7	7	1	1	227	1	101	1562	1562	1562	1	7	7	--	--	--	--	--	--	PGJ_RS03940	--	--	--	CBG53_RS06905	CLI74_RS09900	--	CS387_RS01000	--	--	CS545_RS05590	--	--	--	--	--	CS388_RS09195	--	--	--	--	B0492_RS03115	--
PgPan_0228	B0493_RS05020		cobyrinate a,c-diamide synthase	27	27	1	1	228	1	100	1319	1319	1319	1	27	27	PGN_1262	PG_1163	HMPREF1555_RS04880	SJDPG2_RS01035	EG14_RS05730	PGA7_RS03860	PGJ_RS03935	PGF_RS06025	PGS_RS04005	AT291_RS02840	CBG53_RS06910	CLI74_RS10100	CS549_RS09145	CS387_RS00995	CS543_RS07845	CS544_RS00945	CS545_RS05595	CS546_RS10700	CS548_RS06135	CS550_RS04840	CS059_RS08555	CS374_RS00150	CS388_RS09190	CF002_RS04765	CF001_RS16525	CF003_RS15915	B0493_RS05020	B0492_RS03120	B0490_RS09385
PgPan_0229	CS549_RS09150		cob(I)yrinic acid a,c-diamide adenosyltransferase	27	27	1	1	229	1	99	566	566	566	1	27	27	PGN_1261	PG_1162	HMPREF1555_RS04875	SJDPG2_RS01040	EG14_RS05735	PGA7_RS03865	PGJ_RS03930	PGF_RS06020	PGS_RS04000	AT291_RS02845	CBG53_RS06915	CLI74_RS10095	CS549_RS09150	CS387_RS00990	CS543_RS07840	CS544_RS00940	CS545_RS05600	CS546_RS10695	CS548_RS06130	CS550_RS04845	CS059_RS08560	CS374_RS00145	CS388_RS09185	CF002_RS04760	CF001_RS16520	CF003_RS15920	B0493_RS05015	B0492_RS03125	B0490_RS09390
PgPan_0230	CS387_RS00985		cobyric acid synthase	26	26	1	1	230	1	98	1496	1496	1496	1	26	26	PGN_1260	--	HMPREF1555_RS04870	SJDPG2_RS01045	EG14_RS05740	PGA7_RS03870	PGJ_RS03925	PGF_RS06015	PGS_RS03995	AT291_RS02850	CBG53_RS06920	CLI74_RS10090	CS549_RS09155	CS387_RS00985	CS543_RS07835	CS544_RS00935	CS545_RS05605	CS546_RS10690	CS548_RS06125	CS550_RS04850	CS059_RS08565	CS374_RS00140	CS388_RS09180	CF002_RS04755	CF001_RS16515	--	B0493_RS05010	B0492_RS03130	B0490_RS09395
PgPan_0231	CS374_RS00135		threonine-phosphate decarboxylase	27	27	1	1	231	1	97	1007	1007	1007	1	27	27	PGN_1259	PG_1160	HMPREF1555_RS04865	SJDPG2_RS01050	EG14_RS05745	PGA7_RS03875	PGJ_RS03920	PGF_RS06010	PGS_RS03990	AT291_RS02855	CBG53_RS06925	CLI74_RS10085	CS549_RS09160	CS387_RS00980	CS543_RS07830	CS544_RS00930	CS545_RS05610	CS546_RS10685	CS548_RS06120	CS550_RS04855	CS059_RS08570	CS374_RS00135	CS388_RS09175	CF002_RS04750	CF001_RS16510	CF003_RS15930	B0493_RS05005	B0492_RS03135	B0490_RS09400
PgPan_0232	cobD		cobalamin biosynthesis protein CobD	27	27	1	1	232	1	96	1010	1022	1012	1	27	27	PGN_1258	PG_1159	HMPREF1555_RS04860	SJDPG2_RS01055	EG14_RS05750	PGA7_RS03880	PGJ_RS03915	PGF_RS06005	PGS_RS03985	AT291_RS02860	CBG53_RS06930	CLI74_RS10080	CS549_RS09165	CS387_RS00975	CS543_RS07825	CS544_RS00925	CS545_RS05615	CS546_RS10680	CS548_RS06115	CS550_RS04860	CS059_RS08575	CS374_RS00130	CS388_RS09170	CF002_RS04745	CF001_RS16505	CF003_RS15935	B0493_RS05000	B0492_RS03140	B0490_RS09405
PgPan_0233	PGJ_RS03910		IS982-like element IS195 family transposase	1	1	1	1	233	1	95	902	902	902	1	1	1	--	--	--	--	--	--	PGJ_RS03910	--	--	--	--	--	--	--	--	--	--	--	--	--	--	--	--	--	--	--	--	--	--
PgPan_0234	B0490_RS09410		hypothetical protein	27	27	1	1	234	1	94	452	479	453	1	27	27	PGN_1256	PG_1156	HMPREF1555_RS01990	SJDPG2_RS01060	EG14_RS05755	PGA7_RS03885	PGJ_RS03905	PGF_RS06000	PGS_RS03980	AT291_RS02865	CBG53_RS10480	CLI74_RS06265	CS549_RS09170	CS387_RS00970	CS543_RS07815	CS544_RS00920	CS545_RS05620	CS546_RS10670	CS548_RS06105	CS550_RS04865	CS059_RS08585	CS374_RS00125	CS388_RS09165	CF002_RS04705	CF001_RS16495	CF003_RS15940	B0493_RS04995	B0492_RS03150	B0490_RS09410
PgPan_0235	CF003_RS15945		glycosyltransferase family 9 protein	27	27	1	1	235	1	93	1055	1061	1055	1	27	27	PGN_1255	PG_1155	HMPREF1555_RS01995	SJDPG2_RS01065	EG14_RS05760	PGA7_RS03890	PGJ_RS03900	PGF_RS05995	PGS_RS03975	AT291_RS02870	CBG53_RS10475	CLI74_RS06270	CS549_RS09175	CS387_RS00965	CS543_RS07810	CS544_RS00915	CS545_RS05625	CS546_RS10665	CS548_RS06100	CS550_RS04870	CS059_RS08590	CS374_RS00120	CS388_RS09160	CF002_RS04710	CF001_RS16490	CF003_RS15945	B0493_RS04990	B0492_RS03160	B0490_RS09415
PgPan_0236	CLI74_RS06275		DUF4254 domain-containing protein	27	27	1	1	236	1	92	605	605	605	1	27	27	PGN_1254	--	HMPREF1555_RS02000	SJDPG2_RS01070	EG14_RS05765	PGA7_RS03895	PGJ_RS03895	PGF_RS05990	PGS_RS03970	AT291_RS02875	CBG53_RS10470	CLI74_RS06275	CS549_RS09180	CS387_RS00960	CS543_RS07805	CS544_RS00910	CS545_RS05630	CS546_RS10660	CS548_RS06095	CS550_RS04875	CS059_RS08595	CS374_RS00115	CS388_RS09155	CF002_RS04715	CF001_RS16485	CF003_RS15950	B0493_RS04985	B0492_RS03165	B0490_RS09420
PgPan_0237	B0493_RS04980		hypothetical protein	26	26	1	1	237	1	91	410	416	415	1	26	26	PGN_1253	--	HMPREF1555_RS02005	SJDPG2_RS01075	EG14_RS05770	PGA7_RS03900	PGJ_RS03890	PGF_RS05985	PGS_RS03965	AT291_RS02880	CBG53_RS10465	CLI74_RS06280	CS549_RS09185	CS387_RS00955	CS543_RS07800	CS544_RS00905	CS545_RS05635	CS546_RS10655	CS548_RS06090	CS550_RS04880	CS059_RS08600	CS374_RS00110	CS388_RS09150	CF002_RS04720	CF001_RS16480	--	B0493_RS04980	B0492_RS03170	B0490_RS09425
PgPan_0238	PGF_RS05980		iron-containing alcohol dehydrogenase	27	27	1	1	238	1	90	1148	1148	1148	1	27	27	PGN_1252	PG_1151	HMPREF1555_RS02010	SJDPG2_RS01080	EG14_RS05775	PGA7_RS03905	PGJ_RS03885	PGF_RS05980	PGS_RS03960	AT291_RS02885	CBG53_RS10460	CLI74_RS06285	CS549_RS09190	CS387_RS00950	CS543_RS07795	CS544_RS00900	CS545_RS05640	CS546_RS10650	CS548_RS06085	CS550_RS04885	CS059_RS08605	CS374_RS00105	CS388_RS09145	CF002_RS04725	CF001_RS16475	CF003_RS15960	B0493_RS04975	B0492_RS03175	B0490_RS09430
PgPan_0239	CF002_RS04735		glycosyltransferase family 4 protein	27	27	1	1	239	1	89	1088	1127	1109	1	27	27	PGN_1251	PG_1149	HMPREF1555_RS02015	SJDPG2_RS01090	EG14_RS05780	PGA7_RS03915	PGJ_RS03875	PGF_RS05975	PGS_RS03950	AT291_RS02890	CBG53_RS10455	CLI74_RS06290	CS549_RS09200	CS387_RS00940	CS543_RS07790	CS544_RS00890	CS545_RS05650	CS546_RS10640	CS548_RS06075	CS550_RS04890	CS059_RS08610	CS374_RS00095	CS388_RS09135	CF002_RS04735	CF001_RS16470	CF003_RS15970	B0493_RS04970	B0492_RS03185	B0490_RS09435
PgPan_0240	PGF_RS05970		hypothetical protein	18	18	1	1	240	1	88	218	218	218	1	18	18	--	--	--	SJDPG2_RS01095	EG14_RS05785	--	PGJ_RS03870	PGF_RS05970	--	--	CBG53_RS10450	CLI74_RS06295	CS549_RS09205	CS387_RS00935	CS543_RS07785	CS544_RS00885	--	CS546_RS10635	CS548_RS06070	CS550_RS04895	CS059_RS08615	CS374_RS00090	--	CF002_RS04740	CF001_RS16465	--	--	B0492_RS03190	--
PgPan_0241	CS545_RS05660		long-chain fatty acid--CoA ligase	27	27	1	1	241	1	87	1823	1826	1825	1	27	27	PGN_1245	PG_1145	HMPREF1555_RS02020	SJDPG2_RS01105	EG14_RS05795	PGA7_RS03925	PGJ_RS03865	PGF_RS05960	PGS_RS03935	AT291_RS02895	CBG53_RS08395	CLI74_RS06300	CS549_RS09210	CS387_RS00915	CS543_RS07780	CS544_RS00880	CS545_RS05660	CS546_RS10630	CS548_RS06065	CS550_RS04905	CS059_RS08630	CS374_RS00085	CS388_RS09125	CF002_RS04700	CF001_RS16455	CF003_RS15980	B0493_RS04960	B0492_RS03195	B0490_RS09445
PgPan_0242	B0492_RS03200		peptide chain release factor 2	27	27	1	1	243	1	85	1052	1052	1052	1	27	27	PGN_1244	--	HMPREF1555_RS02025	SJDPG2_RS01110	EG14_RS05800	PGA7_RS03930	PGJ_RS03860	PGF_RS05955	PGS_RS03930	AT291_RS02900	CBG53_RS08390	CLI74_RS06305	CS549_RS09215	CS387_RS00910	CS543_RS07775	CS544_RS00875	CS545_RS05665	CS546_RS10625	CS548_RS06060	CS550_RS04910	CS059_RS08635	CS374_RS00080	CS388_RS09120	CF002_RS04695	CF001_RS16450	CF003_RS15985	B0493_RS04955	B0492_RS03200	B0490_RS09450
PgPan_0243	CF001_RS16445		UDP-glucose/GDP-mannose dehydrogenase family protein	27	27	1	1	244	1	84	1334	1334	1334	1	27	27	PGN_1243	PG_1143	HMPREF1555_RS02030	SJDPG2_RS01115	EG14_RS05805	PGA7_RS03935	PGJ_RS03855	PGF_RS05950	PGS_RS03925	AT291_RS02905	CBG53_RS08385	CLI74_RS06310	CS549_RS09220	CS387_RS00905	CS543_RS07770	CS544_RS00870	CS545_RS05670	CS546_RS10620	CS548_RS06055	CS550_RS04915	CS059_RS08640	CS374_RS00075	CS388_RS09115	CF002_RS04690	CF001_RS16445	CF003_RS15990	B0493_RS04950	B0492_RS03205	B0490_RS09455
PgPan_0244	CF003_RS15995		EpsG family protein	21	21	1	1	245	1	83	618	1043	1022	1	21	21	PGN_1242	PG_1142	--	SJDPG2_RS01120	EG14_RS05810	PGA7_RS03940	PGJ_RS03850	PGF_RS05945	PGS_RS03920	--	--	CLI74_RS06315	CS549_RS09225	CS387_RS00900	CS543_RS07765	--	CS545_RS05675	CS546_RS10615	CS548_RS06050	CS550_RS04920	CS059_RS08645	CS374_RS00070	CS388_RS09110	CF002_RS04685	CF001_RS16440	CF003_RS15995	--	B0492_RS03210	--
PgPan_0245	CS059_RS08655		glycosyltransferase family 4 protein	26	26	1	1	246	1	82	308	1151	1118	1	26	26	PGN_1240	PG_1141	HMPREF1555_RS02040	SJDPG2_RS01130	EG14_RS05820	PGA7_RS03950	PGJ_RS03840	PGF_RS05935	--	AT291_RS02915	CBG53_RS08375	CLI74_RS07245	CS549_RS09235	CS387_RS00890	CS543_RS07755	CS544_RS00860	CS545_RS05685	CS546_RS10605	CS548_RS06040	CS550_RS04930	CS059_RS08655	CS374_RS00060	CS388_RS09100	CF002_RS04675	CF001_RS16430	CF003_RS16005	B0493_RS04940	B0492_RS03220	B0490_RS09465
PgPan_0246	CS387_RS00885		glycosyltransferase family 2 protein	27	27	1	1	247	1	81	860	860	860	1	27	27	PGN_1239	PG_1140	HMPREF1555_RS02045	SJDPG2_RS01135	EG14_RS05825	PGA7_RS03955	PGJ_RS03835	PGF_RS05930	PGS_RS03905	AT291_RS02920	CBG53_RS08370	CLI74_RS07240	CS549_RS09240	CS387_RS00885	CS543_RS07750	CS544_RS00855	CS545_RS05690	CS546_RS10600	CS548_RS06035	CS550_RS04935	CS059_RS08660	CS374_RS00055	CS388_RS09095	CF002_RS04670	CF001_RS16425	CF003_RS16010	B0493_RS04935	B0492_RS03225	B0490_RS09470
PgPan_0247	CS059_RS08665		DUF4369 domain-containing protein	26	26	1	1	248	1	80	1136	1136	1136	1	26	26	PGN_1238	PG_1139	HMPREF1555_RS02050	SJDPG2_RS01140	EG14_RS05830	PGA7_RS03960	PGJ_RS03830	PGF_RS05925	--	AT291_RS02925	CBG53_RS08365	CLI74_RS07235	CS549_RS09245	CS387_RS00880	CS543_RS07745	CS544_RS00850	CS545_RS05695	CS546_RS10595	CS548_RS06030	CS550_RS04940	CS059_RS08665	CS374_RS00050	CS388_RS09090	CF002_RS04665	CF001_RS16420	CF003_RS16015	B0493_RS04930	B0492_RS03230	B0490_RS09475
PgPan_0248	CS387_RS00875		DegT/DnrJ/EryC1/StrS family aminotransferase	27	27	1	1	249	1	79	1124	1154	1125	1	27	27	PGN_1236	PG_1138	HMPREF1555_RS02055	SJDPG2_RS01145	EG14_RS05835	PGA7_RS03965	PGJ_RS03825	PGF_RS05920	PGS_RS03895	AT291_RS02930	CBG53_RS08360	CLI74_RS07230	CS549_RS09250	CS387_RS00875	CS543_RS07740	CS544_RS00845	CS545_RS05700	CS546_RS10590	CS548_RS06025	CS550_RS04945	CS059_RS08670	CS374_RS00045	CS388_RS09085	CF002_RS04660	CF001_RS16415	CF003_RS16020	B0493_RS04925	B0492_RS03235	B0490_RS09480
PgPan_0249	CS543_RS07735		lipopolysaccharide biosynthesis protein	27	27	1	1	250	1	78	1307	1307	1307	1	27	27	PGN_1235	PG_1137	HMPREF1555_RS02060	SJDPG2_RS01150	EG14_RS05840	PGA7_RS03970	PGJ_RS03820	PGF_RS05915	PGS_RS03890	AT291_RS02935	CBG53_RS08355	CLI74_RS07225	CS549_RS09255	CS387_RS00870	CS543_RS07735	CS544_RS00840	CS545_RS05705	CS546_RS10585	CS548_RS06020	CS550_RS04950	CS059_RS08675	CS374_RS00040	CS388_RS09080	CF002_RS04655	CF001_RS16410	CF003_RS16025	B0493_RS04920	B0492_RS03240	B0490_RS09485
PgPan_0250	PGJ_RS03815		asparagine synthetase B family protein	26	26	1	1	251	1	77	1628	1631	1628	1	26	26	PGN_1234	PG_1136	HMPREF1555_RS02065	SJDPG2_RS01155	EG14_RS05845	PGA7_RS03975	PGJ_RS03815	PGF_RS05910	--	AT291_RS02940	CBG53_RS08350	CLI74_RS07220	CS549_RS09260	CS387_RS00865	CS543_RS07730	CS544_RS00835	CS545_RS05710	CS546_RS10580	CS548_RS06015	CS550_RS04955	CS059_RS08680	CS374_RS00035	CS388_RS09075	CF002_RS04650	CF001_RS16405	CF003_RS16030	B0493_RS04915	B0492_RS03245	B0490_RS09490
PgPan_0251	CS374_RS00030		sugar transferase	25	25	1	1	252	1	76	614	614	614	1	25	25	PGN_1233	PG_1135	HMPREF1555_RS02070	SJDPG2_RS01160	EG14_RS05850	PGA7_RS03980	PGJ_RS03810	PGF_RS05905	PGS_RS03880	AT291_RS02945	CBG53_RS08345	CLI74_RS07215	CS549_RS09265	CS387_RS00860	CS543_RS07725	CS544_RS00825	--	CS546_RS10575	CS548_RS06010	CS550_RS04960	CS059_RS08685	CS374_RS00030	--	CF002_RS04645	CF001_RS16400	CF003_RS16035	B0493_RS04910	B0492_RS03250	B0490_RS09495
PgPan_0252	trxB		thioredoxin-disulfide reductase	27	27	1	1	253	1	75	941	941	941	1	27	27	PGN_1232	PG_1134	HMPREF1555_RS02075	SJDPG2_RS01165	EG14_RS05855	PGA7_RS03985	PGJ_RS03805	PGF_RS05900	PGS_RS03875	AT291_RS02950	CBG53_RS08340	CLI74_RS07210	CS549_RS09270	CS387_RS00855	CS543_RS07720	CS544_RS00820	CS545_RS05720	CS546_RS10570	CS548_RS06005	CS550_RS04965	CS059_RS08690	CS374_RS00020	CS388_RS09065	CF002_RS04640	CF001_RS16395	CF003_RS16040	B0493_RS04905	B0492_RS03255	B0490_RS09500
PgPan_0253	B0492_RS03265		hypothetical protein	27	27	1	1	254	1	74	230	452	326	1	27	27	--	--	HMPREF1555_RS02085	SJDPG2_RS01175	EG14_RS11855	PGA7_RS11355	PGJ_RS11415	PGF_RS05890	PGS_RS03865	AT291_RS11765	CBG53_RS08330	CLI74_RS07200	CS549_RS10855	CS387_RS11375	CS543_RS11590	CS544_RS10735	CS545_RS10875	CS546_RS11560	CS548_RS11460	CS550_RS10575	CS059_RS11445	CS374_RS10965	CS388_RS10415	CF002_RS10860	CF001_RS21145	CF003_RS21615	B0493_RS04895	B0492_RS03265	B0490_RS09510
PgPan_0254	CS546_RS11555		lipoprotein	18	18	1	1	255	1	73	122	128	126	1	18	18	--	--	--	--	EG14_RS11860	PGA7_RS11360	PGJ_RS11410	--	--	AT291_RS11770	--	--	CS549_RS10860	CS387_RS11370	CS543_RS11585	CS544_RS10730	CS545_RS10880	CS546_RS11555	CS548_RS11455	CS550_RS10580	CS059_RS11450	CS374_RS10960	CS388_RS10410	CF002_RS10855	CF001_RS21140	CF003_RS21620	--	--	--
PgPan_0255	HMPREF1555_RS02090		valine--tRNA ligase	26	26	1	1	256	1	72	2630	2630	2630	1	26	26	PGN_1229	PG_1132	HMPREF1555_RS02090	SJDPG2_RS01180	EG14_RS05870	PGA7_RS04000	PGJ_RS03790	PGF_RS05885	PGS_RS03860	AT291_RS02965	CBG53_RS08325	CLI74_RS07195	CS549_RS09285	CS387_RS00840	CS543_RS07705	CS544_RS00805	CS545_RS05735	CS546_RS10555	CS548_RS05990	CS550_RS04980	CS059_RS08705	--	CS388_RS09050	CF002_RS04625	CF001_RS16380	CF003_RS16055	B0493_RS04890	B0492_RS03270	B0490_RS09515
PgPan_0256	CS545_RS05745		tetratricopeptide repeat protein	8	8	1	1	257	1	71	1011	2234	1796	1	8	8	PGN_1227	--	HMPREF1555_RS02875	--	EG14_RS05875	--	PGJ_RS03785	--	--	--	--	CLI74_RS07185	--	--	--	--	CS545_RS05745	--	--	--	CS059_RS08710	--	CS388_RS09040	--	CF001_RS16375	--	--	--	--
PgPan_0257	EG14_RS05880		adenosylcobalamin-dependent ribonucleoside-diphosphate reductase	27	27	1	1	258	1	70	2552	2552	2552	1	27	27	PGN_1226	PG_1129	HMPREF1555_RS02880	SJDPG2_RS03435	EG14_RS05880	PGA7_RS04015	PGJ_RS03780	PGF_RS05875	PGS_RS03850	AT291_RS03135	CBG53_RS08310	CLI74_RS07180	CS549_RS09300	CS387_RS00820	CS543_RS07690	CS544_RS00785	CS545_RS05750	CS546_RS10540	CS548_RS05975	CS550_RS04995	CS059_RS08715	CS374_RS10950	CS388_RS09035	CF002_RS04610	CF001_RS16370	CF003_RS16065	B0493_RS04875	B0492_RS05150	B0490_RS09530
PgPan_0258	B0490_RS09535		exodeoxyribonuclease VII large subunit	27	27	1	1	259	1	69	1382	1382	1382	1	27	27	PGN_1225	PG_1128	HMPREF1555_RS02885	SJDPG2_RS03430	EG14_RS05885	PGA7_RS04020	PGJ_RS03775	PGF_RS05870	PGS_RS03845	AT291_RS03130	CBG53_RS08305	CLI74_RS07175	CS549_RS09305	CS387_RS00815	CS543_RS07685	CS544_RS00780	CS545_RS05755	CS546_RS10535	CS548_RS05970	CS550_RS05000	CS059_RS08720	CS374_RS10945	CS388_RS09030	CF002_RS04605	CF001_RS16365	CF003_RS16070	B0493_RS04870	B0492_RS05145	B0490_RS09535
PgPan_0259	CS544_RS00775		winged helix-turn-helix transcriptional regulator	27	27	1	1	260	1	68	467	467	467	1	27	27	PGN_1224	PG_1127	HMPREF1555_RS02890	SJDPG2_RS03425	EG14_RS05890	PGA7_RS04025	PGJ_RS03770	PGF_RS05865	PGS_RS03840	AT291_RS03125	CBG53_RS08300	CLI74_RS07170	CS549_RS09310	CS387_RS00810	CS543_RS07680	CS544_RS00775	CS545_RS05760	CS546_RS10530	CS548_RS05965	CS550_RS05005	CS059_RS08725	CS374_RS10940	CS388_RS09025	CF002_RS04600	CF001_RS16360	CF003_RS16075	B0493_RS04865	B0492_RS05140	B0490_RS09540
PgPan_0260	PGS_RS03835		uracil permease	27	27	1	1	261	1	67	1187	1187	1187	1	27	27	PGN_1223	PG_1126	HMPREF1555_RS02895	SJDPG2_RS03420	EG14_RS05895	PGA7_RS04030	PGJ_RS03765	PGF_RS05860	PGS_RS03835	AT291_RS03120	CBG53_RS08295	CLI74_RS07165	CS549_RS09315	CS387_RS00805	CS543_RS07675	CS544_RS00770	CS545_RS05765	CS546_RS10525	CS548_RS05960	CS550_RS05010	CS059_RS08730	CS374_RS10935	CS388_RS09020	CF002_RS04595	CF001_RS16355	CF003_RS16080	B0493_RS04860	B0492_RS05135	B0490_RS09545
PgPan_0261	CS374_RS10930		hypothetical protein	27	27	1	1	262	1	66	650	650	650	1	27	27	PGN_1222	PG_1125	HMPREF1555_RS02900	SJDPG2_RS03415	EG14_RS05900	PGA7_RS04035	PGJ_RS03760	PGF_RS05855	PGS_RS03830	AT291_RS03115	CBG53_RS08290	CLI74_RS07160	CS549_RS09320	CS387_RS00800	CS543_RS07670	CS544_RS00765	CS545_RS05770	CS546_RS10520	CS548_RS05955	CS550_RS05015	CS059_RS08735	CS374_RS10930	CS388_RS09015	CF002_RS04590	CF001_RS16350	CF003_RS16085	B0493_RS04855	B0492_RS05130	B0490_RS09550
PgPan_0262	PGF_RS05850		cob(I)yrinic acid a,c-diamide adenosyltransferase	27	27	1	1	263	1	65	563	563	563	1	27	27	PGN_1221	PG_1124	HMPREF1555_RS02905	SJDPG2_RS03410	EG14_RS05905	PGA7_RS04040	PGJ_RS03755	PGF_RS05850	PGS_RS03825	AT291_RS03110	CBG53_RS08285	CLI74_RS07155	CS549_RS09325	CS387_RS00795	CS543_RS07665	CS544_RS00760	CS545_RS05775	CS546_RS10515	CS548_RS05950	CS550_RS05020	CS059_RS08740	CS374_RS10925	CS388_RS09010	CF002_RS04585	CF001_RS16345	CF003_RS16090	B0493_RS04850	B0492_RS05125	B0490_RS09555
PgPan_0263	purB		adenylosuccinate lyase	27	27	1	1	264	1	64	1343	1343	1343	1	27	27	PGN_1220	PG_1123	HMPREF1555_RS02910	SJDPG2_RS03405	EG14_RS05910	PGA7_RS04045	PGJ_RS03750	PGF_RS05845	PGS_RS03820	AT291_RS03105	CBG53_RS08280	CLI74_RS07150	CS549_RS09330	CS387_RS00790	CS543_RS07660	CS544_RS00755	CS545_RS05780	CS546_RS10510	CS548_RS05945	CS550_RS05025	CS059_RS08745	CS374_RS10920	CS388_RS09005	CF002_RS04580	CF001_RS16340	CF003_RS16095	B0493_RS04845	B0492_RS05120	B0490_RS09560
PgPan_0264	CLI74_RS07145		rRNA pseudouridine synthase	27	27	1	1	265	1	63	755	1319	1298	1	27	27	PGN_1219	--	HMPREF1555_RS02915	SJDPG2_RS03400	EG14_RS05915	PGA7_RS04050	PGJ_RS03745	PGF_RS05840	PGS_RS03815	AT291_RS03100	CBG53_RS08275	CLI74_RS07145	CS549_RS09335	CS387_RS00785	CS543_RS07655	CS544_RS00750	CS545_RS05785	CS546_RS10505	CS548_RS05940	CS550_RS05030	CS059_RS08750	CS374_RS10915	CS388_RS09000	CF002_RS04575	CF001_RS16335	CF003_RS16100	B0493_RS04840	B0492_RS05115	B0490_RS09565
PgPan_0265	asnS		asparagine--tRNA ligase	27	27	1	1	266	1	62	1409	1409	1409	1	27	27	PGN_1218	PG_1121	HMPREF1555_RS02920	SJDPG2_RS03395	EG14_RS05920	PGA7_RS04055	PGJ_RS03740	PGF_RS05835	PGS_RS03810	AT291_RS03095	CBG53_RS08270	CLI74_RS07140	CS549_RS09340	CS387_RS00780	CS543_RS07650	CS544_RS00745	CS545_RS05790	CS546_RS10500	CS548_RS05935	CS550_RS05035	CS059_RS08755	CS374_RS10910	CS388_RS08995	CF002_RS04570	CF001_RS16330	CF003_RS16105	B0493_RS04835	B0492_RS05110	B0490_RS09570
PgPan_0266	CS544_RS00740		flavodoxin	27	27	1	1	267	1	61	560	560	560	1	27	27	PGN_1209	PG_1119	HMPREF1555_RS02925	SJDPG2_RS03375	EG14_RS05960	PGA7_RS04060	PGJ_RS03735	PGF_RS05795	PGS_RS03800	AT291_RS03090	CBG53_RS08265	CLI74_RS01095	CS549_RS09380	CS387_RS00775	CS543_RS07635	CS544_RS00740	CS545_RS05800	CS546_RS10495	CS548_RS05930	CS550_RS05040	CS059_RS08770	CS374_RS10905	CS388_RS08985	CF002_RS04565	CF001_RS16285	CF003_RS16110	B0493_RS04830	B0492_RS00020	B0490_RS09575
PgPan_0267	clpB		ATP-dependent chaperone ClpB	27	27	1	1	268	1	60	2591	2591	2591	1	27	27	PGN_1208	PG_1118	HMPREF1555_RS02930	SJDPG2_RS03370	EG14_RS05965	PGA7_RS04065	PGJ_RS03730	PGF_RS05790	PGS_RS03795	AT291_RS03085	CBG53_RS08260	CLI74_RS01100	CS549_RS09385	CS387_RS00770	CS543_RS07630	CS544_RS00735	CS545_RS05805	CS546_RS10490	CS548_RS05925	CS550_RS05045	CS059_RS08775	CS374_RS10900	CS388_RS08980	CF002_RS04560	CF001_RS16280	CF003_RS16115	B0493_RS04825	B0492_RS00025	B0490_RS09580
PgPan_0268	B0490_RS09585		MATE family efflux transporter	27	27	1	1	269	1	59	1346	1346	1346	1	27	27	PGN_1207	PG_1117	HMPREF1555_RS01675	SJDPG2_RS03365	EG14_RS05975	PGA7_RS04070	PGJ_RS03725	PGF_RS05785	PGS_RS03790	AT291_RS03080	CBG53_RS08255	CLI74_RS01115	CS549_RS09390	CS387_RS00765	CS543_RS07625	CS544_RS00730	CS545_RS05810	CS546_RS10485	CS548_RS05920	CS550_RS05050	CS059_RS08780	CS374_RS10885	CS388_RS08975	CF002_RS04550	CF001_RS16275	CF003_RS16120	B0493_RS04820	B0492_RS00035	B0490_RS09585
PgPan_0269	folD		bifunctional methylenetetrahydrofolate dehydrogenase/methenyltetrahydrofolate cyclohydrolase FolD	27	27	1	1	270	1	58	890	890	890	1	27	27	PGN_1206	PG_1116	HMPREF1555_RS01680	SJDPG2_RS03360	EG14_RS05980	PGA7_RS04075	PGJ_RS03720	PGF_RS05780	PGS_RS03785	AT291_RS03075	CBG53_RS08250	CLI74_RS01120	CS549_RS09395	CS387_RS00760	CS543_RS07620	CS544_RS00725	CS545_RS05815	CS546_RS10480	CS548_RS05915	CS550_RS05055	CS059_RS08785	CS374_RS10880	CS388_RS08970	CF002_RS04545	CF001_RS16270	CF003_RS16125	B0493_RS04815	B0492_RS00040	B0490_RS09590
PgPan_0270	ffh		signal recognition particle protein	27	27	1	1	271	1	57	1337	1337	1337	1	27	27	PGN_1205	PG_1115	HMPREF1555_RS01685	SJDPG2_RS03355	EG14_RS05985	PGA7_RS04080	PGJ_RS03715	PGF_RS05775	PGS_RS03780	AT291_RS03070	CBG53_RS08245	CLI74_RS01125	CS549_RS09400	CS387_RS00755	CS543_RS07615	CS544_RS00720	CS545_RS05820	CS546_RS10475	CS548_RS05910	CS550_RS05060	CS059_RS08790	CS374_RS10875	CS388_RS08965	CF002_RS04540	CF001_RS16265	CF003_RS16130	B0493_RS04810	B0492_RS00045	B0490_RS09595
PgPan_0271	PGJ_RS03710		aspartate 1-decarboxylase	27	27	1	1	272	1	56	356	356	356	1	27	27	PGN_1204	PG_1114	HMPREF1555_RS01690	SJDPG2_RS03350	EG14_RS05990	PGA7_RS04085	PGJ_RS03710	PGF_RS05770	PGS_RS03775	AT291_RS03065	CBG53_RS08240	CLI74_RS01130	CS549_RS09405	CS387_RS00750	CS543_RS07610	CS544_RS00715	CS545_RS05825	CS546_RS10470	CS548_RS05905	CS550_RS05065	CS059_RS08795	CS374_RS10870	CS388_RS08960	CF002_RS04535	CF001_RS16260	CF003_RS16135	B0493_RS04805	B0492_RS00050	B0490_RS09600
PgPan_0272	murF		UDP-N-acetylmuramoyl-tripeptide--D-alanyl-D- alanine ligase	26	26	1	1	273	1	55	1304	1304	1304	1	26	26	PGN_1203	PG_1106	HMPREF1555_RS01695	--	EG14_RS05995	PGA7_RS04090	PGJ_RS03705	PGF_RS05765	PGS_RS03770	AT291_RS03060	CBG53_RS08235	CLI74_RS01135	CS549_RS09410	CS387_RS00740	CS543_RS07605	CS544_RS00710	CS545_RS05830	CS546_RS10465	CS548_RS05900	CS550_RS05070	CS059_RS08800	CS374_RS10865	CS388_RS08955	CF002_RS04530	CF001_RS16255	CF003_RS16180	B0493_RS04800	B0492_RS00055	B0490_RS09605
PgPan_0273	rpoN		RNA polymerase factor sigma-54	27	27	1	1	274	1	54	1457	1457	1457	1	27	27	PGN_1202	PG_1105	HMPREF1555_RS01700	SJDPG2_RS03340	EG14_RS06000	PGA7_RS04095	PGJ_RS03700	PGF_RS05760	PGS_RS03765	AT291_RS03055	CBG53_RS08230	CLI74_RS01140	CS549_RS09415	CS387_RS00735	CS543_RS07600	CS544_RS00705	CS545_RS05835	CS546_RS10460	CS548_RS05895	CS550_RS05075	CS059_RS08805	CS374_RS10860	CS388_RS08950	CF002_RS04525	CF001_RS16250	CF003_RS16185	B0493_RS04795	B0492_RS00060	B0490_RS09610
PgPan_0274	CS545_RS05840		methyltransferase	27	27	1	1	275	1	53	767	767	767	1	27	27	PGN_1201	PG_1104	HMPREF1555_RS01705	SJDPG2_RS03335	EG14_RS06005	PGA7_RS04100	PGJ_RS03695	PGF_RS05755	PGS_RS03760	AT291_RS03050	CBG53_RS08225	CLI74_RS01145	CS549_RS09420	CS387_RS00730	CS543_RS07595	CS544_RS00700	CS545_RS05840	CS546_RS10455	CS548_RS05890	CS550_RS05080	CS059_RS08810	CS374_RS10855	CS388_RS08945	CF002_RS04520	CF001_RS16245	CF003_RS16190	B0493_RS04790	B0492_RS00065	B0490_RS09615
PgPan_0275	PGF_RS05750		replication-associated recombination protein A	27	27	1	1	276	1	52	1304	1319	1307	1	27	27	PGN_1200	PG_1103	HMPREF1555_RS01710	SJDPG2_RS03330	EG14_RS06010	PGA7_RS04105	PGJ_RS03690	PGF_RS05750	PGS_RS03755	AT291_RS03045	CBG53_RS08220	CLI74_RS01150	CS549_RS09425	CS387_RS00725	CS543_RS07590	CS544_RS00695	CS545_RS05845	CS546_RS10450	CS548_RS05885	CS550_RS05085	CS059_RS08815	CS374_RS10850	CS388_RS08940	CF002_RS04515	CF001_RS16240	CF003_RS16195	B0493_RS04785	B0492_RS00070	B0490_RS09620
PgPan_0276	SJDPG2_RS03325		hypothetical protein	21	21	1	1	277	1	51	458	458	458	1	21	21	PGN_1199	--	HMPREF1555_RS01715	SJDPG2_RS03325	EG14_RS06015	--	PGJ_RS03685	PGF_RS05745	PGS_RS03750	AT291_RS03040	CBG53_RS08215	CLI74_RS01155	--	--	CS543_RS07585	--	CS545_RS05850	CS546_RS10445	CS548_RS05880	CS550_RS05090	CS059_RS08820	--	CS388_RS08935	CF002_RS04510	CF001_RS16235	--	B0493_RS04780	B0492_RS00075	B0490_RS09625
PgPan_0277	AT291_RS03035		sodium:solute symporter	26	26	1	1	278	1	50	1460	1460	1460	1	26	26	PGN_1198	PG_1101	HMPREF1555_RS01720	SJDPG2_RS03320	EG14_RS06020	PGA7_RS04115	PGJ_RS03680	PGF_RS05740	PGS_RS03745	AT291_RS03035	CBG53_RS08210	CLI74_RS01160	CS549_RS09435	CS387_RS00715	CS543_RS07580	CS544_RS00685	CS545_RS05855	CS546_RS10440	CS548_RS05875	CS550_RS05095	CS059_RS08825	CS374_RS10840	CS388_RS08930	CF002_RS04505	CF001_RS16230	CF003_RS16205	B0493_RS04775	--	B0490_RS09630
PgPan_0278	PGF_RS05735		ATPase	27	27	1	1	279	1	49	851	851	851	1	27	27	PGN_1197	PG_1100	HMPREF1555_RS01725	SJDPG2_RS03315	EG14_RS06025	PGA7_RS04120	PGJ_RS03675	PGF_RS05735	PGS_RS03740	AT291_RS03030	CBG53_RS08205	CLI74_RS01165	CS549_RS09440	CS387_RS00710	CS543_RS07575	CS544_RS00680	CS545_RS05860	CS546_RS10435	CS548_RS05870	CS550_RS05100	CS059_RS08830	CS374_RS10835	CS388_RS08925	CF002_RS04500	CF001_RS16225	CF003_RS16210	B0493_RS04770	B0492_RS00085	B0490_RS09635
PgPan_0279	murQ		N-acetylmuramic acid 6-phosphate etherase	27	27	1	1	280	1	48	824	824	824	1	27	27	PGN_1196	PG_1099	HMPREF1555_RS01730	SJDPG2_RS03310	EG14_RS06030	PGA7_RS04125	PGJ_RS03670	PGF_RS05730	PGS_RS03735	AT291_RS03025	CBG53_RS08200	CLI74_RS01170	CS549_RS09445	CS387_RS00705	CS543_RS07570	CS544_RS00675	CS545_RS05865	CS546_RS10430	CS548_RS05865	CS550_RS05105	CS059_RS08835	CS374_RS10830	CS388_RS08920	CF002_RS04495	CF001_RS16220	CF003_RS16215	B0493_RS04765	B0492_RS00090	B0490_RS09640
PgPan_0280	PGJ_RS03655		hypothetical protein	25	25	1	1	281	1	47	1223	1223	1223	1	25	25	PGN_1195	PG_1098	HMPREF1555_RS01745	SJDPG2_RS03295	EG14_RS06045	PGA7_RS04140	PGJ_RS03655	PGF_RS05715	PGS_RS03720	AT291_RS03010	CBG53_RS08185	CLI74_RS01185	CS549_RS09465	CS387_RS00690	CS543_RS07555	CS544_RS00660	CS545_RS05880	--	--	CS550_RS05120	CS059_RS08850	CS374_RS10815	CS388_RS08905	CF002_RS04480	CF001_RS16205	CF003_RS16230	B0493_RS04750	B0492_RS00105	B0490_RS09655
PgPan_0281	AT291_RS03005		bifunctional UDP-N-acetylmuramoyl-tripeptide:D-alanyl-D-alanine ligase/alanine racemase	27	27	1	1	282	1	46	2471	2471	2471	1	27	27	PGN_1194	PG_1097	HMPREF1555_RS01750	SJDPG2_RS07345	EG14_RS06050	PGA7_RS04145	PGJ_RS03650	PGF_RS05710	PGS_RS03715	AT291_RS03005	CBG53_RS08180	CLI74_RS01190	CS549_RS09470	CS387_RS00685	CS543_RS07550	CS544_RS00655	CS545_RS05885	CS546_RS10410	CS548_RS05835	CS550_RS05125	CS059_RS08855	CS374_RS10810	CS388_RS08900	CF002_RS04475	CF001_RS16200	CF003_RS16235	B0493_RS04745	B0492_RS00110	B0490_RS09755
PgPan_0282	CS549_RS09475		GSCFA domain-containing protein	25	25	1	1	283	1	45	986	1106	1086	1	25	25	PGN_1193	--	HMPREF1555_RS01755	SJDPG2_RS07340	EG14_RS06055	--	PGJ_RS03645	PGF_RS05705	PGS_RS03710	AT291_RS03000	CBG53_RS08175	CLI74_RS01195	CS549_RS09475	CS387_RS00680	CS543_RS07545	CS544_RS00650	CS545_RS05890	CS546_RS10405	CS548_RS05830	CS550_RS05130	CS059_RS08860	CS374_RS10805	CS388_RS08895	CF002_RS04470	CF001_RS16195	--	B0493_RS04740	B0492_RS00115	B0490_RS09760
PgPan_0283	rlmD		23S rRNA (uracil(1939)-C(5))-methyltransferase RlmD	27	27	1	1	284	1	44	1436	1436	1436	1	27	27	PGN_1190	--	HMPREF1555_RS01760	SJDPG2_RS07335	EG14_RS06070	PGA7_RS04155	PGJ_RS03640	PGF_RS05690	PGS_RS03705	AT291_RS02995	CBG53_RS08170	CLI74_RS01200	CS549_RS09480	CS387_RS00670	CS543_RS07540	CS544_RS00645	CS545_RS05900	CS546_RS10400	CS548_RS05825	CS550_RS05135	CS059_RS08870	CS374_RS10795	CS388_RS08885	CF002_RS04460	CF001_RS16175	CF003_RS16245	B0493_RS04735	B0492_RS00120	B0490_RS09765
PgPan_0284	glmM		phosphoglucosamine mutase	27	27	1	1	285	1	43	1388	1388	1388	1	27	27	PGN_1189	PG_1095	HMPREF1555_RS01765	SJDPG2_RS07330	EG14_RS06075	PGA7_RS04160	PGJ_RS03635	PGF_RS05685	PGS_RS03700	AT291_RS02990	CBG53_RS08165	CLI74_RS01205	CS549_RS09485	CS387_RS00665	CS543_RS07535	CS544_RS00640	CS545_RS05905	CS546_RS10395	CS548_RS05820	CS550_RS05140	CS059_RS08875	CS374_RS10790	CS388_RS08880	CF002_RS04455	CF001_RS16170	CF003_RS16250	B0493_RS04730	B0492_RS00125	B0490_RS09770
PgPan_0285	CS059_RS08880		DUF4827 domain-containing protein	27	27	1	1	286	1	42	596	596	596	1	27	27	PGN_1188	PG_1093	HMPREF1555_RS01770	SJDPG2_RS07325	EG14_RS06080	PGA7_RS04165	PGJ_RS03630	PGF_RS05680	PGS_RS03695	AT291_RS02985	CBG53_RS08160	CLI74_RS01210	CS549_RS09490	CS387_RS00660	CS543_RS07530	CS544_RS00635	CS545_RS05910	CS546_RS10390	CS548_RS05815	CS550_RS05145	CS059_RS08880	CS374_RS10785	CS388_RS08875	CF002_RS04450	CF001_RS16165	CF003_RS16255	B0493_RS04725	B0492_RS00130	B0490_RS09775
PgPan_0286	HMPREF1555_RS01775		bifunctional oligoribonuclease/PAP phosphatase NrnA	27	27	1	1	287	1	41	1043	1043	1043	1	27	27	PGN_1187	PG_1091	HMPREF1555_RS01775	SJDPG2_RS07320	EG14_RS06085	PGA7_RS04170	PGJ_RS03625	PGF_RS05675	PGS_RS03690	AT291_RS02980	CBG53_RS08155	CLI74_RS01215	CS549_RS09495	CS387_RS00655	CS543_RS07525	CS544_RS00630	CS545_RS05915	CS546_RS10385	CS548_RS05810	CS550_RS05150	CS059_RS08885	CS374_RS10780	CS388_RS08870	CF002_RS04445	CF001_RS16160	CF003_RS16260	B0493_RS04720	B0492_RS00135	B0490_RS09780
PgPan_0287	CS387_RS11365		DUF1661 domain-containing protein	25	25	1	1	288	1	40	233	281	276	1	25	25	--	--	HMPREF1555_RS10435	SJDPG2_RS11000	EG14_RS11620	PGA7_RS11080	PGJ_RS11085	PGF_RS11140	PGS_RS10015	AT291_RS11450	CBG53_RS11130	CLI74_RS10865	CS549_RS09505	CS387_RS11365	CS543_RS07515	--	CS545_RS05925	CS546_RS10375	CS548_RS05800	CS550_RS05160	CS059_RS08895	CS374_RS10770	CS388_RS08860	CF002_RS04435	CF001_RS16150	CF003_RS16270	B0493_RS10315	B0492_RS11505	--
PgPan_0288	B0492_RS00145		response regulator transcription factor	27	27	1	1	289	1	39	737	737	737	1	27	27	PGN_1186	PG_1089	HMPREF1555_RS01785	SJDPG2_RS05110	EG14_RS06090	PGA7_RS04180	PGJ_RS03620	PGF_RS05670	PGS_RS03680	AT291_RS05135	CBG53_RS08145	CLI74_RS01225	CS549_RS09510	CS387_RS00645	CS543_RS07510	CS544_RS00615	CS545_RS05930	CS546_RS10370	CS548_RS05795	CS550_RS05165	CS059_RS08900	CS374_RS10765	CS388_RS08855	CF002_RS04430	CF001_RS16145	CF003_RS16275	B0493_RS04710	B0492_RS00145	B0490_RS07095
PgPan_0289	CF003_RS16280		GNAT family N-acetyltransferase	27	27	1	1	290	1	38	563	563	563	1	27	27	PGN_1185	PG_1088	HMPREF1555_RS01790	SJDPG2_RS05105	EG14_RS06095	PGA7_RS04185	PGJ_RS03615	PGF_RS05665	PGS_RS03675	AT291_RS05130	CBG53_RS08140	CLI74_RS01230	CS549_RS09515	CS387_RS00640	CS543_RS07505	CS544_RS00610	CS545_RS05935	CS546_RS10365	CS548_RS05790	CS550_RS05170	CS059_RS08905	CS374_RS10760	CS388_RS08850	CF002_RS04425	CF001_RS16140	CF003_RS16280	B0493_RS04705	B0492_RS00150	B0490_RS07100
PgPan_0290	AT291_RS05125		TIGR01212 family radical SAM protein	27	27	1	1	291	1	37	935	935	935	1	27	27	PGN_1184	PG_1087	HMPREF1555_RS01795	SJDPG2_RS05100	EG14_RS06100	PGA7_RS04190	PGJ_RS03610	PGF_RS05660	PGS_RS03670	AT291_RS05125	CBG53_RS08135	CLI74_RS01235	CS549_RS09520	CS387_RS00635	CS543_RS07500	CS544_RS00605	CS545_RS05940	CS546_RS10360	CS548_RS05785	CS550_RS05175	CS059_RS08910	CS374_RS10755	CS388_RS08845	CF002_RS04420	CF001_RS16135	CF003_RS16285	B0493_RS04700	B0492_RS00155	B0490_RS07105
PgPan_0291	CS544_RS00600		hypothetical protein	27	27	1	1	292	1	36	248	248	248	1	27	27	PGN_1182	PG_1085	HMPREF1555_RS01800	SJDPG2_RS05095	EG14_RS06105	PGA7_RS04195	PGJ_RS03605	PGF_RS05655	PGS_RS03665	AT291_RS05120	CBG53_RS08130	CLI74_RS07895	CS549_RS09525	CS387_RS00630	CS543_RS07495	CS544_RS00600	CS545_RS05945	CS546_RS10355	CS548_RS05780	CS550_RS05180	CS059_RS08915	CS374_RS10750	CS388_RS08840	CF002_RS04415	CF001_RS16130	CF003_RS16290	B0493_RS04695	B0492_RS00160	B0490_RS07110
PgPan_0292	CF002_RS04410		AhpC/TSA family protein	27	27	1	1	293	1	35	1103	1103	1103	1	27	27	PGN_1181	PG_1084	HMPREF1555_RS01805	SJDPG2_RS05090	EG14_RS06110	PGA7_RS04200	PGJ_RS03600	PGF_RS05650	PGS_RS03660	AT291_RS05115	CBG53_RS08125	CLI74_RS07900	CS549_RS09530	CS387_RS00625	CS543_RS07490	CS544_RS00595	CS545_RS05950	CS546_RS10350	CS548_RS05775	CS550_RS05185	CS059_RS08920	CS374_RS10745	CS388_RS08835	CF002_RS04410	CF001_RS16125	CF003_RS16295	B0493_RS04690	B0492_RS00165	B0490_RS07115
PgPan_0293	CS545_RS05955		DUF3108 domain-containing protein	27	27	1	1	294	1	34	848	848	848	1	27	27	PGN_1180	PG_1083	HMPREF1555_RS01810	SJDPG2_RS05085	EG14_RS06115	PGA7_RS04205	PGJ_RS03595	PGF_RS05645	PGS_RS03655	AT291_RS05110	CBG53_RS08120	CLI74_RS07905	CS549_RS09535	CS387_RS00620	CS543_RS07485	CS544_RS00590	CS545_RS05955	CS546_RS10345	CS548_RS05770	CS550_RS05190	CS059_RS08925	CS374_RS10740	CS388_RS08830	CF002_RS04405	CF001_RS16120	CF003_RS16300	B0493_RS04685	B0492_RS00170	B0490_RS07120
PgPan_0294	pta		phosphate acetyltransferase	27	27	1	1	295	1	33	1010	1022	1010	1	27	27	PGN_1179	--	HMPREF1555_RS01815	SJDPG2_RS05080	EG14_RS06120	PGA7_RS04210	PGJ_RS03590	PGF_RS05640	PGS_RS03650	AT291_RS05105	CBG53_RS08115	CLI74_RS07910	CS549_RS09540	CS387_RS00615	CS543_RS07480	CS544_RS00585	CS545_RS05960	CS546_RS10340	CS548_RS05765	CS550_RS05195	CS059_RS08930	CS374_RS10735	CS388_RS08825	CF002_RS04400	CF001_RS16115	CF003_RS16305	B0493_RS04680	B0492_RS00175	B0490_RS07125
PgPan_0295	SJDPG2_RS05075		acetate kinase	27	27	1	1	296	1	32	1196	1199	1196	1	27	27	PGN_1178	PG_1081	HMPREF1555_RS01820	SJDPG2_RS05075	EG14_RS06125	PGA7_RS04215	PGJ_RS03585	PGF_RS05635	PGS_RS03645	AT291_RS05100	CBG53_RS08110	CLI74_RS07915	CS549_RS09545	CS387_RS00610	CS543_RS07475	CS544_RS00580	CS545_RS05965	CS546_RS10335	CS548_RS05760	CS550_RS05200	CS059_RS08935	CS374_RS10730	CS388_RS08820	CF002_RS04395	CF001_RS16110	CF003_RS16310	B0493_RS04675	B0492_RS00180	B0490_RS07130
PgPan_0296	CS388_RS08815		3-hydroxybutyryl-CoA dehydrogenase	26	26	1	1	297	1	31	653	845	830	1	26	26	PGN_1176	PG_1080	HMPREF1555_RS01825	SJDPG2_RS05070	EG14_RS06135	PGA7_RS04220	PGJ_RS03580	PGF_RS05625	PGS_RS03640	AT291_RS05095	CBG53_RS08105	CLI74_RS07920	CS549_RS09550	CS387_RS00605	CS543_RS07470	CS544_RS00575	CS545_RS05970	CS546_RS10330	CS548_RS05755	CS550_RS05205	CS059_RS08940	CS374_RS10725	CS388_RS08815	CF002_RS04390	CF001_RS16095	CF003_RS16315	B0493_RS04670	B0492_RS00185	--
PgPan_0297	CS549_RS09555		3-hydroxybutyryl-CoA dehydratase	27	27	1	1	298	1	30	770	770	770	1	27	27	PGN_1175	PG_1079	HMPREF1555_RS01835	SJDPG2_RS05065	EG14_RS06140	PGA7_RS04225	PGJ_RS03575	PGF_RS05620	PGS_RS03635	AT291_RS05090	CBG53_RS08100	CLI74_RS07925	CS549_RS09555	CS387_RS00600	CS543_RS07465	CS544_RS00570	CS545_RS05975	CS546_RS10325	CS548_RS05750	CS550_RS05210	CS059_RS08945	CS374_RS10720	CS388_RS08810	CF002_RS04385	CF001_RS16090	CF003_RS16320	B0493_RS04665	B0492_RS00195	B0490_RS07145
PgPan_0298	CF003_RS16325		electron transfer flavoprotein subunit alpha/FixB family protein	27	27	1	1	299	1	29	1007	1007	1007	1	27	27	PGN_1174	PG_1078	HMPREF1555_RS01840	SJDPG2_RS05060	EG14_RS06145	PGA7_RS04230	PGJ_RS03570	PGF_RS05615	PGS_RS03630	AT291_RS05085	CBG53_RS08095	CLI74_RS07930	CS549_RS09560	CS387_RS00595	CS543_RS07460	CS544_RS00565	CS545_RS05980	CS546_RS10320	CS548_RS05745	CS550_RS05215	CS059_RS08950	CS374_RS10715	CS388_RS08805	CF002_RS04380	CF001_RS16085	CF003_RS16325	B0493_RS04660	B0492_RS00200	B0490_RS07150
PgPan_0299	CS543_RS07455		electron transfer flavoprotein subunit beta/FixA family protein	27	27	1	1	300	1	28	785	785	785	1	27	27	PGN_1173	PG_1077	HMPREF1555_RS01845	SJDPG2_RS05055	EG14_RS06150	PGA7_RS04235	PGJ_RS03565	PGF_RS05610	PGS_RS03625	AT291_RS05080	CBG53_RS08090	CLI74_RS07935	CS549_RS09565	CS387_RS00590	CS543_RS07455	CS544_RS00560	CS545_RS05985	CS546_RS10315	CS548_RS05740	CS550_RS05220	CS059_RS08955	CS374_RS10710	CS388_RS08800	CF002_RS04375	CF001_RS16080	CF003_RS16330	B0493_RS04655	B0492_RS00205	B0490_RS07155
PgPan_0300	CS549_RS09570		acyl-CoA dehydrogenase	27	27	1	1	301	1	27	1136	1139	1138	1	27	27	PGN_1172	PG_1076	HMPREF1555_RS01850	SJDPG2_RS05050	EG14_RS06155	PGA7_RS04240	PGJ_RS03560	PGF_RS05605	PGS_RS03620	AT291_RS05075	CBG53_RS08085	CLI74_RS07940	CS549_RS09570	CS387_RS00585	CS543_RS07450	CS544_RS00555	CS545_RS05990	CS546_RS10310	CS548_RS05735	CS550_RS05225	CS059_RS08960	CS374_RS10705	CS388_RS08795	CF002_RS04370	CF001_RS16075	CF003_RS16335	B0493_RS04650	B0492_RS00210	B0490_RS07160
PgPan_0301	CF001_RS16070		CoA transferase subunit B	27	27	1	1	302	1	26	662	662	662	1	27	27	PGN_1171	PG_1075	HMPREF1555_RS01855	SJDPG2_RS05045	EG14_RS06160	PGA7_RS04245	PGJ_RS03555	PGF_RS05600	PGS_RS03615	AT291_RS05070	CBG53_RS08080	CLI74_RS07945	CS549_RS09575	CS387_RS00580	CS543_RS07445	CS544_RS00550	CS545_RS05995	CS546_RS10305	CS548_RS05730	CS550_RS05230	CS059_RS08965	CS374_RS10700	CS388_RS08790	CF002_RS04365	CF001_RS16070	CF003_RS16340	B0493_RS04645	B0492_RS00215	B0490_RS07165
PgPan_0302	CS545_RS06000		hypothetical protein	27	27	1	1	303	1	25	791	791	791	1	27	27	PGN_1170	PG_1074	HMPREF1555_RS01860	SJDPG2_RS05040	EG14_RS06165	PGA7_RS04250	PGJ_RS03550	PGF_RS05595	PGS_RS03610	AT291_RS05065	CBG53_RS08075	CLI74_RS07950	CS549_RS09580	CS387_RS00575	CS543_RS07440	CS544_RS00545	CS545_RS06000	CS546_RS10300	CS548_RS05725	CS550_RS05235	CS059_RS08970	CS374_RS10695	CS388_RS08785	CF002_RS04360	CF001_RS16065	CF003_RS16345	B0493_RS04640	B0492_RS00220	B0490_RS07170
PgPan_0303	EG14_RS06170		D-lysine 5,6-aminomutase subunit alpha	27	27	1	1	304	1	24	1571	1571	1571	1	27	27	PGN_1169	PG_1073	HMPREF1555_RS01865	SJDPG2_RS05035	EG14_RS06170	PGA7_RS04255	PGJ_RS03545	PGF_RS05590	PGS_RS03605	AT291_RS05060	CBG53_RS08070	CLI74_RS07955	CS549_RS09585	CS387_RS00570	CS543_RS07435	CS544_RS00540	CS545_RS06005	CS546_RS10295	CS548_RS05720	CS550_RS05240	CS059_RS08975	CS374_RS10690	CS388_RS08780	CF002_RS04355	CF001_RS16060	CF003_RS16350	B0493_RS04635	B0492_RS00225	B0490_RS07175
PgPan_0304	PGJ_RS03540		DNA mismatch repair protein MutS	27	27	1	1	305	1	23	1397	1397	1397	1	27	27	PGN_1168	PG_1072	HMPREF1555_RS01870	SJDPG2_RS05030	EG14_RS06175	PGA7_RS04260	PGJ_RS03540	PGF_RS05585	PGS_RS03600	AT291_RS05055	CBG53_RS08065	CLI74_RS07960	CS549_RS09590	CS387_RS00565	CS543_RS07430	CS544_RS00535	CS545_RS06010	CS546_RS10290	CS548_RS05715	CS550_RS05245	CS059_RS08980	CS374_RS10685	CS388_RS08775	CF002_RS04350	CF001_RS16055	CF003_RS16355	B0493_RS04630	B0492_RS00230	B0490_RS07180
PgPan_0305	CF002_RS04345		hypothetical protein	27	27	1	1	306	1	22	968	968	968	1	27	27	PGN_1167	PG_1071	HMPREF1555_RS01875	SJDPG2_RS05025	EG14_RS06180	PGA7_RS04265	PGJ_RS03535	PGF_RS05580	PGS_RS03595	AT291_RS05050	CBG53_RS08060	CLI74_RS07965	CS549_RS09595	CS387_RS00560	CS543_RS07425	CS544_RS00530	CS545_RS06015	CS546_RS10285	CS548_RS05710	CS550_RS05250	CS059_RS08985	CS374_RS10680	CS388_RS08770	CF002_RS04345	CF001_RS16050	CF003_RS16360	B0493_RS04625	B0492_RS00235	B0490_RS07185
PgPan_0306	ablA		lysine 2,3-aminomutase	27	27	1	1	307	1	21	1250	1250	1250	1	27	27	PGN_1166	PG_1070	HMPREF1555_RS01880	SJDPG2_RS05020	EG14_RS06185	PGA7_RS04270	PGJ_RS03530	PGF_RS05575	PGS_RS03590	AT291_RS05045	CBG53_RS08055	CLI74_RS07970	CS549_RS09600	CS387_RS00555	CS543_RS07420	CS544_RS00525	CS545_RS06020	CS546_RS10280	CS548_RS05705	CS550_RS05255	CS059_RS08990	CS374_RS10675	CS388_RS08765	CF002_RS04340	CF001_RS16045	CF003_RS16365	B0493_RS04620	B0492_RS00240	B0490_RS07190
PgPan_0307	CS545_RS06025		zinc-binding dehydrogenase	27	27	1	1	308	1	20	1043	1043	1043	1	27	27	PGN_1165	PG_1069	HMPREF1555_RS01885	SJDPG2_RS05015	EG14_RS06190	PGA7_RS04275	PGJ_RS03525	PGF_RS05570	PGS_RS03585	AT291_RS05040	CBG53_RS08050	CLI74_RS07975	CS549_RS09605	CS387_RS00550	CS543_RS07415	CS544_RS00520	CS545_RS06025	CS546_RS10275	CS548_RS05700	CS550_RS05260	CS059_RS08995	CS374_RS10670	CS388_RS08760	CF002_RS04335	CF001_RS16040	CF003_RS16370	B0493_RS04615	B0492_RS00245	B0490_RS07195
PgPan_0308	CS550_RS05265		3-keto-5-aminohexanoate cleavage protein	27	27	1	1	309	1	19	821	821	821	1	27	27	PGN_1164	PG_1068	HMPREF1555_RS01890	SJDPG2_RS05010	EG14_RS06195	PGA7_RS04280	PGJ_RS03520	PGF_RS05565	PGS_RS03580	AT291_RS05035	CBG53_RS08045	CLI74_RS07980	CS549_RS09610	CS387_RS00545	CS543_RS07410	CS544_RS00515	CS545_RS06030	CS546_RS10270	CS548_RS05695	CS550_RS05265	CS059_RS09000	CS374_RS10665	CS388_RS08755	CF002_RS04330	CF001_RS16035	CF003_RS16375	B0493_RS04610	B0492_RS00250	B0490_RS07200
PgPan_0309	CS550_RS05270		hypothetical protein	27	27	1	1	310	1	18	359	359	359	1	27	27	PGN_1163	PG_1067	HMPREF1555_RS01895	SJDPG2_RS05005	EG14_RS06200	PGA7_RS04285	PGJ_RS03515	PGF_RS05560	PGS_RS03575	AT291_RS05030	CBG53_RS08040	CLI74_RS07985	CS549_RS09615	CS387_RS00540	CS543_RS07405	CS544_RS00510	CS545_RS06035	CS546_RS10265	CS548_RS05690	CS550_RS05270	CS059_RS09005	CS374_RS10660	CS388_RS08750	CF002_RS04325	CF001_RS16030	CF003_RS16380	B0493_RS04605	B0492_RS00255	B0490_RS07205
PgPan_0310	SJDPG2_RS05000		CoA transferase subunit A	26	26	1	1	311	1	17	644	644	644	1	26	26	PGN_1162	PG_1066	HMPREF1555_RS01900	SJDPG2_RS05000	EG14_RS06205	PGA7_RS04290	PGJ_RS03510	PGF_RS05555	PGS_RS03570	AT291_RS05025	CBG53_RS08035	CLI74_RS07990	CS549_RS09620	CS387_RS00535	CS543_RS07400	CS544_RS00505	CS545_RS06040	CS546_RS10260	CS548_RS05685	CS550_RS05275	CS059_RS09010	CS374_RS10655	--	CF002_RS04320	CF001_RS16025	CF003_RS16385	B0493_RS04600	B0492_RS00260	B0490_RS07210
PgPan_0311	CS544_RS00500		dihydroorotate dehydrogenase	26	26	1	1	312	1	16	923	923	923	1	26	26	--	PG_1065	HMPREF1555_RS01905	SJDPG2_RS04995	EG14_RS06210	PGA7_RS04295	PGJ_RS03505	PGF_RS04295	PGS_RS03565	AT291_RS05020	CBG53_RS08030	CLI74_RS07995	CS549_RS09625	CS387_RS00530	CS543_RS07395	CS544_RS00500	CS545_RS06045	CS546_RS10255	CS548_RS05680	CS550_RS05280	CS059_RS09015	CS374_RS10650	CS388_RS08740	CF002_RS04315	--	CF003_RS16390	B0493_RS04595	B0492_RS00265	B0490_RS07215
PgPan_0312	CF001_RS14630		dihydroorotate dehydrogenase electron transfer subunit	27	27	1	1	313	1	15	797	797	797	1	27	27	PGN_0906	PG_1064	HMPREF1555_RS01910	SJDPG2_RS04990	EG14_RS06215	PGA7_RS04300	PGJ_RS03500	PGF_RS04300	PGS_RS03560	AT291_RS05015	CBG53_RS08025	CLI74_RS08000	CS549_RS09630	CS387_RS00525	CS543_RS07390	CS544_RS00495	CS545_RS06050	CS546_RS10250	CS548_RS05675	CS550_RS05285	CS059_RS09020	CS374_RS10645	CS388_RS08735	CF002_RS04310	CF001_RS14630	CF003_RS16395	B0493_RS04590	B0492_RS00270	B0490_RS07220
PgPan_0313	CS387_RS00520		helix-turn-helix transcriptional regulator	27	27	1	1	314	1	14	440	440	440	1	27	27	PGN_0907	PG_1063	HMPREF1555_RS01915	SJDPG2_RS04985	EG14_RS06220	PGA7_RS04305	PGJ_RS03495	PGF_RS04305	PGS_RS03555	AT291_RS05010	CBG53_RS08020	CLI74_RS08005	CS549_RS09635	CS387_RS00520	CS543_RS07385	CS544_RS00490	CS545_RS06055	CS546_RS10245	CS548_RS05670	CS550_RS05290	CS059_RS09025	CS374_RS10640	CS388_RS08730	CF002_RS04305	CF001_RS14635	CF003_RS16400	B0493_RS04585	B0492_RS00275	B0490_RS07225
PgPan_0314	CS387_RS00515		ISAs1 family transposase	12	12	1	1	315	1	13	1088	1088	1088	1	12	12	--	PG_1061	--	--	--	PGA7_RS04310	PGJ_RS03490	--	PGS_RS03550	--	CBG53_RS08015	--	--	CS387_RS00515	--	CS544_RS00485	CS545_RS06060	--	--	CS550_RS05295	--	CS374_RS10635	--	CF002_RS04300	--	CF003_RS16410	--	B0492_RS00280	--
PgPan_0315	CS387_RS00510		S41 family peptidase	25	25	1	1	316	1	12	1709	1709	1709	1	25	25	PGN_0952	PG_1060	HMPREF1555_RS03215	--	EG14_RS06430	PGA7_RS04315	PGJ_RS03480	PGF_RS04530	PGS_RS03545	AT291_RS04085	CBG53_RS08010	CLI74_RS07870	--	CS387_RS00510	CS543_RS07370	CS544_RS00480	CS545_RS06065	CS546_RS10230	CS548_RS05655	CS550_RS05305	CS059_RS09040	CS374_RS10630	CS388_RS08710	CF002_RS04295	CF001_RS14900	CF003_RS16415	B0493_RS04575	B0492_RS00285	B0490_RS07235
PgPan_0316	CS374_RS10615		hypothetical protein	3	3	1	1	317	1	11	230	230	230	1	3	3	--	--	--	--	--	--	PGJ_RS03470	--	--	--	--	--	--	--	CS543_RS07355	--	--	--	--	--	--	CS374_RS10615	--	--	--	--	--	--	--
PgPan_0317	CS374_RS10620		ATPase	3	3	1	1	318	1	10	2324	2324	2324	1	3	3	--	--	--	--	--	--	PGJ_RS03465	--	--	--	--	--	--	--	CS543_RS07360	--	--	--	--	--	--	CS374_RS10620	--	--	--	--	--	--	--
PgPan_0318	CLI74_RS07855		ABC transporter ATP-binding protein	26	26	1	1	319	1	9	1706	1706	1706	1	26	26	PGN_0950	PG_1175	HMPREF1555_RS05965	SJDPG2_RS07350	EG14_RS06420	PGA7_RS03815	PGJ_RS03460	PGF_RS04520	PGS_RS03535	AT291_RS04090	CBG53_RS08000	CLI74_RS07855	CS549_RS07385	--	CS543_RS07345	CS544_RS00470	CS545_RS06080	CS546_RS10215	CS548_RS05640	CS550_RS05315	CS059_RS09055	CS374_RS10605	CS388_RS08695	CF002_RS04285	CF001_RS14885	CF003_RS15875	B0493_RS04565	B0492_RS00360	B0490_RS07245
PgPan_0319	CS546_RS10210		ABC transporter ATP-binding protein	25	25	1	1	320	1	8	1754	1754	1754	1	25	25	PGN_0949	--	HMPREF1555_RS05960	SJDPG2_RS07355	EG14_RS06415	PGA7_RS03810	PGJ_RS03455	PGF_RS04515	PGS_RS03530	AT291_RS04095	CBG53_RS07995	CLI74_RS07850	CS549_RS07380	CS387_RS00490	CS543_RS07340	CS544_RS00465	CS545_RS06085	CS546_RS10210	CS548_RS05635	CS550_RS05320	--	CS374_RS10600	CS388_RS08690	CF002_RS04280	CF001_RS14880	--	B0493_RS04560	B0492_RS00365	B0490_RS07250
PgPan_0320	CS550_RS05325		hypothetical protein	27	27	1	1	321	1	7	1277	1277	1277	1	27	27	PGN_0948	PG_1178	HMPREF1555_RS05955	SJDPG2_RS07360	EG14_RS06410	PGA7_RS03805	PGJ_RS03450	PGF_RS04510	PGS_RS03525	AT291_RS04100	CBG53_RS07990	CLI74_RS07845	CS549_RS07375	CS387_RS00485	CS543_RS07335	CS544_RS00460	CS545_RS06090	CS546_RS10205	CS548_RS05630	CS550_RS05325	CS059_RS09065	CS374_RS10595	CS388_RS08685	CF002_RS04275	CF001_RS14875	CF003_RS15855	B0493_RS04555	B0492_RS00370	B0490_RS07255
PgPan_0321	B0492_RS00375		outer membrane lipoprotein-sorting protein	27	27	1	1	322	1	6	764	764	764	1	27	27	PGN_0947	PG_1179	HMPREF1555_RS05950	SJDPG2_RS07365	EG14_RS06405	PGA7_RS03800	PGJ_RS03445	PGF_RS04505	PGS_RS03520	AT291_RS04105	CBG53_RS07985	CLI74_RS07840	CS549_RS07370	CS387_RS00480	CS543_RS07330	CS544_RS00455	CS545_RS06095	CS546_RS10200	CS548_RS05625	CS550_RS05330	CS059_RS09070	CS374_RS10590	CS388_RS08680	CF002_RS04270	CF001_RS14870	CF003_RS15850	B0493_RS04550	B0492_RS00375	B0490_RS07260
PgPan_0322	B0493_RS04545		MMPL family transporter	27	27	1	1	323	1	5	2405	2405	2405	1	27	27	PGN_0946	PG_1180	HMPREF1555_RS05945	SJDPG2_RS07370	EG14_RS06400	PGA7_RS03795	PGJ_RS03440	PGF_RS04500	PGS_RS03515	AT291_RS04110	CBG53_RS07980	CLI74_RS07835	CS549_RS07365	CS387_RS00475	CS543_RS07325	CS544_RS00450	CS545_RS06100	CS546_RS10195	CS548_RS05620	CS550_RS05335	CS059_RS09075	CS374_RS10585	CS388_RS08675	CF002_RS04265	CF001_RS14865	CF003_RS15845	B0493_RS04545	B0492_RS00380	B0490_RS07265
PgPan_0323	B0493_RS04540		TetR/AcrR family transcriptional regulator	25	25	1	1	324	1	4	599	599	599	1	25	25	PGN_0945	PG_1181	HMPREF1555_RS05940	SJDPG2_RS07375	EG14_RS06395	PGA7_RS03790	PGJ_RS03435	PGF_RS04495	--	AT291_RS04115	CBG53_RS07975	CLI74_RS07830	CS549_RS07360	CS387_RS00470	CS543_RS07320	CS544_RS00445	CS545_RS06105	CS546_RS10190	CS548_RS05615	CS550_RS05340	CS059_RS09080	CS374_RS10580	CS388_RS08670	--	CF001_RS14860	CF003_RS15840	B0493_RS04540	B0492_RS00385	B0490_RS07270
PgPan_0324	PGA7_RS03785		MBOAT family protein	26	26	1	1	325	1	3	1517	1535	1517	1	26	26	PGN_0943	PG_1184	HMPREF1555_RS03545	SJDPG2_RS03850	EG14_RS06390	PGA7_RS03785	PGJ_RS03430	PGF_RS04485	--	AT291_RS04120	CBG53_RS10590	CLI74_RS07825	CS549_RS07350	CS387_RS00460	CS543_RS07315	CS544_RS00440	CS545_RS06110	CS546_RS10185	CS548_RS05610	CS550_RS05345	CS059_RS09085	CS374_RS10570	CS388_RS08665	CF002_RS04250	CF001_RS14840	CF003_RS15835	B0493_RS07860	B0492_RS00395	B0490_RS08805
PgPan_0325	CS544_RS00435		lipase	27	27	1	1	326	1	2	806	812	806	1	27	27	PGN_0942	PG_1185	HMPREF1555_RS03540	SJDPG2_RS03855	EG14_RS06385	PGA7_RS03780	PGJ_RS03425	PGF_RS04480	PGS_RS03500	AT291_RS04125	CBG53_RS10595	CLI74_RS07820	CS549_RS07345	CS387_RS00455	CS543_RS07310	CS544_RS00435	CS545_RS06115	CS546_RS10180	CS548_RS05605	CS550_RS05350	CS059_RS09090	CS374_RS10565	CS388_RS08660	CF002_RS04245	CF001_RS14835	CF003_RS15830	B0493_RS07865	B0492_RS00400	B0490_RS08810
PgPan_0326	CS548_RS05600		lipase	26	26	1	1	327	1	1	1391	1391	1391	1	26	26	PGN_0941	PG_1186	HMPREF1555_RS03535	SJDPG2_RS03860	EG14_RS06380	PGA7_RS03775	PGJ_RS03420	PGF_RS04475	PGS_RS03495	AT291_RS04130	CBG53_RS10600	CLI74_RS07815	CS549_RS07340	CS387_RS00450	CS543_RS07305	CS544_RS00430	--	CS546_RS10175	CS548_RS05600	CS550_RS05355	CS059_RS09095	CS374_RS10560	CS388_RS08655	CF002_RS04240	CF001_RS14830	CF003_RS15825	B0493_RS07870	B0492_RS00405	B0490_RS08815
PgPan_0327	AT291_RS07055		D-tyrosyl-tRNA(Tyr) deacylase	27	27	1	1	328	1	341	449	452	451	1	27	27	PGN_1939	PG_1994	HMPREF1555_RS03835	SJDPG2_RS04630	EG14_RS00925	PGA7_RS08900	PGJ_RS08640	PGF_RS09280	PGS_RS08430	AT291_RS07055	CBG53_RS04255	CLI74_RS06865	CS549_RS04140	CS387_RS06830	CS543_RS01405	CS544_RS06625	CS545_RS00570	CS546_RS04870	CS548_RS10825	CS550_RS10220	CS059_RS03355	CS374_RS05285	CS388_RS05765	CF002_RS09735	CF001_RS20045	CF003_RS20135	B0493_RS02590	B0492_RS04320	B0490_RS04245
PgPan_0328	uvrC		excinuclease ABC subunit UvrC	27	27	1	1	329	1	342	1802	1802	1802	1	27	27	PGN_1938	PG_1993	HMPREF1555_RS03830	SJDPG2_RS04625	EG14_RS00920	PGA7_RS08895	PGJ_RS08635	PGF_RS09275	PGS_RS08435	AT291_RS07050	CBG53_RS04260	CLI74_RS06860	CS549_RS04135	CS387_RS06825	CS543_RS01400	CS544_RS06620	CS545_RS00575	CS546_RS04865	CS548_RS10830	CS550_RS10225	CS059_RS03350	CS374_RS05290	CS388_RS05770	CF002_RS09730	CF001_RS20040	CF003_RS20130	B0493_RS02585	B0492_RS04315	B0490_RS04250
PgPan_0329	mnmG		tRNA uridine-5-carboxymethylaminomethyl(34) synthesis enzyme MnmG	27	27	1	1	330	1	343	1877	1877	1877	1	27	27	PGN_1937	PG_1992	HMPREF1555_RS03825	SJDPG2_RS04620	EG14_RS00915	PGA7_RS08890	PGJ_RS08630	PGF_RS09270	PGS_RS08440	AT291_RS07045	CBG53_RS04265	CLI74_RS06855	CS549_RS04130	CS387_RS06820	CS543_RS01395	CS544_RS06615	CS545_RS00580	CS546_RS04860	CS548_RS10835	CS550_RS10230	CS059_RS03345	CS374_RS05295	CS388_RS05775	CF002_RS09725	CF001_RS20035	CF003_RS20125	B0493_RS02580	B0492_RS04310	B0490_RS04255
PgPan_0330	CLI74_RS06840		hypothetical protein	23	23	1	1	331	1	344	590	590	590	1	23	23	--	PG_1978	HMPREF1555_RS04945	SJDPG2_RS04610	EG14_RS00840	PGA7_RS08830	PGJ_RS08615	--	PGS_RS08500	AT291_RS01355	CBG53_RS04335	CLI74_RS06840	CS549_RS04115	CS387_RS06810	CS543_RS01385	CS544_RS07080	--	CS546_RS04790	CS548_RS10905	CS550_RS10290	CS059_RS03330	CS374_RS05310	--	CF002_RS09655	--	CF003_RS20055	B0493_RS06040	B0492_RS04240	B0490_RS05325
PgPan_0331	PGJ_RS08610		hypothetical protein	27	27	1	1	332	1	345	2003	2006	2004	1	27	27	PGN_1907	PG_1977	HMPREF1555_RS04950	SJDPG2_RS04605	EG14_RS00835	PGA7_RS08825	PGJ_RS08610	PGF_RS09140	PGS_RS08505	AT291_RS01360	CBG53_RS04340	CLI74_RS06835	CS549_RS04110	CS387_RS06805	CS543_RS01380	CS544_RS07085	CS545_RS00650	CS546_RS04785	CS548_RS10910	CS550_RS10295	CS059_RS03325	CS374_RS05315	CS388_RS05845	CF002_RS09650	CF001_RS19875	CF003_RS20050	B0493_RS06045	B0492_RS04235	B0490_RS05320
PgPan_0332	B0490_RS05305		hypothetical protein	4	4	1	1	333	1	346	539	539	539	1	4	4	--	--	HMPREF1555_RS04965	--	--	--	PGJ_RS08605	--	--	--	--	CLI74_RS06820	--	--	--	--	--	--	--	--	--	--	--	--	--	--	--	--	B0490_RS05305
PgPan_0333	PGJ_RS08600		hypothetical protein	2	2	1	1	334	1	347	539	539	539	1	2	2	--	--	--	--	--	--	PGJ_RS08600	--	--	--	--	--	--	--	--	--	--	--	--	--	CS059_RS03320	--	--	--	--	--	--	--	--
PgPan_0334	B0490_RS05310		hypothetical protein	6	6	1	1	335	1	348	365	614	522	1	6	6	--	--	HMPREF1555_RS04960	--	--	--	PGJ_RS08595	--	--	AT291_RS01375	--	CLI74_RS06830	--	--	--	--	--	--	--	--	--	--	--	--	--	--	B0493_RS06050	--	B0490_RS05310
PgPan_0335	CS059_RS03310		hypothetical protein	3	3	1	1	336	1	349	539	539	539	1	3	3	--	--	--	--	--	--	PGJ_RS08590	--	--	AT291_RS01370	--	--	--	--	--	--	--	--	--	--	CS059_RS03310	--	--	--	--	--	--	--	--
PgPan_0336	PGJ_RS08585		hypothetical protein	16	16	1	1	337	1	350	878	1055	1042	1	16	16	PGN_1906	PG_1975	--	--	EG14_RS00830	PGA7_RS08820	PGJ_RS08585	PGF_RS09135	PGS_RS08510	--	--	--	CS549_RS04105	CS387_RS06800	--	CS544_RS07090	CS545_RS00655	--	--	CS550_RS10300	--	--	CS388_RS05850	CF002_RS09645	CF001_RS19870	CF003_RS20045	--	B0492_RS04230	B0490_RS03330
PgPan_0337	B0490_RS03325		hypothetical protein	13	13	1	1	338	1	351	1091	1091	1091	1	13	13	PGN_1905	PG_1974	HMPREF1555_RS05665	--	EG14_RS00825	PGA7_RS08815	PGJ_RS08580	PGF_RS09130	--	--	--	CLI74_RS10405	CS549_RS04100	CS387_RS06795	--	--	--	--	--	--	--	--	--	CF002_RS09640	CF001_RS19865	CF003_RS20040	B0493_RS07140	--	B0490_RS03325
PgPan_0338	B0490_RS03320		hypothetical protein	15	15	1	1	339	1	352	668	668	668	1	15	15	--	--	HMPREF1555_RS05670	--	EG14_RS00820	PGA7_RS08810	PGJ_RS08575	PGF_RS09125	--	--	--	CLI74_RS10400	CS549_RS04095	CS387_RS06790	CS543_RS01365	--	--	--	--	--	CS059_RS03295	--	--	CF002_RS09635	CF001_RS19860	CF003_RS20035	B0493_RS07135	--	B0490_RS03320
PgPan_0339	AT291_RS01385		hemagglutinin	5	5	1	1	340	1	353	1052	1055	1054	1	5	5	--	--	--	--	--	--	PGJ_RS08570	--	--	AT291_RS01385	--	--	--	--	--	--	--	CS546_RS04760	--	--	CS059_RS03290	--	--	--	--	--	--	--	B0490_RS03315
PgPan_0340	CS546_RS04750		T9SS type A sorting domain-containing protein	23	23	1	1	341	1	354	890	902	900	1	23	23	--	PG_1969	HMPREF1555_RS03700	SJDPG2_RS06325	EG14_RS00810	PGA7_RS08800	PGJ_RS08565	--	PGS_RS08515	AT291_RS01390	CBG53_RS04355	--	CS549_RS04080	CS387_RS06775	CS543_RS01350	CS544_RS07230	CS545_RS00685	CS546_RS04750	CS548_RS10925	CS550_RS10310	CS059_RS03280	CS374_RS05330	CS388_RS05880	CF002_RS09620	--	CF003_RS20020	B0493_RS09695	--	B0490_RS03305
PgPan_0341	PGF_RS09095		tetratricopeptide repeat protein	27	27	1	1	342	1	355	884	887	886	1	27	27	PGN_1899	PG_1967	HMPREF1555_RS03695	SJDPG2_RS06335	EG14_RS00800	PGA7_RS08790	PGJ_RS08560	PGF_RS09095	PGS_RS08520	AT291_RS01395	CBG53_RS04365	CLI74_RS02825	CS549_RS04075	CS387_RS06770	CS543_RS01340	CS544_RS07220	CS545_RS00695	CS546_RS04745	CS548_RS10935	CS550_RS10315	CS059_RS03270	CS374_RS05340	CS388_RS05890	CF002_RS09610	CF001_RS19820	CF003_RS20010	B0493_RS09700	B0492_RS04205	B0490_RS03300
PgPan_0342	B0490_RS03295		mechanosensitive ion channel	27	27	1	1	343	1	356	998	1064	1029	1	27	27	PGN_1898	PG_1966	HMPREF1555_RS03690	SJDPG2_RS06340	EG14_RS00795	PGA7_RS08785	PGJ_RS08555	PGF_RS09090	PGS_RS08525	AT291_RS01400	CBG53_RS04370	CLI74_RS02820	CS549_RS04070	CS387_RS06765	CS543_RS01335	CS544_RS07215	CS545_RS00700	CS546_RS04740	CS548_RS10940	CS550_RS10320	CS059_RS03265	CS374_RS05345	CS388_RS05895	CF002_RS09605	CF001_RS19815	CF003_RS20005	B0493_RS09705	B0492_RS04200	B0490_RS03295
PgPan_0343	PGJ_RS08550		chloride channel protein	26	26	1	1	344	1	357	1796	1796	1796	1	26	26	PGN_1897	--	HMPREF1555_RS03685	SJDPG2_RS06345	EG14_RS00790	PGA7_RS08780	PGJ_RS08550	PGF_RS09085	PGS_RS08530	AT291_RS01405	CBG53_RS04375	CLI74_RS02815	CS549_RS04065	CS387_RS06760	CS543_RS01330	CS544_RS07210	CS545_RS00705	CS546_RS04735	CS548_RS10945	CS550_RS10325	CS059_RS03260	CS374_RS05350	CS388_RS05900	CF002_RS09600	CF001_RS19810	--	B0493_RS09710	B0492_RS04195	B0490_RS03290
PgPan_0344	CLI74_RS02810		sugar transferase	27	27	1	1	345	1	358	1406	1406	1406	1	27	27	PGN_1896	PG_1964	HMPREF1555_RS03680	SJDPG2_RS06350	EG14_RS00785	PGA7_RS08775	PGJ_RS08545	PGF_RS09080	PGS_RS08535	AT291_RS01410	CBG53_RS04380	CLI74_RS02810	CS549_RS04060	CS387_RS06755	CS543_RS01325	CS544_RS07205	CS545_RS00710	CS546_RS04730	CS548_RS10950	CS550_RS10330	CS059_RS03255	CS374_RS05355	CS388_RS05905	CF002_RS09595	CF001_RS19805	CF003_RS19995	B0493_RS09715	B0492_RS04190	B0490_RS03285
PgPan_0345	B0492_RS04185		threonylcarbamoyl-AMP synthase	27	27	1	1	346	1	359	575	575	575	1	27	27	PGN_1895	PG_1963	HMPREF1555_RS03675	SJDPG2_RS06355	EG14_RS00780	PGA7_RS08770	PGJ_RS08540	PGF_RS09075	PGS_RS08540	AT291_RS01415	CBG53_RS04385	CLI74_RS02805	CS549_RS04055	CS387_RS06750	CS543_RS01320	CS544_RS07200	CS545_RS00715	CS546_RS04725	CS548_RS10955	CS550_RS10335	CS059_RS03250	CS374_RS05360	CS388_RS05910	CF002_RS09590	CF001_RS19800	CF003_RS19990	B0493_RS09720	B0492_RS04185	B0490_RS03280
PgPan_0346	B0492_RS04180		Fic family protein	17	17	1	1	347	1	360	1412	1412	1412	1	17	17	--	--	--	SJDPG2_RS10085	--	--	PGJ_RS08535	--	PGS_RS08545	AT291_RS01420	--	CLI74_RS02800	CS549_RS04050	--	CS543_RS01315	--	CS545_RS00720	CS546_RS04720	CS548_RS10960	CS550_RS10340	CS059_RS03245	CS374_RS05365	CS388_RS05915	--	--	--	B0493_RS09725	B0492_RS04180	B0490_RS03275
PgPan_0347	HMPREF1555_RS03665		DNA-binding protein	27	27	1	1	348	1	361	623	626	625	1	27	27	PGN_1893	--	HMPREF1555_RS03665	SJDPG2_RS06365	EG14_RS00775	PGA7_RS08760	PGJ_RS08530	PGF_RS09070	PGS_RS08550	AT291_RS01425	CBG53_RS04395	CLI74_RS02795	CS549_RS04045	CS387_RS06740	CS543_RS01310	CS544_RS07190	CS545_RS00725	CS546_RS04715	CS548_RS10965	CS550_RS10345	CS059_RS03240	CS374_RS05370	CS388_RS05920	CF002_RS09580	CF001_RS19790	CF003_RS19980	B0493_RS09730	B0492_RS04175	B0490_RS03270
PgPan_0348	CS387_RS06735		phosphate transporter family protein	26	26	1	1	349	1	362	2267	2282	2267	1	26	26	PGN_1892	PG_1961	HMPREF1555_RS03660	SJDPG2_RS06370	EG14_RS00770	PGA7_RS08755	PGJ_RS08525	PGF_RS09065	--	AT291_RS01430	CBG53_RS04400	CLI74_RS02790	CS549_RS04040	CS387_RS06735	CS543_RS01305	CS544_RS07185	CS545_RS00730	CS546_RS04710	CS548_RS10970	CS550_RS10350	CS059_RS03235	CS374_RS05375	CS388_RS05925	CF002_RS09575	CF001_RS19785	CF003_RS19975	B0493_RS09735	B0492_RS04170	B0490_RS03265
PgPan_0349	CLI74_RS02785		50S ribosomal protein L28	27	27	1	1	350	1	363	239	239	239	1	27	27	PGN_1891	PG_1960	HMPREF1555_RS03655	SJDPG2_RS06375	EG14_RS00765	PGA7_RS08750	PGJ_RS08520	PGF_RS09060	PGS_RS08560	AT291_RS01435	CBG53_RS04405	CLI74_RS02785	CS549_RS04035	CS387_RS06730	CS543_RS01300	CS544_RS07180	CS545_RS00735	CS546_RS04705	CS548_RS10975	CS550_RS10355	CS059_RS03230	CS374_RS05380	CS388_RS05930	CF002_RS09570	CF001_RS19780	CF003_RS19970	B0493_RS09740	B0492_RS04165	B0490_RS03260
PgPan_0350	rpmG		50S ribosomal protein L33	27	27	1	1	351	1	364	188	188	188	1	27	27	PGN_1890	PG_1959	HMPREF1555_RS03650	SJDPG2_RS06380	EG14_RS00760	PGA7_RS08745	PGJ_RS08515	PGF_RS09055	PGS_RS08565	AT291_RS01440	CBG53_RS04410	CLI74_RS02780	CS549_RS04030	CS387_RS06725	CS543_RS01295	CS544_RS07175	CS545_RS00740	CS546_RS04700	CS548_RS10980	CS550_RS10360	CS059_RS03225	CS374_RS05385	CS388_RS05935	CF002_RS09565	CF001_RS19775	CF003_RS19965	B0493_RS09745	B0492_RS04160	B0490_RS03255
PgPan_0351	B0492_RS04155		DUF4295 domain-containing protein	27	27	1	1	352	1	365	149	149	149	1	27	27	PGN_1889	--	HMPREF1555_RS10055	SJDPG2_RS10520	EG14_RS10495	PGA7_RS10745	PGJ_RS10725	PGF_RS10820	PGS_RS10440	AT291_RS10475	CBG53_RS04415	CLI74_RS02775	CS549_RS04025	CS387_RS06720	CS543_RS01290	CS544_RS07170	CS545_RS00745	CS546_RS04695	CS548_RS10985	CS550_RS10365	CS059_RS03220	CS374_RS05390	CS388_RS05940	CF002_RS09560	CF001_RS19770	CF003_RS19960	B0493_RS09750	B0492_RS04155	B0490_RS03250
PgPan_0352	CF003_RS19950		acetyl-CoA hydrolase/transferase family protein	26	26	1	1	353	1	366	1295	1295	1295	1	26	26	PGN_1888	PG_1956	HMPREF1555_RS03640	SJDPG2_RS06385	EG14_RS00750	PGA7_RS08735	PGJ_RS08505	PGF_RS09045	--	AT291_RS01450	CBG53_RS04420	CLI74_RS02765	CS549_RS04015	CS387_RS06710	CS543_RS01285	CS544_RS07165	CS545_RS00755	CS546_RS04685	CS548_RS10995	CS550_RS10375	CS059_RS03215	CS374_RS05395	CS388_RS05950	CF002_RS09555	CF001_RS19760	CF003_RS19950	B0493_RS09755	B0492_RS04150	B0490_RS03240
PgPan_0353	CS387_RS06265		2-oxoglutarate ferredoxin oxidoreductase subunit gamma	27	27	1	1	354	1	532	545	545	545	1	27	27	PGN_1756	PG_1809	HMPREF1555_RS06355	SJDPG2_RS09810	EG14_RS00135	PGA7_RS08070	PGJ_RS07845	PGF_RS08440	PGS_RS08910	AT291_RS06215	CBG53_RS05000	CLI74_RS01345	CS549_RS03295	CS387_RS06265	CS543_RS02620	CS544_RS07530	CS545_RS01350	CS546_RS03985	CS548_RS10370	CS550_RS00520	CS059_RS02525	CS374_RS05915	CS388_RS06540	CF002_RS08910	CF001_RS19140	CF003_RS19245	B0493_RS05600	B0492_RS10920	B0490_RS02790
PgPan_0354	PGF_RS08435		2-oxoglutarate oxidoreductase	26	26	1	1	355	1	533	764	764	764	1	26	26	PGN_1755	PG_1810	HMPREF1555_RS06360	SJDPG2_RS09805	EG14_RS00130	PGA7_RS08075	PGJ_RS07850	PGF_RS08435	PGS_RS08915	AT291_RS06210	CBG53_RS05005	CLI74_RS01350	CS549_RS03290	CS387_RS06260	CS543_RS02615	CS544_RS07535	CS545_RS01355	CS546_RS03990	CS548_RS10375	CS550_RS00525	CS059_RS02530	--	CS388_RS06545	CF002_RS08905	CF001_RS19135	CF003_RS19250	B0493_RS05595	B0492_RS10915	B0490_RS02785
PgPan_0355	PGS_RS10465		hypothetical protein	26	26	1	1	356	1	534	179	179	179	1	26	26	PGN_1754	--	HMPREF1555_RS06365	SJDPG2_RS09800	EG14_RS00125	PGA7_RS10710	PGJ_RS07855	PGF_RS08430	PGS_RS10465	AT291_RS06205	CBG53_RS05010	CLI74_RS01355	CS549_RS03285	CS387_RS06255	CS543_RS02610	CS544_RS07540	CS545_RS01360	CS546_RS03995	CS548_RS10380	CS550_RS00530	CS059_RS02535	--	CS388_RS06550	CF002_RS08900	CF001_RS19130	CF003_RS19255	B0493_RS05590	B0492_RS10910	B0490_RS02780
PgPan_0356	vorB		3-methyl-2-oxobutanoate dehydrogenase subunit VorB	27	27	1	1	357	1	535	1082	1082	1082	1	27	27	PGN_1753	PG_1812	HMPREF1555_RS06370	SJDPG2_RS09795	EG14_RS00120	PGA7_RS08080	PGJ_RS07860	PGF_RS08425	PGS_RS08920	AT291_RS06200	CBG53_RS05015	CLI74_RS01360	CS549_RS03280	CS387_RS06250	CS543_RS02605	CS544_RS07545	CS545_RS01365	CS546_RS04000	CS548_RS10385	CS550_RS00535	CS059_RS02540	CS374_RS05930	CS388_RS06555	CF002_RS08895	CF001_RS19125	CF003_RS19260	B0493_RS05585	B0492_RS10905	B0490_RS02775
PgPan_0357	CLI74_RS01365		4Fe-4S dicluster domain-containing protein	27	27	1	1	358	1	536	227	227	227	1	27	27	PGN_1752	PG_1813	HMPREF1555_RS06375	SJDPG2_RS09790	EG14_RS00115	PGA7_RS08085	PGJ_RS07865	PGF_RS08420	PGS_RS08925	AT291_RS06195	CBG53_RS05020	CLI74_RS01365	CS549_RS03275	CS387_RS06245	CS543_RS02600	CS544_RS07550	CS545_RS01370	CS546_RS04005	CS548_RS10390	CS550_RS00540	CS059_RS02545	CS374_RS05935	CS388_RS06560	CF002_RS08890	CF001_RS19120	CF003_RS19265	B0493_RS05580	B0492_RS10900	B0490_RS02770
PgPan_0358	dnaG		DNA primase	27	27	1	1	359	1	537	2021	2021	2021	1	27	27	PGN_1751	PG_1814	HMPREF1555_RS06380	SJDPG2_RS09785	EG14_RS00110	PGA7_RS08090	PGJ_RS07870	PGF_RS08415	PGS_RS08930	AT291_RS06190	CBG53_RS05025	CLI74_RS01370	CS549_RS03270	CS387_RS06240	CS543_RS02595	CS544_RS07555	CS545_RS01375	CS546_RS04010	CS548_RS10395	CS550_RS00545	CS059_RS02550	CS374_RS05940	CS388_RS06565	CF002_RS08885	CF001_RS19115	CF003_RS19270	B0493_RS05575	B0492_RS10895	B0490_RS02765
PgPan_0359	kdsB		3-deoxy-manno-octulosonate cytidylyltransferase	27	27	1	1	360	1	538	764	764	764	1	27	27	PGN_1750	PG_1815	HMPREF1555_RS06385	SJDPG2_RS09780	EG14_RS00105	PGA7_RS08095	PGJ_RS07875	PGF_RS08410	PGS_RS08935	AT291_RS06185	CBG53_RS05030	CLI74_RS01375	CS549_RS03265	CS387_RS06235	CS543_RS02590	CS544_RS07560	CS545_RS01380	CS546_RS04015	CS548_RS10400	CS550_RS00550	CS059_RS02555	CS374_RS05945	CS388_RS06570	CF002_RS08880	CF001_RS19110	CF003_RS19275	B0493_RS05570	B0492_RS10890	B0490_RS02760
PgPan_0360	CF002_RS08875		NAD(P)H-dependent oxidoreductase	27	27	1	1	361	1	539	521	521	521	1	27	27	PGN_1749	PG_1816	HMPREF1555_RS06390	SJDPG2_RS09775	EG14_RS00100	PGA7_RS08100	PGJ_RS07880	PGF_RS08405	PGS_RS08940	AT291_RS06180	CBG53_RS05035	CLI74_RS01380	CS549_RS03260	CS387_RS06230	CS543_RS02585	CS544_RS07565	CS545_RS01385	CS546_RS04020	CS548_RS10405	CS550_RS00555	CS059_RS02560	CS374_RS05950	CS388_RS06575	CF002_RS08875	CF001_RS19105	CF003_RS19280	B0493_RS05565	B0492_RS10885	B0490_RS02755
PgPan_0361	ccsA		cytochrome c biogenesis protein CcsA	27	27	1	1	362	1	540	815	815	815	1	27	27	PGN_1748	PG_1817	HMPREF1555_RS06395	SJDPG2_RS09770	EG14_RS00095	PGA7_RS08105	PGJ_RS07885	PGF_RS08400	PGS_RS08945	AT291_RS06175	CBG53_RS05040	CLI74_RS01385	CS549_RS03255	CS387_RS06225	CS543_RS02580	CS544_RS07570	CS545_RS01390	CS546_RS04025	CS548_RS10410	CS550_RS00560	CS059_RS02565	CS374_RS05955	CS388_RS06580	CF002_RS08870	CF001_RS19100	CF003_RS19285	B0493_RS05555	B0492_RS10880	B0490_RS02750
PgPan_0362	nrfA		ammonia-forming cytochrome c nitrite reductase	23	23	1	1	363	1	541	1496	1496	1496	1	23	23	--	PG_1820	--	SJDPG2_RS09760	--	PGA7_RS08115	PGJ_RS07900	--	PGS_RS08960	AT291_RS06165	CBG53_RS05050	CLI74_RS01395	CS549_RS03245	CS387_RS06215	CS543_RS02570	CS544_RS07580	CS545_RS01400	CS546_RS04035	CS548_RS10420	CS550_RS00570	CS059_RS02575	CS374_RS05965	CS388_RS06590	CF002_RS08860	--	CF003_RS19295	B0493_RS05545	B0492_RS10870	B0490_RS02740
PgPan_0363	nrfH		cytochrome c nitrite reductase small subunit	27	27	1	1	364	1	542	611	611	611	1	27	27	PGN_1745	PG_1821	HMPREF1555_RS06410	SJDPG2_RS09755	EG14_RS00080	PGA7_RS08120	PGJ_RS07905	PGF_RS08380	PGS_RS08965	AT291_RS06160	CBG53_RS05055	CLI74_RS01400	CS549_RS03240	CS387_RS06210	CS543_RS02565	CS544_RS07585	CS545_RS01405	CS546_RS04040	CS548_RS10425	CS550_RS00575	CS059_RS02580	CS374_RS05970	CS388_RS06595	CF002_RS08855	CF001_RS19085	CF003_RS19300	B0493_RS05540	B0492_RS10865	B0490_RS02735
PgPan_0364	SJDPG2_RS09745		PorT family protein	27	27	1	1	365	1	543	614	614	614	1	27	27	PGN_1744	PG_1823	HMPREF1555_RS06420	SJDPG2_RS09745	EG14_RS00070	PGA7_RS08130	PGJ_RS07915	PGF_RS08370	PGS_RS08220	AT291_RS06150	CBG53_RS05075	CLI74_RS01410	CS549_RS03230	CS387_RS06200	CS543_RS02555	CS544_RS07595	CS545_RS01415	CS546_RS04050	CS548_RS10445	CS550_RS00585	CS059_RS02590	CS374_RS05980	CS388_RS06605	CF002_RS08845	CF001_RS19075	CF003_RS19310	B0493_RS05530	B0492_RS02280	B0490_RS02725
PgPan_0365	eno		phosphopyruvate hydratase	27	27	1	1	366	1	544	1277	1277	1277	1	27	27	PGN_1743	PG_1824	HMPREF1555_RS06425	SJDPG2_RS09740	EG14_RS00065	PGA7_RS08135	PGJ_RS07920	PGF_RS08365	PGS_RS08225	AT291_RS06145	CBG53_RS05080	CLI74_RS01415	CS549_RS03225	CS387_RS06195	CS543_RS02550	CS544_RS07600	CS545_RS01420	CS546_RS04055	CS548_RS10450	CS550_RS00590	CS059_RS02595	CS374_RS05985	CS388_RS06610	CF002_RS08840	CF001_RS19070	CF003_RS19315	B0493_RS05525	B0492_RS02285	B0490_RS02720
PgPan_0366	CS544_RS07605		DUF1232 domain-containing protein	27	27	1	1	367	1	545	419	419	419	1	27	27	PGN_1741	PG_1826	HMPREF1555_RS06430	SJDPG2_RS09735	EG14_RS00060	PGA7_RS08140	PGJ_RS07925	PGF_RS08360	PGS_RS08230	AT291_RS06140	CBG53_RS05085	CLI74_RS01420	CS549_RS03220	CS387_RS06190	CS543_RS02545	CS544_RS07605	CS545_RS01435	CS546_RS04060	CS548_RS10455	CS550_RS00595	CS059_RS02600	CS374_RS05990	CS388_RS06625	CF002_RS08835	CF001_RS19065	CF003_RS19320	B0493_RS05520	B0492_RS02290	B0490_RS02715
PgPan_0367	B0492_RS02295		RNA polymerase sigma factor	27	27	1	1	368	1	546	503	503	503	1	27	27	PGN_1740	PG_1827	HMPREF1555_RS06435	SJDPG2_RS09730	EG14_RS00055	PGA7_RS08145	PGJ_RS07930	PGF_RS08355	PGS_RS08235	AT291_RS06135	CBG53_RS05090	CLI74_RS01425	CS549_RS03215	CS387_RS06185	CS543_RS02540	CS544_RS07610	CS545_RS01440	CS546_RS04065	CS548_RS10460	CS550_RS00600	CS059_RS02605	CS374_RS05995	CS388_RS06630	CF002_RS08830	CF001_RS19060	CF003_RS19325	B0493_RS05515	B0492_RS02295	B0490_RS02710
PgPan_0368	AT291_RS06130		hypothetical protein	27	27	1	1	369	1	547	212	212	212	1	27	27	PGN_1739	PG_1828	HMPREF1555_RS06440	SJDPG2_RS09725	EG14_RS00050	PGA7_RS08150	PGJ_RS07935	PGF_RS08350	PGS_RS08240	AT291_RS06130	CBG53_RS05095	CLI74_RS01430	CS549_RS03210	CS387_RS06180	CS543_RS02535	CS544_RS07615	CS545_RS01445	CS546_RS04070	CS548_RS10465	CS550_RS00605	CS059_RS02610	CS374_RS06000	CS388_RS06635	CF002_RS08825	CF001_RS19055	CF003_RS19330	B0493_RS05510	B0492_RS02300	B0490_RS02705
PgPan_0369	CBG53_RS05100		AMP-binding protein	27	27	1	1	370	1	548	1673	1739	1675	1	27	27	PGN_1738	PG_1829	HMPREF1555_RS06445	SJDPG2_RS09720	EG14_RS00045	PGA7_RS08155	PGJ_RS07940	PGF_RS08345	PGS_RS08245	AT291_RS06125	CBG53_RS05100	CLI74_RS01435	CS549_RS03205	CS387_RS06175	CS543_RS02530	CS544_RS07620	CS545_RS01450	CS546_RS04075	CS548_RS10470	CS550_RS00610	CS059_RS02615	CS374_RS06005	CS388_RS06640	CF002_RS08820	CF001_RS19050	CF003_RS19335	B0493_RS05505	B0492_RS02305	B0490_RS02700
PgPan_0370	CF002_RS08815		RecQ family ATP-dependent DNA helicase	27	27	1	1	371	1	549	2123	2123	2123	1	27	27	PGN_1737	PG_1831	HMPREF1555_RS06450	SJDPG2_RS09710	EG14_RS00040	PGA7_RS08160	PGJ_RS07945	PGF_RS08340	PGS_RS08250	AT291_RS06120	CBG53_RS05105	CLI74_RS01440	CS549_RS03200	CS387_RS06165	CS543_RS02525	CS544_RS07625	CS545_RS01455	CS546_RS04080	CS548_RS10475	CS550_RS00615	CS059_RS02620	CS374_RS06015	CS388_RS06650	CF002_RS08815	CF001_RS19045	CF003_RS19340	B0493_RS05495	B0492_RS02310	B0490_RS02690
PgPan_0371	CS549_RS10660		DUF1661 domain-containing protein	23	23	1	1	372	1	550	143	242	216	1	23	23	--	--	--	SJDPG2_RS10795	EG14_RS11330	PGA7_RS11220	PGJ_RS11255	PGF_RS11190	PGS_RS10385	--	CBG53_RS11005	CLI74_RS10875	CS549_RS10660	CS387_RS06160	CS543_RS02520	CS544_RS07630	CS545_RS01460	CS546_RS04085	CS548_RS10480	CS550_RS00620	CS059_RS02625	CS374_RS06020	CS388_RS06655	CF002_RS10750	CF001_RS19040	CF003_RS19345	--	B0492_RS11600	--
PgPan_0372	PGJ_RS10670		IS3 family transposase	1	1	1	1	373	1	551	357	357	357	1	1	1	--	--	--	--	--	--	PGJ_RS10670	--	--	--	--	--	--	--	--	--	--	--	--	--	--	--	--	--	--	--	--	--	--
PgPan_0373	B0493_RS03715		glycogen/starch synthase	27	27	1	1	374	1	552	815	815	815	1	27	27	PGN_1736	PG_1834	HMPREF1555_RS06470	SJDPG2_RS09705	EG14_RS00035	PGA7_RS08165	PGJ_RS07960	PGF_RS08335	PGS_RS08260	AT291_RS09125	CBG53_RS05115	CLI74_RS01450	CS549_RS03420	CS387_RS06145	CS543_RS02510	CS544_RS07640	CS545_RS01470	CS546_RS04095	CS548_RS10490	CS550_RS00630	CS059_RS02635	CS374_RS06030	CS388_RS06665	CF002_RS08805	CF001_RS19030	CF003_RS19355	B0493_RS03715	B0492_RS02320	B0490_RS06785
PgPan_0374	CS548_RS10495		DUF4270 family protein	26	26	1	1	375	1	553	1367	1367	1367	1	26	26	PGN_1735	PG_1835	HMPREF1555_RS06465	SJDPG2_RS09700	EG14_RS00030	PGA7_RS08170	PGJ_RS07965	PGF_RS08330	--	AT291_RS09120	CBG53_RS05120	CLI74_RS01455	CS549_RS03425	CS387_RS06140	CS543_RS02505	CS544_RS07645	CS545_RS01475	CS546_RS04100	CS548_RS10495	CS550_RS00635	CS059_RS02640	CS374_RS06035	CS388_RS06670	CF002_RS08800	CF001_RS19025	CF003_RS19360	B0493_RS03720	B0492_RS02325	B0490_RS06790
PgPan_0375	CS388_RS06675		nucleoside permease	27	27	1	1	376	1	554	1235	1235	1235	1	27	27	PGN_1734	PG_1836	HMPREF1555_RS06460	SJDPG2_RS09695	EG14_RS00025	PGA7_RS08175	PGJ_RS07970	PGF_RS08325	PGS_RS08270	AT291_RS09115	CBG53_RS05125	CLI74_RS01460	CS549_RS03430	CS387_RS06135	CS543_RS02500	CS544_RS07650	CS545_RS01480	CS546_RS04105	CS548_RS10500	CS550_RS00640	CS059_RS02645	CS374_RS06040	CS388_RS06675	CF002_RS08795	CF001_RS19020	CF003_RS19365	B0493_RS03730	B0492_RS02330	B0490_RS06795
PgPan_0376	CS549_RS03435		DUF2436 domain-containing protein	20	20	1	1	377	1	555	1375	7886	5279	1	20	20	PGN_1733	--	HMPREF1555_RS06455	SJDPG2_RS09690	EG14_RS00020	--	PGJ_RS07975	PGF_RS08320	PGS_RS08275	AT291_RS09110	CBG53_RS05130	CLI74_RS01465	CS549_RS03435	--	--	CS544_RS07655	CS545_RS01485	--	CS548_RS10505	CS550_RS00645	--	--	CS388_RS06680	CF002_RS08790	CF001_RS19015	--	B0493_RS03760	B0492_RS02335	B0490_RS06820
PgPan_0377	CS546_RS04125		DUF2156 domain-containing protein	27	27	1	1	378	1	556	923	923	923	1	27	27	PGN_1730	PG_1841	HMPREF1555_RS07600	SJDPG2_RS09040	EG14_RS00015	PGA7_RS08185	PGJ_RS07980	PGF_RS08315	PGS_RS08280	AT291_RS09225	CBG53_RS10575	CLI74_RS10025	CS549_RS03445	CS387_RS06120	CS543_RS02200	CS544_RS07665	CS545_RS01495	CS546_RS04125	CS548_RS00275	CS550_RS00655	CS059_RS02660	CS374_RS06055	CS388_RS06690	CF002_RS08780	CF001_RS19005	CF003_RS19380	B0493_RS03745	B0492_RS02350	B0490_RS06810
PgPan_0378	SJDPG2_RS09035		GNAT family N-acetyltransferase	25	25	1	1	379	1	557	427	1019	995	1	25	25	--	PG_1842	HMPREF1555_RS07595	SJDPG2_RS09035	EG14_RS00010	PGA7_RS08190	PGJ_RS07985	--	PGS_RS08285	AT291_RS09230	CBG53_RS10580	CLI74_RS10030	CS549_RS03450	CS387_RS06115	CS543_RS02195	CS544_RS07670	CS545_RS01500	CS546_RS04130	CS548_RS00270	CS550_RS00660	CS059_RS02665	CS374_RS06060	CS388_RS06695	CF002_RS08775	--	CF003_RS19385	B0493_RS03750	B0492_RS02355	B0490_RS06815
PgPan_0379	CS550_RS00665		DUF2436 domain-containing protein	15	15	1	1	380	1	558	2048	5201	4978	1	15	15	PGN_1728	PG_1844	--	--	--	PGA7_RS08195	PGJ_RS07990	PGF_RS08305	PGS_RS10400	--	--	--	CS549_RS03455	CS387_RS06110	--	CS544_RS07675	CS545_RS01505	CS546_RS04135	--	CS550_RS00665	CS059_RS02670	--	CS388_RS06700	--	CF001_RS18995	CF003_RS19390	--	B0492_RS02360	--
PgPan_0380	CS546_RS04140		transposase	9	9	1	1	381	1	559	635	1085	735	1	9	9	--	--	--	--	--	--	PGJ_RS07995	--	--	--	--	--	CS549_RS03460	CS387_RS06105	CS543_RS02185	--	--	CS546_RS04140	CS548_RS00260	--	CS059_RS02675	CS374_RS06070	--	CF002_RS08765	--	--	--	--	--
PgPan_0381	PGF_RS04090		LysE family transporter	27	27	1	1	382	1	1392	653	653	653	1	27	27	PGN_0861	PG_1383	HMPREF1555_RS01950	SJDPG2_RS02585	EG14_RS07650	PGA7_RS02690	PGJ_RS02400	PGF_RS04090	PGS_RS04130	AT291_RS05565	CBG53_RS02960	CLI74_RS04425	CS549_RS08565	CS387_RS10580	CS543_RS08975	CS544_RS02920	CS545_RS07580	CS546_RS09205	CS548_RS04650	CS550_RS06520	CS059_RS10310	CS374_RS09315	CS388_RS02055	CF002_RS03365	CF001_RS14390	CF003_RS14905	B0493_RS02290	B0492_RS10405	B0490_RS06885
PgPan_0382	CLI74_RS04420		porin	27	27	1	1	383	1	1391	1049	1139	1132	1	27	27	PGN_0860	PG_1382	HMPREF1555_RS01945	SJDPG2_RS02590	EG14_RS07655	PGA7_RS02695	PGJ_RS02405	PGF_RS04085	PGS_RS04135	AT291_RS05560	CBG53_RS02955	CLI74_RS04420	CS549_RS08570	CS387_RS10585	CS543_RS08970	CS544_RS02915	CS545_RS07575	CS546_RS09210	CS548_RS04655	CS550_RS06515	CS059_RS10305	CS374_RS09320	CS388_RS02050	CF002_RS03370	CF001_RS14385	CF003_RS14910	B0493_RS02295	B0492_RS10410	B0490_RS06890
PgPan_0383	CF003_RS14915		ABC transporter permease subunit	27	27	1	1	384	1	1390	749	749	749	1	27	27	PGN_0859	PG_1381	HMPREF1555_RS01940	SJDPG2_RS02595	EG14_RS07660	PGA7_RS02700	PGJ_RS02410	PGF_RS04080	PGS_RS04140	AT291_RS05555	CBG53_RS02950	CLI74_RS04415	CS549_RS08575	CS387_RS10590	CS543_RS08965	CS544_RS02910	CS545_RS07570	CS546_RS09215	CS548_RS04660	CS550_RS06510	CS059_RS10300	CS374_RS09325	CS388_RS02045	CF002_RS03375	CF001_RS14380	CF003_RS14915	B0493_RS02300	B0492_RS10415	B0490_RS06895
PgPan_0384	CS388_RS02040		ABC transporter ATP-binding protein	27	27	1	1	385	1	1389	698	698	698	1	27	27	PGN_0858	PG_1380	HMPREF1555_RS01935	SJDPG2_RS02600	EG14_RS07665	PGA7_RS02705	PGJ_RS02415	PGF_RS04075	PGS_RS04145	AT291_RS05550	CBG53_RS02945	CLI74_RS04410	CS549_RS08580	CS387_RS10595	CS543_RS08960	CS544_RS02905	CS545_RS07565	CS546_RS09220	CS548_RS04665	CS550_RS06505	CS059_RS10295	CS374_RS09330	CS388_RS02040	CF002_RS03380	CF001_RS14375	CF003_RS14920	B0493_RS02305	B0492_RS10420	B0490_RS06900
PgPan_0385	HMPREF1555_RS01930		ABC transporter substrate-binding protein	27	27	1	1	386	1	1388	938	977	939	1	27	27	PGN_0857	PG_1379	HMPREF1555_RS01930	SJDPG2_RS02605	EG14_RS07670	PGA7_RS02710	PGJ_RS02420	PGF_RS04070	PGS_RS04150	AT291_RS05545	CBG53_RS02940	CLI74_RS04405	CS549_RS08585	CS387_RS10600	CS543_RS08955	CS544_RS02900	CS545_RS07560	CS546_RS09225	CS548_RS04670	CS550_RS06500	CS059_RS10290	CS374_RS09335	CS388_RS02035	CF002_RS03385	CF001_RS14370	CF003_RS14925	B0493_RS02310	B0492_RS10425	B0490_RS06905
PgPan_0386	mutY		A/G-specific adenine glycosylase	27	27	1	1	387	1	1387	1142	1145	1144	1	27	27	PGN_0856	PG_1378	HMPREF1555_RS01925	SJDPG2_RS02610	EG14_RS07675	PGA7_RS02715	PGJ_RS02425	PGF_RS04065	PGS_RS04155	AT291_RS05540	CBG53_RS02935	CLI74_RS04400	CS549_RS08590	CS387_RS10605	CS543_RS08950	CS544_RS02895	CS545_RS07555	CS546_RS09230	CS548_RS04675	CS550_RS06495	CS059_RS10285	CS374_RS09340	CS388_RS02030	CF002_RS03390	CF001_RS14365	CF003_RS14930	B0493_RS02315	B0492_RS10430	B0490_RS06910
PgPan_0387	CBG53_RS02920		T9SS type A sorting domain-containing protein	27	27	1	1	388	1	1386	1286	1286	1286	1	27	27	PGN_0852	PG_1374	HMPREF1555_RS03610	SJDPG2_RS02615	EG14_RS07680	PGA7_RS02720	PGJ_RS02430	PGF_RS04060	PGS_RS04160	AT291_RS05530	CBG53_RS02920	CLI74_RS03775	CS549_RS08595	CS387_RS10610	CS543_RS08945	CS544_RS02890	CS545_RS07550	CS546_RS09235	CS548_RS04680	CS550_RS06485	CS059_RS10280	CS374_RS09375	CS388_RS02025	CF002_RS03395	CF001_RS14360	CF003_RS14935	B0493_RS02325	B0492_RS10435	B0490_RS06920
PgPan_0388	B0490_RS06930		tetratricopeptide repeat protein	27	27	1	1	389	1	1385	1421	1421	1421	1	27	27	PGN_1159	PG_1372	HMPREF1555_RS03605	SJDPG2_RS02620	EG14_RS07430	PGA7_RS02725	PGJ_RS02435	PGF_RS05540	PGS_RS04165	AT291_RS05520	CBG53_RS02910	CLI74_RS03785	CS549_RS08600	CS387_RS10615	CS543_RS08940	CS544_RS02880	CS545_RS07545	CS546_RS09245	CS548_RS04690	CS550_RS06475	CS059_RS10275	CS374_RS09385	CS388_RS02020	CF002_RS03405	CF001_RS16000	CF003_RS14945	B0493_RS02335	B0492_RS10445	B0490_RS06930
PgPan_0389	HMPREF1555_RS03600		nucleoside phosphorylase	26	26	1	1	390	1	1384	878	878	878	1	26	26	PGN_1158	PG_1371	HMPREF1555_RS03600	SJDPG2_RS02625	EG14_RS07425	PGA7_RS02730	PGJ_RS02440	PGF_RS05535	PGS_RS04170	AT291_RS05515	CBG53_RS02905	CLI74_RS03790	CS549_RS08605	CS387_RS10620	CS543_RS08935	CS544_RS02875	CS545_RS07540	CS546_RS09250	CS548_RS04695	CS550_RS06470	CS059_RS10270	CS374_RS09390	CS388_RS02015	CF002_RS03410	CF001_RS15995	CF003_RS14950	--	B0492_RS10450	B0490_RS06935
PgPan_0390	lysS		lysine--tRNA ligase	27	27	1	1	391	1	1383	1736	1736	1736	1	27	27	PGN_1157	PG_1370	HMPREF1555_RS03595	SJDPG2_RS02630	EG14_RS07420	PGA7_RS02735	PGJ_RS02445	PGF_RS05530	PGS_RS04175	AT291_RS05510	CBG53_RS02900	CLI74_RS03795	CS549_RS08610	CS387_RS10625	CS543_RS08930	CS544_RS02870	CS545_RS07535	CS546_RS09255	CS548_RS04700	CS550_RS06465	CS059_RS10265	CS374_RS09395	CS388_RS02010	CF002_RS03415	CF001_RS15990	CF003_RS14955	B0493_RS02345	B0492_RS10455	B0490_RS06940
PgPan_0391	CS545_RS07530		NAD(P)H-dependent glycerol-3-phosphate dehydrogenase	27	27	1	1	392	1	1382	1004	1004	1004	1	27	27	PGN_1156	PG_1369	HMPREF1555_RS03590	SJDPG2_RS02635	EG14_RS07415	PGA7_RS02740	PGJ_RS02450	PGF_RS05525	PGS_RS04180	AT291_RS05505	CBG53_RS02895	CLI74_RS03800	CS549_RS08615	CS387_RS10630	CS543_RS08925	CS544_RS02865	CS545_RS07530	CS546_RS09260	CS548_RS04705	CS550_RS06460	CS059_RS10260	CS374_RS09400	CS388_RS02005	CF002_RS03420	CF001_RS15985	CF003_RS14960	B0493_RS02350	B0492_RS10460	B0490_RS06945
PgPan_0392	CF001_RS15980		glucose-6-phosphate isomerase	27	27	1	1	393	1	1381	1337	1337	1337	1	27	27	PGN_1155	PG_1368	HMPREF1555_RS03585	SJDPG2_RS02640	EG14_RS07410	PGA7_RS02745	PGJ_RS02455	PGF_RS05520	PGS_RS04185	AT291_RS05500	CBG53_RS02890	CLI74_RS03805	CS549_RS08620	CS387_RS10635	CS543_RS08920	CS544_RS02860	CS545_RS07525	CS546_RS09265	CS548_RS04710	CS550_RS06455	CS059_RS10255	CS374_RS09405	CS388_RS02000	CF002_RS03425	CF001_RS15980	CF003_RS14965	B0493_RS02355	B0492_RS10465	B0490_RS06950
PgPan_0393	PGS_RS04190		DUF4290 domain-containing protein	27	27	1	1	394	1	1380	602	602	602	1	27	27	PGN_1154	PG_1367	HMPREF1555_RS03580	SJDPG2_RS02645	EG14_RS07405	PGA7_RS02750	PGJ_RS02460	PGF_RS05515	PGS_RS04190	AT291_RS05495	CBG53_RS02885	CLI74_RS03810	CS549_RS08625	CS387_RS10640	CS543_RS08915	CS544_RS02855	CS545_RS07520	CS546_RS09270	CS548_RS04715	CS550_RS06450	CS059_RS10250	CS374_RS09410	CS388_RS01995	CF002_RS03430	CF001_RS15975	CF003_RS14970	B0493_RS02360	B0492_RS10470	B0490_RS06955
PgPan_0394	murA		UDP-N-acetylglucosamine 1-carboxyvinyltransferase	27	27	1	1	395	1	1379	1304	1304	1304	1	27	27	PGN_1153	PG_1366	HMPREF1555_RS03575	SJDPG2_RS02650	EG14_RS07400	PGA7_RS02755	PGJ_RS02465	PGF_RS05510	PGS_RS04195	AT291_RS05490	CBG53_RS02880	CLI74_RS03815	CS549_RS08630	CS387_RS10645	CS543_RS08910	CS544_RS02850	CS545_RS07515	CS546_RS09275	CS548_RS04720	CS550_RS06445	CS059_RS10245	CS374_RS09415	CS388_RS01990	CF002_RS03435	CF001_RS15970	CF003_RS14975	B0493_RS02365	B0492_RS10475	B0490_RS06960
PgPan_0395	rimM		16S rRNA processing protein RimM	27	27	1	1	396	1	1378	527	527	527	1	27	27	PGN_1152	PG_1365	HMPREF1555_RS03570	SJDPG2_RS02655	EG14_RS07395	PGA7_RS02760	PGJ_RS02470	PGF_RS05505	PGS_RS04200	AT291_RS05485	CBG53_RS02875	CLI74_RS03820	CS549_RS08635	CS387_RS10650	CS543_RS08905	CS544_RS02845	CS545_RS07510	CS546_RS09280	CS548_RS04725	CS550_RS06440	CS059_RS10240	CS374_RS09420	CS388_RS01985	CF002_RS03440	CF001_RS15965	CF003_RS14980	B0493_RS02370	B0492_RS10480	B0490_RS06965
PgPan_0396	CF001_RS15960		1-deoxy-D-xylulose-5-phosphate reductoisomerase	27	27	1	1	397	1	1377	1157	1157	1157	1	27	27	PGN_1151	PG_1364	HMPREF1555_RS03565	SJDPG2_RS02660	EG14_RS07390	PGA7_RS02765	PGJ_RS02475	PGF_RS05500	PGS_RS04205	AT291_RS05480	CBG53_RS02870	CLI74_RS03825	CS549_RS08640	CS387_RS10655	CS543_RS08900	CS544_RS02840	CS545_RS07505	CS546_RS09285	CS548_RS04730	CS550_RS06435	CS059_RS10235	CS374_RS09425	CS388_RS01980	CF002_RS03445	CF001_RS15960	CF003_RS14985	B0493_RS02375	B0492_RS10485	B0490_RS06970
PgPan_0397	SJDPG2_RS10300		hypothetical protein	13	13	1	1	398	1	1376	275	407	369	1	13	13	--	--	--	SJDPG2_RS10300	--	--	PGJ_RS10260	--	--	--	--	CLI74_RS03830	--	CS387_RS10660	--	CS544_RS02835	CS545_RS07500	--	CS548_RS04735	--	CS059_RS10230	CS374_RS09430	CS388_RS01975	CF002_RS03450	--	--	B0493_RS02380	--	B0490_RS06975
PgPan_0398	CS543_RS08890		RNA methyltransferase	27	27	1	1	399	1	1375	1454	1454	1454	1	27	27	PGN_1150	PG_1362	HMPREF1555_RS07835	SJDPG2_RS02665	EG14_RS07385	PGA7_RS02775	PGJ_RS02480	PGF_RS05495	PGS_RS02745	AT291_RS05470	CBG53_RS02860	CLI74_RS03835	CS549_RS08665	CS387_RS10665	CS543_RS08890	CS544_RS02830	CS545_RS07495	CS546_RS09295	CS548_RS04740	CS550_RS06425	CS059_RS10225	CS374_RS09435	CS388_RS01970	CF002_RS03455	CF001_RS15950	CF003_RS14995	B0493_RS02385	B0492_RS10495	B0490_RS06980
PgPan_0399	CLI74_RS03840		S9 family peptidase	27	27	1	1	400	1	1374	2198	2198	2198	1	27	27	PGN_1149	PG_1361	HMPREF1555_RS07830	SJDPG2_RS02670	EG14_RS07380	PGA7_RS02780	PGJ_RS02485	PGF_RS05490	PGS_RS02750	AT291_RS05465	CBG53_RS02855	CLI74_RS03840	CS549_RS08660	CS387_RS10670	CS543_RS08885	CS544_RS02825	CS545_RS07490	CS546_RS09300	CS548_RS04745	CS550_RS06420	CS059_RS10220	CS374_RS09440	CS388_RS01965	CF002_RS03460	CF001_RS15945	CF003_RS15000	B0493_RS02390	B0492_RS10500	B0490_RS06985
PgPan_0400	purD		phosphoribosylamine--glycine ligase	27	27	1	1	401	1	1373	1295	1295	1295	1	27	27	PGN_1148	PG_1360	HMPREF1555_RS07825	SJDPG2_RS02675	EG14_RS07375	PGA7_RS02785	PGJ_RS02490	PGF_RS05485	PGS_RS02755	AT291_RS05460	CBG53_RS02850	CLI74_RS03845	CS549_RS08655	CS387_RS10675	CS543_RS08880	CS544_RS02820	CS545_RS07485	CS546_RS09305	CS548_RS04750	CS550_RS06415	CS059_RS10215	CS374_RS09445	CS388_RS01960	CF002_RS03465	CF001_RS15940	CF003_RS15005	B0493_RS02395	B0492_RS10505	B0490_RS06990
PgPan_0401	CS546_RS09310		hypothetical protein	27	27	1	1	402	1	1372	971	971	971	1	27	27	PGN_1147	PG_1359	HMPREF1555_RS07820	SJDPG2_RS02680	EG14_RS07370	PGA7_RS02790	PGJ_RS02495	PGF_RS05480	PGS_RS02760	AT291_RS05455	CBG53_RS02845	CLI74_RS03850	CS549_RS08650	CS387_RS10680	CS543_RS08875	CS544_RS02815	CS545_RS07480	CS546_RS09310	CS548_RS04755	CS550_RS06410	CS059_RS10210	CS374_RS09450	CS388_RS01955	CF002_RS03470	CF001_RS15935	CF003_RS15010	B0493_RS02400	B0492_RS10510	B0490_RS06995
PgPan_0402	PGJ_RS02500		ISAs1 family transposase	2	2	1	1	403	1	1371	1133	1133	1133	1	2	2	--	--	--	--	--	--	PGJ_RS02500	--	--	--	--	--	--	CS387_RS10715	--	--	--	--	--	--	--	--	--	--	--	--	--	--	--
PgPan_0403	CS543_RS08870		GNAT family N-acetyltransferase	21	21	1	1	404	1	1370	680	680	680	1	21	21	PGN_1146	PG_1358	HMPREF1555_RS07815	SJDPG2_RS02685	EG14_RS07365	PGA7_RS02795	PGJ_RS02505	PGF_RS05475	PGS_RS02765	AT291_RS05450	--	CLI74_RS03855	CS549_RS08645	CS387_RS10685	CS543_RS08870	--	--	CS546_RS09315	CS548_RS04760	CS550_RS06405	CS059_RS10205	CS374_RS09455	--	--	CF001_RS15930	CF003_RS15015	B0493_RS02405	B0492_RS10515	--
PgPan_0404	CLI74_RS03865		hypothetical protein	23	23	1	1	405	1	1369	425	425	425	1	23	23	PGN_1143	PG_1356	--	SJDPG2_RS02700	EG14_RS07350	PGA7_RS02805	PGJ_RS02520	PGF_RS05460	PGS_RS02780	--	CBG53_RS02830	CLI74_RS03865	CS549_RS08680	CS387_RS10700	--	CS544_RS10350	CS545_RS07440	CS546_RS09330	CS548_RS04775	CS550_RS06390	CS059_RS10190	--	CS388_RS01915	CF002_RS03480	CF001_RS15920	CF003_RS15030	B0493_RS02415	B0492_RS10525	B0490_RS07010
PgPan_0405	PGJ_RS02525		acyltransferase	27	27	1	1	406	1	1368	461	461	461	1	27	27	PGN_1142	PG_1355	HMPREF1555_RS07800	SJDPG2_RS02705	EG14_RS07345	PGA7_RS02810	PGJ_RS02525	PGF_RS05455	PGS_RS02785	AT291_RS05435	CBG53_RS02825	CLI74_RS03870	CS549_RS08685	CS387_RS10705	CS543_RS08855	CS544_RS10355	CS545_RS07435	CS546_RS09335	CS548_RS04780	CS550_RS06385	CS059_RS10185	CS374_RS09475	CS388_RS01910	CF002_RS03485	CF001_RS15915	CF003_RS15035	B0493_RS02420	B0492_RS10530	B0490_RS07015
PgPan_0406	B0492_RS10535		nitrilase family protein	27	27	1	1	407	1	1367	821	821	821	1	27	27	PGN_1141	PG_1354	HMPREF1555_RS07795	SJDPG2_RS02710	EG14_RS07340	PGA7_RS02815	PGJ_RS02530	PGF_RS05450	PGS_RS02790	AT291_RS05430	CBG53_RS02820	CLI74_RS03875	CS549_RS08690	CS387_RS10710	CS543_RS08850	CS544_RS10360	CS545_RS07430	CS546_RS09340	CS548_RS04785	CS550_RS06380	CS059_RS10180	CS374_RS09480	CS388_RS01905	CF002_RS03490	CF001_RS15910	CF003_RS15040	B0493_RS02425	B0492_RS10535	B0490_RS07020
PgPan_0407	CS545_RS07425		orotate phosphoribosyltransferase	27	27	1	1	408	1	1366	632	632	632	1	27	27	PGN_1140	PG_1353	HMPREF1555_RS07790	SJDPG2_RS02715	EG14_RS07335	PGA7_RS02820	PGJ_RS02535	PGF_RS05445	PGS_RS02795	AT291_RS05425	CBG53_RS02815	CLI74_RS03880	CS549_RS08695	CS387_RS10720	CS543_RS08845	CS544_RS10365	CS545_RS07425	CS546_RS09345	CS548_RS04790	CS550_RS06375	CS059_RS10175	CS374_RS09485	CS388_RS01900	CF002_RS03495	CF001_RS15905	CF003_RS15045	B0493_RS02430	B0492_RS10540	B0490_RS07025
PgPan_0408	CF003_RS15050		hypothetical protein	27	27	1	1	409	1	1365	381	413	410	1	27	27	PGN_1139	PG_1352	HMPREF1555_RS07785	SJDPG2_RS02720	EG14_RS07330	PGA7_RS02825	PGJ_RS02540	PGF_RS05440	PGS_RS02800	AT291_RS05420	CBG53_RS02810	CLI74_RS03885	CS549_RS08700	CS387_RS10725	CS543_RS08840	CS544_RS10370	CS545_RS07420	CS546_RS09350	CS548_RS04795	CS550_RS06370	CS059_RS10170	CS374_RS09490	CS388_RS01895	CF002_RS03500	CF001_RS15900	CF003_RS15050	B0493_RS02435	B0492_RS10545	B0490_RS07030
PgPan_0409	CS550_RS06365		hypothetical protein	27	27	1	1	410	1	1364	464	464	464	1	27	27	PGN_1138	PG_1351	HMPREF1555_RS07780	SJDPG2_RS02725	EG14_RS07325	PGA7_RS02830	PGJ_RS02545	PGF_RS05435	PGS_RS02805	AT291_RS05415	CBG53_RS02805	CLI74_RS03890	CS549_RS08705	CS387_RS10730	CS543_RS08835	CS544_RS10375	CS545_RS07415	CS546_RS09355	CS548_RS04800	CS550_RS06365	CS059_RS10165	CS374_RS09495	CS388_RS01890	CF002_RS03505	CF001_RS15895	CF003_RS15055	B0493_RS02440	B0492_RS10550	B0490_RS07035
PgPan_0410	CS387_RS10735		diacylglycerol kinase family lipid kinase	27	27	1	1	411	1	1363	881	896	882	1	27	27	PGN_1137	PG_1348	HMPREF1555_RS07775	SJDPG2_RS02730	EG14_RS07320	PGA7_RS02845	PGJ_RS02550	PGF_RS05430	PGS_RS02810	AT291_RS05410	CBG53_RS02800	CLI74_RS03895	CS549_RS08710	CS387_RS10735	CS543_RS08830	CS544_RS10380	CS545_RS07410	CS546_RS09360	CS548_RS04805	CS550_RS06360	CS059_RS10160	CS374_RS09500	CS388_RS01885	CF002_RS03510	CF001_RS15890	CF003_RS15075	B0493_RS02445	B0492_RS10555	B0490_RS07040
PgPan_0411	queF		NADPH-dependent 7-cyano-7-deazaguanine reductase QueF	27	27	1	1	412	1	1362	464	464	464	1	27	27	PGN_1136	PG_1347	HMPREF1555_RS07770	SJDPG2_RS02735	EG14_RS07315	PGA7_RS02850	PGJ_RS02555	PGF_RS05425	PGS_RS02815	AT291_RS05405	CBG53_RS02795	CLI74_RS03900	CS549_RS08715	CS387_RS10740	CS543_RS08825	CS544_RS10385	CS545_RS07405	CS546_RS09365	CS548_RS04810	CS550_RS06355	CS059_RS10155	CS374_RS09505	CS388_RS01880	CF002_RS03515	CF001_RS15885	CF003_RS15080	B0493_RS02450	B0492_RS10560	B0490_RS07045
PgPan_0412	PGA7_RS02855		glycosyltransferase	27	27	1	1	413	1	1361	1271	1271	1271	1	27	27	PGN_1135	PG_1346	HMPREF1555_RS07765	SJDPG2_RS02740	EG14_RS07310	PGA7_RS02855	PGJ_RS02560	PGF_RS05420	PGS_RS02820	AT291_RS05400	CBG53_RS02790	CLI74_RS03905	CS549_RS08720	CS387_RS10745	CS543_RS08820	CS544_RS10390	CS545_RS07120	CS546_RS09370	CS548_RS04815	CS550_RS06350	CS059_RS10150	CS374_RS09510	CS388_RS01875	CF002_RS03520	CF001_RS15880	CF003_RS15085	B0493_RS02455	B0492_RS10565	B0490_RS07050
PgPan_0413	CS548_RS04820		glycosyltransferase family 4 protein	27	27	1	1	414	1	1360	1121	1121	1121	1	27	27	PGN_1134	PG_1345	HMPREF1555_RS07760	SJDPG2_RS02745	EG14_RS07305	PGA7_RS02860	PGJ_RS02565	PGF_RS05415	PGS_RS02825	AT291_RS05395	CBG53_RS02785	CLI74_RS03910	CS549_RS08725	CS387_RS10750	CS543_RS08815	CS544_RS10395	CS545_RS07115	CS546_RS09375	CS548_RS04820	CS550_RS06345	CS059_RS10145	CS374_RS09515	CS388_RS01870	CF002_RS03525	CF001_RS15875	CF003_RS15090	B0493_RS02460	B0492_RS10570	B0490_RS07055
PgPan_0414	CS550_RS06335		MBL fold metallo-hydrolase	27	27	1	1	415	1	1359	1478	1478	1478	1	27	27	PGN_1131	PG_1343	HMPREF1555_RS07755	SJDPG2_RS02750	EG14_RS07295	PGA7_RS02865	PGJ_RS02570	PGF_RS05405	PGS_RS02830	AT291_RS05390	CBG53_RS02775	CLI74_RS03920	CS549_RS08735	CS387_RS10760	CS543_RS08805	CS544_RS10405	CS545_RS07110	CS546_RS09385	CS548_RS04830	CS550_RS06335	CS059_RS10135	CS374_RS09525	CS388_RS01865	CF002_RS03535	CF001_RS15855	CF003_RS15100	B0493_RS02470	B0492_RS10580	B0490_RS07065
PgPan_0415	murB		UDP-N-acetylmuramate dehydrogenase	27	27	1	1	416	1	1358	1016	1016	1016	1	27	27	PGN_1130	PG_1342	HMPREF1555_RS07750	SJDPG2_RS02755	EG14_RS07290	PGA7_RS02870	PGJ_RS02575	PGF_RS05400	PGS_RS02835	AT291_RS05385	CBG53_RS02770	CLI74_RS03925	CS549_RS08740	CS387_RS10765	CS543_RS08800	CS544_RS10410	CS545_RS07105	CS546_RS09390	CS548_RS04835	CS550_RS06330	CS059_RS10130	CS374_RS09530	CS388_RS01860	CF002_RS03540	CF001_RS15850	CF003_RS15105	B0493_RS02475	B0492_RS10585	B0490_RS07070
PgPan_0416	CF001_RS15845		SPOR domain-containing protein	27	27	1	1	417	1	1357	470	470	470	1	27	27	PGN_1129	PG_1341	HMPREF1555_RS07745	SJDPG2_RS02760	EG14_RS07285	PGA7_RS02875	PGJ_RS02580	PGF_RS05395	PGS_RS02840	AT291_RS05380	CBG53_RS02765	CLI74_RS03930	CS549_RS08745	CS387_RS10770	CS543_RS08795	CS544_RS10415	CS545_RS07100	CS546_RS09395	CS548_RS04840	CS550_RS06325	CS059_RS10125	CS374_RS09535	CS388_RS01855	CF002_RS03545	CF001_RS15845	CF003_RS15110	B0493_RS02480	B0492_RS10590	B0490_RS07075
PgPan_0417	HMPREF1555_RS07740		L-lactate permease	27	27	1	1	418	1	1356	1550	1550	1550	1	27	27	PGN_1128	PG_1340	HMPREF1555_RS07740	SJDPG2_RS02765	EG14_RS07280	PGA7_RS02880	PGJ_RS02585	PGF_RS05390	PGS_RS02845	AT291_RS05375	CBG53_RS02750	CLI74_RS03935	CS549_RS09765	CS387_RS10775	CS543_RS08790	CS544_RS10420	CS545_RS07095	CS546_RS09400	CS548_RS04845	CS550_RS06320	CS059_RS09840	CS374_RS09540	CS388_RS01850	CF002_RS03550	CF001_RS15840	CF003_RS15115	B0493_RS02485	B0492_RS10595	B0490_RS07080
PgPan_0418	CS544_RS10425		Y-family DNA polymerase	22	22	1	1	419	1	1355	1298	1361	1300	1	22	22	--	PG_1338	HMPREF1555_RS03635	SJDPG2_RS02770	--	PGA7_RS02885	PGJ_RS02590	--	PGS_RS02850	AT291_RS05365	CBG53_RS02745	CLI74_RS03945	CS549_RS09755	CS387_RS10780	CS543_RS06030	CS544_RS10425	--	CS546_RS09405	CS548_RS04850	CS550_RS06315	CS059_RS09830	CS374_RS09545	--	CF002_RS03560	--	CF003_RS15125	B0493_RS00330	B0492_RS10600	B0490_RS04420
PgPan_0419	umuD		translesion error-prone DNA polymerase V autoproteolytic subunit	27	27	1	1	420	1	1354	425	425	425	1	27	27	PGN_1126	PG_1337	HMPREF1555_RS03630	SJDPG2_RS02775	EG14_RS07270	PGA7_RS02890	PGJ_RS02595	PGF_RS05380	PGS_RS02855	AT291_RS05360	CBG53_RS02740	CLI74_RS03950	CS549_RS09750	CS387_RS10785	CS543_RS06035	CS544_RS10430	CS545_RS07085	CS546_RS09410	CS548_RS04855	CS550_RS06310	CS059_RS09825	CS374_RS09550	CS388_RS01840	CF002_RS03565	CF001_RS15830	CF003_RS15130	B0493_RS00335	B0492_RS10605	B0490_RS04425
PgPan_0420	SJDPG2_RS02780		NfeD family protein	27	27	1	1	421	1	1353	464	464	464	1	27	27	PGN_1125	PG_1335	HMPREF1555_RS03625	SJDPG2_RS02780	EG14_RS07260	PGA7_RS02895	PGJ_RS02600	PGF_RS05370	PGS_RS02865	AT291_RS05355	CBG53_RS02730	CLI74_RS03960	CS549_RS09740	CS387_RS10795	CS543_RS06045	CS544_RS10445	CS545_RS07075	CS546_RS09425	CS548_RS04865	CS550_RS06300	CS059_RS09815	CS374_RS09560	CS388_RS01830	CF002_RS03575	CF001_RS15820	CF003_RS15140	B0493_RS00345	B0492_RS10615	B0490_RS04435
PgPan_0421	CS549_RS09735		SPFH/Band 7/PHB domain protein	27	27	1	1	422	1	1352	980	980	980	1	27	27	PGN_1124	PG_1334	HMPREF1555_RS03620	SJDPG2_RS02785	EG14_RS07255	PGA7_RS02900	PGJ_RS02605	PGF_RS05365	PGS_RS02870	AT291_RS05350	CBG53_RS02725	CLI74_RS03965	CS549_RS09735	CS387_RS10800	CS543_RS06050	CS544_RS10450	CS545_RS07070	CS546_RS09430	CS548_RS04870	CS550_RS06295	CS059_RS09810	CS374_RS09565	CS388_RS01825	CF002_RS03580	CF001_RS15815	CF003_RS15145	B0493_RS00350	B0492_RS10620	B0490_RS04440
PgPan_0422	CS059_RS09805		lipid A deacylase	27	27	1	1	423	1	1351	1199	1199	1199	1	27	27	PGN_1123	PG_1333	HMPREF1555_RS03615	SJDPG2_RS02790	EG14_RS07250	PGA7_RS02905	PGJ_RS02610	PGF_RS05360	PGS_RS02875	AT291_RS05345	CBG53_RS02720	CLI74_RS03970	CS549_RS09730	CS387_RS10805	CS543_RS06055	CS544_RS10455	CS545_RS07065	CS546_RS09435	CS548_RS04875	CS550_RS06290	CS059_RS09805	CS374_RS09570	CS388_RS01820	CF002_RS03585	CF001_RS15810	CF003_RS15150	B0493_RS00355	B0492_RS10625	B0490_RS04445
PgPan_0423	AT291_RS05340		NADP transhydrogenase subunit beta	25	25	1	1	424	1	1350	1034	2537	1983	1	25	25	PGN_1122	PG_1332	--	--	EG14_RS07245	PGA7_RS02910	PGJ_RS02615	PGF_RS05355	PGS_RS02880	AT291_RS05340	CBG53_RS02715	CLI74_RS03975	CS549_RS09725	CS387_RS10810	CS543_RS06060	CS544_RS10460	CS545_RS07060	CS546_RS09440	CS548_RS04880	CS550_RS06285	CS059_RS09800	CS374_RS09575	CS388_RS01815	CF002_RS03590	CF001_RS15805	CF003_RS15155	B0493_RS08770	B0492_RS07775	B0490_RS06625
PgPan_0424	PGS_RS02885		NAD(P) transhydrogenase subunit alpha	27	27	1	1	425	1	1349	314	314	314	1	27	27	PGN_1121	--	HMPREF1555_RS06300	SJDPG2_RS07610	EG14_RS07240	PGA7_RS02915	PGJ_RS02620	PGF_RS05350	PGS_RS02885	AT291_RS05335	CBG53_RS02710	CLI74_RS03980	CS549_RS09720	CS387_RS10815	CS543_RS06065	CS544_RS10465	CS545_RS07055	CS546_RS09445	CS548_RS04885	CS550_RS06280	CS059_RS09795	CS374_RS09580	CS388_RS01810	CF002_RS03595	CF001_RS15800	CF003_RS15160	B0493_RS08775	B0492_RS07780	B0490_RS06620
PgPan_0425	CS550_RS06275		Re/Si-specific NAD(P)(+) transhydrogenase subunit alpha	26	26	1	1	426	1	1348	1157	1157	1157	1	26	26	PGN_1120	PG_1331	HMPREF1555_RS06305	SJDPG2_RS07615	EG14_RS07235	PGA7_RS02920	PGJ_RS02625	PGF_RS05345	PGS_RS02890	AT291_RS05330	CBG53_RS02705	CLI74_RS03985	CS549_RS09715	CS387_RS10820	CS543_RS06070	CS544_RS10470	CS545_RS07050	CS546_RS09450	CS548_RS04890	CS550_RS06275	CS059_RS09790	CS374_RS09585	CS388_RS01805	CF002_RS03600	CF001_RS15795	CF003_RS15165	B0493_RS08780	--	B0490_RS06615
PgPan_0426	mscL		large-conductance mechanosensitive channel protein MscL	27	27	1	1	427	1	1347	419	419	419	1	27	27	PGN_1119	--	HMPREF1555_RS06310	SJDPG2_RS07620	EG14_RS07230	PGA7_RS02925	PGJ_RS02630	PGF_RS05340	PGS_RS02895	AT291_RS05325	CBG53_RS02700	CLI74_RS03990	CS549_RS09710	CS387_RS10825	CS543_RS06075	CS544_RS10475	CS545_RS07045	CS546_RS09455	CS548_RS04895	CS550_RS06270	CS059_RS09785	CS374_RS09590	CS388_RS01800	CF002_RS03605	CF001_RS15790	CF003_RS15170	B0493_RS08785	B0492_RS07795	B0490_RS06610
PgPan_0427	B0493_RS08790		DUF1661 domain-containing protein	25	25	1	1	428	1	1346	227	254	245	1	25	25	--	--	HMPREF1555_RS10205	SJDPG2_RS10655	EG14_RS11025	PGA7_RS10310	PGJ_RS10280	PGF_RS10500	--	AT291_RS10755	CBG53_RS02695	CLI74_RS03995	CS549_RS09705	CS387_RS10830	CS543_RS06080	CS544_RS10480	CS545_RS07040	CS546_RS09460	CS548_RS04900	CS550_RS06265	CS059_RS09780	CS374_RS09595	CS388_RS01795	--	CF001_RS15775	CF003_RS15175	B0493_RS08790	B0492_RS07800	B0490_RS06605
PgPan_0428	CS548_RS04910		acetate--CoA ligase family protein	27	27	1	1	429	1	1345	2057	2057	2057	1	27	27	PGN_1117	PG_1328	HMPREF1555_RS06315	SJDPG2_RS07625	EG14_RS07220	PGA7_RS02930	PGJ_RS02635	PGF_RS05330	PGS_RS02900	AT291_RS05320	CBG53_RS02690	CLI74_RS04005	CS549_RS09695	CS387_RS10840	CS543_RS06090	CS544_RS10490	CS545_RS07035	CS546_RS09470	CS548_RS04910	CS550_RS06255	CS059_RS09770	CS374_RS09605	CS388_RS01790	CF002_RS03620	CF001_RS15765	CF003_RS15185	B0493_RS08800	B0492_RS07810	B0490_RS06595
PgPan_0429	HMPREF1555_RS06320		pyridoxal phosphate-dependent aminotransferase	27	27	1	1	430	1	1344	1310	1310	1310	1	27	27	PGN_1116	PG_1327	HMPREF1555_RS06320	SJDPG2_RS07630	EG14_RS07215	PGA7_RS02935	PGJ_RS02640	PGF_RS05325	PGS_RS02905	AT291_RS05315	CBG53_RS02685	CLI74_RS04010	CS549_RS09690	CS387_RS10855	CS543_RS06095	CS544_RS10495	CS545_RS07030	CS546_RS09475	CS548_RS04915	CS550_RS06250	CS059_RS09765	CS374_RS09610	CS388_RS01785	CF002_RS03625	CF001_RS15760	CF003_RS15190	B0493_RS08805	B0492_RS07815	B0490_RS06590
PgPan_0430	CS388_RS01780		hemagglutinin	22	22	1	1	431	1	1343	938	1133	1094	1	22	22	PGN_1115	PG_1326	HMPREF1555_RS06325	SJDPG2_RS07635	EG14_RS07210	PGA7_RS02940	PGJ_RS02645	PGF_RS05320	--	AT291_RS05310	CBG53_RS02680	--	CS549_RS09685	CS387_RS10860	CS543_RS06100	--	CS545_RS07025	CS546_RS09480	CS548_RS04920	CS550_RS06245	--	CS374_RS09615	CS388_RS01780	--	CF001_RS15755	CF003_RS15195	B0493_RS08810	B0492_RS07820	B0490_RS06585
PgPan_0431	SJDPG2_RS07640		DUF4286 family protein	27	27	1	1	432	1	1342	308	308	308	1	27	27	PGN_1114	PG_1325	HMPREF1555_RS06330	SJDPG2_RS07640	EG14_RS07205	PGA7_RS02945	PGJ_RS02650	PGF_RS05315	PGS_RS02910	AT291_RS05305	CBG53_RS02675	CLI74_RS04015	CS549_RS09680	CS387_RS10865	CS543_RS06105	CS544_RS10505	CS545_RS07020	CS546_RS09485	CS548_RS04925	CS550_RS06240	CS059_RS09755	CS374_RS09620	CS388_RS01775	CF002_RS03635	CF001_RS15750	CF003_RS15200	B0493_RS08815	B0492_RS07825	B0490_RS06580
PgPan_0432	ruvC		crossover junction endodeoxyribonuclease RuvC	27	27	1	1	433	1	1341	569	569	569	1	27	27	PGN_1113	PG_1324	HMPREF1555_RS06335	SJDPG2_RS07645	EG14_RS07200	PGA7_RS02950	PGJ_RS02655	PGF_RS05310	PGS_RS02915	AT291_RS05300	CBG53_RS02670	CLI74_RS04020	CS549_RS09675	CS387_RS10870	CS543_RS06110	CS544_RS10510	CS545_RS07015	CS546_RS09490	CS548_RS04930	CS550_RS06235	CS059_RS09750	CS374_RS09625	CS388_RS01770	CF002_RS03640	CF001_RS15745	CF003_RS15205	B0493_RS08820	B0492_RS07830	B0490_RS06575
PgPan_0433	B0493_RS08825		PhoH family protein	27	27	1	1	434	1	1340	1286	1334	1332	1	27	27	PGN_1112	PG_1323	HMPREF1555_RS06340	SJDPG2_RS07650	EG14_RS07195	PGA7_RS02955	PGJ_RS02660	PGF_RS05305	PGS_RS02920	AT291_RS05295	CBG53_RS02665	CLI74_RS04025	CS549_RS09670	CS387_RS10875	CS543_RS06115	CS544_RS10515	CS545_RS07010	CS546_RS09495	CS548_RS04935	CS550_RS06230	CS059_RS09745	CS374_RS09630	CS388_RS01765	CF002_RS03645	CF001_RS15740	CF003_RS15210	B0493_RS08825	B0492_RS07835	B0490_RS06570
PgPan_0434	CS544_RS10520		formate--tetrahydrofolate ligase	26	26	1	1	435	1	1339	1667	1667	1667	1	26	26	PGN_1111	PG_1321	HMPREF1555_RS06345	SJDPG2_RS07655	EG14_RS07190	PGA7_RS02960	PGJ_RS02665	PGF_RS05300	--	AT291_RS05290	CBG53_RS02660	CLI74_RS04030	CS549_RS09665	CS387_RS10880	CS543_RS06120	CS544_RS10520	CS545_RS07005	CS546_RS09500	CS548_RS04940	CS550_RS06225	CS059_RS09740	CS374_RS09635	CS388_RS01760	CF002_RS03650	CF001_RS15735	CF003_RS15215	B0493_RS08830	B0492_RS07840	B0490_RS06565
PgPan_0435	PGJ_RS02670		IS5 family transposase	3	3	1	1	436	1	1338	1085	1085	1085	1	3	3	--	--	--	--	--	--	PGJ_RS02670	--	--	--	--	--	--	CS387_RS10890	--	--	--	--	--	--	--	CS374_RS09645	--	--	--	--	--	--	--
PgPan_0436	CF001_RS15710		sigma-70 family RNA polymerase sigma factor	27	27	1	1	437	1	1337	566	566	566	1	27	27	PGN_1108	PG_1318	HMPREF1555_RS02205	SJDPG2_RS05675	EG14_RS07180	PGA7_RS02970	PGJ_RS02675	PGF_RS05285	PGS_RS02935	AT291_RS05280	CBG53_RS02640	CLI74_RS09975	CS549_RS06750	CS387_RS10900	CS543_RS06150	CS544_RS10535	CS545_RS06990	CS546_RS09525	CS548_RS04960	CS550_RS06210	CS059_RS09725	CS374_RS09655	CS388_RS01745	CF002_RS03670	CF001_RS15710	CF003_RS15230	B0493_RS07670	B0492_RS03670	B0490_RS05995
PgPan_0437	CBG53_RS02635		hypothetical protein	27	27	1	1	438	1	1336	410	410	410	1	27	27	PGN_1107	PG_1317	HMPREF1555_RS02210	SJDPG2_RS05670	EG14_RS07175	PGA7_RS02975	PGJ_RS02680	PGF_RS05280	PGS_RS02940	AT291_RS05275	CBG53_RS02635	CLI74_RS09970	CS549_RS06755	CS387_RS10905	CS543_RS06155	CS544_RS10540	CS545_RS06985	CS546_RS09530	CS548_RS04965	CS550_RS06205	CS059_RS09720	CS374_RS09660	CS388_RS01740	CF002_RS03675	CF001_RS15705	CF003_RS15235	B0493_RS07675	B0492_RS03675	B0490_RS06000
PgPan_0438	CLI74_RS09965		hypothetical protein	27	27	1	1	439	1	1335	530	530	530	1	27	27	PGN_1106	PG_1316	HMPREF1555_RS02215	SJDPG2_RS05665	EG14_RS07170	PGA7_RS02980	PGJ_RS02685	PGF_RS05275	PGS_RS02945	AT291_RS05270	CBG53_RS02630	CLI74_RS09965	CS549_RS06760	CS387_RS10910	CS543_RS06160	CS544_RS10545	CS545_RS06980	CS546_RS09535	CS548_RS04970	CS550_RS06200	CS059_RS09715	CS374_RS09665	CS388_RS01735	CF002_RS03680	CF001_RS15700	CF003_RS15240	B0493_RS07680	B0492_RS03680	B0490_RS06005
PgPan_0439	B0493_RS07685		peptidylprolyl isomerase	27	27	1	1	440	1	1334	572	572	572	1	27	27	PGN_1105	PG_1315	HMPREF1555_RS02220	SJDPG2_RS05660	EG14_RS07165	PGA7_RS02985	PGJ_RS02690	PGF_RS05270	PGS_RS02950	AT291_RS05265	CBG53_RS02625	CLI74_RS09960	CS549_RS06765	CS387_RS10915	CS543_RS06165	CS544_RS10550	CS545_RS06975	CS546_RS09540	CS548_RS04975	CS550_RS06195	CS059_RS09710	CS374_RS09670	CS388_RS01730	CF002_RS03685	CF001_RS15695	CF003_RS15245	B0493_RS07685	B0492_RS03685	B0490_RS06010
PgPan_0440	aroC		chorismate synthase	27	27	1	1	441	1	1333	1106	1106	1106	1	27	27	PGN_1104	PG_1314	HMPREF1555_RS02225	SJDPG2_RS05655	EG14_RS07160	PGA7_RS02990	PGJ_RS02695	PGF_RS05265	PGS_RS02955	AT291_RS05260	CBG53_RS02620	CLI74_RS09955	CS549_RS06770	CS387_RS10920	CS543_RS06170	CS544_RS10555	CS545_RS06970	CS546_RS09545	CS548_RS04980	CS550_RS06190	CS059_RS09705	CS374_RS09675	CS388_RS01725	CF002_RS03690	CF001_RS15690	CF003_RS15250	B0493_RS07690	B0492_RS03690	B0490_RS06015
PgPan_0441	CS374_RS09650		hypothetical protein	15	15	1	1	442	1	1332	161	1133	226	1	15	15	--	--	--	SJDPG2_RS11055	--	--	PGJ_RS02700	PGF_RS05290	--	--	--	--	CS549_RS06745	CS387_RS11720	CS543_RS11545	CS544_RS11120	--	CS546_RS09520	CS548_RS11445	CS550_RS10605	CS059_RS11470	CS374_RS09650	--	CF002_RS10845	CF001_RS21135	CF003_RS21605	--	--	--
PgPan_0442	B0490_RS06025		peptidase C69	27	27	1	1	443	1	1331	1658	1658	1658	1	27	27	PGN_1103	PG_1313	HMPREF1555_RS02235	SJDPG2_RS05645	EG14_RS07150	PGA7_RS03000	PGJ_RS02710	PGF_RS05255	PGS_RS02965	AT291_RS05250	CBG53_RS02610	CLI74_RS09945	CS549_RS06780	CS387_RS10930	CS543_RS06180	CS544_RS10565	CS545_RS06960	CS546_RS09555	CS548_RS04990	CS550_RS06180	CS059_RS09695	CS374_RS09685	CS388_RS01715	CF002_RS03700	CF001_RS15680	CF003_RS15260	B0493_RS07700	B0492_RS03700	B0490_RS06025
PgPan_0443	CS388_RS01695		CapA family protein	27	27	1	1	444	1	1330	1130	1187	1146	1	27	27	PGN_1100	PG_1312	HMPREF1555_RS02990	SJDPG2_RS05640	EG14_RS07145	PGA7_RS03005	PGJ_RS02715	PGF_RS05250	PGS_RS03045	AT291_RS05240	CBG53_RS02600	CLI74_RS05230	CS549_RS06800	CS387_RS10945	CS543_RS06190	CS544_RS10575	CS545_RS06940	CS546_RS09570	CS548_RS05005	CS550_RS06160	CS059_RS09675	CS374_RS09700	CS388_RS01695	CF002_RS03710	CF001_RS15670	CF003_RS15270	B0493_RS07710	B0492_RS03710	B0490_RS06030
PgPan_0444	B0493_RS07715		metallophosphoesterase family protein	27	27	1	1	445	1	1329	494	494	494	1	27	27	PGN_1099	PG_1311	HMPREF1555_RS02985	SJDPG2_RS05635	EG14_RS07140	PGA7_RS03010	PGJ_RS02720	PGF_RS05245	PGS_RS03040	AT291_RS05235	CBG53_RS02595	CLI74_RS05225	CS549_RS06805	CS387_RS10950	CS543_RS06195	CS544_RS10580	CS545_RS06935	CS546_RS09575	CS548_RS05010	CS550_RS06155	CS059_RS09670	CS374_RS09705	CS388_RS01690	CF002_RS03715	CF001_RS15665	CF003_RS15275	B0493_RS07715	B0492_RS03715	B0490_RS06035
PgPan_0445	queC		7-cyano-7-deazaguanine synthase QueC	27	27	1	1	446	1	1328	662	662	662	1	27	27	PGN_1098	PG_1310	HMPREF1555_RS02980	SJDPG2_RS05630	EG14_RS07135	PGA7_RS03015	PGJ_RS02725	PGF_RS05240	PGS_RS03035	AT291_RS05230	CBG53_RS02590	CLI74_RS05220	CS549_RS06810	CS387_RS10955	CS543_RS06200	CS544_RS10585	CS545_RS06930	CS546_RS09580	CS548_RS05015	CS550_RS06150	CS059_RS09665	CS374_RS09710	CS388_RS01685	CF002_RS03720	CF001_RS15660	CF003_RS15280	B0493_RS07720	B0492_RS03720	B0490_RS06040
PgPan_0446	AT291_RS05225		DUF3298 and DUF4163 domain-containing protein	27	27	1	1	447	1	1327	845	845	845	1	27	27	PGN_1097	PG_1308	HMPREF1555_RS02975	SJDPG2_RS05625	EG14_RS07130	PGA7_RS03020	PGJ_RS02730	PGF_RS05235	PGS_RS03030	AT291_RS05225	CBG53_RS02585	CLI74_RS05215	CS549_RS06815	CS387_RS10960	CS543_RS06205	CS544_RS10590	CS545_RS06920	CS546_RS09585	CS548_RS05020	CS550_RS06145	CS059_RS09660	CS374_RS09715	CS388_RS01675	CF002_RS03725	CF001_RS15655	CF003_RS15285	B0493_RS07725	B0492_RS03725	B0490_RS06045
PgPan_0447	rsmG		16S rRNA (guanine(527)-N(7))-methyltransferase RsmG	26	26	1	1	448	1	1326	674	674	674	1	26	26	PGN_1096	--	HMPREF1555_RS02970	SJDPG2_RS05620	EG14_RS07125	PGA7_RS03025	PGJ_RS02735	--	PGS_RS03025	AT291_RS05220	CBG53_RS02580	CLI74_RS05210	CS549_RS06820	CS387_RS10965	CS543_RS06210	CS544_RS10595	CS545_RS06915	CS546_RS09590	CS548_RS05025	CS550_RS06140	CS059_RS09655	CS374_RS09720	CS388_RS01670	CF002_RS03730	CF001_RS15650	CF003_RS15290	B0493_RS07730	B0492_RS03730	B0490_RS06050
PgPan_0448	CS544_RS10600		MBL fold metallo-hydrolase	27	27	1	1	449	1	1325	644	644	644	1	27	27	PGN_1095	PG_1306	HMPREF1555_RS02965	SJDPG2_RS05615	EG14_RS07120	PGA7_RS03030	PGJ_RS02740	PGF_RS05225	PGS_RS03020	AT291_RS05215	CBG53_RS02575	CLI74_RS05205	CS549_RS06825	CS387_RS10970	CS543_RS06215	CS544_RS10600	CS545_RS06910	CS546_RS09595	CS548_RS05030	CS550_RS06135	CS059_RS09650	CS374_RS09725	CS388_RS01665	CF002_RS03735	CF001_RS15645	CF003_RS15295	B0493_RS07735	B0492_RS03735	B0490_RS06055
PgPan_0449	gcvP		aminomethyl-transferring glycine dehydrogenase	27	27	1	1	450	1	1324	2106	2867	2838	1	27	27	PGN_1094	PG_1305	HMPREF1555_RS02960	SJDPG2_RS05610	EG14_RS07115	PGA7_RS03035	PGJ_RS02745	PGF_RS05220	PGS_RS03015	AT291_RS05210	CBG53_RS02570	CLI74_RS05200	CS549_RS06830	CS387_RS10975	CS543_RS06220	CS544_RS10605	CS545_RS06905	CS546_RS09600	CS548_RS05035	CS550_RS06130	CS059_RS09645	CS374_RS09730	CS388_RS01660	CF002_RS03740	CF001_RS15640	CF003_RS15300	B0493_RS07740	B0492_RS03740	B0490_RS06060
PgPan_0450	CS544_RS10610		DUF3078 domain-containing protein	27	27	1	1	451	1	1323	1331	1331	1331	1	27	27	PGN_1093	PG_1304	HMPREF1555_RS02955	SJDPG2_RS05600	EG14_RS07110	PGA7_RS03040	PGJ_RS02750	PGF_RS05215	PGS_RS03010	AT291_RS05205	CBG53_RS02565	CLI74_RS05195	CS549_RS06835	CS387_RS10980	CS543_RS06225	CS544_RS10610	CS545_RS06900	CS546_RS09605	CS548_RS05040	CS550_RS06125	CS059_RS09635	CS374_RS09735	CS388_RS01655	CF002_RS03745	CF001_RS15635	CF003_RS15305	B0493_RS07745	B0492_RS05095	B0490_RS06065
PgPan_0451	PGJ_RS02755		AAA family ATPase	27	27	1	1	452	1	1322	1415	1415	1415	1	27	27	PGN_1092	PG_1303	HMPREF1555_RS02950	SJDPG2_RS05595	EG14_RS07105	PGA7_RS03045	PGJ_RS02755	PGF_RS05210	PGS_RS03005	AT291_RS05200	CBG53_RS02560	CLI74_RS05190	CS549_RS06840	CS387_RS10985	CS543_RS06230	CS544_RS10615	CS545_RS06895	CS546_RS09610	CS548_RS05045	CS550_RS06120	CS059_RS09630	CS374_RS09740	CS388_RS01650	CF002_RS03750	CF001_RS15630	CF003_RS15310	B0493_RS07750	B0492_RS05090	B0490_RS06070
PgPan_0452	CS549_RS06845		hypothetical protein	27	27	1	1	453	1	1321	632	632	632	1	27	27	PGN_1091	PG_1302	HMPREF1555_RS02945	SJDPG2_RS05590	EG14_RS07100	PGA7_RS03050	PGJ_RS02760	PGF_RS05205	PGS_RS03000	AT291_RS05195	CBG53_RS02555	CLI74_RS05185	CS549_RS06845	CS387_RS10990	CS543_RS06235	CS544_RS10620	CS545_RS06890	CS546_RS09615	CS548_RS05050	CS550_RS06115	CS059_RS09625	CS374_RS09745	CS388_RS01645	CF002_RS03755	CF001_RS15625	CF003_RS15315	B0493_RS07755	B0492_RS05085	B0490_RS06075
PgPan_0453	B0492_RS05080		DUF3822 family protein	27	27	1	1	454	1	1320	815	815	815	1	27	27	PGN_1090	PG_1301	HMPREF1555_RS02940	SJDPG2_RS05585	EG14_RS07095	PGA7_RS03055	PGJ_RS02765	PGF_RS05200	PGS_RS02995	AT291_RS05190	CBG53_RS02550	CLI74_RS05180	CS549_RS06850	CS387_RS10995	CS543_RS06240	CS544_RS10625	CS545_RS06885	CS546_RS09620	CS548_RS05055	CS550_RS06110	CS059_RS09620	CS374_RS09750	CS388_RS01640	CF002_RS03760	CF001_RS15620	CF003_RS15320	B0493_RS07760	B0492_RS05080	B0490_RS06080
PgPan_0454	CF002_RS03765		methyltransferase	27	27	1	1	455	1	1319	539	539	539	1	27	27	PGN_1089	PG_1300	HMPREF1555_RS02935	SJDPG2_RS05580	EG14_RS07090	PGA7_RS03060	PGJ_RS02770	PGF_RS05195	PGS_RS02990	AT291_RS05185	CBG53_RS02545	CLI74_RS05175	CS549_RS06855	CS387_RS11000	CS543_RS06245	CS544_RS10630	CS545_RS06880	CS546_RS09625	CS548_RS05060	CS550_RS06105	CS059_RS09615	CS374_RS09755	CS388_RS01635	CF002_RS03765	CF001_RS15615	CF003_RS15325	B0493_RS07765	B0492_RS05075	B0490_RS06085
PgPan_0455	rpsA		30S ribosomal protein S1	27	27	1	1	456	1	1318	1799	1799	1799	1	27	27	PGN_1088	PG_1297	HMPREF1555_RS09860	SJDPG2_RS05575	EG14_RS07085	PGA7_RS03065	PGJ_RS02775	PGF_RS05190	PGS_RS02985	AT291_RS05180	CBG53_RS02540	CLI74_RS05170	CS549_RS06860	CS387_RS11005	CS543_RS06250	CS544_RS10635	CS545_RS06875	CS546_RS09630	CS548_RS05065	CS550_RS06100	CS059_RS09610	CS374_RS09760	CS388_RS01630	CF002_RS03770	CF001_RS15610	CF003_RS15330	B0493_RS07770	B0492_RS05070	B0490_RS06090
PgPan_0456	CS544_RS11125		DUF1661 domain-containing protein	23	23	1	1	457	1	1317	89	104	103	1	23	23	--	--	--	SJDPG2_RS11045	EG14_RS11645	PGA7_RS11035	PGJ_RS11055	PGF_RS11120	PGS_RS09970	AT291_RS11455	CBG53_RS10870	CLI74_RS10980	CS549_RS10800	CS387_RS11730	CS543_RS11555	CS544_RS11125	CS545_RS10910	CS546_RS11550	CS548_RS11450	CS550_RS10600	CS059_RS11460	--	CS388_RS10150	CF002_RS10620	CF001_RS20960	CF003_RS21430	--	B0492_RS11720	--
PgPan_0457	SJDPG2_RS09645		hypothetical protein	26	26	1	1	458	1	1316	455	458	455	1	26	26	PGN_1087	PG_1296	HMPREF1555_RS09855	SJDPG2_RS09645	EG14_RS07080	PGA7_RS03070	PGJ_RS02780	PGF_RS05185	PGS_RS02980	AT291_RS05175	CBG53_RS02535	CLI74_RS05165	CS549_RS06865	CS387_RS11010	CS543_RS06255	--	CS545_RS06870	CS546_RS09635	CS548_RS05070	CS550_RS06090	CS059_RS09605	CS374_RS09765	CS388_RS01625	CF002_RS03775	CF001_RS15605	CF003_RS15340	B0493_RS07655	B0492_RS05065	B0490_RS09875
PgPan_0458	PGS_RS02975		FeoB-associated Cys-rich membrane protein	27	27	1	1	459	1	1315	185	191	185	1	27	27	PGN_1086	--	HMPREF1555_RS09850	SJDPG2_RS09640	EG14_RS07075	PGA7_RS03075	PGJ_RS02785	PGF_RS05180	PGS_RS02975	AT291_RS05170	CBG53_RS02530	CLI74_RS05160	CS549_RS06870	CS387_RS11015	CS543_RS06260	CS544_RS10645	CS545_RS06865	CS546_RS09640	CS548_RS05075	CS550_RS06085	CS059_RS09600	CS374_RS09770	CS388_RS01620	CF002_RS03780	CF001_RS15600	CF003_RS15345	B0493_RS07660	B0492_RS05060	B0490_RS09870
PgPan_0459	feoB		ferrous iron transport protein B	27	27	1	1	460	1	1314	2534	2534	2534	1	27	27	PGN_1085	PG_1294	HMPREF1555_RS09845	SJDPG2_RS09635	EG14_RS07070	PGA7_RS03080	PGJ_RS02790	PGF_RS05175	PGS_RS02970	AT291_RS05165	CBG53_RS02525	CLI74_RS05155	CS549_RS06875	CS387_RS11020	CS543_RS06265	CS544_RS10650	CS545_RS06860	CS546_RS09645	CS548_RS05080	CS550_RS06080	CS059_RS09595	CS374_RS09775	CS388_RS01615	CF002_RS03785	CF001_RS15595	CF003_RS15350	B0493_RS07665	B0492_RS05055	B0490_RS09865
PgPan_0460	CS544_RS10660		phospholipase	27	27	1	1	461	1	1313	1667	1721	1718	1	27	27	PGN_1081	PG_1291	HMPREF1555_RS05225	SJDPG2_RS06940	EG14_RS07060	PGA7_RS03350	PGJ_RS02800	PGF_RS05165	PGS_RS03050	AT291_RS05160	CBG53_RS02520	CLI74_RS05145	CS549_RS06885	CS387_RS11030	CS543_RS06280	CS544_RS10660	CS545_RS06855	CS546_RS09655	CS548_RS05090	CS550_RS05800	CS059_RS09585	CS374_RS09785	CS388_RS01610	CF002_RS03795	CF001_RS15585	CF003_RS15360	B0493_RS07775	B0492_RS05045	B0490_RS09855
PgPan_0461	PGA7_RS03355		branched-chain amino acid aminotransferase	27	27	1	1	462	1	1312	1019	1019	1019	1	27	27	PGN_1080	PG_1290	HMPREF1555_RS05230	SJDPG2_RS06935	EG14_RS07055	PGA7_RS03355	PGJ_RS02805	PGF_RS05160	PGS_RS03055	AT291_RS05155	CBG53_RS02515	CLI74_RS05140	CS549_RS06890	CS387_RS11035	CS543_RS06285	CS544_RS10665	CS545_RS06850	CS546_RS09660	CS548_RS05095	CS550_RS05795	CS059_RS09580	CS374_RS09790	CS388_RS01605	CF002_RS03800	CF001_RS15580	CF003_RS15365	B0493_RS07780	B0492_RS05040	B0490_RS09850
PgPan_0462	CS544_RS10670		GDP-L-fucose synthase	27	27	1	1	463	1	1311	1073	1073	1073	1	27	27	PGN_1079	PG_1289	HMPREF1555_RS05235	SJDPG2_RS06930	EG14_RS07050	PGA7_RS03360	PGJ_RS02810	PGF_RS05155	PGS_RS03060	AT291_RS05150	CBG53_RS02510	CLI74_RS05135	CS549_RS06895	CS387_RS11040	CS543_RS06290	CS544_RS10670	CS545_RS06845	CS546_RS09665	CS548_RS05100	CS550_RS05790	CS059_RS09575	CS374_RS09795	CS388_RS01600	CF002_RS03805	CF001_RS15575	CF003_RS15370	B0493_RS07785	B0492_RS05035	B0490_RS09845
PgPan_0463	gmd		GDP-mannose 4,6-dehydratase	27	27	1	1	464	1	1310	1097	1097	1097	1	27	27	PGN_1078	PG_1288	HMPREF1555_RS05240	SJDPG2_RS06925	EG14_RS07045	PGA7_RS03365	PGJ_RS02815	PGF_RS05150	PGS_RS03065	AT291_RS05145	CBG53_RS02505	CLI74_RS05130	CS549_RS06900	CS387_RS11045	CS543_RS06295	CS544_RS10675	CS545_RS06840	CS546_RS09670	CS548_RS05105	CS550_RS05785	CS059_RS09570	CS374_RS09800	CS388_RS01595	CF002_RS03810	CF001_RS15570	CF003_RS15375	B0493_RS07790	B0492_RS05030	B0490_RS09840
PgPan_0464	CF002_RS03815		ferritin	27	27	1	1	465	1	1309	482	482	482	1	27	27	PGN_0604	PG_1286	HMPREF1555_RS05245	SJDPG2_RS06920	EG14_RS04040	PGA7_RS03370	PGJ_RS02820	PGF_RS02870	PGS_RS03070	AT291_RS08040	CBG53_RS02500	CLI74_RS05125	CS549_RS06905	CS387_RS11050	CS543_RS06300	CS544_RS10680	CS545_RS06835	CS546_RS09675	CS548_RS05110	CS550_RS05780	CS059_RS09565	CS374_RS09805	CS388_RS01590	CF002_RS03815	CF001_RS13070	CF003_RS15380	B0493_RS07795	B0492_RS04995	B0490_RS09835
PgPan_0465	CF003_RS15385		glucosamine-6-phosphate deaminase	27	27	1	1	466	1	1308	1988	1988	1988	1	27	27	PGN_0606	PG_1285	HMPREF1555_RS05250	SJDPG2_RS06915	EG14_RS04045	PGA7_RS03375	PGJ_RS02825	PGF_RS02880	PGS_RS03075	AT291_RS08045	CBG53_RS02495	CLI74_RS05120	CS549_RS06910	CS387_RS11055	CS543_RS06305	CS544_RS10685	CS545_RS06830	CS546_RS09680	CS548_RS05115	CS550_RS05775	CS059_RS09560	CS374_RS09810	CS388_RS01585	CF002_RS03820	CF001_RS13085	CF003_RS15385	B0493_RS07800	B0492_RS04990	B0490_RS09830
PgPan_0466	CS059_RS09555		S46 family peptidase	27	27	1	1	467	1	1307	2162	2162	2162	1	27	27	PGN_0607	PG_1283	HMPREF1555_RS05255	SJDPG2_RS06910	EG14_RS04050	PGA7_RS03380	PGJ_RS02830	PGF_RS02885	PGS_RS03080	AT291_RS08050	CBG53_RS02490	CLI74_RS05115	CS549_RS06915	CS387_RS11060	CS543_RS06310	CS544_RS10690	CS545_RS06825	CS546_RS09685	CS548_RS05120	CS550_RS05770	CS059_RS09555	CS374_RS09815	CS388_RS01580	CF002_RS03825	CF001_RS13090	CF003_RS15390	B0493_RS07805	B0492_RS04985	B0490_RS09825
PgPan_0467	B0492_RS04980		CYTH domain-containing protein	27	27	1	1	468	1	1306	455	455	455	1	27	27	PGN_0608	PG_1282	HMPREF1555_RS05260	SJDPG2_RS06905	EG14_RS04055	PGA7_RS03385	PGJ_RS02835	PGF_RS02890	PGS_RS03085	AT291_RS08055	CBG53_RS02485	CLI74_RS05110	CS549_RS06920	CS387_RS11065	CS543_RS06315	CS544_RS10695	CS545_RS06820	CS546_RS09690	CS548_RS05125	CS550_RS05765	CS059_RS09550	CS374_RS09820	CS388_RS01575	CF002_RS03830	CF001_RS13095	CF003_RS15395	B0493_RS07810	B0492_RS04980	B0490_RS09820
PgPan_0468	HMPREF1555_RS05265		DUF2027 domain-containing protein	27	27	1	1	469	1	1305	1124	1124	1124	1	27	27	PGN_0609	PG_1281	HMPREF1555_RS05265	SJDPG2_RS06900	EG14_RS04060	PGA7_RS03390	PGJ_RS02840	PGF_RS02895	PGS_RS03090	AT291_RS08060	CBG53_RS02480	CLI74_RS05105	CS549_RS06925	CS387_RS11070	CS543_RS06320	CS544_RS10700	CS545_RS06815	CS546_RS09695	CS548_RS05130	CS550_RS05760	CS059_RS09545	CS374_RS09825	CS388_RS01570	CF002_RS03835	CF001_RS13100	CF003_RS15400	B0493_RS07815	B0492_RS04975	B0490_RS09815
PgPan_0469	CF002_RS03840		DUF1015 domain-containing protein	26	26	1	1	470	1	1304	1247	1247	1247	1	26	26	PGN_0610	PG_1280	HMPREF1555_RS05270	SJDPG2_RS06895	EG14_RS04065	PGA7_RS03395	PGJ_RS02845	PGF_RS02900	--	AT291_RS08065	CBG53_RS02475	CLI74_RS05100	CS549_RS06930	CS387_RS11075	CS543_RS06325	CS544_RS10705	CS545_RS06810	CS546_RS09700	CS548_RS05135	CS550_RS05755	CS059_RS09540	CS374_RS09830	CS388_RS01565	CF002_RS03840	CF001_RS13105	CF003_RS15405	B0493_RS07820	B0492_RS04970	B0490_RS09810
PgPan_0470	CS549_RS06935		3-phosphoglycerate dehydrogenase	27	27	1	1	471	1	1303	920	920	920	1	27	27	PGN_0611	PG_1279	HMPREF1555_RS05275	SJDPG2_RS06890	EG14_RS04070	PGA7_RS03400	PGJ_RS02850	PGF_RS02905	PGS_RS03100	AT291_RS08070	CBG53_RS02470	CLI74_RS05095	CS549_RS06935	CS387_RS11080	CS543_RS06330	CS544_RS10710	CS545_RS06805	CS546_RS09705	CS548_RS05140	CS550_RS05750	CS059_RS09535	CS374_RS09835	CS388_RS01560	CF002_RS03845	CF001_RS13110	CF003_RS15410	B0493_RS07825	B0492_RS04965	B0490_RS09805
PgPan_0471	serC		phosphoserine transaminase	27	27	1	1	472	1	1302	1082	1082	1082	1	27	27	PGN_0612	PG_1278	HMPREF1555_RS05280	SJDPG2_RS06885	EG14_RS04075	PGA7_RS03405	PGJ_RS02855	PGF_RS02910	PGS_RS03105	AT291_RS08075	CBG53_RS02465	CLI74_RS05090	CS549_RS06940	CS387_RS11085	CS543_RS06335	CS544_RS10715	CS545_RS06800	CS546_RS09710	CS548_RS05145	CS550_RS05745	CS059_RS09530	CS374_RS09840	CS388_RS01555	CF002_RS03850	CF001_RS13115	CF003_RS15415	B0493_RS07830	B0492_RS04960	B0490_RS09800
PgPan_0472	CF003_RS15420		nucleotide sugar dehydrogenase	26	26	1	1	473	1	1301	1265	1265	1265	1	26	26	PGN_0613	PG_1277	HMPREF1555_RS05285	SJDPG2_RS06875	EG14_RS04080	PGA7_RS03410	PGJ_RS02860	PGF_RS02915	PGS_RS03110	AT291_RS08080	CBG53_RS02460	CLI74_RS05085	CS549_RS06945	CS387_RS11090	CS543_RS06340	--	CS545_RS06795	CS546_RS09715	CS548_RS05150	CS550_RS05740	CS059_RS09525	CS374_RS09845	CS388_RS01550	CF002_RS03855	CF001_RS13120	CF003_RS15420	B0493_RS07835	B0492_RS04955	B0490_RS09795
PgPan_0473	CF003_RS15425		histidinol-phosphate aminotransferase	15	15	1	1	474	1	1300	503	506	505	1	15	15	--	PG_1276	--	SJDPG2_RS06870	--	PGA7_RS03415	PGJ_RS02865	--	PGS_RS03115	--	--	--	--	CS387_RS11095	CS543_RS06345	CS544_RS00010	CS545_RS06790	CS546_RS09720	CS548_RS05155	CS550_RS05735	CS059_RS09520	CS374_RS09850	CS388_RS01545	--	--	CF003_RS15425	--	--	--
PgPan_0474	PGA7_RS10340		hypothetical protein	18	18	1	1	475	1	1299	200	215	214	1	18	18	--	--	--	SJDPG2_RS10575	EG14_RS10745	PGA7_RS10340	PGJ_RS10290	--	PGS_RS09975	--	--	--	CS549_RS06955	CS387_RS11100	CS543_RS06350	CS544_RS00015	CS545_RS06785	CS546_RS09725	CS548_RS05160	CS550_RS05730	CS059_RS09515	CS374_RS09855	--	CF002_RS03865	--	CF003_RS15430	B0493_RS07845	--	--
PgPan_0475	group_3745	efp	elongation factor P	10	10	1	1	476	1	1298	566	566	566	1	10	10	--	--	--	--	EG14_RS04090	--	PGJ_RS02870	--	--	--	--	--	--	--	CS543_RS06355	--	CS545_RS06780	CS546_RS09730	CS548_RS05165	CS550_RS05725	CS059_RS09510	CS374_RS09860	--	CF002_RS03870	--	--	--	--	--
PgPan_0476	rocD		ornithine--oxo-acid transaminase	27	27	1	1	477	1	1297	1226	1229	1228	1	27	27	PGN_1403	PG_1271	HMPREF1555_RS03990	SJDPG2_RS09510	EG14_RS04100	PGA7_RS03425	PGJ_RS02875	PGF_RS06815	PGS_RS03125	AT291_RS09250	CBG53_RS02450	CLI74_RS10230	CS549_RS06970	CS387_RS11110	CS543_RS06650	CS544_RS00025	CS545_RS06770	CS546_RS09740	CS548_RS05175	CS550_RS05720	CS059_RS09500	CS374_RS09870	CS388_RS08255	CF002_RS03875	CF001_RS17355	CF003_RS15440	B0493_RS09295	B0492_RS08660	B0490_RS05280
PgPan_0477	B0490_RS05285		amidinotransferase	26	26	1	1	478	1	1296	929	929	929	1	26	26	PGN_1402	PG_1270	HMPREF1555_RS03985	--	EG14_RS04105	PGA7_RS03430	PGJ_RS02880	PGF_RS06810	PGS_RS03130	AT291_RS09245	CBG53_RS02445	CLI74_RS10225	CS549_RS06975	CS387_RS11115	CS543_RS06655	CS544_RS00030	CS545_RS06765	CS546_RS09745	CS548_RS05180	CS550_RS05715	CS059_RS09495	CS374_RS09875	CS388_RS08260	CF002_RS03880	CF001_RS17350	CF003_RS15445	B0493_RS09300	B0492_RS08655	B0490_RS05285
PgPan_0478	pruA		L-glutamate gamma-semialdehyde dehydrogenase	27	27	1	1	479	1	1295	1631	1631	1631	1	27	27	PGN_1401	PG_1269	HMPREF1555_RS03980	SJDPG2_RS09520	EG14_RS04110	PGA7_RS03435	PGJ_RS02885	PGF_RS06805	PGS_RS03135	AT291_RS09240	CBG53_RS02440	CLI74_RS10220	CS549_RS06980	CS387_RS11120	CS543_RS06660	CS544_RS00035	CS545_RS06760	CS546_RS09750	CS548_RS05185	CS550_RS05710	CS059_RS09490	CS374_RS09880	CS388_RS08265	CF002_RS03885	CF001_RS17345	CF003_RS15450	B0493_RS09305	B0492_RS08650	B0490_RS05290
PgPan_0479	PGJ_RS11405		hypothetical protein	1	1	1	1	480	1	1294	182	182	182	1	1	1	--	--	--	--	--	--	PGJ_RS11405	--	--	--	--	--	--	--	--	--	--	--	--	--	--	--	--	--	--	--	--	--	--
PgPan_0480	PGJ_RS02920		IS982-like element IS195 family transposase	3	3	1	1	481	1	1293	902	902	902	1	3	3	--	--	--	--	--	--	PGJ_RS02920	--	--	--	--	--	--	--	--	--	--	--	--	--	--	CS374_RS09925	--	CF002_RS03930	--	--	--	--	--
PgPan_0481	CS548_RS05235		IS4 family transposase	7	7	1	1	482	1	1292	1157	1157	1157	1	7	7	--	PG_1261	--	--	--	PGA7_RS03475	PGJ_RS02925	--	--	--	--	--	--	CS387_RS11170	--	--	--	CS546_RS09800	CS548_RS05235	--	--	CS374_RS09930	--	--	--	CF003_RS15495	--	--	--
PgPan_0482	CS548_RS05240		anaerobic ribonucleoside triphosphate reductase	27	27	1	1	483	1	1291	2396	2396	2396	1	27	27	PGN_1396	PG_1260	HMPREF1555_RS04975	SJDPG2_RS08570	EG14_RS05230	PGA7_RS03485	PGJ_RS02935	PGF_RS06760	PGS_RS03180	AT291_RS07195	CBG53_RS02430	CLI74_RS01885	CS549_RS07025	CS387_RS11175	CS543_RS06725	CS544_RS00095	CS545_RS06700	CS546_RS09805	CS548_RS05240	CS550_RS05655	CS059_RS09430	CS374_RS09935	CS388_RS08325	CF002_RS03940	CF001_RS17290	CF003_RS15500	B0493_RS03845	B0492_RS08645	B0490_RS05835
PgPan_0483	nrdG		anaerobic ribonucleoside-triphosphate reductase activating protein	27	27	1	1	484	1	1290	491	491	491	1	27	27	PGN_1395	PG_1259	HMPREF1555_RS04980	SJDPG2_RS08575	EG14_RS05235	PGA7_RS03490	PGJ_RS02940	PGF_RS06755	PGS_RS03185	AT291_RS07200	CBG53_RS02425	CLI74_RS01880	CS549_RS07030	CS387_RS11180	CS543_RS06730	CS544_RS00100	CS545_RS06695	CS546_RS09810	CS548_RS05245	CS550_RS05650	CS059_RS09425	CS374_RS09940	CS388_RS08330	CF002_RS03945	CF001_RS17285	CF003_RS15505	B0493_RS03840	B0492_RS08640	B0490_RS05830
PgPan_0484	SJDPG2_RS08580		integration host factor subunit beta	27	27	1	1	485	1	1289	278	278	278	1	27	27	PGN_1393	PG_1258	HMPREF1555_RS03205	SJDPG2_RS08580	EG14_RS05245	PGA7_RS03495	PGJ_RS02945	PGF_RS06745	PGS_RS03190	AT291_RS07205	CBG53_RS02420	CLI74_RS01875	CS549_RS07035	CS387_RS11185	CS543_RS06735	CS544_RS00105	CS545_RS06690	CS546_RS09815	CS548_RS05250	CS550_RS05645	CS059_RS09420	CS374_RS09945	CS388_RS08335	CF002_RS03950	CF001_RS17275	CF003_RS15510	B0493_RS03835	B0492_RS08635	B0490_RS05825
PgPan_0485	PGA7_RS03500		Rne/Rng family ribonuclease	27	27	1	1	486	1	1288	1514	1514	1514	1	27	27	PGN_1391	PG_1256	HMPREF1555_RS03200	SJDPG2_RS08585	EG14_RS05250	PGA7_RS03500	PGJ_RS02950	PGF_RS06740	PGS_RS03195	AT291_RS07210	CBG53_RS02415	CLI74_RS01870	CS549_RS07040	CS387_RS11190	CS543_RS06740	CS544_RS00110	CS545_RS06685	CS546_RS09820	CS548_RS05255	CS550_RS05640	CS059_RS09415	CS374_RS09950	CS388_RS08340	CF002_RS03955	CF001_RS17270	CF003_RS15515	B0493_RS03830	B0492_RS08630	B0490_RS05820
PgPan_0486	recR		recombination protein RecR	27	27	1	1	487	1	1287	623	623	623	1	27	27	PGN_1390	PG_1255	HMPREF1555_RS03195	SJDPG2_RS08590	EG14_RS05255	PGA7_RS03505	PGJ_RS02955	PGF_RS06735	PGS_RS03200	AT291_RS07215	CBG53_RS02410	CLI74_RS01865	CS549_RS07045	CS387_RS11195	CS543_RS06745	CS544_RS00115	CS545_RS06680	CS546_RS09825	CS548_RS05260	CS550_RS05635	CS059_RS09410	CS374_RS09955	CS388_RS08345	CF002_RS03960	CF001_RS17265	CF003_RS15520	B0493_RS03825	B0492_RS08625	B0490_RS05815
PgPan_0487	B0493_RS03820		GNAT family N-acetyltransferase	27	27	1	1	488	1	1286	527	527	527	1	27	27	PGN_1389	PG_1254	HMPREF1555_RS03190	SJDPG2_RS08595	EG14_RS05260	PGA7_RS03510	PGJ_RS02960	PGF_RS06730	PGS_RS03205	AT291_RS07220	CBG53_RS02405	CLI74_RS01860	CS549_RS07050	CS387_RS11200	CS543_RS06750	CS544_RS00120	CS545_RS06675	CS546_RS09830	CS548_RS05265	CS550_RS05630	CS059_RS09405	CS374_RS09960	CS388_RS08350	CF002_RS03965	CF001_RS17260	CF003_RS15525	B0493_RS03820	B0492_RS08620	B0490_RS05810
PgPan_0488	ligA		NAD-dependent DNA ligase LigA	27	27	1	1	489	1	1285	2009	2009	2009	1	27	27	PGN_1388	PG_1253	HMPREF1555_RS03185	SJDPG2_RS08600	EG14_RS05265	PGA7_RS03515	PGJ_RS02965	PGF_RS06725	PGS_RS03210	AT291_RS07225	CBG53_RS02400	CLI74_RS01855	CS549_RS07055	CS387_RS11205	CS543_RS06755	CS544_RS00125	CS545_RS06670	CS546_RS09835	CS548_RS05270	CS550_RS05625	CS059_RS09400	CS374_RS09965	CS388_RS08355	CF002_RS03970	CF001_RS17255	CF003_RS15530	B0493_RS03815	B0492_RS08615	B0490_RS05805
PgPan_0489	CS550_RS05620		FtsX-like permease family protein	27	27	1	1	490	1	1284	1235	1235	1235	1	27	27	PGN_1387	PG_1252	HMPREF1555_RS03180	SJDPG2_RS08605	EG14_RS05270	PGA7_RS03520	PGJ_RS02970	PGF_RS06720	PGS_RS03215	AT291_RS07230	CBG53_RS02395	CLI74_RS01850	CS549_RS07060	CS387_RS11210	CS543_RS06760	CS544_RS00130	CS545_RS06665	CS546_RS09840	CS548_RS05275	CS550_RS05620	CS059_RS09395	CS374_RS09970	CS388_RS08360	CF002_RS03975	CF001_RS17250	CF003_RS15535	B0493_RS03810	B0492_RS08610	B0490_RS05800
PgPan_0490	CF002_RS03980		hypothetical protein	9	9	1	1	491	1	1283	269	353	291	1	9	9	--	--	--	--	--	--	PGJ_RS10295	--	PGS_RS09985	--	--	CLI74_RS01845	CS549_RS07070	CS387_RS11215	--	--	--	CS546_RS09845	CS548_RS05280	--	CS059_RS09390	--	--	CF002_RS03980	--	--	--	--	--
PgPan_0491	PGF_RS06710		hypothetical protein	26	26	1	1	492	1	1282	266	266	266	1	26	26	PGN_1385	--	HMPREF1555_RS00650	SJDPG2_RS08615	--	PGA7_RS03530	PGJ_RS02975	PGF_RS06710	PGS_RS03220	AT291_RS10915	CBG53_RS02385	CLI74_RS01840	CS549_RS07075	CS387_RS11220	CS543_RS06770	CS544_RS00145	CS545_RS06655	CS546_RS09850	CS548_RS05285	CS550_RS05610	CS059_RS09385	CS374_RS09980	CS388_RS08370	CF002_RS03985	CF001_RS17240	CF003_RS15545	B0493_RS03795	B0492_RS08600	B0490_RS05790
PgPan_0492	CS544_RS00150		1-acyl-sn-glycerol-3-phosphate acyltransferase	27	27	1	1	493	1	1281	761	761	761	1	27	27	PGN_1384	PG_1249	HMPREF1555_RS00655	SJDPG2_RS08620	EG14_RS05285	PGA7_RS03535	PGJ_RS02980	PGF_RS06705	PGS_RS03225	AT291_RS07240	CBG53_RS02380	CLI74_RS01835	CS549_RS07080	CS387_RS11225	CS543_RS06775	CS544_RS00150	CS545_RS06650	CS546_RS09855	CS548_RS05290	CS550_RS05605	CS059_RS09380	CS374_RS09985	CS388_RS08375	CF002_RS03990	CF001_RS17235	CF003_RS15550	B0493_RS03790	B0492_RS08595	B0490_RS05785
PgPan_0493	CS549_RS07085		DNA alkylation repair protein	27	27	1	1	494	1	1280	731	731	731	1	27	27	PGN_1383	PG_1248	HMPREF1555_RS00660	SJDPG2_RS08625	EG14_RS05290	PGA7_RS03540	PGJ_RS02985	PGF_RS06700	PGS_RS03230	AT291_RS07245	CBG53_RS02375	CLI74_RS01830	CS549_RS07085	CS387_RS11230	CS543_RS06780	CS544_RS00155	CS545_RS06645	CS546_RS09860	CS548_RS05295	CS550_RS05600	CS059_RS09375	CS374_RS09990	CS388_RS08380	CF002_RS03995	CF001_RS17230	CF003_RS15555	B0493_RS03785	B0492_RS08590	B0490_RS05780
PgPan_0494	aroB		3-dehydroquinate synthase	27	27	1	1	495	1	1279	1061	1061	1061	1	27	27	PGN_1382	PG_1247	HMPREF1555_RS00945	SJDPG2_RS08880	EG14_RS05300	PGA7_RS03550	PGJ_RS02995	PGF_RS06690	PGS_RS03240	AT291_RS07255	CBG53_RS02365	CLI74_RS01535	CS549_RS07095	CS387_RS00165	CS543_RS07035	CS544_RS00165	CS545_RS06385	CS546_RS09870	CS548_RS05305	CS550_RS05590	CS059_RS09365	CS374_RS10000	CS388_RS08390	CF002_RS04005	CF001_RS17220	CF003_RS15565	B0493_RS03775	B0492_RS08310	B0490_RS05770
PgPan_0495	alaS		alanine--tRNA ligase	27	27	1	1	496	1	1278	2630	2630	2630	1	27	27	PGN_1381	PG_1246	HMPREF1555_RS00950	SJDPG2_RS08885	EG14_RS05305	PGA7_RS03555	PGJ_RS03000	PGF_RS06685	PGS_RS03245	AT291_RS07260	CBG53_RS02360	CLI74_RS01530	CS549_RS07100	CS387_RS00170	CS543_RS07040	CS544_RS00170	CS545_RS06380	CS546_RS09875	CS548_RS05310	CS550_RS05585	CS059_RS09360	CS374_RS10005	CS388_RS08395	CF002_RS04010	CF001_RS17215	CF003_RS15570	B0493_RS03770	B0492_RS08305	B0490_RS05765
PgPan_0496	B0490_RS05755		hypothetical protein	3	3	1	1	497	1	1277	710	713	711	1	3	3	--	--	--	--	--	--	PGJ_RS03010	--	--	--	--	--	--	--	--	CS544_RS00180	--	--	--	--	--	--	--	--	--	--	--	--	B0490_RS05755
PgPan_0497	dnaB		replicative DNA helicase	27	27	1	1	498	1	1276	1586	1586	1586	1	27	27	PGN_1378	PG_1242	HMPREF1555_RS03420	SJDPG2_RS05465	EG14_RS05310	PGA7_RS03560	PGJ_RS03015	PGF_RS06680	PGS_RS03255	AT291_RS05790	CBG53_RS02300	CLI74_RS01515	CS549_RS07105	CS387_RS00180	CS543_RS07050	CS544_RS00190	CS545_RS06360	CS546_RS09885	CS548_RS05320	CS550_RS05570	CS059_RS09345	CS374_RS10015	CS388_RS08415	CF002_RS04025	CF001_RS17210	CF003_RS15590	B0493_RS09555	B0492_RS08295	B0490_RS05750
PgPan_0498	lepA		elongation factor 4	27	27	1	1	499	1	1275	1787	1787	1787	1	27	27	PGN_1377	PG_1241	HMPREF1555_RS03425	SJDPG2_RS05460	EG14_RS05315	PGA7_RS03565	PGJ_RS03020	PGF_RS06675	PGS_RS03260	AT291_RS05795	CBG53_RS02295	CLI74_RS01510	CS549_RS07110	CS387_RS00185	CS543_RS07055	CS544_RS00195	CS545_RS06355	CS546_RS09890	CS548_RS05325	CS550_RS05565	CS059_RS09340	CS374_RS10020	CS388_RS08420	CF002_RS04030	CF001_RS17205	CF003_RS15595	B0493_RS09560	B0492_RS08290	B0490_RS05745
PgPan_0499	CS059_RS09330		TetR/AcrR family transcriptional regulator	27	27	1	1	500	1	1274	635	635	635	1	27	27	PGN_1376	PG_1240	HMPREF1555_RS03435	SJDPG2_RS05450	EG14_RS05325	PGA7_RS03575	PGJ_RS03030	PGF_RS06665	PGS_RS03270	AT291_RS05805	CBG53_RS02285	CLI74_RS01500	CS549_RS07120	CS387_RS00195	CS543_RS07065	CS544_RS00205	CS545_RS06345	CS546_RS09900	CS548_RS05335	CS550_RS05555	CS059_RS09330	CS374_RS10030	CS388_RS08430	CF002_RS04040	CF001_RS17195	CF003_RS15605	B0493_RS09570	B0492_RS08280	B0490_RS05735
PgPan_0500	fabG		3-oxoacyl-[acyl-carrier-protein] reductase	27	27	1	1	501	1	1273	746	746	746	1	27	27	PGN_1375	PG_1239	HMPREF1555_RS03440	SJDPG2_RS05445	EG14_RS05330	PGA7_RS03580	PGJ_RS03035	PGF_RS06660	PGS_RS03275	AT291_RS05810	CBG53_RS02280	CLI74_RS01495	CS549_RS07125	CS387_RS00200	CS543_RS07070	CS544_RS00210	CS545_RS06340	CS546_RS09905	CS548_RS05340	CS550_RS05550	CS059_RS09325	CS374_RS10035	CS388_RS08435	CF002_RS04045	CF001_RS17190	CF003_RS15610	B0493_RS09575	B0492_RS08275	B0490_RS05730
PgPan_0501	B0492_RS08270		RluA family pseudouridine synthase	27	27	1	1	502	1	1272	683	704	686	1	27	27	PGN_1374	PG_1238	HMPREF1555_RS03445	SJDPG2_RS05440	EG14_RS05335	PGA7_RS03585	PGJ_RS03040	PGF_RS06655	PGS_RS03280	AT291_RS05815	CBG53_RS02275	CLI74_RS01490	CS549_RS07130	CS387_RS00205	CS543_RS07075	CS544_RS00215	CS545_RS06335	CS546_RS09910	CS548_RS05345	CS550_RS05545	CS059_RS09320	CS374_RS10040	CS388_RS08440	CF002_RS04050	CF001_RS17185	CF003_RS15615	B0493_RS09580	B0492_RS08270	B0490_RS05725
PgPan_0502	PGA7_RS03590		response regulator transcription factor	27	27	1	1	503	1	1271	599	641	600	1	27	27	PGN_1373	PG_1237	HMPREF1555_RS03450	SJDPG2_RS05435	EG14_RS05340	PGA7_RS03590	PGJ_RS03045	PGF_RS06650	PGS_RS03285	AT291_RS05820	CBG53_RS02270	CLI74_RS01485	CS549_RS07135	CS387_RS00210	CS543_RS07080	CS544_RS00220	CS545_RS06330	CS546_RS09915	CS548_RS05350	CS550_RS05540	CS059_RS09315	CS374_RS10045	CS388_RS08445	CF002_RS04055	CF001_RS17180	CF003_RS15620	B0493_RS09585	B0492_RS08265	B0490_RS05720
PgPan_0503	AT291_RS05825		hemerythrin domain-containing protein	27	27	1	1	504	1	1270	710	710	710	1	27	27	PGN_1372	PG_1236	HMPREF1555_RS03455	SJDPG2_RS05430	EG14_RS05345	PGA7_RS03595	PGJ_RS03050	PGF_RS06645	PGS_RS03290	AT291_RS05825	CBG53_RS02265	CLI74_RS01480	CS549_RS07140	CS387_RS00215	CS543_RS07085	CS544_RS00225	CS545_RS06325	CS546_RS09920	CS548_RS05355	CS550_RS05535	CS059_RS09310	CS374_RS10050	CS388_RS08450	CF002_RS04060	CF001_RS17175	CF003_RS15625	B0493_RS09590	B0492_RS08260	B0490_RS05715
PgPan_0504	CS550_RS05530		NAD-dependent epimerase/dehydratase family protein	27	27	1	1	505	1	1269	956	956	956	1	27	27	PGN_1370	PG_1235	HMPREF1555_RS03460	SJDPG2_RS05425	EG14_RS05350	PGA7_RS03600	PGJ_RS03055	PGF_RS06640	PGS_RS03295	AT291_RS05830	CBG53_RS02260	CLI74_RS01475	CS549_RS07145	CS387_RS00225	CS543_RS07090	CS544_RS00230	CS545_RS06320	CS546_RS09925	CS548_RS05360	CS550_RS05530	CS059_RS09305	CS374_RS10055	CS388_RS08455	CF002_RS04065	CF001_RS17170	CF003_RS15630	B0493_RS09595	B0492_RS03820	B0490_RS05710
PgPan_0505	gdhA		NADP-specific glutamate dehydrogenase	27	27	1	1	506	1	1268	1337	1340	1337	1	27	27	PGN_1367	PG_1232	HMPREF1555_RS03465	SJDPG2_RS05420	EG14_RS05355	PGA7_RS03605	PGJ_RS03060	PGF_RS06635	PGS_RS03300	AT291_RS05835	CBG53_RS02255	CLI74_RS01470	CS549_RS07150	CS387_RS00230	CS543_RS07095	CS544_RS00235	CS545_RS06315	CS546_RS09930	CS548_RS05365	CS550_RS05525	CS059_RS09300	CS374_RS10060	CS388_RS08460	CF002_RS04070	CF001_RS17165	CF003_RS15635	B0493_RS09600	B0492_RS03825	B0490_RS05705
PgPan_0506	PGJ_RS03065		ISAs1 family transposase	2	2	1	1	507	1	1267	1133	1133	1133	1	2	2	--	--	--	--	--	--	PGJ_RS03065	--	--	--	--	--	--	--	--	--	--	--	--	--	CS059_RS09295	--	--	--	--	--	--	--	--
PgPan_0507	CS059_RS09290		hypothetical protein	26	26	1	1	508	1	1266	2108	2108	2108	1	26	26	PGN_1366	PG_1230	HMPREF1555_RS03470	--	EG14_RS05360	PGA7_RS03610	PGJ_RS03070	PGF_RS06630	PGS_RS03305	AT291_RS05840	CBG53_RS02250	CLI74_RS09640	CS549_RS07155	CS387_RS00235	CS543_RS07100	CS544_RS00240	CS545_RS06310	CS546_RS09935	CS548_RS05370	CS550_RS05520	CS059_RS09290	CS374_RS10065	CS388_RS08465	CF002_RS04075	CF001_RS17160	CF003_RS15640	B0493_RS09605	B0492_RS03830	B0490_RS05700
PgPan_0508	PGJ_RS03080		IS5 family transposase	1	1	1	1	509	1	1265	1085	1085	1085	1	1	1	--	--	--	--	--	--	PGJ_RS03080	--	--	--	--	--	--	--	--	--	--	--	--	--	--	--	--	--	--	--	--	--	--
PgPan_0509	HMPREF1555_RS03480		peptidylprolyl isomerase	26	26	1	1	510	1	1264	704	704	704	1	26	26	PGN_1364	PG_1226	HMPREF1555_RS03480	--	EG14_RS05370	PGA7_RS03625	PGJ_RS03085	PGF_RS06620	PGS_RS03315	AT291_RS05850	CBG53_RS02240	CLI74_RS09630	CS549_RS07165	CS387_RS00260	CS543_RS07120	CS544_RS00265	CS545_RS06300	CS546_RS09945	CS548_RS05380	CS550_RS05510	CS059_RS09280	CS374_RS10075	CS388_RS08475	CF002_RS04085	CF001_RS17150	CF003_RS15660	B0493_RS09615	B0492_RS00565	B0490_RS05690
PgPan_0510	CS546_RS09950		ABC-F family ATP-binding cassette domain-containing protein	27	27	1	1	511	1	1263	1871	1871	1871	1	27	27	PGN_1363	PG_1225	HMPREF1555_RS03485	SJDPG2_RS05400	EG14_RS05375	PGA7_RS03630	PGJ_RS03090	PGF_RS06615	PGS_RS03320	AT291_RS05855	CBG53_RS02235	CLI74_RS09625	CS549_RS07170	CS387_RS00265	CS543_RS07125	CS544_RS00270	CS545_RS06295	CS546_RS09950	CS548_RS05385	CS550_RS05505	CS059_RS09275	CS374_RS10080	CS388_RS08480	CF002_RS04090	CF001_RS17145	CF003_RS15665	B0493_RS09620	B0492_RS00560	B0490_RS05685
PgPan_0511	SJDPG2_RS05395		transporter substrate-binding domain-containing protein	27	27	1	1	512	1	1262	1553	1565	1564	1	27	27	PGN_1362	PG_1224	HMPREF1555_RS03490	SJDPG2_RS05395	EG14_RS05380	PGA7_RS03635	PGJ_RS03095	PGF_RS06610	PGS_RS03325	AT291_RS05860	CBG53_RS02230	CLI74_RS09620	CS549_RS07175	CS387_RS00270	CS543_RS07130	CS544_RS00275	CS545_RS06290	CS546_RS09955	CS548_RS05390	CS550_RS05500	CS059_RS09270	CS374_RS10085	CS388_RS08485	CF002_RS04095	CF001_RS17140	CF003_RS15670	B0493_RS09625	B0492_RS00555	B0490_RS05680
PgPan_0512	CF002_RS04100		hypothetical protein	24	24	1	1	513	1	1261	203	203	203	1	24	24	--	PG_1223	HMPREF1555_RS03495	SJDPG2_RS05390	EG14_RS05385	PGA7_RS03640	PGJ_RS03100	PGF_RS06605	PGS_RS03350	AT291_RS05865	CBG53_RS02225	CLI74_RS09615	CS549_RS07180	CS387_RS00275	--	CS544_RS00280	CS545_RS06285	--	--	CS550_RS05495	CS059_RS09265	CS374_RS10090	CS388_RS08490	CF002_RS04100	CF001_RS17135	CF003_RS15675	B0493_RS09630	B0492_RS00550	B0490_RS05675
PgPan_0513	CS059_RS09255		SDR family NAD(P)-dependent oxidoreductase	27	27	1	1	514	1	1260	725	725	725	1	27	27	PGN_1360	PG_1221	HMPREF1555_RS03505	SJDPG2_RS05385	EG14_RS05395	PGA7_RS03650	PGJ_RS03105	PGF_RS06595	PGS_RS03360	AT291_RS05870	CBG53_RS02220	CLI74_RS09605	CS549_RS07190	CS387_RS00285	CS543_RS07145	CS544_RS00290	CS545_RS06275	CS546_RS09965	CS548_RS05400	CS550_RS05485	CS059_RS09255	CS374_RS10100	CS388_RS08500	CF002_RS04110	CF001_RS17125	CF003_RS15685	B0493_RS09635	B0492_RS00545	B0490_RS05670
PgPan_0514	pdxB		4-phosphoerythronate dehydrogenase PdxB	27	27	1	1	515	1	1259	1133	1133	1133	1	27	27	PGN_1359	PG_1220	HMPREF1555_RS03510	SJDPG2_RS05380	EG14_RS05400	PGA7_RS03655	PGJ_RS03110	PGF_RS06590	PGS_RS03365	AT291_RS05875	CBG53_RS02215	CLI74_RS09600	CS549_RS07195	CS387_RS00290	CS543_RS07150	CS544_RS00295	CS545_RS06270	CS546_RS09970	CS548_RS05405	CS550_RS05480	CS059_RS09250	CS374_RS10105	CS388_RS08505	CF002_RS04115	CF001_RS17120	CF003_RS15690	B0493_RS09640	B0492_RS00540	B0490_RS05665
PgPan_0515	EG14_RS05405		DUF3467 domain-containing protein	27	27	1	1	516	1	1258	311	311	311	1	27	27	PGN_1358	PG_1219	HMPREF1555_RS03515	SJDPG2_RS05375	EG14_RS05405	PGA7_RS03660	PGJ_RS03115	PGF_RS06585	PGS_RS03370	AT291_RS05880	CBG53_RS02210	CLI74_RS09595	CS549_RS07200	CS387_RS00295	CS543_RS07155	CS544_RS00300	CS545_RS06265	CS546_RS09975	CS548_RS05410	CS550_RS05475	CS059_RS09245	CS374_RS10110	CS388_RS08510	CF002_RS04120	CF001_RS17115	CF003_RS15695	B0493_RS09645	B0492_RS00535	B0490_RS05660
PgPan_0516	CS059_RS09240		DUF4293 domain-containing protein	27	27	1	1	517	1	1257	458	458	458	1	27	27	PGN_1357	PG_1218	HMPREF1555_RS03520	SJDPG2_RS05370	EG14_RS05410	PGA7_RS03665	PGJ_RS03120	PGF_RS06580	PGS_RS03375	AT291_RS05885	CBG53_RS02205	CLI74_RS09590	CS549_RS07205	CS387_RS00300	CS543_RS07160	CS544_RS00305	CS545_RS06260	CS546_RS09980	CS548_RS05415	CS550_RS05470	CS059_RS09240	CS374_RS10115	CS388_RS08515	CF002_RS04125	CF001_RS17110	CF003_RS15700	B0493_RS09650	B0492_RS00530	B0490_RS05655
PgPan_0517	CS388_RS08520		DNA-directed RNA polymerase subunit omega	27	27	1	1	518	1	1256	332	332	332	1	27	27	PGN_1356	PG_1217	HMPREF1555_RS03525	SJDPG2_RS05365	EG14_RS05415	PGA7_RS03670	PGJ_RS03125	PGF_RS06575	PGS_RS03380	AT291_RS05890	CBG53_RS02200	CLI74_RS09585	CS549_RS07210	CS387_RS00305	CS543_RS07165	CS544_RS00310	CS545_RS06255	CS546_RS09985	CS548_RS05420	CS550_RS05465	CS059_RS09235	CS374_RS10120	CS388_RS08520	CF002_RS04130	CF001_RS17105	CF003_RS15705	B0493_RS09655	B0492_RS00525	B0490_RS05650
PgPan_0518	bamD		outer membrane protein assembly factor BamD	27	27	1	1	519	1	1255	812	812	812	1	27	27	PGN_1354	PG_1215	HMPREF1555_RS03530	SJDPG2_RS05360	EG14_RS05420	PGA7_RS03675	PGJ_RS03130	PGF_RS06570	PGS_RS03385	AT291_RS05895	CBG53_RS02195	CLI74_RS09580	CS549_RS07215	CS387_RS00310	CS543_RS07170	CS544_RS00315	CS545_RS06250	CS546_RS09990	CS548_RS05425	CS550_RS05460	CS059_RS09230	CS374_RS10125	CS388_RS08525	CF002_RS04135	CF001_RS17100	CF003_RS15710	B0493_RS09660	B0492_RS00520	B0490_RS05645
PgPan_0519	CLI74_RS09570		hypothetical protein	27	27	1	1	520	1	1254	1172	1172	1172	1	27	27	PGN_0910	PG_1214	HMPREF1555_RS04310	SJDPG2_RS03985	EG14_RS06230	PGA7_RS03680	PGJ_RS03135	PGF_RS04315	PGS_RS03390	AT291_RS07340	CBG53_RS02180	CLI74_RS09570	CS549_RS07230	CS387_RS00315	CS543_RS07175	CS544_RS00320	CS545_RS06245	CS546_RS09995	CS548_RS05430	CS550_RS05455	CS059_RS09225	CS374_RS10130	CS388_RS08530	CF002_RS04140	CF001_RS14650	CF003_RS15715	B0493_RS07575	B0492_RS00515	B0490_RS05640
PgPan_0520	CF002_RS04145		ribonuclease H	27	27	1	1	521	1	1253	650	650	650	1	27	27	PGN_0911	PG_1213	HMPREF1555_RS04315	SJDPG2_RS03980	EG14_RS06235	PGA7_RS03685	PGJ_RS03140	PGF_RS04320	PGS_RS03395	AT291_RS07335	CBG53_RS02175	CLI74_RS09565	CS549_RS07235	CS387_RS00320	CS543_RS07180	CS544_RS00325	CS545_RS06240	CS546_RS10000	CS548_RS05435	CS550_RS05450	CS059_RS09220	CS374_RS10135	CS388_RS08535	CF002_RS04145	CF001_RS14655	CF003_RS15720	B0493_RS07580	B0492_RS00510	B0490_RS05635
PgPan_0521	CBG53_RS02170		tetratricopeptide repeat protein	24	24	1	1	522	1	1252	1013	1013	1013	1	24	24	PGN_0912	PG_1212	HMPREF1555_RS04320	SJDPG2_RS03975	EG14_RS06240	PGA7_RS03690	PGJ_RS03145	PGF_RS04325	--	AT291_RS07330	CBG53_RS02170	CLI74_RS09560	CS549_RS07240	CS387_RS00325	CS543_RS07185	CS544_RS00330	CS545_RS06235	--	--	CS550_RS05445	CS059_RS09215	CS374_RS10140	CS388_RS08540	CF002_RS04150	CF001_RS14660	CF003_RS15725	B0493_RS07585	B0492_RS00505	B0490_RS05630
PgPan_0522	CS374_RS10145		gamma carbonic anhydrase family protein	27	27	1	1	523	1	1251	485	539	537	1	27	27	PGN_0913	PG_1211	HMPREF1555_RS04325	SJDPG2_RS03970	EG14_RS06245	PGA7_RS03695	PGJ_RS03150	PGF_RS04330	PGS_RS03405	AT291_RS07325	CBG53_RS02165	CLI74_RS09555	CS549_RS07245	CS387_RS00330	CS543_RS07190	CS544_RS00335	CS545_RS06230	CS546_RS10010	CS548_RS05445	CS550_RS05440	CS059_RS09210	CS374_RS10145	CS388_RS08545	CF002_RS04155	CF001_RS14665	CF003_RS15730	B0493_RS07590	B0492_RS00500	B0490_RS05625
PgPan_0523	CS545_RS06225		aminopeptidase P family protein	27	27	1	1	524	1	1250	1787	1787	1787	1	27	27	PGN_0914	PG_1210	HMPREF1555_RS04330	SJDPG2_RS03965	EG14_RS06250	PGA7_RS03700	PGJ_RS03155	PGF_RS04335	PGS_RS03410	AT291_RS07320	CBG53_RS02160	CLI74_RS09550	CS549_RS07250	CS387_RS00335	CS543_RS07195	CS544_RS00340	CS545_RS06225	CS546_RS10015	CS548_RS05450	CS550_RS05435	CS059_RS09205	CS374_RS10150	CS388_RS08550	CF002_RS04160	CF001_RS14670	CF003_RS15735	B0493_RS07595	B0492_RS00495	B0490_RS05620
PgPan_0524	PGS_RS03415		DUF4301 family protein	27	27	1	1	525	1	1249	1547	1547	1547	1	27	27	PGN_0915	PG_1209	HMPREF1555_RS04335	SJDPG2_RS03960	EG14_RS06255	PGA7_RS03705	PGJ_RS03160	PGF_RS04340	PGS_RS03415	AT291_RS07315	CBG53_RS02155	CLI74_RS09545	CS549_RS07255	CS387_RS00340	CS543_RS07200	CS544_RS00345	CS545_RS06220	CS546_RS10020	CS548_RS05455	CS550_RS05430	CS059_RS09200	CS374_RS10155	CS388_RS08555	CF002_RS04165	CF001_RS14675	CF003_RS15740	B0493_RS07600	B0492_RS00490	B0490_RS05615
PgPan_0525	PGJ_RS03165		relaxase/mobilization nuclease domain-containing protein	2	2	1	1	526	1	1248	1001	1001	1001	1	2	2	--	--	--	--	--	--	PGJ_RS03165	--	--	AT291_RS02540	--	--	--	--	--	--	--	--	--	--	--	--	--	--	--	--	--	--	--
PgPan_0526	AT291_RS02545		hypothetical protein	2	2	1	1	527	1	1247	404	404	404	1	2	2	--	--	--	--	--	--	PGJ_RS03170	--	--	AT291_RS02545	--	--	--	--	--	--	--	--	--	--	--	--	--	--	--	--	--	--	--
PgPan_0527	AT291_RS10365		DUF3408 domain-containing protein	3	3	1	1	528	1	1246	512	512	512	1	3	3	--	--	--	--	--	--	PGJ_RS10315	--	--	AT291_RS10365	--	--	--	--	--	--	--	--	--	--	--	--	--	--	--	--	--	B0492_RS00345	--
PgPan_0528	AT291_RS02555		mobilization protein	3	3	1	1	529	1	1245	950	950	950	1	3	3	--	--	--	--	--	--	PGJ_RS03180	--	--	AT291_RS02555	--	--	--	--	--	--	--	--	--	--	--	--	--	--	--	--	--	B0492_RS00340	--
PgPan_0529	PGJ_RS03185		helix-turn-helix domain-containing protein	3	3	1	1	530	1	1244	278	278	278	1	3	3	--	--	--	--	--	--	PGJ_RS03185	--	--	AT291_RS02560	--	--	--	--	--	--	--	--	--	--	--	--	--	--	--	--	--	B0492_RS00335	--
PgPan_0530	AT291_RS02565		helix-turn-helix domain-containing protein	2	2	1	1	531	1	1243	287	302	294	1	2	2	--	--	--	--	--	--	PGJ_RS03190	--	--	AT291_RS02565	--	--	--	--	--	--	--	--	--	--	--	--	--	--	--	--	--	--	--
PgPan_0531	B0490_RS09205		branched-chain amino acid ABC transporter permease	10	10	1	1	532	1	1242	902	902	902	1	10	10	PGN_1324	--	--	--	EG14_RS05560	--	PGJ_RS03195	PGF_RS06430	PGS_RS04335	--	--	--	--	--	--	--	--	CS546_RS11175	CS548_RS06330	CS550_RS04640	--	--	--	CF002_RS05235	CF001_RS16955	--	--	--	B0490_RS09205
PgPan_0532	PGJ_RS03205		hypothetical protein	1	1	1	1	533	1	1241	1283	1283	1283	1	1	1	--	--	--	--	--	--	PGJ_RS03205	--	--	--	--	--	--	--	--	--	--	--	--	--	--	--	--	--	--	--	--	--	--
PgPan_0533	PGJ_RS03210		hypothetical protein	1	1	1	1	534	1	1240	1037	1037	1037	1	1	1	--	--	--	--	--	--	PGJ_RS03210	--	--	--	--	--	--	--	--	--	--	--	--	--	--	--	--	--	--	--	--	--	--
PgPan_0534	PGJ_RS03215		amino acid ABC transporter substrate-binding protein	1	1	1	1	535	1	1239	1103	1103	1103	1	1	1	--	--	--	--	--	--	PGJ_RS03215	--	--	--	--	--	--	--	--	--	--	--	--	--	--	--	--	--	--	--	--	--	--
PgPan_0535	CS550_RS04615		ATP-binding cassette domain-containing protein	10	10	1	1	536	1	1238	707	707	707	1	10	10	--	--	--	--	EG14_RS05535	--	PGJ_RS03220	PGF_RS06455	PGS_RS04360	--	--	--	--	--	--	--	--	CS546_RS11200	CS548_RS06355	CS550_RS04615	--	--	--	CF002_RS05260	CF001_RS16980	--	--	--	B0490_RS09180
PgPan_0536	PGF_RS06460		ATP-binding cassette domain-containing protein	4	4	1	1	537	1	1237	737	737	737	1	4	4	PGN_1330	--	--	--	EG14_RS05530	--	PGJ_RS03225	PGF_RS06460	--	--	--	--	--	--	--	--	--	--	--	--	--	--	--	--	CF001_RS16985	--	--	--	--
PgPan_0537	CS549_RS03065		site-specific integrase	2	2	1	1	538	1	1236	1229	1229	1229	1	2	2	--	--	--	--	--	--	PGJ_RS03230	--	--	--	--	--	CS549_RS03065	--	--	--	--	--	--	--	--	--	--	--	--	--	--	--	--
PgPan_0538	CS374_RS08985		site-specific integrase	5	5	1	1	539	1	1235	1202	1202	1202	1	5	5	--	--	--	--	EG14_RS01425	--	PGJ_RS03235	--	--	--	--	--	CS549_RS03070	--	--	--	--	--	--	--	--	CS374_RS08985	--	--	--	--	--	--	B0490_RS02665
PgPan_0539	B0490_RS02660		hypothetical protein	4	4	1	1	540	1	1234	362	362	362	1	4	4	--	--	--	--	EG14_RS01430	--	PGJ_RS03240	--	--	--	--	--	--	--	--	--	--	--	--	--	--	CS374_RS08990	--	--	--	--	--	--	B0490_RS02660
PgPan_0540	SJDPG2_RS07290		hypothetical protein	5	5	1	1	541	1	1233	905	905	905	1	5	5	--	--	--	SJDPG2_RS07290	EG14_RS01435	--	PGJ_RS03245	--	--	--	--	--	--	--	--	--	--	--	--	--	--	CS374_RS08995	--	--	--	--	--	--	B0490_RS02655
PgPan_0541	PGJ_RS03250		serine hydrolase	5	5	1	1	542	1	1232	1127	1127	1127	1	5	5	--	--	--	SJDPG2_RS07285	EG14_RS01440	--	PGJ_RS03250	--	--	--	--	--	--	--	--	--	--	--	--	--	--	CS374_RS09000	--	--	--	--	--	--	B0490_RS02650
PgPan_0542	B0490_RS02645		histidine kinase	5	5	1	1	543	1	1231	1007	1007	1007	1	5	5	--	--	--	SJDPG2_RS07280	EG14_RS01445	--	PGJ_RS03255	--	--	--	--	--	--	--	--	--	--	--	--	--	--	CS374_RS09005	--	--	--	--	--	--	B0490_RS02645
PgPan_0543	CS374_RS09010		hypothetical protein	5	5	1	1	544	1	1230	884	1058	1023	1	5	5	--	--	--	SJDPG2_RS07275	EG14_RS01450	--	PGJ_RS03260	--	--	--	--	--	--	--	--	--	--	--	--	--	--	CS374_RS09010	--	--	--	--	--	--	B0490_RS02640
PgPan_0544	SJDPG2_RS07270		response regulator transcription factor	5	5	1	1	545	1	1229	716	716	716	1	5	5	--	--	--	SJDPG2_RS07270	EG14_RS01455	--	PGJ_RS03265	--	--	--	--	--	--	--	--	--	--	--	--	--	--	CS374_RS09015	--	--	--	--	--	--	B0490_RS02635
PgPan_0545	CS374_RS09025		RteC protein	2	2	1	1	546	1	1228	470	470	470	1	2	2	--	--	--	--	--	--	PGJ_RS03275	--	--	--	--	--	--	--	--	--	--	--	--	--	--	CS374_RS09025	--	--	--	--	--	--	--
PgPan_0546	B0490_RS04540		hypothetical protein	5	5	1	1	547	1	1227	335	416	399	1	5	5	--	--	--	SJDPG2_RS07255	EG14_RS01470	--	PGJ_RS03280	--	--	--	--	--	--	--	--	--	--	--	--	--	--	CS374_RS09030	--	--	--	--	--	--	B0490_RS04540
PgPan_0547	PGJ_RS10325		hypothetical protein	3	3	1	1	548	1	1226	221	221	221	1	3	3	--	--	--	--	EG14_RS01475	--	PGJ_RS10325	--	--	--	--	--	--	--	--	--	--	--	--	--	--	CS374_RS09035	--	--	--	--	--	--	--
PgPan_0548	CF003_RS17495		DUF3408 domain-containing protein	7	7	1	1	549	1	1225	428	428	428	1	7	7	--	PG_0831	--	SJDPG2_RS07250	--	--	PGJ_RS03285	--	--	--	--	--	CS549_RS03160	--	--	--	--	--	--	CS550_RS01835	--	CS374_RS09045	--	CF002_RS05995	--	CF003_RS17495	--	--	--
PgPan_0549	SJDPG2_RS10620		glycine cleavage system H protein	7	7	1	1	550	1	1224	122	122	122	1	7	7	--	--	--	SJDPG2_RS10620	--	--	PGJ_RS10335	--	--	--	--	--	CS549_RS03185	--	--	--	--	--	--	CS550_RS01840	--	CS374_RS09065	--	CF002_RS06000	--	CF003_RS17490	--	--	--
PgPan_0550	PGJ_RS03290		sce7726 family protein	1	1	1	1	551	1	1223	626	626	626	1	1	1	--	--	--	--	--	--	PGJ_RS03290	--	--	--	--	--	--	--	--	--	--	--	--	--	--	--	--	--	--	--	--	--	--
PgPan_0551	PGJ_RS03295		hypothetical protein	1	1	1	1	552	1	1222	1079	1079	1079	1	1	1	--	--	--	--	--	--	PGJ_RS03295	--	--	--	--	--	--	--	--	--	--	--	--	--	--	--	--	--	--	--	--	--	--
PgPan_0552	PGJ_RS03300		ImmA/IrrE family metallo-endopeptidase	1	1	1	1	553	1	1221	554	554	554	1	1	1	--	--	--	--	--	--	PGJ_RS03300	--	--	--	--	--	--	--	--	--	--	--	--	--	--	--	--	--	--	--	--	--	--
PgPan_0553	PGJ_RS03305		hypothetical protein	1	1	1	1	554	1	1220	626	626	626	1	1	1	--	--	--	--	--	--	PGJ_RS03305	--	--	--	--	--	--	--	--	--	--	--	--	--	--	--	--	--	--	--	--	--	--
PgPan_0554	PGJ_RS03310		integrase	1	1	1	1	555	1	1219	1040	1040	1040	1	1	1	--	--	--	--	--	--	PGJ_RS03310	--	--	--	--	--	--	--	--	--	--	--	--	--	--	--	--	--	--	--	--	--	--
PgPan_0555	PGJ_RS03315		site-specific integrase	1	1	1	1	556	1	1218	1229	1229	1229	1	1	1	--	--	--	--	--	--	PGJ_RS03315	--	--	--	--	--	--	--	--	--	--	--	--	--	--	--	--	--	--	--	--	--	--
PgPan_0556	dnaK		molecular chaperone DnaK	27	27	1	1	557	1	1217	1922	1922	1922	1	27	27	PGN_0916	PG_1208	HMPREF1555_RS04340	SJDPG2_RS03955	EG14_RS06260	PGA7_RS03710	PGJ_RS03320	PGF_RS04345	PGS_RS03420	AT291_RS07310	CBG53_RS02145	CLI74_RS09535	CS549_RS07265	CS387_RS00350	CS543_RS07210	CS544_RS00355	CS545_RS06210	CS546_RS10030	CS548_RS05465	CS550_RS05420	CS059_RS09190	CS374_RS10165	CS388_RS08565	CF002_RS04175	CF001_RS14685	CF003_RS15750	B0493_RS07605	B0492_RS00480	B0490_RS09900
PgPan_0557	CS387_RS00360		site-specific integrase	6	6	1	1	558	1	1216	1256	1256	1256	1	6	6	--	--	--	SJDPG2_RS03945	--	--	PGJ_RS03330	--	--	--	--	CLI74_RS09525	--	CS387_RS00360	--	--	--	--	--	--	CS059_RS09180	CS374_RS10175	--	--	--	--	--	--	--
PgPan_0558	CS374_RS10180		hypothetical protein	6	6	1	1	559	1	1215	746	746	746	1	6	6	--	--	--	SJDPG2_RS03940	--	--	PGJ_RS03335	--	--	--	--	CLI74_RS09520	--	CS387_RS00365	--	--	--	--	--	--	CS059_RS09175	CS374_RS10180	--	--	--	--	--	--	--
PgPan_0559	PGJ_RS03340		helix-turn-helix domain-containing protein	5	5	1	1	560	1	1214	356	356	356	1	5	5	--	--	--	SJDPG2_RS03935	--	--	PGJ_RS03340	--	--	--	--	--	--	CS387_RS00370	--	--	--	--	--	--	CS059_RS09170	CS374_RS10185	--	--	--	--	--	--	--
PgPan_0560	CS387_RS00375		virulence-associated protein E	6	6	1	1	561	1	1213	1214	1214	1214	1	6	6	--	--	--	SJDPG2_RS03930	--	--	PGJ_RS03345	--	--	--	--	CLI74_RS10510	--	CS387_RS00375	--	--	--	--	--	--	CS059_RS09165	CS374_RS10190	--	--	--	--	--	--	--
PgPan_0561	CS387_RS00380		mobilization protein	5	5	1	1	562	1	1212	890	890	890	1	5	5	--	--	--	SJDPG2_RS03925	--	--	PGJ_RS03350	--	--	--	--	--	--	CS387_RS00380	--	--	--	--	--	--	CS059_RS09160	CS374_RS10195	--	--	--	--	--	--	--
PgPan_0562	group_1135	mobC	plasmid mobilization relaxosome protein MobC	6	6	1	1	563	1	1211	353	353	353	1	6	6	--	--	--	SJDPG2_RS03920	--	--	PGJ_RS03355	--	--	--	--	CLI74_RS10355	--	CS387_RS00385	--	--	--	--	--	--	CS059_RS09155	CS374_RS10200	--	--	--	--	--	--	--
PgPan_0563	CLI74_RS10350		relaxase/mobilization nuclease domain-containing protein	6	6	1	1	564	1	1210	920	923	920	1	6	6	--	--	--	SJDPG2_RS03915	--	--	PGJ_RS03360	--	--	--	--	CLI74_RS10350	--	CS387_RS00390	--	--	--	--	--	--	CS059_RS09150	CS374_RS10205	--	--	--	--	--	--	--
PgPan_0564	PGJ_RS03365		hypothetical protein	3	3	1	1	565	1	1209	662	662	662	1	3	3	--	--	--	--	--	--	PGJ_RS03365	--	--	--	--	CLI74_RS10345	--	--	--	--	--	--	--	--	CS059_RS09145	--	--	--	--	--	--	--	--
PgPan_0565	SJDPG2_RS03905		helix-turn-helix transcriptional regulator	5	5	1	1	566	1	1208	206	215	213	1	5	5	--	--	--	SJDPG2_RS03905	--	--	PGJ_RS03370	--	--	--	--	--	--	CS387_RS00400	--	--	--	--	--	--	CS059_RS09140	CS374_RS10215	--	--	--	--	--	--	--
PgPan_0566	PGJ_RS03375		cell filamentation protein Fic	4	4	1	1	567	1	1207	887	896	893	1	4	4	--	--	--	--	--	--	PGJ_RS03375	--	--	--	--	CLI74_RS10420	--	CS387_RS00405	--	--	--	--	--	--	CS059_RS09135	--	--	--	--	--	--	--	--
PgPan_0567	PGJ_RS03380		SIR2 family protein	2	2	1	1	568	1	1206	2423	2423	2423	1	2	2	--	--	--	--	--	--	PGJ_RS03380	--	--	--	--	--	--	--	--	--	--	--	--	--	CS059_RS09130	--	--	--	--	--	--	--	--
PgPan_0568	CS543_RS07255		hypothetical protein	20	20	1	1	569	1	1205	425	425	425	1	20	20	--	PG_1199	HMPREF1555_RS05120	SJDPG2_RS03890	--	PGA7_RS03745	PGJ_RS03385	--	PGS_RS03465	AT291_RS04160	CBG53_RS10610	CLI74_RS07785	CS549_RS07300	CS387_RS00420	CS543_RS07255	CS544_RS00400	--	--	--	CS550_RS05385	CS059_RS09125	CS374_RS10515	--	CF002_RS04210	--	CF003_RS15785	B0493_RS07900	B0492_RS00435	B0490_RS08845
PgPan_0569	B0492_RS00430		hypothetical protein	22	22	1	1	570	1	1204	194	419	400	1	22	22	PGN_0939	PG_1198	--	SJDPG2_RS03885	EG14_RS06370	PGA7_RS03750	PGJ_RS03390	PGF_RS04465	PGS_RS03470	AT291_RS04155	--	CLI74_RS07790	CS549_RS07305	CS387_RS00425	--	CS544_RS00405	--	CS546_RS10140	CS548_RS05575	CS550_RS05380	CS059_RS09120	CS374_RS10525	--	CF002_RS04215	CF001_RS14820	CF003_RS15790	B0493_RS07895	B0492_RS00430	B0490_RS08840
PgPan_0570	CS549_RS07310		8-amino-7-oxononanoate synthase	27	27	1	1	571	1	1203	1148	1148	1148	1	27	27	PGN_0938	PG_1195	HMPREF1555_RS05110	SJDPG2_RS03880	EG14_RS06365	PGA7_RS03755	PGJ_RS03395	PGF_RS04460	PGS_RS03475	AT291_RS04150	CBG53_RS10565	CLI74_RS07795	CS549_RS07310	CS387_RS00430	CS543_RS07265	CS544_RS00410	CS545_RS06160	CS546_RS10145	CS548_RS05580	CS550_RS05375	CS059_RS09115	CS374_RS10530	CS388_RS08615	CF002_RS04220	CF001_RS14815	CF003_RS15805	B0493_RS07890	B0492_RS00425	B0490_RS08835
PgPan_0571	B0493_RS07885		D-2-hydroxyacid dehydrogenase	25	25	1	1	572	1	1202	953	983	954	1	25	25	PGN_0936	PG_1190	HMPREF1555_RS05105	SJDPG2_RS03875	EG14_RS06360	PGA7_RS03760	PGJ_RS03400	PGF_RS04455	PGS_RS03480	AT291_RS04145	CBG53_RS10560	CLI74_RS07800	CS549_RS07325	CS387_RS00435	CS543_RS07280	CS544_RS00415	--	CS546_RS10150	CS548_RS05585	CS550_RS05370	CS059_RS09110	CS374_RS10545	--	CF002_RS04225	CF001_RS14810	CF003_RS15810	B0493_RS07885	B0492_RS00420	B0490_RS08830
PgPan_0572	CS388_RS08645		DUF349 domain-containing protein	26	26	1	1	573	1	1201	1880	1880	1880	1	26	26	PGN_0935	PG_1189	HMPREF1555_RS05100	SJDPG2_RS03870	EG14_RS06355	PGA7_RS03765	PGJ_RS03405	PGF_RS04450	--	AT291_RS04140	CBG53_RS10555	CLI74_RS07805	CS549_RS07330	CS387_RS00440	CS543_RS07285	CS544_RS00420	CS545_RS06130	CS546_RS10155	CS548_RS05590	CS550_RS05365	CS059_RS09105	CS374_RS10550	CS388_RS08645	CF002_RS04230	CF001_RS14805	CF003_RS15815	B0493_RS07880	B0492_RS00415	B0490_RS08825
PgPan_0573	CS549_RS04145		nucleotide pyrophosphohydrolase	27	27	1	1	574	1	340	341	350	348	1	27	27	PGN_1940	PG_1995	HMPREF1555_RS03840	SJDPG2_RS04635	EG14_RS00930	PGA7_RS08905	PGJ_RS08645	PGF_RS09285	PGS_RS08425	AT291_RS07060	CBG53_RS04250	CLI74_RS06870	CS549_RS04145	CS387_RS06835	CS543_RS01410	CS544_RS06630	CS545_RS00565	CS546_RS04875	CS548_RS10820	CS550_RS10215	CS059_RS03360	CS374_RS05280	CS388_RS05760	CF002_RS09740	CF001_RS20050	CF003_RS20140	B0493_RS02595	B0492_RS04325	B0490_RS04240
PgPan_0574	deoC		deoxyribose-phosphate aldolase	27	27	1	1	575	1	339	869	869	869	1	27	27	PGN_1941	PG_1996	HMPREF1555_RS03845	SJDPG2_RS04640	EG14_RS00935	PGA7_RS08910	PGJ_RS08650	PGF_RS09290	PGS_RS08420	AT291_RS07065	CBG53_RS04245	CLI74_RS06875	CS549_RS04150	CS387_RS06840	CS543_RS01415	CS544_RS06635	CS545_RS00560	CS546_RS04880	CS548_RS10815	CS550_RS10210	CS059_RS03365	CS374_RS05275	CS388_RS05755	CF002_RS09745	CF001_RS20055	CF003_RS20145	B0493_RS02600	B0492_RS04330	B0490_RS04235
PgPan_0575	CF003_RS20150		polyprenyl synthetase family protein	27	27	1	1	576	1	338	974	974	974	1	27	27	PGN_1943	PG_1998	HMPREF1555_RS03850	SJDPG2_RS04645	EG14_RS00940	PGA7_RS08915	PGJ_RS08655	PGF_RS09295	PGS_RS08415	AT291_RS07070	CBG53_RS04240	CLI74_RS06880	CS549_RS04155	CS387_RS06845	CS543_RS01420	CS544_RS06645	CS545_RS00555	CS546_RS04885	CS548_RS10810	CS550_RS10205	CS059_RS03370	CS374_RS05270	CS388_RS05750	CF002_RS09750	CF001_RS20060	CF003_RS20150	B0493_RS02605	B0492_RS04335	B0490_RS04230
PgPan_0576	CS550_RS10200		hypothetical protein	27	27	1	1	577	1	337	638	638	638	1	27	27	PGN_1944	PG_1999	HMPREF1555_RS03855	SJDPG2_RS04650	EG14_RS00945	PGA7_RS08920	PGJ_RS08660	PGF_RS09300	PGS_RS08410	AT291_RS07075	CBG53_RS04235	CLI74_RS06885	CS549_RS04160	CS387_RS06850	CS543_RS01425	CS544_RS06650	CS545_RS00550	CS546_RS04890	CS548_RS10805	CS550_RS10200	CS059_RS03375	CS374_RS05265	CS388_RS05745	CF002_RS09755	CF001_RS20065	CF003_RS20155	B0493_RS02610	B0492_RS04340	B0490_RS04225
PgPan_0577	lepB		signal peptidase I	27	27	1	1	578	1	336	626	626	626	1	27	27	PGN_1945	PG_2000	HMPREF1555_RS03860	SJDPG2_RS04655	EG14_RS00950	PGA7_RS08925	PGJ_RS08665	PGF_RS09305	PGS_RS08405	AT291_RS07080	CBG53_RS04230	CLI74_RS06890	CS549_RS04165	CS387_RS06855	CS543_RS01430	CS544_RS06655	CS545_RS00545	CS546_RS04895	CS548_RS10800	CS550_RS10195	CS059_RS03380	CS374_RS05260	CS388_RS05740	CF002_RS09760	CF001_RS20070	CF003_RS20160	B0493_RS02615	B0492_RS04345	B0490_RS04220
PgPan_0578	group_4291	lepB	signal peptidase I	27	27	1	1	579	1	335	1397	1397	1397	1	27	27	PGN_1946	PG_2001	HMPREF1555_RS03865	SJDPG2_RS04660	EG14_RS00955	PGA7_RS08930	PGJ_RS08670	PGF_RS09310	PGS_RS08400	AT291_RS07085	CBG53_RS04225	CLI74_RS06895	CS549_RS04170	CS387_RS06860	CS543_RS01435	CS544_RS06660	CS545_RS00540	CS546_RS04900	CS548_RS10795	CS550_RS10190	CS059_RS03385	CS374_RS05255	CS388_RS05735	CF002_RS09765	CF001_RS20075	CF003_RS20165	B0493_RS02620	B0492_RS04350	B0490_RS04215
PgPan_0579	dapB		4-hydroxy-tetrahydrodipicolinate reductase	27	27	1	1	580	1	334	716	734	716	1	27	27	PGN_1947	PG_2002	HMPREF1555_RS03870	SJDPG2_RS04665	EG14_RS00960	PGA7_RS08935	PGJ_RS08675	PGF_RS09315	PGS_RS08395	AT291_RS07090	CBG53_RS04220	CLI74_RS06900	CS549_RS04175	CS387_RS06865	CS543_RS01440	CS544_RS06665	CS545_RS00535	CS546_RS04905	CS548_RS10790	CS550_RS10185	CS059_RS03390	CS374_RS05250	CS388_RS05730	CF002_RS09770	CF001_RS20080	CF003_RS20170	B0493_RS02625	B0492_RS04355	B0490_RS04210
PgPan_0580	dgt		deoxyguanosinetriphosphate triphosphohydrolase family protein	27	27	1	1	581	1	333	1343	1343	1343	1	27	27	PGN_1948	PG_2003	HMPREF1555_RS03875	SJDPG2_RS04670	EG14_RS00965	PGA7_RS08940	PGJ_RS08680	PGF_RS09320	PGS_RS08390	AT291_RS07095	CBG53_RS04215	CLI74_RS06905	CS549_RS04180	CS387_RS06870	CS543_RS01445	CS544_RS06670	CS545_RS00530	CS546_RS04910	CS548_RS10785	CS550_RS10180	CS059_RS03395	CS374_RS05245	CS388_RS05725	CF002_RS09775	CF001_RS20085	CF003_RS20175	B0493_RS02630	B0492_RS04360	B0490_RS04205
PgPan_0581	AT291_RS07100		putative sulfate exporter family transporter	27	27	1	1	582	1	332	992	1004	992	1	27	27	PGN_1949	PG_2004	HMPREF1555_RS03880	SJDPG2_RS04675	EG14_RS00970	PGA7_RS08945	PGJ_RS08685	PGF_RS09325	PGS_RS08385	AT291_RS07100	CBG53_RS04210	CLI74_RS06910	CS549_RS04185	CS387_RS06875	CS543_RS01450	CS544_RS06675	CS545_RS00525	CS546_RS04915	CS548_RS10780	CS550_RS10175	CS059_RS03400	CS374_RS05240	CS388_RS05720	CF002_RS09780	CF001_RS20090	CF003_RS20180	B0493_RS02635	B0492_RS04365	B0490_RS04200
PgPan_0582	CS544_RS06680		hypothetical protein	27	27	1	1	583	1	331	359	359	359	1	27	27	PGN_1951	PG_2006	HMPREF1555_RS03885	SJDPG2_RS04680	EG14_RS00975	PGA7_RS08950	PGJ_RS08690	PGF_RS09330	PGS_RS08380	AT291_RS07105	CBG53_RS04205	CLI74_RS06915	CS549_RS04195	CS387_RS06880	CS543_RS01455	CS544_RS06680	CS545_RS00520	CS546_RS04920	CS548_RS10775	CS550_RS10170	CS059_RS03405	CS374_RS05235	CS388_RS05715	CF002_RS09785	CF001_RS20095	CF003_RS20185	B0493_RS02640	B0492_RS04370	B0490_RS04825
PgPan_0583	CS059_RS03415		TonB-dependent receptor	26	26	1	1	584	1	330	2501	2501	2501	1	26	26	--	PG_2008	HMPREF1555_RS03890	SJDPG2_RS04685	EG14_RS00980	PGA7_RS08955	PGJ_RS08695	PGF_RS09335	PGS_RS08375	AT291_RS07110	CBG53_RS04195	CLI74_RS06920	CS549_RS04200	CS387_RS06885	CS543_RS01460	CS544_RS06685	CS545_RS00515	CS546_RS04925	CS548_RS10770	CS550_RS10165	CS059_RS03415	CS374_RS05230	CS388_RS05710	CF002_RS09790	--	CF003_RS20190	B0493_RS02645	B0492_RS04375	B0490_RS04830
PgPan_0584	CS388_RS05705		DNA repair protein RecO	27	27	1	1	585	1	329	737	737	737	1	27	27	PGN_1954	PG_2009	HMPREF1555_RS03895	SJDPG2_RS04690	EG14_RS00985	PGA7_RS08960	PGJ_RS08700	PGF_RS09340	PGS_RS08370	AT291_RS07115	CBG53_RS04190	CLI74_RS06925	CS549_RS04205	CS387_RS06890	CS543_RS01465	CS544_RS06690	CS545_RS00510	CS546_RS04930	CS548_RS10765	CS550_RS10160	CS059_RS03420	CS374_RS05225	CS388_RS05705	CF002_RS09795	CF001_RS20105	CF003_RS20195	B0493_RS02650	B0492_RS04380	B0490_RS04835
PgPan_0585	B0493_RS02655		phospho-sugar mutase	27	27	1	1	586	1	328	1748	1748	1748	1	27	27	PGN_1955	PG_2010	HMPREF1555_RS03900	SJDPG2_RS04695	EG14_RS00990	PGA7_RS08965	PGJ_RS08705	PGF_RS09345	PGS_RS08365	AT291_RS07120	CBG53_RS04185	CLI74_RS06930	CS549_RS04210	CS387_RS06895	CS543_RS01470	CS544_RS06695	CS545_RS00505	CS546_RS04935	CS548_RS10760	CS550_RS10155	CS059_RS03425	CS374_RS05220	CS388_RS05700	CF002_RS09800	CF001_RS20110	CF003_RS20200	B0493_RS02655	B0492_RS04385	B0490_RS04840
PgPan_0586	PGS_RS08310		LTA synthase family protein	27	27	1	1	587	1	327	1928	1931	1930	1	27	27	PGN_1967	PG_2021	HMPREF1555_RS01960	SJDPG2_RS04700	EG14_RS01045	PGA7_RS09020	PGJ_RS08710	PGF_RS09395	PGS_RS08310	AT291_RS07175	CBG53_RS04125	CLI74_RS06935	CS549_RS04270	CS387_RS06925	CS543_RS01530	CS544_RS06370	CS545_RS00455	CS546_RS04995	CS548_RS10695	CS550_RS10085	CS059_RS03430	CS374_RS05205	CS388_RS05650	CF002_RS09860	CF001_RS20165	CF003_RS20260	B0493_RS06780	B0492_RS07725	B0490_RS04625
PgPan_0587	B0490_RS04630		hypothetical protein	27	27	1	1	588	1	326	2543	2543	2543	1	27	27	PGN_1968	PG_2022	HMPREF1555_RS01965	SJDPG2_RS04705	EG14_RS01050	PGA7_RS09025	PGJ_RS08715	PGF_RS09400	PGS_RS08305	AT291_RS07180	CBG53_RS04120	CLI74_RS06940	CS549_RS04275	CS387_RS06930	CS543_RS01535	CS544_RS06375	CS545_RS00450	CS546_RS05000	CS548_RS10690	CS550_RS10080	CS059_RS03435	CS374_RS05200	CS388_RS05645	CF002_RS09865	CF001_RS20170	CF003_RS20265	B0493_RS06775	B0492_RS07720	B0490_RS04630
PgPan_0588	AT291_RS07185		methionyl-tRNA formyltransferase	27	27	1	1	589	1	325	971	971	971	1	27	27	PGN_1969	PG_2023	HMPREF1555_RS01970	SJDPG2_RS04710	EG14_RS01055	PGA7_RS09030	PGJ_RS08720	PGF_RS09405	PGS_RS08300	AT291_RS07185	CBG53_RS04115	CLI74_RS06945	CS549_RS04280	CS387_RS06935	CS543_RS01540	CS544_RS06380	CS545_RS00445	CS546_RS05005	CS548_RS10685	CS550_RS10075	CS059_RS03440	CS374_RS05195	CS388_RS05640	CF002_RS09870	CF001_RS20175	CF003_RS20270	B0493_RS06770	B0492_RS07715	B0490_RS04635
PgPan_0589	CLI74_RS08820		helix-turn-helix transcriptional regulator	10	10	1	1	590	1	324	178	341	324	1	10	10	--	--	HMPREF1555_RS01155	--	--	--	PGJ_RS08725	--	PGS_RS05085	AT291_RS08600	CBG53_RS00055	CLI74_RS08820	--	--	CS543_RS05850	CS544_RS01840	--	--	CS548_RS04130	--	--	--	--	--	--	--	--	B0492_RS07935	--
PgPan_0590	CBG53_RS00060		helix-turn-helix domain-containing protein	10	10	1	1	591	1	323	389	389	389	1	10	10	--	--	HMPREF1555_RS01160	--	--	--	PGJ_RS08730	--	PGS_RS05090	AT291_RS08605	CBG53_RS00060	CLI74_RS08825	--	--	CS543_RS05845	CS544_RS01845	--	--	CS548_RS04125	--	--	--	--	--	--	--	--	B0492_RS07925	--
PgPan_0591	HMPREF1555_RS01165		topoisomerase	5	5	1	1	592	1	322	1217	2048	1881	1	5	5	--	--	HMPREF1555_RS01165	--	--	--	PGJ_RS08735	--	--	--	--	--	--	--	--	CS544_RS01850	--	--	CS548_RS04120	--	--	--	--	--	--	--	--	B0492_RS07920	--
PgPan_0592	PGA7_RS02140		helix-turn-helix domain-containing protein	15	15	1	1	593	1	321	194	194	194	1	15	15	--	PG_1532	HMPREF1555_RS01170	--	--	PGA7_RS02140	PGJ_RS08740	--	PGS_RS05100	AT291_RS08615	CBG53_RS00070	CLI74_RS08835	--	--	CS543_RS05835	CS544_RS01855	CS545_RS04680	--	CS548_RS04115	--	CS059_RS07175	CS374_RS01560	--	--	--	CF003_RS17945	--	B0492_RS07910	--
PgPan_0593	B0490_RS04725		hypothetical protein	8	8	1	1	594	1	320	605	611	609	1	8	8	--	--	HMPREF1555_RS01175	SJDPG2_RS09940	--	--	PGJ_RS08745	--	--	--	--	--	--	--	--	CS544_RS01860	--	--	CS548_RS04110	--	CS059_RS07180	--	--	--	--	--	--	B0492_RS07905	B0490_RS04725
PgPan_0594	PGJ_RS08750		nucleotidyl transferase AbiEii/AbiGii toxin family protein	4	4	1	1	595	1	319	272	1013	827	1	4	4	--	--	HMPREF1555_RS01180	--	--	--	PGJ_RS08750	--	--	--	--	--	--	--	--	--	--	--	CS548_RS04105	--	--	--	--	--	--	--	--	B0492_RS08005	--
PgPan_0595	CS388_RS00020		HAD family hydrolase	12	12	1	1	596	1	318	668	668	668	1	12	12	--	PG_1509	HMPREF1555_RS01185	--	EG14_RS01120	--	PGJ_RS08755	--	--	--	--	--	--	--	--	--	CS545_RS04670	--	CS548_RS04100	CS550_RS03950	CS059_RS10775	--	CS388_RS00020	CF002_RS06035	--	CF003_RS17840	--	B0492_RS08000	B0490_RS04740
PgPan_0596	CS550_RS03955		hypothetical protein	7	7	1	1	597	1	317	527	527	527	1	7	7	--	--	HMPREF1555_RS01190	SJDPG2_RS00675	--	--	PGJ_RS08760	--	--	--	--	--	--	--	--	--	--	--	CS548_RS04095	CS550_RS03955	--	--	--	--	--	--	--	B0492_RS07995	B0490_RS04745
PgPan_0597	PGJ_RS08765		hypothetical protein	2	2	1	1	598	1	316	207	2429	1318	1	2	2	--	--	--	SJDPG2_RS10785	--	--	PGJ_RS08765	--	--	--	--	--	--	--	--	--	--	--	--	--	--	--	--	--	--	--	--	--	--
PgPan_0598	SJDPG2_RS09620		pyridoxal phosphate-dependent aminotransferase family protein	2	2	1	1	599	1	315	1229	1229	1229	1	2	2	--	--	--	SJDPG2_RS09620	--	--	PGJ_RS08770	--	--	--	--	--	--	--	--	--	--	--	--	--	--	--	--	--	--	--	--	--	--
PgPan_0599	PGJ_RS08775		TetR/AcrR family transcriptional regulator	2	2	1	1	600	1	314	704	704	704	1	2	2	--	--	--	SJDPG2_RS09625	--	--	PGJ_RS08775	--	--	--	--	--	--	--	--	--	--	--	--	--	--	--	--	--	--	--	--	--	--
PgPan_0600	B0490_RS04785		DUF2958 domain-containing protein	7	7	1	1	601	1	313	3605	7193	6165	1	7	7	--	--	HMPREF1555_RS01230	--	EG14_RS01160	PGA7_RS02285	PGJ_RS08780	--	--	--	--	--	--	--	--	--	--	--	CS548_RS04055	--	--	CS374_RS01470	--	--	--	--	--	--	B0490_RS04785
PgPan_0601	CS548_RS07445		type IA DNA topoisomerase	16	16	1	1	602	1	312	2093	2093	2093	1	16	16	--	PG_1495	HMPREF1555_RS01235	--	EG14_RS01185	PGA7_RS02290	PGJ_RS08785	--	PGS_RS05120	--	CBG53_RS00090	CLI74_RS08855	--	CS387_RS02655	CS543_RS05815	CS544_RS01955	--	CS546_RS01050	CS548_RS07445	CS550_RS03735	CS059_RS10730	--	--	CF002_RS02815	--	CF003_RS17765	--	--	--
PgPan_0602	EG14_RS01190		DUF3945 domain-containing protein	5	5	1	1	603	1	311	1409	1409	1409	1	5	5	--	--	--	--	EG14_RS01190	--	PGJ_RS08790	--	--	--	--	--	--	--	--	--	--	--	CS548_RS04045	--	--	CS374_RS01450	--	--	--	--	--	--	B0490_RS04795
PgPan_0603	PGS_RS05135		hypothetical protein	2	2	1	1	604	1	310	413	1526	969	1	2	2	--	--	--	--	--	--	PGJ_RS08795	--	PGS_RS05135	--	--	--	--	--	--	--	--	--	--	--	--	--	--	--	--	--	--	--	--
PgPan_0604	PGJ_RS08800		hypothetical protein	2	2	1	1	605	1	309	269	977	623	1	2	2	--	--	--	--	--	--	PGJ_RS08800	--	PGS_RS05140	--	--	--	--	--	--	--	--	--	--	--	--	--	--	--	--	--	--	--	--
PgPan_0605	PGS_RS05150		GLPGLI family protein	3	3	1	1	606	1	308	854	854	854	1	3	3	--	--	--	--	EG14_RS01210	--	PGJ_RS08805	--	PGS_RS05150	--	--	--	--	--	--	--	--	--	--	--	--	--	--	--	--	--	--	--	--
PgPan_0606	PGJ_RS08810		TonB-dependent receptor	2	2	1	1	607	1	307	1415	2576	1995	1	2	2	--	--	--	--	EG14_RS01215	--	PGJ_RS08810	--	--	--	--	--	--	--	--	--	--	--	--	--	--	--	--	--	--	--	--	--	--
PgPan_0607	PGJ_RS08815		peptidase domain-containing ABC transporter	2	2	1	1	608	1	306	2207	2216	2211	1	2	2	--	--	--	--	EG14_RS01225	--	PGJ_RS08815	--	--	--	--	--	--	--	--	--	--	--	--	--	--	--	--	--	--	--	--	--	--
PgPan_0608	CS546_RS01020		hypothetical protein	15	15	1	1	609	1	305	488	488	488	1	15	15	--	--	HMPREF1555_RS01265	SJDPG2_RS08340	EG14_RS01230	--	PGJ_RS08820	--	PGS_RS05165	--	CBG53_RS00120	CLI74_RS04385	--	CS387_RS02625	CS543_RS05785	CS544_RS01995	--	CS546_RS01020	CS548_RS07415	CS550_RS03765	CS059_RS10700	--	--	CF002_RS02845	--	--	--	--	--
PgPan_0609	PGS_RS05170		TraM recognition domain-containing protein	4	4	1	1	610	1	304	2003	2003	2003	1	4	4	--	--	--	--	EG14_RS01235	--	PGJ_RS08825	--	PGS_RS05170	--	--	--	--	--	CS543_RS05780	--	--	--	--	--	--	--	--	--	--	--	--	--	--
PgPan_0610	B0492_RS09160		hypothetical protein	4	4	1	1	611	1	303	2501	2501	2501	1	4	4	--	--	--	SJDPG2_RS08980	--	--	PGJ_RS08835	--	--	--	--	--	--	--	--	--	--	--	--	--	--	--	--	--	--	--	--	B0492_RS09160	B0490_RS04800
PgPan_0611	B0490_RS04805		GLPGLI family protein	4	4	1	1	612	1	302	878	878	878	1	4	4	--	--	--	SJDPG2_RS08975	--	--	PGJ_RS08840	--	--	--	--	--	--	--	--	--	--	--	--	--	--	--	--	--	--	--	--	B0492_RS09155	B0490_RS04805
PgPan_0612	PGJ_RS11295		hypothetical protein	4	4	1	1	613	1	301	182	182	182	1	4	4	--	--	--	SJDPG2_RS11200	--	--	PGJ_RS11295	--	--	--	--	--	--	--	--	--	--	--	--	--	--	--	--	--	--	--	--	B0492_RS11925	B0490_RS10655
PgPan_0613	CS059_RS10695		TraM recognition domain-containing protein	15	15	1	1	614	1	300	100	2012	1876	1	15	15	--	PG_1490	HMPREF1555_RS01270	--	--	PGA7_RS02315	PGJ_RS08850	--	--	AT291_RS04490	CBG53_RS00165	--	CS549_RS10300	--	--	CS544_RS02000	--	--	CS548_RS03955	CS550_RS03770	CS059_RS10695	CS374_RS01245	--	CF002_RS02875	--	CF003_RS17740	--	B0492_RS10220	B0490_RS03520
PgPan_0614	CS374_RS01240		relaxase/mobilization nuclease domain-containing protein	14	14	1	1	615	1	299	1012	1280	1260	1	14	14	--	PG_1489	--	--	EG14_RS01240	PGA7_RS02320	PGJ_RS08855	--	PGS_RS05175	AT291_RS04485	CBG53_RS00170	--	CS549_RS10305	--	--	--	--	--	CS548_RS03950	--	CS059_RS07405	CS374_RS01240	--	CF002_RS02880	--	CF003_RS17735	--	B0492_RS10210	B0490_RS03515
PgPan_0615	CS374_RS01235		hypothetical protein	12	12	1	1	616	1	298	401	401	401	1	12	12	--	PG_1488	--	--	--	PGA7_RS02325	PGJ_RS08860	--	--	AT291_RS04480	CBG53_RS00175	--	CS549_RS10310	--	--	--	--	--	CS548_RS03945	--	CS059_RS07410	CS374_RS01235	--	CF002_RS02885	--	CF003_RS17730	--	B0492_RS10200	B0490_RS03510
PgPan_0616	CS548_RS03935		ParA family protein	11	11	1	1	617	1	297	809	809	809	1	11	11	--	PG_1486	--	--	--	PGA7_RS02335	PGJ_RS08870	--	--	AT291_RS04470	CBG53_RS00185	--	CS549_RS10320	--	--	--	--	--	CS548_RS03935	--	CS059_RS07420	CS374_RS01225	--	CF002_RS02895	--	CF003_RS17720	--	--	B0490_RS03500
PgPan_0617	CF002_RS02900		DUF3408 domain-containing protein	14	14	1	1	618	1	296	386	386	386	1	14	14	--	PG_1485	--	--	EG14_RS01260	PGA7_RS02340	PGJ_RS08875	--	PGS_RS05195	AT291_RS04465	CBG53_RS00190	--	CS549_RS10325	--	--	--	--	--	CS548_RS03930	--	CS059_RS07425	CS374_RS01220	--	CF002_RS02900	--	CF003_RS17715	--	B0492_RS10180	B0490_RS03495
PgPan_0618	CS374_RS01215		hypothetical protein	11	11	1	1	619	1	295	704	704	704	1	11	11	--	PG_1484	--	--	--	PGA7_RS02345	PGJ_RS08880	--	--	AT291_RS04460	CBG53_RS00195	--	CS549_RS10330	--	--	--	--	--	CS548_RS03925	--	CS059_RS07430	CS374_RS01215	--	CF002_RS02905	--	CF003_RS17710	--	--	B0490_RS03490
PgPan_0619	CS549_RS10335		DUF4134 domain-containing protein	13	13	1	1	620	1	294	221	302	295	1	13	13	--	PG_1483	--	--	EG14_RS01270	PGA7_RS02350	PGJ_RS08885	--	PGS_RS05205	AT291_RS04455	CBG53_RS00200	--	CS549_RS10335	--	--	--	--	--	CS548_RS03920	--	--	CS374_RS01210	--	CF002_RS02910	--	CF003_RS17705	--	B0492_RS10165	B0490_RS03485
PgPan_0620	PGA7_RS02355		DUF4133 domain-containing protein	13	13	1	1	621	1	293	335	335	335	1	13	13	--	PG_1482	--	--	EG14_RS01275	PGA7_RS02355	PGJ_RS08890	--	PGS_RS05210	AT291_RS04450	CBG53_RS00220	--	CS549_RS10340	--	--	--	--	--	CS548_RS03915	--	--	CS374_RS01205	--	CF002_RS02915	--	CF003_RS17700	--	B0492_RS10160	B0490_RS03480
PgPan_0621	traG		TraG family conjugative transposon ATPase	20	20	1	1	622	1	292	1166	2591	2463	1	20	20	--	PG_1481	HMPREF1555_RS01315	--	EG14_RS01280	PGA7_RS02360	PGJ_RS08895	--	PGS_RS05215	AT291_RS04445	CBG53_RS00225	CLI74_RS04335	CS549_RS10345	CS387_RS02555	--	CS544_RS02060	--	CS546_RS00960	CS548_RS03910	CS550_RS03815	CS059_RS10650	CS374_RS01200	--	CF002_RS02920	--	CF003_RS17695	--	B0492_RS09485	B0490_RS03475
PgPan_0622	CS387_RS02550		DUF4141 domain-containing protein	20	20	1	1	623	1	291	578	629	626	1	20	20	--	PG_1480	HMPREF1555_RS01320	--	EG14_RS01285	PGA7_RS02365	PGJ_RS08900	--	PGS_RS05220	AT291_RS04440	CBG53_RS00230	CLI74_RS04330	CS549_RS10350	CS387_RS02550	--	CS544_RS02065	--	CS546_RS00955	CS548_RS03905	CS550_RS03820	CS059_RS10645	CS374_RS01195	--	CF002_RS02925	--	CF003_RS17690	--	B0492_RS09470	B0490_RS03470
PgPan_0623	traJ		conjugative transposon protein TraJ	16	16	1	1	624	1	290	1106	1127	1124	1	16	16	--	PG_1479	HMPREF1555_RS01325	--	EG14_RS01290	PGA7_RS02370	PGJ_RS08905	--	PGS_RS05225	AT291_RS04435	CBG53_RS00235	CLI74_RS04325	CS549_RS10355	CS387_RS02545	--	CS544_RS02070	--	--	CS548_RS03900	CS550_RS03825	CS059_RS07465	CS374_RS01190	--	--	--	CF003_RS17685	--	--	--
PgPan_0624	traK		conjugative transposon protein TraK	21	21	1	1	625	1	289	458	623	615	1	21	21	--	PG_1478	HMPREF1555_RS01330	--	EG14_RS01295	PGA7_RS02375	PGJ_RS08910	--	PGS_RS05230	AT291_RS04430	CBG53_RS00240	CLI74_RS04320	CS549_RS10360	CS387_RS02540	--	CS544_RS02075	CS545_RS04280	--	CS548_RS03895	CS550_RS03830	CS059_RS07470	CS374_RS01185	CS388_RS00330	CF002_RS02935	--	CF003_RS17680	--	B0492_RS09725	B0490_RS05150
PgPan_0625	CS545_RS04275		hypothetical protein	21	21	1	1	626	1	288	287	287	287	1	21	21	--	PG_1477	HMPREF1555_RS09955	--	EG14_RS01300	PGA7_RS02380	PGJ_RS08915	--	PGS_RS10095	AT291_RS04425	CBG53_RS00245	CLI74_RS04315	CS549_RS10365	CS387_RS02535	--	CS544_RS02080	CS545_RS04275	--	CS548_RS03890	CS550_RS03835	CS059_RS07475	CS374_RS01180	CS388_RS00335	CF002_RS02940	--	CF003_RS17675	--	B0492_RS10825	B0490_RS05155
PgPan_0626	traM		conjugative transposon protein TraM	20	20	1	1	627	1	287	711	1361	1312	1	20	20	--	PG_1476	HMPREF1555_RS01340	--	EG14_RS01305	PGA7_RS02385	PGJ_RS08920	--	PGS_RS05240	AT291_RS04420	CBG53_RS00250	CLI74_RS04310	--	CS387_RS02530	--	CS544_RS02085	CS545_RS04270	--	CS548_RS03885	CS550_RS03840	CS059_RS07480	CS374_RS01175	CS388_RS00340	CF002_RS02945	--	CF003_RS17670	--	B0492_RS10830	B0490_RS05160
PgPan_0627	traN		conjugative transposon protein TraN	20	20	1	1	628	1	286	1005	1025	1024	1	20	20	--	PG_1475	HMPREF1555_RS01345	--	EG14_RS01310	PGA7_RS02390	PGJ_RS08925	--	PGS_RS05245	AT291_RS04415	CBG53_RS00255	CLI74_RS04305	CS549_RS10375	CS387_RS02525	--	CS544_RS02090	CS545_RS04265	--	CS548_RS03880	CS550_RS03845	CS059_RS07485	CS374_RS01170	CS388_RS00345	CF002_RS02950	--	CF003_RS17665	--	B0492_RS10845	--
PgPan_0628	CS550_RS03850		conjugal transfer protein TraO	20	20	1	1	629	1	285	578	578	578	1	20	20	--	PG_1474	HMPREF1555_RS01350	--	EG14_RS01315	PGA7_RS02395	PGJ_RS08930	--	PGS_RS05250	AT291_RS04410	CBG53_RS00260	CLI74_RS04300	CS549_RS10380	CS387_RS02520	CS543_RS05745	CS544_RS02095	CS545_RS04260	--	CS548_RS03875	CS550_RS03850	CS059_RS07490	CS374_RS01165	CS388_RS00350	CF002_RS02955	--	CF003_RS17660	--	--	--
PgPan_0629	CS387_RS02515		DUF3872 domain-containing protein	16	16	1	1	630	1	284	455	464	463	1	16	16	--	PG_1473	HMPREF1555_RS01355	--	EG14_RS01320	PGA7_RS02400	PGJ_RS08935	--	PGS_RS05255	AT291_RS04405	CBG53_RS00265	CLI74_RS04295	--	CS387_RS02515	--	CS544_RS02100	--	--	CS548_RS03870	CS550_RS03855	CS059_RS07495	CS374_RS01160	--	CF002_RS02960	--	CF003_RS17655	--	--	--
PgPan_0630	EG14_RS10395		Abi family protein	6	6	1	1	631	1	283	509	905	707	1	6	6	--	--	--	--	EG14_RS10395	--	PGJ_RS08940	--	PGS_RS05260	--	--	CLI74_RS04290	--	--	--	--	--	--	--	--	CS059_RS07500	--	--	--	--	--	--	--	B0490_RS10415
PgPan_0631	PGA7_RS02410		PH domain-containing protein	16	16	1	1	632	1	282	446	467	465	1	16	16	--	PG_1471	HMPREF1555_RS01360	SJDPG2_RS09105	--	PGA7_RS02410	PGJ_RS08945	--	--	AT291_RS04400	CBG53_RS00270	CLI74_RS04285	CS549_RS10395	CS387_RS02510	--	CS544_RS02150	--	--	CS548_RS03855	CS550_RS03860	CS059_RS07505	CS374_RS01155	--	CF002_RS03025	--	CF003_RS17645	--	--	--
PgPan_0632	PGS_RS05275		hypothetical protein	13	13	1	1	633	1	281	515	515	515	1	13	13	--	--	HMPREF1555_RS01365	SJDPG2_RS09110	EG14_RS01335	--	PGJ_RS08950	--	PGS_RS05275	AT291_RS04395	--	CLI74_RS04280	--	CS387_RS02505	CS543_RS05730	--	--	CS546_RS00865	CS548_RS07260	--	CS059_RS07510	--	--	--	--	--	--	--	B0490_RS06320
PgPan_0633	AT291_RS04390		class I SAM-dependent methyltransferase	17	17	1	1	634	1	280	605	614	612	1	17	17	--	--	HMPREF1555_RS01370	SJDPG2_RS09115	EG14_RS01340	--	PGJ_RS08955	--	PGS_RS05280	AT291_RS04390	CBG53_RS00300	--	CS549_RS10405	CS387_RS02500	CS543_RS05725	--	CS545_RS04215	CS546_RS00860	--	CS550_RS03870	CS059_RS07515	--	CS388_RS00395	--	--	--	--	B0492_RS08185	B0490_RS04905
PgPan_0634	HMPREF1555_RS01375		isoprenylcysteine carboxylmethyltransferase family protein	13	13	1	1	635	1	279	572	572	572	1	13	13	--	--	HMPREF1555_RS01375	SJDPG2_RS09590	EG14_RS01345	--	PGJ_RS08960	--	PGS_RS05285	AT291_RS04385	CBG53_RS00305	--	--	CS387_RS02495	CS543_RS05720	--	--	CS546_RS00855	CS548_RS07255	--	CS059_RS07520	--	--	--	--	--	--	B0492_RS08190	--
PgPan_0635	PGJ_RS08965		hypothetical protein	19	19	1	1	636	1	278	644	653	644	1	19	19	--	--	HMPREF1555_RS01380	SJDPG2_RS09125	EG14_RS01350	--	PGJ_RS08965	--	PGS_RS05290	AT291_RS04380	CBG53_RS00310	CLI74_RS04265	CS549_RS10415	CS387_RS02490	CS543_RS05715	--	CS545_RS04205	CS546_RS00850	CS548_RS07250	CS550_RS03880	CS059_RS07525	--	CS388_RS00405	--	--	--	--	B0492_RS09700	B0490_RS04895
PgPan_0636	CS546_RS00845		hypothetical protein	13	13	1	1	637	1	277	218	218	218	1	13	13	--	--	HMPREF1555_RS01385	--	EG14_RS01355	--	PGJ_RS08970	--	PGS_RS05295	AT291_RS04375	CBG53_RS00315	CLI74_RS04260	--	CS387_RS02485	CS543_RS05710	--	--	CS546_RS00845	CS548_RS07245	--	CS059_RS07535	--	--	--	--	--	--	B0492_RS09695	--
PgPan_0637	PGJ_RS08975		hypothetical protein	12	12	1	1	638	1	276	254	275	256	1	12	12	--	--	HMPREF1555_RS01390	--	EG14_RS01360	--	PGJ_RS08975	--	PGS_RS05300	AT291_RS04370	CBG53_RS00320	CLI74_RS04255	--	CS387_RS02480	CS543_RS05705	--	--	CS546_RS00840	CS548_RS07240	--	--	--	--	--	--	--	--	B0492_RS09690	--
PgPan_0638	HMPREF1555_RS01395		PcfJ-like protein	12	12	1	1	639	1	275	821	1271	1232	1	12	12	--	--	HMPREF1555_RS01395	--	EG14_RS01365	--	PGJ_RS08980	--	PGS_RS05305	AT291_RS04365	CBG53_RS00325	CLI74_RS04250	--	CS387_RS02470	CS543_RS05700	--	--	CS546_RS00835	CS548_RS07235	--	--	--	--	--	--	--	--	B0492_RS09680	--
PgPan_0639	EG14_RS01370		PcfK-like protein	14	14	1	1	640	1	1084	422	422	422	1	14	14	--	--	HMPREF1555_RS01400	--	EG14_RS01370	--	PGJ_RS08985	--	PGS_RS05310	AT291_RS04360	CBG53_RS00330	CLI74_RS04245	--	CS387_RS02465	CS543_RS05695	--	--	CS546_RS00830	CS548_RS07230	--	CS059_RS07550	--	--	--	--	--	--	B0492_RS09675	B0490_RS09890
PgPan_0640	HMPREF1555_RS01405		hypothetical protein	12	12	1	1	641	1	1085	302	302	302	1	12	12	--	--	HMPREF1555_RS01405	--	EG14_RS01375	--	PGJ_RS08990	--	PGS_RS05315	AT291_RS04355	CBG53_RS00335	CLI74_RS04240	--	CS387_RS02460	CS543_RS05690	--	--	CS546_RS00825	CS548_RS07225	--	--	--	--	--	--	--	--	B0492_RS09670	--
PgPan_0641	EG14_RS01380		hypothetical protein	16	16	1	1	642	1	1086	280	281	280	1	16	16	--	PG_1463	HMPREF1555_RS01410	SJDPG2_RS09555	EG14_RS01380	--	PGJ_RS08995	--	PGS_RS05320	AT291_RS04350	CBG53_RS00340	CLI74_RS04235	--	CS387_RS02455	CS543_RS05685	CS544_RS02170	--	CS546_RS00820	CS548_RS07220	--	CS059_RS07560	--	--	--	--	CF003_RS17600	--	B0492_RS09665	--
PgPan_0642	CS387_RS02450		hypothetical protein	13	13	1	1	643	1	1087	227	227	227	1	13	13	--	--	HMPREF1555_RS01415	SJDPG2_RS09550	EG14_RS01385	--	PGJ_RS09000	--	PGS_RS05325	AT291_RS04345	CBG53_RS00345	CLI74_RS04230	--	CS387_RS02450	CS543_RS05680	--	--	CS546_RS00815	CS548_RS07215	--	--	--	--	--	--	--	--	B0492_RS09660	--
PgPan_0643	EG14_RS01390		hypothetical protein	14	14	1	1	644	1	1088	521	521	521	1	14	14	--	--	HMPREF1555_RS01420	SJDPG2_RS09545	EG14_RS01390	--	PGJ_RS09005	--	PGS_RS05330	AT291_RS04340	CBG53_RS00350	CLI74_RS04225	--	CS387_RS02445	CS543_RS05675	--	--	CS546_RS00810	CS548_RS07210	--	CS059_RS07570	--	--	--	--	--	--	B0492_RS08240	--
PgPan_0644	PGJ_RS09010		hypothetical protein	10	10	1	1	645	1	1089	283	359	351	1	10	10	--	--	HMPREF1555_RS01425	SJDPG2_RS09540	EG14_RS01395	--	PGJ_RS09010	--	--	--	--	--	--	CS387_RS02440	CS543_RS05670	--	--	CS546_RS00805	CS548_RS07205	--	CS059_RS07575	--	--	--	--	--	--	B0492_RS09650	--
PgPan_0645	PGJ_RS09020		DUF1896 domain-containing protein	4	4	1	1	646	1	1090	458	458	458	1	4	4	--	PG_1458	--	--	EG14_RS01405	--	PGJ_RS09020	--	--	--	--	--	--	--	--	--	--	--	--	--	--	--	--	--	--	CF003_RS17580	--	--	B0490_RS08015
PgPan_0646	PGJ_RS09025		ORF6N domain-containing protein	4	4	1	1	647	1	1091	533	533	533	1	4	4	--	PG_1457	--	--	EG14_RS01410	--	PGJ_RS09025	--	--	--	--	--	--	--	--	--	--	--	--	--	--	--	--	--	--	CF003_RS17575	--	--	B0490_RS08010
PgPan_0647	CLI74_RS04205		site-specific integrase	8	8	1	1	648	1	1092	200	1232	976	1	8	8	--	PG_1456	--	--	EG14_RS01415	PGA7_RS02485	PGJ_RS09030	--	--	--	--	CLI74_RS04205	--	--	--	--	--	--	CS548_RS03790	--	--	--	--	CF002_RS03090	--	CF003_RS17570	--	--	B0490_RS08005
PgPan_0648	rgpA		Arg-gingipain RgpA	21	21	1	1	649	1	1093	3537	5120	4969	1	21	21	PGN_1970	PG_2024	--	--	EG14_RS01540	PGA7_RS09040	PGJ_RS09040	PGF_RS09415	PGS_RS08980	AT291_RS11055	--	CLI74_RS06810	CS549_RS04290	CS387_RS06945	CS543_RS01550	--	CS545_RS00435	CS546_RS05015	CS548_RS10675	CS550_RS10065	CS059_RS03450	CS374_RS05185	CS388_RS05630	CF002_RS09880	CF001_RS20185	CF003_RS20280	--	--	B0490_RS07995
PgPan_0649	CS387_RS11525		hypothetical protein	6	6	1	1	650	1	1094	185	185	185	1	6	6	--	--	--	SJDPG2_RS10845	--	--	PGJ_RS11475	--	--	--	--	CLI74_RS11085	--	CS387_RS11525	CS543_RS11440	--	--	--	--	--	--	--	--	CF002_RS10795	--	--	--	--	--
PgPan_0650	CS550_RS10780		DUF1661 domain-containing protein	27	27	1	1	651	1	1095	98	326	217	1	27	27	--	--	HMPREF1555_RS10565	SJDPG2_RS10995	EG14_RS11390	PGA7_RS11265	PGJ_RS11305	PGF_RS11240	PGS_RS10480	AT291_RS11630	CBG53_RS11165	CLI74_RS11080	CS549_RS10675	CS387_RS11530	CS543_RS11445	CS544_RS10955	CS545_RS00430	CS546_RS11370	CS548_RS11565	CS550_RS10780	CS059_RS11270	CS374_RS11155	CS388_RS05625	CF002_RS10800	CF001_RS21050	CF003_RS21525	B0493_RS10360	B0492_RS11745	B0490_RS10865
PgPan_0651	SJDPG2_RS10990		DUF1661 domain-containing protein	27	27	1	1	652	1	1096	122	122	122	1	27	27	--	--	HMPREF1555_RS10570	SJDPG2_RS10990	EG14_RS11395	PGA7_RS11270	PGJ_RS11310	PGF_RS11245	PGS_RS10485	AT291_RS11625	CBG53_RS11170	CLI74_RS11075	CS549_RS10680	CS387_RS11535	CS543_RS11450	CS544_RS10960	CS545_RS10740	CS546_RS11375	CS548_RS11560	CS550_RS10775	CS059_RS11275	CS374_RS11150	CS388_RS10315	CF002_RS10805	CF001_RS21055	CF003_RS21530	B0493_RS10365	B0492_RS11750	B0490_RS10860
PgPan_0652	CF002_RS09885		phosphoglycerate kinase	26	26	1	1	653	1	1097	533	533	533	1	26	26	PGN_1973	PG_2026	--	SJDPG2_RS04860	EG14_RS01545	PGA7_RS09045	PGJ_RS09045	PGF_RS09420	PGS_RS08985	AT291_RS08955	CBG53_RS08745	CLI74_RS06805	CS549_RS04295	CS387_RS06950	CS543_RS01555	CS544_RS06345	CS545_RS00340	CS546_RS05020	CS548_RS10670	CS550_RS10060	CS059_RS03455	CS374_RS05155	CS388_RS05535	CF002_RS09885	CF001_RS20190	CF003_RS20285	B0493_RS06465	B0492_RS05385	B0490_RS07990
PgPan_0653	CS374_RS05150		hypothetical protein	27	27	1	1	654	1	1098	458	461	460	1	27	27	PGN_1974	PG_2027	HMPREF1555_RS05975	SJDPG2_RS04855	EG14_RS01550	PGA7_RS09050	PGJ_RS09050	PGF_RS09425	PGS_RS08990	AT291_RS08950	CBG53_RS08750	CLI74_RS06800	CS549_RS04300	CS387_RS06955	CS543_RS01560	CS544_RS06350	CS545_RS00345	CS546_RS05025	CS548_RS10665	CS550_RS10055	CS059_RS03460	CS374_RS05150	CS388_RS05540	CF002_RS09890	CF001_RS20195	CF003_RS20290	B0493_RS06470	B0492_RS05390	B0490_RS07985
PgPan_0654	ybaK		Cys-tRNA(Pro) deacylase	26	26	1	1	655	1	1099	509	521	509	1	26	26	PGN_1975	PG_2028	HMPREF1555_RS05980	SJDPG2_RS04850	EG14_RS01555	PGA7_RS09055	PGJ_RS09055	PGF_RS09430	PGS_RS08995	AT291_RS08945	CBG53_RS08755	CLI74_RS06795	CS549_RS04305	CS387_RS06960	CS543_RS01565	CS544_RS06355	CS545_RS00350	CS546_RS05030	CS548_RS10660	CS550_RS10050	CS059_RS03465	CS374_RS05145	CS388_RS05545	CF002_RS09895	CF001_RS20200	CF003_RS20295	--	B0492_RS05395	B0490_RS07980
PgPan_0655	CS374_RS05140		zinc-dependent metalloprotease	27	27	1	1	656	1	1100	2552	2552	2552	1	27	27	PGN_1976	PG_2029	HMPREF1555_RS05985	SJDPG2_RS04845	EG14_RS01560	PGA7_RS09060	PGJ_RS09060	PGF_RS09435	PGS_RS09000	AT291_RS08940	CBG53_RS08760	CLI74_RS06790	CS549_RS04310	CS387_RS06965	CS543_RS01570	CS544_RS06360	CS545_RS00355	CS546_RS05035	CS548_RS10655	CS550_RS10045	CS059_RS03470	CS374_RS05140	CS388_RS05550	CF002_RS09900	CF001_RS20205	CF003_RS20300	B0493_RS06480	B0492_RS05400	B0490_RS07975
PgPan_0656	CS545_RS10745		DUF1661 domain-containing protein	17	17	1	1	657	1	1101	143	251	158	1	17	17	--	--	--	SJDPG2_RS10985	EG14_RS11400	--	PGJ_RS11315	PGF_RS11250	PGS_RS10490	--	CBG53_RS11175	--	CS549_RS10685	--	CS543_RS11455	CS544_RS10975	CS545_RS10745	--	--	CS550_RS10770	CS059_RS11280	CS374_RS11145	CS388_RS10320	--	CF001_RS21060	--	B0493_RS10370	--	B0490_RS10855
PgPan_0657	PGJ_RS09065		DUF4294 domain-containing protein	27	27	1	1	658	1	1102	635	635	635	1	27	27	PGN_1977	PG_2030	HMPREF1555_RS07840	SJDPG2_RS04840	EG14_RS01570	PGA7_RS09065	PGJ_RS09065	PGF_RS09440	PGS_RS09005	AT291_RS06015	CBG53_RS08765	CLI74_RS06785	CS549_RS04315	CS387_RS06970	CS543_RS01575	CS544_RS06525	CS545_RS00360	CS546_RS05040	CS548_RS10645	CS550_RS10035	CS059_RS03475	CS374_RS05135	CS388_RS05555	CF002_RS09905	CF001_RS20210	CF003_RS20305	B0493_RS06485	B0492_RS05405	B0490_RS07970
PgPan_0658	CS548_RS10640		hypothetical protein	27	27	1	1	659	1	1103	395	395	395	1	27	27	PGN_1978	PG_2031	HMPREF1555_RS07845	SJDPG2_RS04835	EG14_RS01575	PGA7_RS09070	PGJ_RS09070	PGF_RS09445	PGS_RS09010	AT291_RS06010	CBG53_RS08770	CLI74_RS06780	CS549_RS04320	CS387_RS06975	CS543_RS01580	CS544_RS06520	CS545_RS00365	CS546_RS05045	CS548_RS10640	CS550_RS10030	CS059_RS03480	CS374_RS05130	CS388_RS05560	CF002_RS09910	CF001_RS20215	CF003_RS20310	B0493_RS06490	B0492_RS05410	B0490_RS07965
PgPan_0659	priA		primosomal protein N'	25	25	1	1	660	1	1104	2513	2513	2513	1	25	25	PGN_1979	PG_2032	HMPREF1555_RS07850	--	EG14_RS01580	PGA7_RS09075	PGJ_RS09075	PGF_RS09450	--	AT291_RS06005	CBG53_RS08775	CLI74_RS06775	CS549_RS04325	CS387_RS06980	CS543_RS01585	CS544_RS06515	CS545_RS00370	CS546_RS05050	CS548_RS10635	CS550_RS10025	CS059_RS03485	CS374_RS05125	CS388_RS05565	CF002_RS09915	CF001_RS20220	CF003_RS20315	B0493_RS06495	B0492_RS05415	B0490_RS07960
PgPan_0660	gltA		NADPH-dependent glutamate synthase	27	27	1	1	661	1	1105	1472	1472	1472	1	27	27	PGN_1980	PG_2033	HMPREF1555_RS07855	SJDPG2_RS04825	EG14_RS01585	PGA7_RS09080	PGJ_RS09080	PGF_RS09455	PGS_RS09020	AT291_RS06000	CBG53_RS08780	CLI74_RS06770	CS549_RS04330	CS387_RS06985	CS543_RS01590	CS544_RS06510	CS545_RS00375	CS546_RS05055	CS548_RS10630	CS550_RS10020	CS059_RS03490	CS374_RS05120	CS388_RS05570	CF002_RS09920	CF001_RS20225	CF003_RS20320	B0493_RS06500	B0492_RS05420	B0490_RS07955
PgPan_0661	CS374_RS05115		sulfide/dihydroorotate dehydrogenase-like FAD/NAD-binding protein	27	27	1	1	662	1	1106	791	791	791	1	27	27	PGN_1981	PG_2034	HMPREF1555_RS07860	SJDPG2_RS04820	EG14_RS01590	PGA7_RS09085	PGJ_RS09085	PGF_RS09460	PGS_RS09025	AT291_RS05995	CBG53_RS08785	CLI74_RS06765	CS549_RS04335	CS387_RS06990	CS543_RS01595	CS544_RS06505	CS545_RS00380	CS546_RS05060	CS548_RS10625	CS550_RS10015	CS059_RS03495	CS374_RS05115	CS388_RS05575	CF002_RS09925	CF001_RS20230	CF003_RS20325	B0493_RS06505	B0492_RS05425	B0490_RS07950
PgPan_0662	trmD		tRNA (guanosine(37)-N1)-methyltransferase TrmD	27	27	1	1	663	1	1107	677	677	677	1	27	27	PGN_1982	PG_2035	HMPREF1555_RS07865	SJDPG2_RS04815	EG14_RS01595	PGA7_RS09090	PGJ_RS09090	PGF_RS09465	PGS_RS09030	AT291_RS05990	CBG53_RS08790	CLI74_RS06760	CS549_RS04340	CS387_RS06995	CS543_RS01600	CS544_RS06500	CS545_RS00385	CS546_RS05065	CS548_RS10620	CS550_RS10010	CS059_RS03500	CS374_RS05110	CS388_RS05580	CF002_RS09930	CF001_RS20235	CF003_RS20330	B0493_RS06510	B0492_RS05430	B0490_RS07945
PgPan_0663	SJDPG2_RS04810		ion transporter	26	26	1	1	664	1	1108	911	911	911	1	26	26	PGN_1983	PG_2036	HMPREF1555_RS07870	SJDPG2_RS04810	EG14_RS01600	PGA7_RS09095	PGJ_RS09095	PGF_RS09470	PGS_RS09035	AT291_RS05985	CBG53_RS08795	CLI74_RS06755	CS549_RS04345	CS387_RS07000	CS543_RS01605	CS544_RS06495	CS545_RS00390	CS546_RS05070	CS548_RS10615	--	CS059_RS03505	CS374_RS05105	CS388_RS05585	CF002_RS09935	CF001_RS20240	CF003_RS20335	B0493_RS06515	B0492_RS05435	B0490_RS07940
PgPan_0664	CLI74_RS06750		hypothetical protein	26	26	1	1	665	1	1109	191	221	217	1	26	26	PGN_1984	PG_2037	HMPREF1555_RS07875	SJDPG2_RS04805	EG14_RS01605	PGA7_RS09100	PGJ_RS09100	PGF_RS09475	PGS_RS09040	AT291_RS05980	CBG53_RS08800	CLI74_RS06750	CS549_RS04350	CS387_RS07005	CS543_RS01610	CS544_RS06490	CS545_RS00395	CS546_RS05075	CS548_RS10610	--	CS059_RS03510	CS374_RS05100	CS388_RS05590	CF002_RS09940	CF001_RS20245	CF003_RS20340	B0493_RS06520	B0492_RS05440	B0490_RS07935
PgPan_0665	CF002_RS09945		N-acetylmuramoyl-L-alanine amidase	26	26	1	1	666	1	1110	449	449	449	1	26	26	PGN_1985	PG_2038	HMPREF1555_RS07880	SJDPG2_RS04800	EG14_RS01610	PGA7_RS09105	PGJ_RS09105	PGF_RS09480	PGS_RS09045	AT291_RS05975	CBG53_RS08805	CLI74_RS06745	CS549_RS04355	CS387_RS07010	CS543_RS01615	CS544_RS06485	CS545_RS00410	CS546_RS05080	CS548_RS10605	--	CS059_RS03515	CS374_RS05095	CS388_RS05605	CF002_RS09945	CF001_RS20250	CF003_RS20345	B0493_RS06525	B0492_RS05445	B0490_RS07930
PgPan_0666	EG14_RS01615		histidinol phosphate phosphatase	25	25	1	1	667	1	1111	440	476	473	1	25	25	PGN_1986	PG_2040	HMPREF1555_RS07885	--	EG14_RS01615	PGA7_RS09110	PGJ_RS09110	PGF_RS09485	PGS_RS09050	AT291_RS05970	CBG53_RS08810	CLI74_RS06740	CS549_RS04360	CS387_RS07015	CS543_RS01620	CS544_RS06480	CS545_RS00415	CS546_RS05085	CS548_RS10600	--	CS059_RS03520	CS374_RS05090	CS388_RS05610	CF002_RS09950	CF001_RS20255	CF003_RS20350	B0493_RS06530	B0492_RS05450	B0490_RS07925
PgPan_0667	SJDPG2_RS04790		outer membrane beta-barrel protein	25	25	1	1	668	1	1112	158	734	709	1	25	25	PGN_1987	PG_2041	HMPREF1555_RS07890	SJDPG2_RS04790	EG14_RS01620	PGA7_RS09115	PGJ_RS09115	PGF_RS09490	PGS_RS09055	AT291_RS05965	CBG53_RS08815	CLI74_RS06735	CS549_RS04365	CS387_RS07020	CS543_RS01625	CS544_RS06475	--	CS546_RS05090	CS548_RS10595	CS550_RS10765	CS059_RS03525	CS374_RS05085	--	CF002_RS09955	CF001_RS20260	CF003_RS20355	B0493_RS06535	B0492_RS05455	B0490_RS07920
PgPan_0668	PGJ_RS10755		IS3 family transposase	1	1	1	1	669	1	1113	357	357	357	1	1	1	--	--	--	--	--	--	PGJ_RS10755	--	--	--	--	--	--	--	--	--	--	--	--	--	--	--	--	--	--	--	--	--	--
PgPan_0669	CS550_RS10000		TlpA family protein disulfide reductase	22	22	1	1	670	1	1114	1517	1517	1517	1	22	22	PGN_1988	PG_2042	--	SJDPG2_RS04785	EG14_RS01625	PGA7_RS09120	PGJ_RS09130	PGF_RS09495	PGS_RS09060	--	CBG53_RS08820	CLI74_RS06730	CS549_RS04370	CS387_RS07025	CS543_RS01630	--	CS545_RS00425	CS546_RS05095	CS548_RS10590	CS550_RS10000	CS059_RS03530	CS374_RS05080	CS388_RS05620	--	CF001_RS20265	CF003_RS20360	--	B0492_RS05460	B0490_RS07915
PgPan_0670	B0490_RS00815		DUF1661 domain-containing protein	25	25	1	1	671	1	1115	93	152	126	1	25	25	--	--	HMPREF1555_RS10645	SJDPG2_RS10415	EG14_RS10570	PGA7_RS10785	PGJ_RS10760	PGF_RS10875	PGS_RS10495	AT291_RS10815	CBG53_RS08825	CLI74_RS06725	CS549_RS04375	CS387_RS07030	CS543_RS01635	CS544_RS06465	--	CS546_RS05100	CS548_RS10585	CS550_RS09995	CS059_RS03535	CS374_RS05075	--	CF002_RS09960	CF001_RS20270	CF003_RS20365	B0493_RS06540	B0492_RS05465	B0490_RS00815
PgPan_0671	B0490_RS00810		Nif3-like dinuclear metal center hexameric protein	27	27	1	1	672	1	1116	1094	1094	1094	1	27	27	PGN_1989	PG_2043	HMPREF1555_RS07895	SJDPG2_RS04780	EG14_RS01630	PGA7_RS09125	PGJ_RS09135	PGF_RS09500	PGS_RS09065	AT291_RS05960	CBG53_RS08830	CLI74_RS06720	CS549_RS04380	CS387_RS07035	CS543_RS01640	CS544_RS06460	CS545_RS00325	CS546_RS05105	CS548_RS10580	CS550_RS09990	CS059_RS03540	CS374_RS05070	CS388_RS05520	CF002_RS09965	CF001_RS20275	CF003_RS20370	B0493_RS06545	B0492_RS05470	B0490_RS00810
PgPan_0672	CF003_RS20375		hypothetical protein	27	27	1	1	673	1	1117	755	755	755	1	27	27	PGN_1990	PG_2044	HMPREF1555_RS07900	SJDPG2_RS04775	EG14_RS01635	PGA7_RS09130	PGJ_RS09140	PGF_RS09505	PGS_RS09070	AT291_RS05955	CBG53_RS08835	CLI74_RS06715	CS549_RS04385	CS387_RS07040	CS543_RS01645	CS544_RS06455	CS545_RS00320	CS546_RS05110	CS548_RS10575	CS550_RS09985	CS059_RS03545	CS374_RS05065	CS388_RS05515	CF002_RS09970	CF001_RS20280	CF003_RS20375	B0493_RS06550	B0492_RS05475	B0490_RS00805
PgPan_0673	tilS		tRNA lysidine(34) synthetase TilS	26	26	1	1	674	1	1118	1364	1364	1364	1	26	26	PGN_1991	PG_2046	HMPREF1555_RS07905	--	EG14_RS01640	PGA7_RS09135	PGJ_RS09145	PGF_RS09510	PGS_RS09075	AT291_RS05950	CBG53_RS08840	CLI74_RS06710	CS549_RS04390	CS387_RS07045	CS543_RS01650	CS544_RS06450	CS545_RS00315	CS546_RS05115	CS548_RS10570	CS550_RS09980	CS059_RS03550	CS374_RS05060	CS388_RS05510	CF002_RS09975	CF001_RS20285	CF003_RS20380	B0493_RS06555	B0492_RS05480	B0490_RS00800
PgPan_0674	CLI74_RS06705		AAA family ATPase	27	27	1	1	675	1	1119	2285	2285	2285	1	27	27	PGN_1992	PG_2047	HMPREF1555_RS07910	SJDPG2_RS04765	EG14_RS01645	PGA7_RS09140	PGJ_RS09150	PGF_RS09515	PGS_RS09080	AT291_RS05945	CBG53_RS08845	CLI74_RS06705	CS549_RS04395	CS387_RS07050	CS543_RS01655	CS544_RS06445	CS545_RS00310	CS546_RS05120	CS548_RS10565	CS550_RS09975	CS059_RS03555	CS374_RS05055	CS388_RS05505	CF002_RS09980	CF001_RS20290	CF003_RS20385	B0493_RS06560	B0492_RS05485	B0490_RS00795
PgPan_0675	PGJ_RS09155		hypothetical protein	27	27	1	1	676	1	1120	380	380	380	1	27	27	PGN_1993	PG_2048	HMPREF1555_RS07915	SJDPG2_RS04760	EG14_RS01650	PGA7_RS09145	PGJ_RS09155	PGF_RS09520	PGS_RS09085	AT291_RS05940	CBG53_RS08850	CLI74_RS06700	CS549_RS04400	CS387_RS07055	CS543_RS01660	CS544_RS06440	CS545_RS00305	CS546_RS05125	CS548_RS10560	CS550_RS09970	CS059_RS03560	CS374_RS05050	CS388_RS05500	CF002_RS09985	CF001_RS20295	CF003_RS20390	B0493_RS06565	B0492_RS05490	B0490_RS00790
PgPan_0676	PGA7_RS09150		hypothetical protein	27	27	1	1	677	1	1121	377	407	378	1	27	27	PGN_1994	PG_2049	HMPREF1555_RS07920	SJDPG2_RS04755	EG14_RS01655	PGA7_RS09150	PGJ_RS09160	PGF_RS09525	PGS_RS09090	AT291_RS05935	CBG53_RS08855	CLI74_RS06695	CS549_RS04405	CS387_RS07060	CS543_RS01665	CS544_RS06435	CS545_RS00300	CS546_RS05130	CS548_RS10555	CS550_RS09965	CS059_RS03565	CS374_RS05045	CS388_RS05495	CF002_RS09990	CF001_RS20300	CF003_RS20395	B0493_RS06570	B0492_RS05495	B0490_RS00785
PgPan_0677	CF001_RS20305		hypothetical protein	27	27	1	1	678	1	1122	275	275	275	1	27	27	PGN_1995	PG_2050	HMPREF1555_RS07925	SJDPG2_RS04750	EG14_RS01660	PGA7_RS09155	PGJ_RS09165	PGF_RS09530	PGS_RS09095	AT291_RS05930	CBG53_RS08860	CLI74_RS06690	CS549_RS04410	CS387_RS07065	CS543_RS01670	CS544_RS06430	CS545_RS00295	CS546_RS05135	CS548_RS10550	CS550_RS09960	CS059_RS03570	CS374_RS05040	CS388_RS05490	CF002_RS09995	CF001_RS20305	CF003_RS20400	B0493_RS06575	B0492_RS05500	B0490_RS00780
PgPan_0678	HMPREF1555_RS07930		4-hydroxy-tetrahydrodipicolinate synthase	27	27	1	1	679	1	1123	893	893	893	1	27	27	PGN_1996	PG_2052	HMPREF1555_RS07930	SJDPG2_RS04745	EG14_RS01665	PGA7_RS09160	PGJ_RS09170	PGF_RS09535	PGS_RS09100	AT291_RS05925	CBG53_RS08865	CLI74_RS06685	CS549_RS04415	CS387_RS07070	CS543_RS01675	CS544_RS06425	CS545_RS00290	CS546_RS05140	CS548_RS10545	CS550_RS09955	CS059_RS03575	CS374_RS05035	CS388_RS05485	CF002_RS10000	CF001_RS20310	CF003_RS20405	B0493_RS06580	B0492_RS05505	B0490_RS00775
PgPan_0679	bioD		ATP-dependent dethiobiotin synthetase BioD	27	27	1	1	680	1	1124	653	653	653	1	27	27	PGN_1997	PG_2053	HMPREF1555_RS07935	SJDPG2_RS04740	EG14_RS01670	PGA7_RS09165	PGJ_RS09175	PGF_RS09540	PGS_RS09105	AT291_RS05920	CBG53_RS08870	CLI74_RS06680	CS549_RS04420	CS387_RS07075	CS543_RS01680	CS544_RS06420	CS545_RS00285	CS546_RS05145	CS548_RS10540	CS550_RS09950	CS059_RS03580	CS374_RS05030	CS388_RS05480	CF002_RS10005	CF001_RS20315	CF003_RS20410	B0493_RS06585	B0492_RS05510	B0490_RS00770
PgPan_0680	CS059_RS03585		OmpA family protein	27	27	1	1	681	1	1125	671	695	671	1	27	27	PGN_1998	PG_2054	HMPREF1555_RS07940	SJDPG2_RS04735	EG14_RS01675	PGA7_RS09170	PGJ_RS09180	PGF_RS09545	PGS_RS09110	AT291_RS05915	CBG53_RS08875	CLI74_RS06675	CS549_RS04425	CS387_RS07080	CS543_RS01685	CS544_RS06415	CS545_RS00280	CS546_RS05150	CS548_RS10535	CS550_RS09945	CS059_RS03585	CS374_RS05025	CS388_RS05475	CF002_RS10010	CF001_RS20320	CF003_RS20415	B0493_RS06590	B0492_RS05515	B0490_RS00765
PgPan_0681	CBG53_RS08880		dihydroorotate dehydrogenase-like protein	27	27	1	1	682	1	1126	980	980	980	1	27	27	PGN_1999	PG_2055	HMPREF1555_RS07945	SJDPG2_RS04730	EG14_RS01680	PGA7_RS09175	PGJ_RS09185	PGF_RS09550	PGS_RS09115	AT291_RS05910	CBG53_RS08880	CLI74_RS06670	CS549_RS04430	CS387_RS07085	CS543_RS01690	CS544_RS06410	CS545_RS00275	CS546_RS05155	CS548_RS10530	CS550_RS09940	CS059_RS03590	CS374_RS05020	CS388_RS05470	CF002_RS10015	CF001_RS20325	CF003_RS20420	B0493_RS06595	B0492_RS05520	B0490_RS00760
PgPan_0682	CLI74_RS11065		DUF1661 domain-containing protein	21	21	1	1	683	1	1127	140	146	143	1	21	21	--	--	--	--	EG14_RS11410	PGA7_RS10790	PGJ_RS11320	PGF_RS11255	PGS_RS10500	--	CBG53_RS11180	CLI74_RS11065	CS549_RS10690	CS387_RS11545	--	CS544_RS10970	CS545_RS10730	CS546_RS11440	CS548_RS01365	CS550_RS10760	CS059_RS11285	CS374_RS11140	CS388_RS10305	CF002_RS10030	CF001_RS21065	CF003_RS21540	--	B0492_RS11850	--
PgPan_0683	CS059_RS03610		IS3 family transposase	5	5	1	1	684	1	1128	357	357	357	1	5	5	--	--	--	--	--	PGA7_RS10795	PGJ_RS10765	--	--	--	--	--	--	CS387_RS07110	--	--	--	--	--	--	CS059_RS03610	--	--	--	--	CF003_RS20435	--	--	--
PgPan_0684	CS388_RS05145		thymidylate synthase	27	27	1	1	685	1	1129	794	794	794	1	27	27	PGN_2062	PG_2060	HMPREF1555_RS07420	SJDPG2_RS07660	EG14_RS02000	PGA7_RS09205	PGJ_RS09220	PGF_RS09865	PGS_RS09420	AT291_RS08165	CBG53_RS08465	CLI74_RS09350	CS549_RS04770	CS387_RS07125	CS543_RS00875	CS544_RS06015	CS545_RS10670	CS546_RS06255	CS548_RS01350	CS550_RS09600	CS059_RS03625	CS374_RS04985	CS388_RS05145	CF002_RS10350	CF001_RS20650	CF003_RS20450	B0493_RS01010	B0492_RS11245	B0490_RS07880
PgPan_0685	CS548_RS01345		dihydrofolate reductase	27	27	1	1	686	1	1130	488	488	488	1	27	27	PGN_2061	PG_2061	HMPREF1555_RS07425	SJDPG2_RS07665	EG14_RS01995	PGA7_RS09210	PGJ_RS09225	PGF_RS09860	PGS_RS09415	AT291_RS08170	CBG53_RS08460	CLI74_RS09345	CS549_RS04765	CS387_RS07130	CS543_RS00880	CS544_RS06020	CS545_RS10675	CS546_RS06250	CS548_RS01345	CS550_RS09605	CS059_RS03630	CS374_RS04980	CS388_RS05150	CF002_RS10345	CF001_RS20645	CF003_RS20455	B0493_RS01015	B0492_RS11250	B0490_RS07875
PgPan_0686	HMPREF1555_RS07430		histidine--tRNA ligase	27	27	1	1	687	1	1131	1364	1364	1364	1	27	27	PGN_2060	PG_2062	HMPREF1555_RS07430	SJDPG2_RS07670	EG14_RS01990	PGA7_RS09215	PGJ_RS09230	PGF_RS09855	PGS_RS09410	AT291_RS08175	CBG53_RS08455	CLI74_RS09340	CS549_RS04760	CS387_RS07135	CS543_RS00885	CS544_RS06025	CS545_RS10680	CS546_RS06245	CS548_RS01340	CS550_RS09610	CS059_RS03635	CS374_RS04975	CS388_RS05155	CF002_RS10340	CF001_RS20640	CF003_RS20460	B0493_RS01020	B0492_RS11255	B0490_RS07870
PgPan_0687	PGS_RS10525		DUF1661 domain-containing protein	27	27	1	1	688	1	1132	404	455	417	1	27	27	PGN_2058	PG_2064	HMPREF1555_RS07440	SJDPG2_RS07680	EG14_RS01980	PGA7_RS10805	PGJ_RS10780	PGF_RS09845	PGS_RS10525	AT291_RS08185	CBG53_RS08445	CLI74_RS09330	CS549_RS04750	CS387_RS07145	CS543_RS00895	CS544_RS06035	CS545_RS10690	CS546_RS06235	CS548_RS01330	CS550_RS09620	CS059_RS03645	CS374_RS04965	CS388_RS05165	CF002_RS10330	CF001_RS20630	CF003_RS20470	B0493_RS01030	B0492_RS11265	B0490_RS07860
PgPan_0688	rlmN		23S rRNA (adenine(2503)-C(2))-methyltransferase RlmN	26	26	1	1	689	1	1133	1058	1058	1058	1	26	26	PGN_2057	PG_2065	HMPREF1555_RS07445	SJDPG2_RS07685	EG14_RS01975	PGA7_RS09230	PGJ_RS09240	PGF_RS09840	PGS_RS09395	AT291_RS08190	CBG53_RS08440	CLI74_RS09325	CS549_RS04745	CS387_RS07150	CS543_RS00900	CS544_RS06040	--	CS546_RS06230	CS548_RS01325	CS550_RS09625	CS059_RS03650	CS374_RS04960	CS388_RS05170	CF002_RS10325	CF001_RS20625	CF003_RS20475	B0493_RS01035	B0492_RS11270	B0490_RS07855
PgPan_0689	CF001_RS20620		DUF4837 family protein	27	27	1	1	690	1	1134	1055	1055	1055	1	27	27	PGN_2056	PG_2066	HMPREF1555_RS07450	SJDPG2_RS07690	EG14_RS01970	PGA7_RS09235	PGJ_RS09245	PGF_RS09835	PGS_RS09390	AT291_RS08195	CBG53_RS08435	CLI74_RS09320	CS549_RS04740	CS387_RS07155	CS543_RS00905	CS544_RS06045	CS545_RS10700	CS546_RS06225	CS548_RS01320	CS550_RS09630	CS059_RS03655	CS374_RS04955	CS388_RS05175	CF002_RS10320	CF001_RS20620	CF003_RS20480	B0493_RS01040	B0492_RS11275	B0490_RS07850
PgPan_0690	pdxA		4-hydroxythreonine-4-phosphate dehydrogenase PdxA	27	27	1	1	691	1	1135	1097	1097	1097	1	27	27	PGN_2055	PG_2067	HMPREF1555_RS07455	SJDPG2_RS07695	EG14_RS01965	PGA7_RS09240	PGJ_RS09250	PGF_RS09830	PGS_RS09385	AT291_RS08200	CBG53_RS08430	CLI74_RS09315	CS549_RS04735	CS387_RS07160	CS543_RS00910	CS544_RS06050	CS545_RS10705	CS546_RS06220	CS548_RS01315	CS550_RS09635	CS059_RS03660	CS374_RS04950	CS388_RS05180	CF002_RS10315	CF001_RS20615	CF003_RS20485	B0493_RS01045	B0492_RS11280	B0490_RS07845
PgPan_0691	AT291_RS08205		adenylyltransferase/cytidyltransferase family protein	27	27	1	1	692	1	1136	458	458	458	1	27	27	PGN_2054	PG_2068	HMPREF1555_RS07460	SJDPG2_RS07700	EG14_RS01960	PGA7_RS09245	PGJ_RS09255	PGF_RS09825	PGS_RS09380	AT291_RS08205	CBG53_RS08425	CLI74_RS09310	CS549_RS04730	CS387_RS07165	CS543_RS00915	CS544_RS06055	CS545_RS10710	CS546_RS06215	CS548_RS01310	CS550_RS09640	CS059_RS03665	CS374_RS04945	CS388_RS05185	CF002_RS10310	CF001_RS20610	CF003_RS20490	B0493_RS01050	B0492_RS11285	B0490_RS07840
PgPan_0692	CS549_RS04725		SDR family oxidoreductase	27	27	1	1	693	1	1137	731	731	731	1	27	27	PGN_2053	PG_2069	HMPREF1555_RS07465	SJDPG2_RS07705	EG14_RS01955	PGA7_RS09250	PGJ_RS09260	PGF_RS09820	PGS_RS09375	AT291_RS08210	CBG53_RS08420	CLI74_RS09305	CS549_RS04725	CS387_RS07170	CS543_RS00920	CS544_RS06060	CS545_RS10715	CS546_RS06210	CS548_RS01305	CS550_RS09645	CS059_RS03670	CS374_RS04940	CS388_RS05190	CF002_RS10305	CF001_RS20605	CF003_RS20495	B0493_RS01055	B0492_RS11290	B0490_RS07835
PgPan_0693	CBG53_RS08415		CDP-alcohol phosphatidyltransferase family protein	26	26	1	1	694	1	1138	926	926	926	1	26	26	PGN_2052	PG_2070	HMPREF1555_RS07470	SJDPG2_RS07710	EG14_RS01950	PGA7_RS09255	PGJ_RS09265	PGF_RS09815	PGS_RS09370	AT291_RS08215	CBG53_RS08415	CLI74_RS09300	CS549_RS04720	CS387_RS07175	CS543_RS00925	CS544_RS06065	--	CS546_RS06205	CS548_RS01300	CS550_RS09650	CS059_RS03675	CS374_RS04935	CS388_RS05195	CF002_RS10300	CF001_RS20600	CF003_RS20500	B0493_RS01060	B0492_RS11295	B0490_RS07830
PgPan_0694	CF001_RS20595		hypothetical protein	26	26	1	1	695	1	1139	860	860	860	1	26	26	PGN_2051	PG_2071	HMPREF1555_RS07475	SJDPG2_RS07715	EG14_RS01945	PGA7_RS09260	PGJ_RS09270	PGF_RS09810	--	AT291_RS08220	CBG53_RS08410	CLI74_RS09295	CS549_RS04715	CS387_RS07180	CS543_RS00930	CS544_RS06070	CS545_RS00010	CS546_RS06200	CS548_RS01295	CS550_RS09655	CS059_RS03680	CS374_RS04930	CS388_RS05200	CF002_RS10295	CF001_RS20595	CF003_RS20505	B0493_RS01065	B0492_RS11300	B0490_RS07825
PgPan_0695	CS548_RS01290		UvrD-helicase domain-containing protein	26	26	1	1	696	1	1140	3221	3308	3230	1	26	26	PGN_2050	PG_2072	HMPREF1555_RS07480	SJDPG2_RS07720	EG14_RS01940	--	PGJ_RS09275	PGF_RS09805	PGS_RS09365	AT291_RS08225	CBG53_RS08405	CLI74_RS09290	CS549_RS04710	CS387_RS07185	CS543_RS00935	CS544_RS06075	CS545_RS00015	CS546_RS06195	CS548_RS01290	CS550_RS09660	CS059_RS03685	CS374_RS04925	CS388_RS05205	CF002_RS10290	CF001_RS20590	CF003_RS20510	B0493_RS01070	B0492_RS11305	B0490_RS07820
PgPan_0696	PGS_RS09335		hypothetical protein	3	3	1	1	697	1	1141	296	380	336	1	3	3	--	--	--	--	--	--	PGJ_RS09305	--	PGS_RS09335	--	--	--	CS549_RS04675	--	--	--	--	--	--	--	--	--	--	--	--	--	--	--	--
PgPan_0697	PGS_RS00975		hypothetical protein	21	21	1	1	698	1	1142	359	407	385	1	21	21	PGN_0213	PG_2077	HMPREF1555_RS08260	SJDPG2_RS08455	EG14_RS02920	PGA7_RS09300	PGJ_RS09310	PGF_RS00990	PGS_RS00975	--	CBG53_RS10620	CLI74_RS03530	CS549_RS05710	CS387_RS08445	CS543_RS11280	--	CS545_RS09675	--	CS548_RS01250	--	--	CS374_RS03695	CS388_RS04150	--	CF001_RS11095	CF003_RS20545	B0493_RS00710	B0492_RS10315	B0490_RS02615
PgPan_0698	PGJ_RS09315		ATP-binding protein	27	27	1	1	699	1	1143	1169	1172	1171	1	27	27	PGN_0211	PG_2078	HMPREF1555_RS08255	SJDPG2_RS08450	EG14_RS02915	PGA7_RS09305	PGJ_RS09315	PGF_RS00980	PGS_RS00970	AT291_RS06520	CBG53_RS10625	CLI74_RS03535	CS549_RS05705	CS387_RS08440	CS543_RS11285	CS544_RS05030	CS545_RS09680	CS546_RS06145	CS548_RS01245	CS550_RS08645	CS059_RS05195	CS374_RS03700	CS388_RS04155	CF002_RS07900	CF001_RS11080	CF003_RS20550	B0493_RS00705	B0492_RS10310	B0490_RS02610
PgPan_0699	B0493_RS00700		hypothetical protein	26	26	1	1	700	1	1144	476	476	476	1	26	26	PGN_0132	PG_2079	HMPREF1555_RS08250	SJDPG2_RS08445	EG14_RS02530	PGA7_RS09310	PGJ_RS09320	PGF_RS00610	--	AT291_RS06515	CBG53_RS06300	CLI74_RS03540	CS549_RS05700	CS387_RS08435	CS543_RS11290	CS544_RS05035	CS545_RS09685	CS546_RS06140	CS548_RS01240	CS550_RS08650	CS059_RS05190	CS374_RS03705	CS388_RS04160	CF002_RS08415	CF001_RS10665	CF003_RS20555	B0493_RS00700	B0492_RS10305	B0490_RS02605
PgPan_0700	SJDPG2_RS08440		adenosylmethionine--8-amino-7-oxononanoate transaminase	27	27	1	1	701	1	1145	1301	1301	1301	1	27	27	PGN_0133	PG_2080	HMPREF1555_RS08245	SJDPG2_RS08440	EG14_RS02535	PGA7_RS09315	PGJ_RS09325	PGF_RS00615	PGS_RS00960	AT291_RS06510	CBG53_RS06295	CLI74_RS03545	CS549_RS05695	CS387_RS08430	CS543_RS11295	CS544_RS05040	CS545_RS09690	CS546_RS06135	CS548_RS01235	CS550_RS08655	CS059_RS05185	CS374_RS03710	CS388_RS04165	CF002_RS08410	CF001_RS10670	CF003_RS20560	B0493_RS00695	B0492_RS10300	B0490_RS02600
PgPan_0701	bioB		biotin synthase BioB	27	27	1	1	702	1	1146	992	992	992	1	27	27	PGN_0134	PG_2081	HMPREF1555_RS08240	SJDPG2_RS08435	EG14_RS02540	PGA7_RS09320	PGJ_RS09330	PGF_RS00620	PGS_RS00955	AT291_RS06505	CBG53_RS06290	CLI74_RS03550	CS549_RS05690	CS387_RS08425	CS543_RS11300	CS544_RS05045	CS545_RS09695	CS546_RS06130	CS548_RS01230	CS550_RS08660	CS059_RS05180	CS374_RS03715	CS388_RS04170	CF002_RS08405	CF001_RS10675	CF003_RS20565	B0493_RS00690	B0492_RS10295	B0490_RS02595
PgPan_0702	SJDPG2_RS08430		peptide MFS transporter	20	20	1	1	703	1	1147	1532	1532	1532	1	20	20	--	--	HMPREF1555_RS08235	SJDPG2_RS08430	--	--	PGJ_RS09335	--	PGS_RS00950	AT291_RS06500	--	CLI74_RS03555	CS549_RS05685	CS387_RS08420	--	CS544_RS05050	CS545_RS09700	CS546_RS06125	CS548_RS01225	CS550_RS08665	CS059_RS05175	CS374_RS03720	CS388_RS04175	CF002_RS08400	--	--	B0493_RS00685	B0492_RS10290	B0490_RS02590
PgPan_0703	EG14_RS02550		DUF4831 family protein	27	27	1	1	704	1	1148	1091	1091	1091	1	27	27	PGN_0136	PG_2083	HMPREF1555_RS08230	SJDPG2_RS08425	EG14_RS02550	PGA7_RS09330	PGJ_RS09340	PGF_RS00630	PGS_RS00945	AT291_RS06495	CBG53_RS06280	CLI74_RS03560	CS549_RS05680	CS387_RS08415	CS543_RS11310	CS544_RS05055	CS545_RS09705	CS546_RS06120	CS548_RS01220	CS550_RS08670	CS059_RS05170	CS374_RS03725	CS388_RS04180	CF002_RS08395	CF001_RS10685	CF003_RS20575	B0493_RS00680	B0492_RS10285	B0490_RS02585
PgPan_0704	trpS		tryptophan--tRNA ligase	27	27	1	1	705	1	1149	983	983	983	1	27	27	PGN_0137	PG_2085	HMPREF1555_RS08220	SJDPG2_RS05290	EG14_RS02560	PGA7_RS09340	PGJ_RS09345	PGF_RS00640	PGS_RS00935	AT291_RS06485	CBG53_RS06270	CLI74_RS03565	CS549_RS05670	CS387_RS08410	CS543_RS11320	CS544_RS05065	CS545_RS09715	CS546_RS06115	CS548_RS01215	CS550_RS08680	CS059_RS05165	CS374_RS03745	CS388_RS04190	CF002_RS08385	CF001_RS10695	CF003_RS20585	B0493_RS00670	B0492_RS10275	B0490_RS02575
PgPan_0705	SJDPG2_RS05295		DUF3127 domain-containing protein	27	27	1	1	706	1	1150	419	419	419	1	27	27	PGN_0138	PG_2086	HMPREF1555_RS08215	SJDPG2_RS05295	EG14_RS02565	PGA7_RS09345	PGJ_RS09350	PGF_RS00645	PGS_RS00930	AT291_RS06480	CBG53_RS06265	CLI74_RS03570	CS549_RS05665	CS387_RS08405	CS543_RS11325	CS544_RS05070	CS545_RS09720	CS546_RS06110	CS548_RS01210	CS550_RS08685	CS059_RS05160	CS374_RS03750	CS388_RS04195	CF002_RS08380	CF001_RS10700	CF003_RS20590	B0493_RS00665	B0492_RS10270	B0490_RS02570
PgPan_0706	rlmH		23S rRNA (pseudouridine(1915)-N(3))-methyltransferase RlmH	27	27	1	1	707	1	1151	473	473	473	1	27	27	PGN_0139	PG_2087	HMPREF1555_RS08210	SJDPG2_RS05300	EG14_RS02570	PGA7_RS09350	PGJ_RS09355	PGF_RS00650	PGS_RS00925	AT291_RS06475	CBG53_RS06260	CLI74_RS03575	CS549_RS05660	CS387_RS08400	CS543_RS11330	CS544_RS05075	CS545_RS09725	CS546_RS06105	CS548_RS01205	CS550_RS08690	CS059_RS05155	CS374_RS03755	CS388_RS04200	CF002_RS08375	CF001_RS10705	CF003_RS20595	B0493_RS00660	B0492_RS10265	B0490_RS02565
PgPan_0707	msrB		peptide-methionine (R)-S-oxide reductase MsrB	27	27	1	1	708	1	1152	1058	1076	1058	1	27	27	PGN_0140	PG_2088	HMPREF1555_RS08205	SJDPG2_RS05305	EG14_RS02575	PGA7_RS09355	PGJ_RS09360	PGF_RS00655	PGS_RS00920	AT291_RS06470	CBG53_RS06255	CLI74_RS03580	CS549_RS05655	CS387_RS08395	CS543_RS11335	CS544_RS05080	CS545_RS09730	CS546_RS06100	CS548_RS01200	CS550_RS08695	CS059_RS05150	CS374_RS03760	CS388_RS04205	CF002_RS08370	CF001_RS10710	CF003_RS20600	B0493_RS00655	B0492_RS10260	B0490_RS02560
PgPan_0708	PGA7_RS09360		hypothetical protein	27	27	1	1	709	1	1153	1184	1184	1184	1	27	27	PGN_0141	PG_2089	HMPREF1555_RS08200	SJDPG2_RS05310	EG14_RS02580	PGA7_RS09360	PGJ_RS09365	PGF_RS00660	PGS_RS00915	AT291_RS06465	CBG53_RS06250	CLI74_RS03585	CS549_RS05650	CS387_RS08390	CS543_RS11340	CS544_RS05085	CS545_RS09735	CS546_RS06095	CS548_RS01195	CS550_RS08700	CS059_RS05145	CS374_RS03765	CS388_RS04210	CF002_RS08365	CF001_RS10715	CF003_RS20605	B0493_RS00650	B0492_RS10255	B0490_RS02555
PgPan_0709	CS546_RS06090		cation transporter	27	27	1	1	710	1	1154	908	908	908	1	27	27	PGN_0142	PG_2090	HMPREF1555_RS08195	SJDPG2_RS05315	EG14_RS02585	PGA7_RS09365	PGJ_RS09370	PGF_RS00665	PGS_RS00910	AT291_RS06460	CBG53_RS06245	CLI74_RS03590	CS549_RS05645	CS387_RS08385	CS543_RS11345	CS544_RS05090	CS545_RS09740	CS546_RS06090	CS548_RS01190	CS550_RS08705	CS059_RS05140	CS374_RS03770	CS388_RS04215	CF002_RS08360	CF001_RS10720	CF003_RS20610	B0493_RS00645	B0492_RS10250	B0490_RS02550
PgPan_0710	folB		dihydroneopterin aldolase	27	27	1	1	711	1	1155	353	353	353	1	27	27	PGN_0143	PG_2091	HMPREF1555_RS08190	SJDPG2_RS05320	EG14_RS02590	PGA7_RS09370	PGJ_RS09375	PGF_RS00670	PGS_RS00905	AT291_RS06455	CBG53_RS06240	CLI74_RS03595	CS549_RS05640	CS387_RS08380	CS543_RS11350	CS544_RS05095	CS545_RS09745	CS546_RS06085	CS548_RS01185	CS550_RS08710	CS059_RS05135	CS374_RS03775	CS388_RS04220	CF002_RS08355	CF001_RS10725	CF003_RS20615	B0493_RS00640	B0492_RS10245	B0490_RS02545
PgPan_0711	CF003_RS20620		DUF5103 domain-containing protein	27	27	1	1	712	1	1156	1259	1262	1259	1	27	27	PGN_0144	PG_2092	HMPREF1555_RS08185	SJDPG2_RS05325	EG14_RS02595	PGA7_RS09375	PGJ_RS09380	PGF_RS00675	PGS_RS00900	AT291_RS06450	CBG53_RS06235	CLI74_RS03600	CS549_RS05635	CS387_RS08375	CS543_RS11355	CS544_RS05100	CS545_RS09750	CS546_RS06075	CS548_RS01175	CS550_RS08715	CS059_RS05130	CS374_RS03780	CS388_RS04225	CF002_RS08350	CF001_RS10730	CF003_RS20620	B0493_RS00635	B0492_RS10240	B0490_RS02540
PgPan_0712	CS388_RS04230		translocation/assembly module TamB	26	26	1	1	713	1	1157	4544	4547	4546	1	26	26	PGN_0145	PG_2094	HMPREF1555_RS08180	SJDPG2_RS05330	EG14_RS02600	PGA7_RS09380	PGJ_RS09385	PGF_RS00680	PGS_RS00895	AT291_RS06445	CBG53_RS06225	CLI74_RS03610	CS549_RS05625	CS387_RS08360	--	CS544_RS05105	CS545_RS09755	CS546_RS06065	CS548_RS01165	CS550_RS08725	CS059_RS05120	CS374_RS03785	CS388_RS04230	CF002_RS08340	CF001_RS10735	CF003_RS20625	B0493_RS00630	B0492_RS10230	B0490_RS02535
PgPan_0713	CS059_RS05115		BamA/TamA family outer membrane protein	27	27	1	1	714	1	1158	2327	2327	2327	1	27	27	PGN_0147	PG_2095	HMPREF1555_RS02105	SJDPG2_RS05335	EG14_RS02605	PGA7_RS09385	PGJ_RS09390	PGF_RS00685	PGS_RS00890	AT291_RS02605	CBG53_RS06220	CLI74_RS03615	CS549_RS05620	CS387_RS08355	CS543_RS00010	CS544_RS05120	CS545_RS09760	CS546_RS06060	CS548_RS01160	CS550_RS08730	CS059_RS05115	CS374_RS03790	CS388_RS04235	CF002_RS08335	CF001_RS10740	CF003_RS20630	B0493_RS00625	B0492_RS07690	B0490_RS02530
PgPan_0714	CS543_RS00015		AsmA family protein	27	27	1	1	715	1	1159	4790	4790	4790	1	27	27	PGN_0148	PG_2096	HMPREF1555_RS02110	SJDPG2_RS05340	EG14_RS02610	PGA7_RS09390	PGJ_RS09395	PGF_RS00690	PGS_RS00885	AT291_RS02610	CBG53_RS06215	CLI74_RS03620	CS549_RS05615	CS387_RS08350	CS543_RS00015	CS544_RS05125	CS545_RS09765	CS546_RS06055	CS548_RS01155	CS550_RS08735	CS059_RS05110	CS374_RS03795	CS388_RS04240	CF002_RS08330	CF001_RS10745	CF003_RS20635	B0493_RS00620	B0492_RS07685	B0490_RS02525
PgPan_0715	prs		ribose-phosphate pyrophosphokinase	27	27	1	1	716	1	1160	941	941	941	1	27	27	PGN_0149	PG_2097	HMPREF1555_RS02115	SJDPG2_RS05345	EG14_RS02615	PGA7_RS09395	PGJ_RS09400	PGF_RS00695	PGS_RS00880	AT291_RS02615	CBG53_RS06210	CLI74_RS03625	CS549_RS05610	CS387_RS08345	CS543_RS00020	CS544_RS05130	CS545_RS09770	CS546_RS06050	CS548_RS01150	CS550_RS08740	CS059_RS05105	CS374_RS03800	CS388_RS04245	CF002_RS08325	CF001_RS10750	CF003_RS20640	B0493_RS00615	B0492_RS07680	B0490_RS02520
PgPan_0716	PGA7_RS09400		DEAD/DEAH box helicase	27	27	1	1	717	1	1161	1274	1283	1281	1	27	27	PGN_0150	PG_2099	HMPREF1555_RS02120	SJDPG2_RS05350	EG14_RS02620	PGA7_RS09400	PGJ_RS09405	PGF_RS00700	PGS_RS00875	AT291_RS02620	CBG53_RS06205	CLI74_RS03630	CS549_RS05605	CS387_RS08340	CS543_RS00025	CS544_RS05135	CS545_RS09775	CS546_RS06045	CS548_RS01145	CS550_RS08745	CS059_RS05100	CS374_RS03805	CS388_RS04250	CF002_RS08320	CF001_RS10755	CF003_RS20645	B0493_RS00610	B0492_RS07675	B0490_RS02515
PgPan_0717	PGF_RS00705		hypothetical protein	27	27	1	1	718	1	1162	974	974	974	1	27	27	PGN_0151	PG_2101	HMPREF1555_RS02130	SJDPG2_RS05355	EG14_RS02625	PGA7_RS09410	PGJ_RS09410	PGF_RS00705	PGS_RS00870	AT291_RS02630	CBG53_RS06200	CLI74_RS03640	CS549_RS05590	CS387_RS08330	CS543_RS00035	CS544_RS05150	CS545_RS09785	CS546_RS06040	CS548_RS01135	CS550_RS08755	CS059_RS05090	CS374_RS03815	CS388_RS04260	CF002_RS08310	CF001_RS10765	CF003_RS20660	B0493_RS00600	B0492_RS07670	B0490_RS02500
PgPan_0718	CF001_RS10770		T9SS type A sorting domain-containing protein	16	16	1	1	719	1	1163	1622	1622	1622	1	16	16	PGN_0152	--	--	--	EG14_RS02630	--	PGJ_RS09415	PGF_RS00710	PGS_RS00865	--	CBG53_RS06195	CLI74_RS03645	CS549_RS05585	--	--	--	--	CS546_RS06035	CS548_RS01130	CS550_RS08760	CS059_RS05085	CS374_RS03820	--	CF002_RS08305	CF001_RS10770	--	B0493_RS00595	B0492_RS07665	--
PgPan_0719	SJDPG2_RS01920		T9SS type A sorting domain-containing protein	8	8	1	1	720	1	1164	1589	1589	1589	1	8	8	--	--	--	SJDPG2_RS01920	--	--	PGJ_RS09420	--	--	--	--	--	CS549_RS05580	--	--	--	CS545_RS09790	--	--	--	--	CS374_RS03825	CS388_RS04265	CF002_RS08300	--	--	--	B0492_RS07660	--
PgPan_0720	EG14_RS02645		hypothetical protein	26	26	1	1	721	1	1165	560	560	560	1	26	26	PGN_0154	PG_2105	HMPREF1555_RS02145	SJDPG2_RS01935	EG14_RS02645	PGA7_RS09425	PGJ_RS09435	PGF_RS00720	PGS_RS00845	AT291_RS02645	CBG53_RS06185	CLI74_RS03655	CS549_RS05565	CS387_RS08315	CS543_RS00050	CS544_RS05165	CS545_RS09805	CS546_RS06020	CS548_RS01120	CS550_RS08780	CS059_RS05075	CS374_RS03845	CS388_RS04280	CF002_RS08285	CF001_RS10780	CF003_RS20675	--	B0492_RS07645	B0490_RS02485
PgPan_0721	CS374_RS03850		PorT family protein	27	27	1	1	722	1	1166	680	683	682	1	27	27	PGN_0156	PG_2106	HMPREF1555_RS02150	SJDPG2_RS01940	EG14_RS02650	PGA7_RS09430	PGJ_RS09440	PGF_RS00725	PGS_RS00840	AT291_RS02650	CBG53_RS06180	CLI74_RS03660	CS549_RS05560	CS387_RS08310	CS543_RS00055	CS544_RS05170	CS545_RS09810	CS546_RS06015	CS548_RS01115	CS550_RS08785	CS059_RS05070	CS374_RS03850	CS388_RS04285	CF002_RS08280	CF001_RS10785	CF003_RS20680	B0493_RS00580	B0492_RS07640	B0490_RS02480
PgPan_0722	thiH		2-iminoacetate synthase ThiH	27	27	1	1	723	1	1167	1112	1112	1112	1	27	27	PGN_0157	PG_2107	HMPREF1555_RS02155	SJDPG2_RS01945	EG14_RS02655	PGA7_RS09435	PGJ_RS09445	PGF_RS00730	PGS_RS00835	AT291_RS02655	CBG53_RS06175	CLI74_RS03665	CS549_RS05545	CS387_RS08305	CS543_RS00060	CS544_RS05175	CS545_RS09815	CS546_RS06010	CS548_RS01110	CS550_RS08790	CS059_RS05065	CS374_RS03855	CS388_RS04290	CF002_RS08275	CF001_RS10790	CF003_RS20685	B0493_RS00575	B0492_RS07635	B0490_RS02475
PgPan_0723	CS550_RS08795		thiazole synthase	27	27	1	1	724	1	1168	779	779	779	1	27	27	PGN_0158	PG_2108	HMPREF1555_RS02160	SJDPG2_RS01950	EG14_RS02660	PGA7_RS09440	PGJ_RS09450	PGF_RS00735	PGS_RS00830	AT291_RS02660	CBG53_RS06170	CLI74_RS03670	CS549_RS05540	CS387_RS08300	CS543_RS00065	CS544_RS05180	CS545_RS09820	CS546_RS06005	CS548_RS01105	CS550_RS08795	CS059_RS05060	CS374_RS03860	CS388_RS04295	CF002_RS08270	CF001_RS10795	CF003_RS20690	B0493_RS00570	B0492_RS07630	B0490_RS02470
PgPan_0724	CS387_RS08295		thiamine phosphate synthase	27	27	1	1	725	1	1169	1943	1943	1943	1	27	27	PGN_0159	PG_2109	HMPREF1555_RS02165	SJDPG2_RS01955	EG14_RS02665	PGA7_RS09445	PGJ_RS09455	PGF_RS00740	PGS_RS00825	AT291_RS02665	CBG53_RS06165	CLI74_RS03675	CS549_RS05535	CS387_RS08295	CS543_RS00070	CS544_RS05185	CS545_RS09825	CS546_RS06000	CS548_RS01100	CS550_RS08800	CS059_RS05055	CS374_RS03865	CS388_RS04300	CF002_RS08265	CF001_RS10800	CF003_RS20695	B0493_RS00565	B0492_RS07625	B0490_RS02465
PgPan_0725	thiC		phosphomethylpyrimidine synthase ThiC	27	27	1	1	726	1	1170	1763	1763	1763	1	27	27	PGN_0160	PG_2110	HMPREF1555_RS02170	SJDPG2_RS01960	EG14_RS02670	PGA7_RS09450	PGJ_RS09460	PGF_RS00745	PGS_RS00820	AT291_RS02670	CBG53_RS06160	CLI74_RS03680	CS549_RS05530	CS387_RS08290	CS543_RS00075	CS544_RS05190	CS545_RS09830	CS546_RS05995	CS548_RS01095	CS550_RS08805	CS059_RS05050	CS374_RS03870	CS388_RS04305	CF002_RS08260	CF001_RS10805	CF003_RS20700	B0493_RS00560	B0492_RS07620	B0490_RS02460
PgPan_0726	thiS		sulfur carrier protein ThiS	27	27	1	1	727	1	1171	200	200	200	1	27	27	PGN_0161	PG_2111	HMPREF1555_RS02175	SJDPG2_RS01965	EG14_RS02675	PGA7_RS09455	PGJ_RS09465	PGF_RS00750	PGS_RS00815	AT291_RS02675	CBG53_RS06155	CLI74_RS03685	CS549_RS05525	CS387_RS08285	CS543_RS00080	CS544_RS05195	CS545_RS09835	CS546_RS05990	CS548_RS01090	CS550_RS08810	CS059_RS05045	CS374_RS03875	CS388_RS04310	CF002_RS08255	CF001_RS10810	CF003_RS20705	B0493_RS00555	B0492_RS07615	B0490_RS02455
PgPan_0727	CS544_RS05225		IS3 family transposase	3	3	1	1	728	1	1172	357	357	357	1	3	3	--	--	--	--	--	--	PGJ_RS10795	--	--	--	--	--	--	--	CS543_RS00100	CS544_RS05225	--	--	--	--	--	--	--	--	--	--	--	--	--
PgPan_0728	CS387_RS08280		hypothetical protein	23	23	1	1	729	1	1173	770	779	770	1	23	23	PGN_0162	PG_2112	HMPREF1555_RS02185	SJDPG2_RS01970	EG14_RS02685	PGA7_RS09460	PGJ_RS09480	PGF_RS00755	PGS_RS00810	AT291_RS02680	CBG53_RS06150	CLI74_RS03690	CS549_RS05520	CS387_RS08280	CS543_RS00085	CS544_RS05200	--	CS546_RS05985	CS548_RS01085	CS550_RS08815	--	CS374_RS03885	--	CF002_RS08250	CF001_RS10815	CF003_RS20710	B0493_RS00550	--	B0490_RS02450
PgPan_0729	B0493_RS03165		T9SS type A sorting domain-containing protein	17	17	1	1	730	1	1174	308	956	735	1	17	17	--	--	--	SJDPG2_RS01975	EG14_RS02690	--	PGJ_RS09485	--	PGS_RS00800	AT291_RS02685	CBG53_RS06140	CLI74_RS03700	CS549_RS05515	CS387_RS08270	CS543_RS00095	--	--	CS546_RS05975	CS548_RS01075	--	CS059_RS04755	CS374_RS03890	--	CF002_RS08240	--	CF003_RS20715	B0493_RS03165	--	--
PgPan_0730	B0493_RS10280		DUF1661 domain-containing protein	27	27	1	1	731	1	1175	104	368	227	1	27	27	--	PG_2115	HMPREF1555_RS10635	SJDPG2_RS10900	EG14_RS11480	PGA7_RS09470	PGJ_RS11335	PGF_RS10935	PGS_RS09685	AT291_RS11335	CBG53_RS11070	CLI74_RS10920	CS549_RS05505	CS387_RS11595	CS543_RS00105	CS544_RS05685	CS545_RS09855	CS546_RS11425	CS548_RS11325	CS550_RS08830	CS059_RS04750	CS374_RS11070	CS388_RS04330	CF002_RS10740	CF001_RS10835	CF003_RS20720	B0493_RS10280	B0492_RS07595	B0490_RS10490
PgPan_0731	CS550_RS08835		hypothetical protein	23	23	1	1	732	1	1176	167	212	210	1	23	23	PGN_0166	PG_2116	HMPREF1555_RS10300	SJDPG2_RS10230	EG14_RS10655	PGA7_RS10815	PGJ_RS10805	PGF_RS10085	PGS_RS09680	AT291_RS10565	CBG53_RS06130	CLI74_RS03710	CS549_RS05500	CS387_RS08255	CS543_RS00110	CS544_RS05230	--	CS546_RS05965	CS548_RS01065	CS550_RS08835	--	CS374_RS03900	--	CF002_RS08230	CF001_RS10840	CF003_RS20725	B0493_RS03155	--	B0490_RS01115
PgPan_0732	CS545_RS09870		30S ribosomal protein S16	27	27	1	1	733	1	1177	578	578	578	1	27	27	PGN_0167	PG_2117	HMPREF1555_RS07685	SJDPG2_RS01980	EG14_RS02695	PGA7_RS09475	PGJ_RS09495	PGF_RS00765	PGS_RS00790	AT291_RS02700	CBG53_RS06125	CLI74_RS03715	CS549_RS05495	CS387_RS08250	CS543_RS00115	CS544_RS05235	CS545_RS09870	CS546_RS05960	CS548_RS01060	CS550_RS08840	CS059_RS04740	CS374_RS03905	CS388_RS04345	CF002_RS08225	CF001_RS10845	CF003_RS20730	B0493_RS03150	B0492_RS07580	B0490_RS01120
PgPan_0733	PGJ_RS09500		ISAs1 family transposase	1	1	1	1	734	1	1178	1133	1133	1133	1	1	1	--	--	--	--	--	--	PGJ_RS09500	--	--	--	--	--	--	--	--	--	--	--	--	--	--	--	--	--	--	--	--	--	--
PgPan_0734	CS059_RS04730		Gfo/Idh/MocA family oxidoreductase	26	26	1	1	735	1	1179	971	971	971	1	26	26	PGN_0168	PG_2119	HMPREF1555_RS07680	SJDPG2_RS01985	--	PGA7_RS09480	PGJ_RS09505	PGF_RS00770	PGS_RS00785	AT291_RS02710	CBG53_RS06115	CLI74_RS03725	CS549_RS05485	CS387_RS08240	CS543_RS00125	CS544_RS05245	CS545_RS09880	CS546_RS05950	CS548_RS01050	CS550_RS08850	CS059_RS04730	CS374_RS03915	CS388_RS04355	CF002_RS08215	CF001_RS10850	CF003_RS20735	B0493_RS03140	B0492_RS07570	B0490_RS01130
PgPan_0735	HMPREF1555_RS07675		MBL fold metallo-hydrolase	27	27	1	1	736	1	1180	809	815	809	1	27	27	PGN_0169	PG_2120	HMPREF1555_RS07675	SJDPG2_RS01990	EG14_RS02705	PGA7_RS09485	PGJ_RS09510	PGF_RS00775	PGS_RS00780	AT291_RS02715	CBG53_RS06110	CLI74_RS03730	CS549_RS05480	CS387_RS08235	CS543_RS00130	CS544_RS05250	CS545_RS09885	CS546_RS05945	CS548_RS01045	CS550_RS08855	CS059_RS04725	CS374_RS03920	CS388_RS04360	CF002_RS08210	CF001_RS10855	CF003_RS20740	B0493_RS03135	B0492_RS07565	B0490_RS01135
PgPan_0736	CBG53_RS06105		asparaginase	27	27	1	1	737	1	1181	1079	1079	1079	1	27	27	PGN_0170	PG_2121	HMPREF1555_RS07670	SJDPG2_RS01995	EG14_RS02710	PGA7_RS09490	PGJ_RS09515	PGF_RS00780	PGS_RS00775	AT291_RS02720	CBG53_RS06105	CLI74_RS03735	CS549_RS05475	CS387_RS08230	CS543_RS00135	CS544_RS05255	CS545_RS09890	CS546_RS05940	CS548_RS01040	CS550_RS08860	CS059_RS04720	CS374_RS03925	CS388_RS04365	CF002_RS08205	CF001_RS10860	CF003_RS20745	B0493_RS03130	B0492_RS07560	B0490_RS01140
PgPan_0737	gap		type I glyceraldehyde-3-phosphate dehydrogenase	27	27	1	1	738	1	1182	1010	1010	1010	1	27	27	PGN_0173	PG_2124	HMPREF1555_RS07660	SJDPG2_RS02010	EG14_RS02725	PGA7_RS09505	PGJ_RS09530	PGF_RS00795	PGS_RS00760	AT291_RS02735	CBG53_RS06090	CLI74_RS03750	CS549_RS05460	CS387_RS08215	CS543_RS00150	CS544_RS05270	CS545_RS09900	CS546_RS05925	CS548_RS01025	CS550_RS08875	CS059_RS04705	CS374_RS03940	CS388_RS04375	CF002_RS08190	CF001_RS10870	CF003_RS20760	B0493_RS03115	B0492_RS07545	B0490_RS01155
PgPan_0738	CS544_RS05275		helix-turn-helix domain-containing protein	26	26	1	1	739	1	1183	890	947	944	1	26	26	PGN_0174	--	HMPREF1555_RS07655	SJDPG2_RS02015	EG14_RS02730	PGA7_RS09515	PGJ_RS09535	PGF_RS00800	PGS_RS00755	AT291_RS02740	CBG53_RS06085	CLI74_RS03755	CS549_RS05455	CS387_RS08210	CS543_RS00155	CS544_RS05275	CS545_RS09905	CS546_RS05920	CS548_RS01020	CS550_RS08880	CS059_RS04700	CS374_RS03945	CS388_RS04380	CF002_RS08185	CF001_RS10875	--	B0493_RS03110	B0492_RS07540	B0490_RS01160
PgPan_0739	CS374_RS03950		YggS family pyridoxal phosphate-dependent enzyme	27	27	1	1	740	1	1184	674	674	674	1	27	27	PGN_0175	PG_2126	HMPREF1555_RS07650	SJDPG2_RS02020	EG14_RS02735	PGA7_RS09520	PGJ_RS09540	PGF_RS00805	PGS_RS00750	AT291_RS02745	CBG53_RS06080	CLI74_RS03760	CS549_RS05450	CS387_RS08205	CS543_RS00160	CS544_RS05280	CS545_RS09910	CS546_RS05915	CS548_RS01015	CS550_RS08885	CS059_RS04695	CS374_RS03950	CS388_RS04385	CF002_RS08180	CF001_RS10880	CF003_RS20770	B0493_RS03105	B0492_RS07535	B0490_RS01165
PgPan_0740	HMPREF1555_RS07645		DUF4494 domain-containing protein	27	27	1	1	741	1	1185	443	443	443	1	27	27	PGN_0176	PG_2127	HMPREF1555_RS07645	SJDPG2_RS02025	EG14_RS02740	PGA7_RS09525	PGJ_RS09545	PGF_RS00810	PGS_RS00745	AT291_RS02750	CBG53_RS06075	CLI74_RS03765	CS549_RS05445	CS387_RS08200	CS543_RS00165	CS544_RS05285	CS545_RS09915	CS546_RS05910	CS548_RS01010	CS550_RS08890	CS059_RS04690	CS374_RS03955	CS388_RS04390	CF002_RS08175	CF001_RS10885	CF003_RS20775	B0493_RS03100	B0492_RS07530	B0490_RS01170
PgPan_0741	PGJ_RS10820		IS3 family transposase	2	2	1	1	742	1	1186	357	357	357	1	2	2	--	--	--	--	--	--	PGJ_RS10820	--	--	--	--	--	--	--	--	--	--	--	--	--	CS059_RS04685	--	--	--	--	--	--	--	--
PgPan_0742	CS549_RS05435		DUF3575 domain-containing protein	27	27	1	1	743	1	1187	581	581	581	1	27	27	PGN_0178	PG_2130	HMPREF1555_RS07640	SJDPG2_RS02030	EG14_RS02750	PGA7_RS09545	PGJ_RS09560	PGF_RS00815	PGS_RS00735	AT291_RS02755	CBG53_RS06065	CLI74_RS07415	CS549_RS05435	CS387_RS08190	CS543_RS00175	CS544_RS05290	CS545_RS09925	CS546_RS05900	CS548_RS01000	CS550_RS08900	CS059_RS04680	CS374_RS03975	CS388_RS04400	CF002_RS08165	CF001_RS10895	CF003_RS20790	B0493_RS03090	B0492_RS07520	B0490_RS01180
PgPan_0743	PGF_RS00820		DUF3868 domain-containing protein	27	27	1	1	744	1	1188	1472	1472	1472	1	27	27	PGN_0179	PG_2131	HMPREF1555_RS07635	SJDPG2_RS02035	EG14_RS02755	PGA7_RS09550	PGJ_RS09565	PGF_RS00820	PGS_RS00730	AT291_RS02760	CBG53_RS06060	CLI74_RS07420	CS549_RS05430	CS387_RS08185	CS543_RS00180	CS544_RS05295	CS545_RS09930	CS546_RS05895	CS548_RS00995	CS550_RS08905	CS059_RS04675	CS374_RS03980	CS388_RS04405	CF002_RS08160	CF001_RS10900	CF003_RS20795	B0493_RS03085	B0492_RS07515	B0490_RS01185
PgPan_0744	CS388_RS04410		fimbrial protein	15	15	1	1	745	1	1189	1109	1169	1154	1	15	15	--	--	--	--	--	--	PGJ_RS09570	--	PGS_RS00725	--	CBG53_RS06055	CLI74_RS07425	--	--	--	CS544_RS05300	CS545_RS09935	CS546_RS05890	CS548_RS00990	CS550_RS08910	CS059_RS04670	CS374_RS03985	CS388_RS04410	CF002_RS08155	--	--	B0493_RS03080	--	B0490_RS01190
PgPan_0745	CS374_RS03990		FimB/Mfa2 family fimbrial subunit	26	26	1	1	746	1	1190	911	911	911	1	26	26	--	PG_2133	HMPREF1555_RS07625	SJDPG2_RS02045	EG14_RS02765	PGA7_RS09560	PGJ_RS09575	PGF_RS00830	PGS_RS00720	AT291_RS02770	CBG53_RS06050	CLI74_RS07430	CS549_RS05420	CS387_RS08175	CS543_RS00190	CS544_RS05305	CS545_RS09940	CS546_RS05885	CS548_RS00985	CS550_RS08915	CS059_RS04665	CS374_RS03990	CS388_RS04415	CF002_RS08150	--	CF003_RS20805	B0493_RS03075	B0492_RS07505	B0490_RS01195
PgPan_0746	HMPREF1555_RS07620		DUF4906 domain-containing protein	23	23	1	1	747	1	1191	1355	1373	1364	1	23	23	PGN_0183	--	HMPREF1555_RS07620	--	EG14_RS02770	--	PGJ_RS09580	PGF_RS00835	PGS_RS00715	AT291_RS02775	CBG53_RS06045	CLI74_RS07435	CS549_RS05415	--	CS543_RS00195	CS544_RS05310	CS545_RS09945	CS546_RS05880	CS548_RS00980	CS550_RS08920	CS059_RS04660	CS374_RS03995	CS388_RS04420	CF002_RS08145	CF001_RS10915	--	B0493_RS03070	B0492_RS07500	B0490_RS01200
PgPan_0747	CS544_RS05315		protein FimD	23	23	1	1	748	1	1192	1904	2015	2004	1	23	23	PGN_0184	--	HMPREF1555_RS07615	--	EG14_RS02775	--	PGJ_RS09585	PGF_RS00840	PGS_RS00710	AT291_RS02780	CBG53_RS06040	CLI74_RS07440	CS549_RS05410	--	CS543_RS00200	CS544_RS05315	CS545_RS09950	CS546_RS05875	CS548_RS00975	CS550_RS08925	CS059_RS04655	CS374_RS04000	CS388_RS04425	CF002_RS08140	CF001_RS10920	--	B0493_RS03065	B0492_RS07495	B0490_RS01205
PgPan_0748	CS545_RS09955		hypothetical protein	23	23	1	1	749	1	1193	1652	1652	1652	1	23	23	PGN_0185	--	HMPREF1555_RS07610	--	EG14_RS02780	--	PGJ_RS09590	PGF_RS00845	PGS_RS00705	AT291_RS02785	CBG53_RS06035	CLI74_RS07445	CS549_RS05405	--	CS543_RS00205	CS544_RS05320	CS545_RS09955	CS546_RS05870	CS548_RS00970	CS550_RS08930	CS059_RS04650	CS374_RS04005	CS388_RS04430	CF002_RS08135	CF001_RS10925	--	B0493_RS03060	B0492_RS07490	B0490_RS01210
PgPan_0749	CS059_RS11320		DUF1661 domain-containing protein	24	24	1	1	750	1	1194	92	293	225	1	24	24	--	--	--	SJDPG2_RS10915	EG14_RS11490	PGA7_RS11285	PGJ_RS11345	PGF_RS10945	PGS_RS09665	--	CBG53_RS11055	CLI74_RS11110	CS549_RS10735	CS387_RS11585	CS543_RS11375	CS544_RS10910	CS545_RS11030	CS546_RS11415	CS548_RS11315	CS550_RS10715	CS059_RS11320	CS374_RS11080	CS388_RS10265	CF002_RS10730	CF001_RS20845	CF003_RS21545	B0493_RS10270	--	B0490_RS10505
PgPan_0750	CF003_RS20830		DUF177 domain-containing protein	27	27	1	1	751	1	1195	551	551	551	1	27	27	PGN_0187	PG_2139	HMPREF1555_RS04010	SJDPG2_RS02065	EG14_RS02790	PGA7_RS09590	PGJ_RS09600	PGF_RS00855	PGS_RS00695	AT291_RS01330	CBG53_RS06025	CLI74_RS07455	CS549_RS05395	CS387_RS08155	CS543_RS00215	CS544_RS05330	CS545_RS09965	CS546_RS05860	CS548_RS00960	CS550_RS08940	CS059_RS04640	CS374_RS04015	CS388_RS04440	CF002_RS08125	CF001_RS10935	CF003_RS20830	B0493_RS03050	B0492_RS07480	B0490_RS01220
PgPan_0751	rpmF		50S ribosomal protein L32	27	27	1	1	752	1	1196	185	185	185	1	27	27	PGN_0188	PG_2140	HMPREF1555_RS10080	SJDPG2_RS10250	EG14_RS10670	PGA7_RS10840	PGJ_RS10835	PGF_RS10100	PGS_RS09660	AT291_RS10455	CBG53_RS06020	CLI74_RS07460	CS549_RS05390	CS387_RS08150	CS543_RS00220	CS544_RS05335	CS545_RS09970	CS546_RS05855	CS548_RS00955	CS550_RS08945	CS059_RS04635	CS374_RS04020	CS388_RS04445	CF002_RS08120	CF001_RS10940	CF003_RS20835	B0493_RS03045	B0492_RS07475	B0490_RS01225
PgPan_0752	fabH		ketoacyl-ACP synthase III	27	27	1	1	753	1	1197	1007	1007	1007	1	27	27	PGN_0189	PG_2141	HMPREF1555_RS04015	SJDPG2_RS02070	EG14_RS02800	PGA7_RS09595	PGJ_RS09605	PGF_RS00865	PGS_RS00690	AT291_RS01325	CBG53_RS06015	CLI74_RS07465	CS549_RS05385	CS387_RS08140	CS543_RS00225	CS544_RS05340	CS545_RS09975	CS546_RS05850	CS548_RS00950	CS550_RS08950	CS059_RS04630	CS374_RS04025	CS388_RS04450	CF002_RS08115	CF001_RS10945	CF003_RS20840	B0493_RS03040	B0492_RS07470	B0490_RS01230
PgPan_0753	CS546_RS05845		GTPase Era	27	27	1	1	754	1	1198	899	899	899	1	27	27	PGN_0190	PG_2142	HMPREF1555_RS04020	SJDPG2_RS02075	EG14_RS02805	PGA7_RS09600	PGJ_RS09610	PGF_RS00870	PGS_RS00685	AT291_RS01320	CBG53_RS06010	CLI74_RS07470	CS549_RS05380	CS387_RS08135	CS543_RS00230	CS544_RS05345	CS545_RS09980	CS546_RS05845	CS548_RS00945	CS550_RS08955	CS059_RS04625	CS374_RS04030	CS388_RS04455	CF002_RS08110	CF001_RS10950	CF003_RS20845	B0493_RS03035	B0492_RS07465	B0490_RS01235
PgPan_0754	B0492_RS07460		ribosome biogenesis GTPase Der	27	27	1	1	755	1	1199	1313	1313	1313	1	27	27	PGN_0191	PG_2143	HMPREF1555_RS04025	SJDPG2_RS02080	EG14_RS02810	PGA7_RS09605	PGJ_RS09615	PGF_RS00875	PGS_RS00680	AT291_RS01315	CBG53_RS06005	CLI74_RS07475	CS549_RS05375	CS387_RS08130	CS543_RS00235	CS544_RS05350	CS545_RS09985	CS546_RS05840	CS548_RS00940	CS550_RS08960	CS059_RS04620	CS374_RS04035	CS388_RS04460	CF002_RS08105	CF001_RS10955	CF003_RS20850	B0493_RS03030	B0492_RS07460	B0490_RS01240
PgPan_0755	B0492_RS07455		DUF2723 domain-containing protein	27	27	1	1	756	1	1200	3299	3299	3299	1	27	27	PGN_0192	PG_2144	HMPREF1555_RS04030	SJDPG2_RS02085	EG14_RS02815	PGA7_RS09610	PGJ_RS09620	PGF_RS00880	PGS_RS00675	AT291_RS01310	CBG53_RS06000	CLI74_RS07480	CS549_RS05370	CS387_RS08125	CS543_RS00240	CS544_RS05355	CS545_RS09990	CS546_RS05835	CS548_RS00935	CS550_RS08965	CS059_RS04615	CS374_RS04040	CS388_RS04465	CF002_RS08100	CF001_RS10960	CF003_RS20855	B0493_RS03025	B0492_RS07455	B0490_RS01245
PgPan_0756	CS374_RS04490		hypothetical protein	18	18	1	1	757	1	608	656	656	656	1	18	18	--	PG_2227	--	SJDPG2_RS00495	--	PGA7_RS10010	PGJ_RS10025	--	--	AT291_RS08795	CBG53_RS08610	--	--	CS387_RS07630	CS543_RS00710	CS544_RS05850	CS545_RS10495	CS546_RS05340	CS548_RS00455	CS550_RS09430	--	CS374_RS04490	CS388_RS04970	CF002_RS10520	--	CF003_RS21290	B0493_RS00845	B0492_RS05975	--
PgPan_0757	CS548_RS00450		TonB-dependent receptor	27	27	1	1	758	1	609	2222	2222	2222	1	27	27	PGN_2090	PG_2226	HMPREF1555_RS06730	SJDPG2_RS00490	EG14_RS02145	PGA7_RS10005	PGJ_RS10020	PGF_RS10010	PGS_RS09570	AT291_RS08790	CBG53_RS08605	CLI74_RS05620	CS549_RS04925	CS387_RS07625	CS543_RS00715	CS544_RS05855	CS545_RS10500	CS546_RS05335	CS548_RS00450	CS550_RS09435	CS059_RS04130	CS374_RS04495	CS388_RS04975	CF002_RS10515	CF001_RS20810	CF003_RS21285	B0493_RS00850	B0492_RS05970	B0490_RS10315
PgPan_0758	CF003_RS21280		transcriptional regulator	27	27	1	1	759	1	610	296	296	296	1	27	27	PGN_2089	PG_2225	HMPREF1555_RS06725	SJDPG2_RS00485	EG14_RS02140	PGA7_RS10000	PGJ_RS10015	PGF_RS10005	PGS_RS09565	AT291_RS08785	CBG53_RS08600	CLI74_RS05615	CS549_RS04920	CS387_RS07620	CS543_RS00720	CS544_RS05860	CS545_RS10505	CS546_RS05330	CS548_RS00445	CS550_RS09440	CS059_RS04125	CS374_RS04500	CS388_RS04980	CF002_RS10510	CF001_RS20805	CF003_RS21280	B0493_RS00855	B0492_RS05965	B0490_RS10310
PgPan_0759	CF001_RS20800		hypothetical protein	27	27	1	1	760	1	611	596	629	610	1	27	27	PGN_2088	--	HMPREF1555_RS06720	SJDPG2_RS00480	EG14_RS02135	PGA7_RS09995	PGJ_RS10010	PGF_RS10000	PGS_RS09560	AT291_RS08780	CBG53_RS08595	CLI74_RS05610	CS549_RS04915	CS387_RS07615	CS543_RS00725	CS544_RS05865	CS545_RS10510	CS546_RS05325	CS548_RS00440	CS550_RS09445	CS059_RS04120	CS374_RS04505	CS388_RS04985	CF002_RS10505	CF001_RS20800	CF003_RS21275	B0493_RS00860	B0492_RS05960	B0490_RS10305
PgPan_0760	CLI74_RS05605		glycosyltransferase family 2 protein	27	27	1	1	761	1	612	1010	1010	1010	1	27	27	PGN_2087	PG_2223	HMPREF1555_RS06715	SJDPG2_RS00475	EG14_RS02130	PGA7_RS09990	PGJ_RS10005	PGF_RS09995	PGS_RS09555	AT291_RS08775	CBG53_RS08590	CLI74_RS05605	CS549_RS04910	CS387_RS07610	CS543_RS00730	CS544_RS05870	CS545_RS10515	CS546_RS05320	CS548_RS00435	CS550_RS09450	CS059_RS04115	CS374_RS04510	CS388_RS04990	CF002_RS10500	CF001_RS20795	CF003_RS21270	B0493_RS00865	B0492_RS05955	B0490_RS10300
PgPan_0761	CS544_RS05875		lysophospholipid acyltransferase family protein	27	27	1	1	762	1	613	917	917	917	1	27	27	PGN_2086	PG_2222	HMPREF1555_RS06710	SJDPG2_RS00470	EG14_RS02125	PGA7_RS09985	PGJ_RS10000	PGF_RS09990	PGS_RS09550	AT291_RS08770	CBG53_RS08585	CLI74_RS05600	CS549_RS04905	CS387_RS07605	CS543_RS00735	CS544_RS05875	CS545_RS10520	CS546_RS05315	CS548_RS00430	CS550_RS09455	CS059_RS04110	CS374_RS04515	CS388_RS04995	CF002_RS10495	CF001_RS20790	CF003_RS21265	B0493_RS00870	B0492_RS05950	B0490_RS10295
PgPan_0762	mtaB		tRNA (N(6)-L-threonylcarbamoyladenosine(37)-C(2))- methylthiotransferase MtaB	27	27	1	1	763	1	614	1334	1334	1334	1	27	27	PGN_2085	PG_2221	HMPREF1555_RS06705	SJDPG2_RS00465	EG14_RS02120	PGA7_RS09980	PGJ_RS09995	PGF_RS09985	PGS_RS09545	AT291_RS08765	CBG53_RS08580	CLI74_RS05595	CS549_RS04900	CS387_RS07600	CS543_RS00740	CS544_RS05880	CS545_RS10525	CS546_RS05310	CS548_RS00425	CS550_RS09460	CS059_RS04105	CS374_RS04520	CS388_RS05000	CF002_RS10490	CF001_RS20785	CF003_RS21260	B0493_RS00875	B0492_RS05945	B0490_RS10290
PgPan_0763	CS550_RS09465		hypothetical protein	17	17	1	1	764	1	615	239	353	303	1	17	17	--	PG_2220	--	--	--	PGA7_RS09975	PGJ_RS10870	--	PGS_RS09540	AT291_RS11040	--	--	CS549_RS04895	CS387_RS07595	CS543_RS00745	CS544_RS05885	--	CS546_RS05305	CS548_RS00420	CS550_RS09465	--	CS374_RS04525	--	CF002_RS10485	--	CF003_RS21255	B0493_RS00880	B0492_RS10805	B0490_RS10285
PgPan_0764	B0492_RS10795		TrkH family potassium uptake protein	27	27	1	1	765	1	616	1463	1463	1463	1	27	27	PGN_2083	PG_2219	HMPREF1555_RS07305	SJDPG2_RS08385	EG14_RS02110	PGA7_RS09965	PGJ_RS09985	PGF_RS09975	PGS_RS09530	AT291_RS08755	CBG53_RS08565	CLI74_RS05580	CS549_RS04885	CS387_RS07585	CS543_RS00755	CS544_RS05895	CS545_RS10545	CS546_RS05295	CS548_RS00405	CS550_RS09475	CS059_RS04090	CS374_RS04535	CS388_RS05020	CF002_RS10475	CF001_RS20770	CF003_RS21245	B0493_RS00890	B0492_RS10795	B0490_RS10275
PgPan_0765	trkA		Trk system potassium transporter TrkA	27	27	1	1	766	1	617	1340	1340	1340	1	27	27	PGN_2082	PG_2218	HMPREF1555_RS07310	SJDPG2_RS08390	EG14_RS02105	PGA7_RS09960	PGJ_RS09980	PGF_RS09970	PGS_RS09525	AT291_RS08750	CBG53_RS08560	CLI74_RS05575	CS549_RS04880	CS387_RS07580	CS543_RS00760	CS544_RS05900	CS545_RS10550	CS546_RS05290	CS548_RS00400	CS550_RS09480	CS059_RS04085	CS374_RS04540	CS388_RS05025	CF002_RS10470	CF001_RS20765	CF003_RS21240	B0493_RS00895	B0492_RS10790	B0490_RS10270
PgPan_0766	dxs		1-deoxy-D-xylulose-5-phosphate synthase	27	27	1	1	767	1	618	1904	1904	1904	1	27	27	PGN_2081	PG_2217	HMPREF1555_RS07315	SJDPG2_RS08395	EG14_RS02100	PGA7_RS09955	PGJ_RS09975	PGF_RS09965	PGS_RS09520	AT291_RS08745	CBG53_RS08555	CLI74_RS05570	CS549_RS04875	CS387_RS07575	CS543_RS00765	CS544_RS05905	CS545_RS10555	CS546_RS05285	CS548_RS00395	CS550_RS09485	CS059_RS04080	CS374_RS04545	CS388_RS05030	CF002_RS10465	CF001_RS20760	CF003_RS21235	B0493_RS00900	B0492_RS10785	B0490_RS10265
PgPan_0767	CS387_RS07570		T9SS type A sorting domain-containing protein	27	27	1	1	768	1	619	1514	1730	1666	1	27	27	PGN_2080	PG_2216	HMPREF1555_RS07320	SJDPG2_RS08400	EG14_RS02095	PGA7_RS09950	PGJ_RS09970	PGF_RS09960	PGS_RS09515	AT291_RS08740	CBG53_RS08550	CLI74_RS05565	CS549_RS04870	CS387_RS07570	CS543_RS00770	CS544_RS05910	CS545_RS10560	CS546_RS05280	CS548_RS00390	CS550_RS09490	CS059_RS04075	CS374_RS04550	CS388_RS05035	CF002_RS10460	CF001_RS20755	CF003_RS21230	B0493_RS00905	B0492_RS10780	B0490_RS10260
PgPan_0768	SJDPG2_RS08405		mannose-1-phosphate guanylyltransferase	27	27	1	1	769	1	620	1085	1085	1085	1	27	27	PGN_2079	PG_2215	HMPREF1555_RS07325	SJDPG2_RS08405	EG14_RS02090	PGA7_RS09945	PGJ_RS09965	PGF_RS09955	PGS_RS09505	AT291_RS08730	CBG53_RS08545	CLI74_RS05560	CS549_RS04865	CS387_RS07565	CS543_RS00775	CS544_RS05920	CS545_RS10565	CS546_RS05275	CS548_RS00385	CS550_RS09495	CS059_RS04070	CS374_RS04560	CS388_RS05040	CF002_RS10450	CF001_RS20750	CF003_RS21225	B0493_RS00910	B0492_RS10775	B0490_RS10255
PgPan_0769	PGA7_RS09940		DUF2851 family protein	24	24	1	1	770	1	621	1274	1274	1274	1	24	24	--	PG_2214	HMPREF1555_RS07330	SJDPG2_RS08410	--	PGA7_RS09940	PGJ_RS09960	--	PGS_RS09500	AT291_RS08725	CBG53_RS08540	CLI74_RS05555	CS549_RS04860	CS387_RS07560	CS543_RS00780	CS544_RS05925	CS545_RS10570	CS546_RS05270	CS548_RS00380	CS550_RS09500	CS059_RS04065	CS374_RS04565	CS388_RS05045	CF002_RS10445	--	CF003_RS21220	B0493_RS00915	B0492_RS10770	B0490_RS10250
PgPan_0770	CS549_RS04855		(2Fe-2S)-binding protein	27	27	1	1	771	1	622	182	182	182	1	27	27	PGN_2077	PG_2213	HMPREF1555_RS07335	SJDPG2_RS08415	EG14_RS02080	PGA7_RS09935	PGJ_RS09955	PGF_RS09945	PGS_RS10540	AT291_RS08720	CBG53_RS08535	CLI74_RS05550	CS549_RS04855	CS387_RS07555	CS543_RS00785	CS544_RS05930	CS545_RS10580	CS546_RS05265	CS548_RS00375	CS550_RS09505	CS059_RS04060	CS374_RS04570	CS388_RS05055	CF002_RS10440	CF001_RS20740	CF003_RS21215	B0493_RS00920	B0492_RS10765	B0490_RS10245
PgPan_0771	group_3661	uvrA	excinuclease ABC subunit UvrA	27	27	1	1	772	1	623	2858	2861	2858	1	27	27	PGN_2075	PG_2210	HMPREF1555_RS07355	SJDPG2_RS06145	EG14_RS02060	PGA7_RS09910	PGJ_RS09930	PGF_RS09925	PGS_RS09480	AT291_RS08700	CBG53_RS08525	CLI74_RS05525	CS549_RS04830	CS387_RS07530	CS543_RS00810	CS544_RS05955	CS545_RS10605	CS546_RS05240	CS548_RS00350	CS550_RS09535	CS059_RS04035	CS374_RS04595	CS388_RS05080	CF002_RS10415	CF001_RS20715	CF003_RS21190	B0493_RS00945	B0492_RS10735	B0490_RS10220
PgPan_0772	B0490_RS10215		GlsB/YeaQ/YmgE family stress response membrane protein	27	27	1	1	773	1	624	254	254	254	1	27	27	PGN_2074	PG_2209	HMPREF1555_RS07360	SJDPG2_RS06150	EG14_RS02055	PGA7_RS09905	PGJ_RS09925	PGF_RS09920	PGS_RS09475	AT291_RS08695	CBG53_RS08520	CLI74_RS05520	CS549_RS04825	CS387_RS07525	CS543_RS00815	CS544_RS05960	CS545_RS10610	CS546_RS05235	CS548_RS00345	CS550_RS09540	CS059_RS04030	CS374_RS04600	CS388_RS05085	CF002_RS10410	CF001_RS20710	CF003_RS21185	B0493_RS00950	B0492_RS10730	B0490_RS10215
PgPan_0773	PGJ_RS09920		GlsB/YeaQ/YmgE family stress response membrane protein	9	9	1	1	774	1	625	254	254	254	1	9	9	--	PG_2208	HMPREF1555_RS07365	SJDPG2_RS06155	--	PGA7_RS09900	PGJ_RS09920	--	--	--	--	--	--	CS387_RS07520	--	--	--	--	--	--	--	--	--	CF002_RS10405	--	CF003_RS21180	B0493_RS00955	B0492_RS10725	--
PgPan_0774	CS548_RS00340		NAD(P)-dependent oxidoreductase	27	27	1	1	775	1	626	1019	1019	1019	1	27	27	PGN_2073	PG_2207	HMPREF1555_RS07370	SJDPG2_RS06160	EG14_RS02050	PGA7_RS09895	PGJ_RS09915	PGF_RS09915	PGS_RS09470	AT291_RS08690	CBG53_RS08515	CLI74_RS05515	CS549_RS04820	CS387_RS07515	CS543_RS00820	CS544_RS05965	CS545_RS10615	CS546_RS05230	CS548_RS00340	CS550_RS09545	CS059_RS04025	CS374_RS04605	CS388_RS05090	CF002_RS10400	CF001_RS20705	CF003_RS21175	B0493_RS00960	B0492_RS10720	B0490_RS10210
PgPan_0775	SJDPG2_RS06165		ABC-F family ATP-binding cassette domain-containing protein	27	27	1	1	776	1	627	1616	1616	1616	1	27	27	PGN_2072	PG_2206	HMPREF1555_RS07375	SJDPG2_RS06165	EG14_RS02045	PGA7_RS09890	PGJ_RS09910	PGF_RS09910	PGS_RS09465	AT291_RS08680	CBG53_RS08510	CLI74_RS05510	CS549_RS04815	CS387_RS07510	CS543_RS00825	CS544_RS05970	CS545_RS10620	CS546_RS05225	CS548_RS00335	CS550_RS09550	CS059_RS04015	CS374_RS04610	CS388_RS05095	CF002_RS10395	CF001_RS20700	CF003_RS21170	B0493_RS00965	B0492_RS10715	B0490_RS10205
PgPan_0776	CS374_RS04615		2-dehydropantoate 2-reductase	27	27	1	1	777	1	628	944	944	944	1	27	27	PGN_2071	PG_2205	HMPREF1555_RS07380	SJDPG2_RS06170	EG14_RS02040	PGA7_RS09885	PGJ_RS09905	PGF_RS09905	PGS_RS09460	AT291_RS08675	CBG53_RS08505	CLI74_RS05505	CS549_RS04810	CS387_RS07505	CS543_RS00830	CS544_RS05975	CS545_RS10625	CS546_RS05220	CS548_RS00330	CS550_RS09555	CS059_RS04010	CS374_RS04615	CS388_RS05100	CF002_RS10390	CF001_RS20695	CF003_RS21165	B0493_RS00970	B0492_RS10710	B0490_RS10200
PgPan_0777	CS059_RS04005		alpha-2-macroglobulin	26	26	1	1	778	1	629	5723	5726	5725	1	26	26	PGN_2070	PG_2204	HMPREF1555_RS07385	SJDPG2_RS06175	EG14_RS02035	PGA7_RS09880	PGJ_RS09900	PGF_RS09900	PGS_RS09455	AT291_RS08670	CBG53_RS08500	CLI74_RS05500	CS549_RS04805	CS387_RS07500	CS543_RS00835	CS544_RS05980	CS545_RS10630	CS546_RS05215	CS548_RS00325	CS550_RS09560	CS059_RS04005	CS374_RS04620	CS388_RS05105	CF002_RS10385	CF001_RS20690	CF003_RS21160	B0493_RS00975	--	B0490_RS10195
PgPan_0778	CS550_RS10745		DUF1661 domain-containing protein	26	26	1	1	779	1	630	104	374	192	1	26	26	--	--	HMPREF1555_RS10620	SJDPG2_RS11085	EG14_RS11425	PGA7_RS11405	PGJ_RS11450	PGF_RS11270	PGS_RS10530	AT291_RS11815	CBG53_RS11155	CLI74_RS11005	CS549_RS10705	CS387_RS11560	CS543_RS11415	CS544_RS10945	CS545_RS11055	CS546_RS11385	CS548_RS11290	CS550_RS10745	CS059_RS11290	--	CS388_RS10290	CF002_RS10910	CF001_RS21185	CF003_RS21660	B0493_RS10180	B0492_RS11980	B0490_RS10960
PgPan_0779	ruvX		Holliday junction resolvase RuvX	27	27	1	1	780	1	631	452	452	452	1	27	27	PGN_2069	--	HMPREF1555_RS07390	SJDPG2_RS06180	EG14_RS02030	PGA7_RS09875	PGJ_RS09895	PGF_RS09895	PGS_RS09450	AT291_RS08665	CBG53_RS08495	CLI74_RS05495	CS549_RS04800	CS387_RS07495	CS543_RS00845	CS544_RS05985	CS545_RS10640	CS546_RS05205	CS548_RS00315	CS550_RS09570	CS059_RS03995	CS374_RS04630	CS388_RS05115	CF002_RS10380	CF001_RS20680	CF003_RS21155	B0493_RS00980	B0492_RS10695	B0490_RS07910
PgPan_0780	AT291_RS08660		peptide deformylase	27	27	1	1	781	1	632	569	731	663	1	27	27	PGN_2068	PG_2201	HMPREF1555_RS07395	SJDPG2_RS06185	EG14_RS02025	PGA7_RS09870	PGJ_RS09890	PGF_RS09890	PGS_RS09445	AT291_RS08660	CBG53_RS08490	CLI74_RS05490	CS549_RS04795	CS387_RS07490	CS543_RS00850	CS544_RS05990	CS545_RS10645	CS546_RS05200	CS548_RS00310	CS550_RS09575	CS059_RS03990	CS374_RS04635	CS388_RS05120	CF002_RS10375	CF001_RS20675	CF003_RS21150	B0493_RS00985	B0492_RS10690	B0490_RS07905
PgPan_0781	SJDPG2_RS06190		tetratricopeptide repeat protein	26	26	1	1	782	1	633	1593	2087	2068	1	26	26	PGN_2067	PG_2200	HMPREF1555_RS07400	SJDPG2_RS06190	EG14_RS02020	PGA7_RS09865	PGJ_RS09885	PGF_RS09885	--	AT291_RS08655	CBG53_RS08485	CLI74_RS05485	CS549_RS04790	CS387_RS07485	CS543_RS00855	CS544_RS05995	CS545_RS10650	CS546_RS05195	CS548_RS00305	CS550_RS09580	CS059_RS03985	CS374_RS04640	CS388_RS05125	CF002_RS10370	CF001_RS20670	CF003_RS21145	B0493_RS00990	B0492_RS10685	B0490_RS07900
PgPan_0782	B0490_RS07895		ABC-F family ATP-binding cassette domain-containing protein	27	27	1	1	783	1	634	1937	1937	1937	1	27	27	PGN_2066	PG_2199	HMPREF1555_RS07405	SJDPG2_RS06195	EG14_RS02015	PGA7_RS09860	PGJ_RS09880	PGF_RS09880	PGS_RS09435	AT291_RS08650	CBG53_RS08480	CLI74_RS05480	CS549_RS04785	CS387_RS07480	CS543_RS00860	CS544_RS06000	CS545_RS10655	CS546_RS05190	CS548_RS00300	CS550_RS09585	CS059_RS03980	CS374_RS04645	CS388_RS05130	CF002_RS10365	CF001_RS20665	CF003_RS21140	B0493_RS00995	B0492_RS10675	B0490_RS07895
PgPan_0783	B0492_RS10670		hypothetical protein	27	27	1	1	784	1	635	881	881	881	1	27	27	PGN_2065	PG_2198	HMPREF1555_RS07410	SJDPG2_RS06200	EG14_RS02010	PGA7_RS09855	PGJ_RS09875	PGF_RS09875	PGS_RS09430	AT291_RS08645	CBG53_RS08475	CLI74_RS05475	CS549_RS04780	CS387_RS07475	CS543_RS00865	CS544_RS06005	CS545_RS10660	CS546_RS05185	CS548_RS00295	CS550_RS09590	CS059_RS03975	CS374_RS04650	CS388_RS05135	CF002_RS10360	CF001_RS20660	CF003_RS21135	B0493_RS01000	B0492_RS10670	B0490_RS07890
PgPan_0784	CS549_RS04775		M48 family metallopeptidase	27	27	1	1	785	1	636	797	797	797	1	27	27	PGN_2064	PG_2197	HMPREF1555_RS07415	SJDPG2_RS06205	EG14_RS02005	PGA7_RS09850	PGJ_RS09870	PGF_RS09870	PGS_RS09425	AT291_RS08160	CBG53_RS08470	CLI74_RS05470	CS549_RS04775	CS387_RS07470	CS543_RS00870	CS544_RS06010	CS545_RS10665	CS546_RS05180	CS548_RS00290	CS550_RS09595	CS059_RS03970	CS374_RS04655	CS388_RS05140	CF002_RS10355	CF001_RS20655	CF003_RS21130	B0493_RS01005	B0492_RS10665	B0490_RS07885
PgPan_0785	CF003_RS21120		IS4 family transposase	3	3	1	1	786	1	637	1157	1157	1157	1	3	3	--	PG_2194	--	--	--	PGA7_RS09840	PGJ_RS09860	--	--	--	--	--	--	--	--	--	--	--	--	--	--	--	--	--	--	CF003_RS21120	--	--	--
PgPan_0786	PGA7_RS09830		peptidoglycan DD-metalloendopeptidase family protein	26	26	1	1	787	1	638	1013	1013	1013	1	26	26	--	PG_2192	HMPREF1555_RS04165	SJDPG2_RS07485	EG14_RS02360	PGA7_RS09830	PGJ_RS09850	PGF_RS00210	PGS_RS00220	AT291_RS01095	CBG53_RS05775	CLI74_RS08230	CS549_RS05150	CS387_RS07870	CS543_RS00475	CS544_RS05625	CS545_RS10250	CS546_RS05575	CS548_RS00685	CS550_RS09210	CS059_RS04370	CS374_RS04270	CS388_RS04725	CF002_RS00210	--	CF003_RS21105	B0493_RS07395	B0492_RS02965	B0490_RS01470
PgPan_0787	CBG53_RS05780		ATP-binding cassette domain-containing protein	27	27	1	1	788	1	639	740	740	740	1	27	27	PGN_0097	PG_2190	HMPREF1555_RS04170	SJDPG2_RS07490	EG14_RS02365	PGA7_RS09825	PGJ_RS09845	PGF_RS00215	PGS_RS00225	AT291_RS01100	CBG53_RS05780	CLI74_RS08240	CS549_RS05155	CS387_RS07880	CS543_RS00465	CS544_RS05620	CS545_RS10245	CS546_RS05585	CS548_RS00695	CS550_RS09200	CS059_RS04375	CS374_RS04265	CS388_RS04720	CF002_RS00215	CF001_RS10220	CF003_RS21095	B0493_RS07385	B0492_RS02955	B0490_RS01465
PgPan_0788	CF001_RS10225		aspartate kinase	27	27	1	1	789	1	640	1340	1340	1340	1	27	27	PGN_0096	PG_2189	HMPREF1555_RS04175	SJDPG2_RS07495	EG14_RS02370	PGA7_RS09820	PGJ_RS09840	PGF_RS00220	PGS_RS00230	AT291_RS01105	CBG53_RS05785	CLI74_RS08245	CS549_RS05160	CS387_RS07885	CS543_RS00460	CS544_RS05615	CS545_RS10240	CS546_RS05590	CS548_RS00700	CS550_RS09195	CS059_RS04380	CS374_RS04260	CS388_RS04715	CF002_RS00220	CF001_RS10225	CF003_RS21090	B0493_RS07380	B0492_RS02950	B0490_RS01460
PgPan_0789	lysA		diaminopimelate decarboxylase	27	27	1	1	790	1	641	1145	1148	1147	1	27	27	PGN_0100	PG_2188	HMPREF1555_RS04180	SJDPG2_RS07500	EG14_RS02375	PGA7_RS09815	PGJ_RS09835	PGF_RS00470	PGS_RS00235	AT291_RS01110	CBG53_RS05790	CLI74_RS08250	CS549_RS05165	CS387_RS07890	CS543_RS00455	CS544_RS05610	CS545_RS10235	CS546_RS05595	CS548_RS00705	CS550_RS09190	CS059_RS04385	CS374_RS04255	CS388_RS04710	CF002_RS00225	CF001_RS10490	CF003_RS21085	B0493_RS07375	B0492_RS02945	B0490_RS01455
PgPan_0790	menA		1,4-dihydroxy-2-naphthoate octaprenyltransferase	26	26	1	1	791	1	642	887	887	887	1	26	26	PGN_0101	PG_2187	HMPREF1555_RS04185	--	EG14_RS02380	PGA7_RS09810	PGJ_RS09830	PGF_RS00475	PGS_RS00240	AT291_RS01115	CBG53_RS05795	CLI74_RS08255	CS549_RS05170	CS387_RS07895	CS543_RS00450	CS544_RS05605	CS545_RS10230	CS546_RS05600	CS548_RS00710	CS550_RS09185	CS059_RS04390	CS374_RS04250	CS388_RS04705	CF002_RS00230	CF001_RS10495	CF003_RS21080	B0493_RS07370	B0492_RS02940	B0490_RS01450
PgPan_0791	CS544_RS05600		BlaI/MecI/CopY family transcriptional regulator	26	26	1	1	792	1	643	380	380	380	1	26	26	PGN_0102	PG_2186	HMPREF1555_RS04190	SJDPG2_RS07510	EG14_RS02385	PGA7_RS09805	PGJ_RS09825	PGF_RS00480	PGS_RS00245	AT291_RS01120	CBG53_RS05800	CLI74_RS08260	CS549_RS05175	CS387_RS07900	CS543_RS00445	CS544_RS05600	CS545_RS10225	CS546_RS05605	CS548_RS00715	CS550_RS09180	CS059_RS04395	CS374_RS04245	CS388_RS04700	CF002_RS00235	CF001_RS10500	CF003_RS21075	B0493_RS07365	--	B0490_RS01445
PgPan_0792	SJDPG2_RS07515		M56 family metallopeptidase	27	27	1	1	793	1	644	1316	1316	1316	1	27	27	PGN_0103	PG_2185	HMPREF1555_RS04195	SJDPG2_RS07515	EG14_RS02390	PGA7_RS09800	PGJ_RS09820	PGF_RS00485	PGS_RS00250	AT291_RS01125	CBG53_RS05805	CLI74_RS08265	CS549_RS05180	CS387_RS07905	CS543_RS00440	CS544_RS05595	CS545_RS10220	CS546_RS05610	CS548_RS00720	CS550_RS09175	CS059_RS04400	CS374_RS04240	CS388_RS04695	CF002_RS00240	CF001_RS10505	CF003_RS21070	B0493_RS07360	B0492_RS02980	B0490_RS01440
PgPan_0793	nqrA		NADH:ubiquinone reductase (Na(+)-transporting) subunit A	27	27	1	1	794	1	645	1355	1355	1355	1	27	27	PGN_0114	PG_2182	HMPREF1555_RS04200	SJDPG2_RS07520	EG14_RS02440	PGA7_RS09795	PGJ_RS09815	PGF_RS00530	PGS_RS00255	AT291_RS01130	CBG53_RS05815	CLI74_RS08275	CS549_RS05190	CS387_RS07915	CS543_RS00430	CS544_RS05535	CS545_RS10170	CS546_RS05620	CS548_RS00730	CS550_RS09165	CS059_RS04410	CS374_RS04230	CS388_RS04645	CF002_RS07910	CF001_RS10575	CF003_RS21060	B0493_RS07355	B0492_RS02985	B0490_RS01435
PgPan_0794	nqrB		NADH:ubiquinone reductase (Na(+)-transporting) subunit B	27	27	1	1	795	1	646	1199	1199	1199	1	27	27	PGN_0115	PG_2181	HMPREF1555_RS04205	SJDPG2_RS07525	EG14_RS02445	PGA7_RS09790	PGJ_RS09810	PGF_RS00535	PGS_RS00260	AT291_RS01135	CBG53_RS05820	CLI74_RS08280	CS549_RS05195	CS387_RS07920	CS543_RS00425	CS544_RS05530	CS545_RS10165	CS546_RS05625	CS548_RS00735	CS550_RS09160	CS059_RS04415	CS374_RS04225	CS388_RS04640	CF002_RS07915	CF001_RS10580	CF003_RS21055	B0493_RS07350	B0492_RS02990	B0490_RS01430
PgPan_0795	CLI74_RS08285		Na(+)-translocating NADH-quinone reductase subunit C	27	27	1	1	796	1	647	734	755	735	1	27	27	PGN_0116	PG_2180	HMPREF1555_RS04210	SJDPG2_RS07530	EG14_RS02450	PGA7_RS09785	PGJ_RS09805	PGF_RS00540	PGS_RS00265	AT291_RS01140	CBG53_RS05825	CLI74_RS08285	CS549_RS05200	CS387_RS07925	CS543_RS00420	CS544_RS05525	CS545_RS10160	CS546_RS05630	CS548_RS00740	CS550_RS09155	CS059_RS04420	CS374_RS04220	CS388_RS04635	CF002_RS07920	CF001_RS10585	CF003_RS21050	B0493_RS07345	B0492_RS02995	B0490_RS01425
PgPan_0796	nqrD		NADH:ubiquinone reductase (Na(+)-transporting) subunit D	27	27	1	1	797	1	648	629	629	629	1	27	27	PGN_0117	PG_2179	HMPREF1555_RS04215	SJDPG2_RS07535	EG14_RS02455	PGA7_RS09780	PGJ_RS09800	PGF_RS00545	PGS_RS00270	AT291_RS01145	CBG53_RS05830	CLI74_RS08290	CS549_RS05205	CS387_RS07930	CS543_RS00415	CS544_RS05520	CS545_RS10155	CS546_RS05635	CS548_RS00745	CS550_RS09150	CS059_RS04425	CS374_RS04215	CS388_RS04630	CF002_RS07925	CF001_RS10590	CF003_RS21045	B0493_RS07340	B0492_RS03000	B0490_RS01420
PgPan_0797	nqrE		NADH:ubiquinone reductase (Na(+)-transporting) subunit E	27	27	1	1	798	1	649	614	614	614	1	27	27	PGN_0118	PG_2178	HMPREF1555_RS04220	SJDPG2_RS07540	EG14_RS02460	PGA7_RS09775	PGJ_RS09795	PGF_RS00550	PGS_RS00275	AT291_RS01150	CBG53_RS05835	CLI74_RS08295	CS549_RS05210	CS387_RS07935	CS543_RS00410	CS544_RS05515	CS545_RS10150	CS546_RS05640	CS548_RS00750	CS550_RS09145	CS059_RS04430	CS374_RS04210	CS388_RS04625	CF002_RS07930	CF001_RS10595	CF003_RS21040	B0493_RS07335	B0492_RS03005	B0490_RS01415
PgPan_0798	nqrF		NADH:ubiquinone reductase (Na(+)-transporting) subunit F	27	27	1	1	799	1	650	1238	1238	1238	1	27	27	PGN_0119	PG_2177	HMPREF1555_RS04225	SJDPG2_RS07545	EG14_RS02465	PGA7_RS09770	PGJ_RS09790	PGF_RS00555	PGS_RS00280	AT291_RS01155	CBG53_RS05840	CLI74_RS08300	CS549_RS05215	CS387_RS07940	CS543_RS00405	CS544_RS05510	CS545_RS10145	CS546_RS05645	CS548_RS00755	CS550_RS09140	CS059_RS04435	CS374_RS04205	CS388_RS04620	CF002_RS07935	CF001_RS10600	CF003_RS21035	B0493_RS07330	B0492_RS03010	B0490_RS01410
PgPan_0799	CS548_RS00775		TlpA family protein disulfide reductase	27	27	1	1	800	1	651	482	482	482	1	27	27	PGN_0120	PG_2175	HMPREF1555_RS04235	SJDPG2_RS06420	EG14_RS02475	PGA7_RS09760	PGJ_RS09780	PGF_RS00565	PGS_RS00290	AT291_RS01165	CBG53_RS05850	CLI74_RS08310	CS549_RS05225	CS387_RS07950	CS543_RS00395	CS544_RS05500	CS545_RS10135	CS546_RS05665	CS548_RS00775	CS550_RS09130	CS059_RS04450	CS374_RS04195	CS388_RS04610	CF002_RS07945	CF001_RS10610	CF003_RS21020	B0493_RS07320	B0492_RS03020	B0490_RS01400
PgPan_0800	CS059_RS04455		hypothetical protein	27	27	1	1	801	1	652	1745	1745	1745	1	27	27	PGN_0121	PG_2174	HMPREF1555_RS04240	SJDPG2_RS06425	EG14_RS02480	PGA7_RS09755	PGJ_RS09775	PGF_RS00570	PGS_RS00295	AT291_RS01170	CBG53_RS05855	CLI74_RS08315	CS549_RS05230	CS387_RS07955	CS543_RS00390	CS544_RS05495	CS545_RS10130	CS546_RS05670	CS548_RS00780	CS550_RS09125	CS059_RS04455	CS374_RS04190	CS388_RS04605	CF002_RS07950	CF001_RS10615	CF003_RS21015	B0493_RS07315	B0492_RS03025	B0490_RS01395
PgPan_0801	omp28		outer membrane lipoprotein Omp28	27	27	1	1	802	1	653	872	875	872	1	27	27	PGN_0122	PG_2173	HMPREF1555_RS04245	SJDPG2_RS06430	EG14_RS02485	PGA7_RS09750	PGJ_RS09770	PGF_RS00575	PGS_RS00300	AT291_RS01175	CBG53_RS05860	CLI74_RS08320	CS549_RS05235	CS387_RS07960	CS543_RS00385	CS544_RS05490	CS545_RS10125	CS546_RS05675	CS548_RS00785	CS550_RS09120	CS059_RS04460	CS374_RS04185	CS388_RS04600	CF002_RS07955	CF001_RS10620	CF003_RS21010	B0493_RS07310	B0492_RS03030	B0490_RS01390
PgPan_0802	B0492_RS03035		T9SS type A sorting domain-containing protein	27	27	1	1	803	1	654	719	749	729	1	27	27	PGN_0123	PG_2172	HMPREF1555_RS04250	SJDPG2_RS06435	EG14_RS02490	PGA7_RS09745	PGJ_RS09765	PGF_RS00580	PGS_RS00305	AT291_RS01180	CBG53_RS05865	CLI74_RS08325	CS549_RS05240	CS387_RS07965	CS543_RS00380	CS544_RS05485	CS545_RS10120	CS546_RS05680	CS548_RS00790	CS550_RS09115	CS059_RS04465	CS374_RS04180	CS388_RS04595	CF002_RS07960	CF001_RS10625	CF003_RS21005	B0493_RS07305	B0492_RS03035	B0490_RS01385
PgPan_0803	CBG53_RS05870		NAD(P)-binding domain-containing protein	26	26	1	1	804	1	655	905	959	956	1	26	26	PGN_0125	PG_2171	HMPREF1555_RS04255	SJDPG2_RS06440	EG14_RS02495	PGA7_RS09740	PGJ_RS09760	PGF_RS00585	PGS_RS00310	AT291_RS01185	CBG53_RS05870	CLI74_RS08330	--	CS387_RS07970	CS543_RS00375	CS544_RS05480	CS545_RS10115	CS546_RS05695	CS548_RS00795	CS550_RS09110	CS059_RS04470	CS374_RS04175	CS388_RS04590	CF002_RS07965	CF001_RS10630	CF003_RS21000	B0493_RS07300	B0492_RS03040	B0490_RS01380
PgPan_0804	CS544_RS05470		histidinol phosphate phosphatase	19	19	1	1	805	1	656	269	269	269	1	19	19	--	--	HMPREF1555_RS04265	SJDPG2_RS06450	--	PGA7_RS09730	PGJ_RS09750	--	--	AT291_RS01195	CBG53_RS05880	CLI74_RS08340	CS549_RS05255	CS387_RS07980	--	CS544_RS05470	--	CS546_RS05705	CS548_RS00805	--	CS059_RS04480	CS374_RS04165	--	CF002_RS07975	--	CF003_RS20990	B0493_RS07290	B0492_RS03050	B0490_RS01370
PgPan_0805	CS387_RS07995		IS5 family transposase	4	4	1	1	806	1	657	884	1091	1034	1	4	4	--	--	--	--	--	--	PGJ_RS09745	--	--	--	--	--	--	CS387_RS07995	--	--	--	--	CS548_RS00815	--	--	CS374_RS04160	--	--	--	--	--	--	--
PgPan_0806	CS544_RS05465		DUF3575 domain-containing protein	27	27	1	1	807	1	658	593	605	593	1	27	27	PGN_0129	--	HMPREF1555_RS04270	SJDPG2_RS06455	EG14_RS02520	PGA7_RS09715	PGJ_RS09740	PGF_RS00600	PGS_RS00325	AT291_RS01200	CBG53_RS05885	CLI74_RS09285	CS549_RS05260	CS387_RS08010	CS543_RS00360	CS544_RS05465	CS545_RS10100	CS546_RS05725	CS548_RS00825	CS550_RS09085	CS059_RS04490	CS374_RS04155	CS388_RS04575	CF002_RS07980	CF001_RS10645	CF003_RS20970	B0493_RS07285	B0492_RS05380	B0490_RS01365
PgPan_0807	PGF_RS00595		DUF3868 domain-containing protein	27	27	1	1	808	1	659	1439	1439	1439	1	27	27	PGN_0128	PG_2167	HMPREF1555_RS04275	SJDPG2_RS06460	EG14_RS02515	PGA7_RS09710	PGJ_RS09735	PGF_RS00595	PGS_RS00330	AT291_RS01205	CBG53_RS05890	CLI74_RS09280	CS549_RS05265	CS387_RS08015	CS543_RS00355	CS544_RS05460	CS545_RS10095	CS546_RS05730	CS548_RS00830	CS550_RS09080	CS059_RS04495	CS374_RS04150	CS388_RS04570	CF002_RS07985	CF001_RS10640	CF003_RS20965	B0493_RS07280	B0492_RS05375	B0490_RS01360
PgPan_0808	CS543_RS00350		glycine--tRNA ligase	27	27	1	1	809	1	660	1517	1547	1545	1	27	27	PGN_0209	PG_2165	HMPREF1555_RS04280	SJDPG2_RS06470	EG14_RS02905	PGA7_RS09705	PGJ_RS09725	PGF_RS00970	PGS_RS00340	AT291_RS01210	CBG53_RS05895	CLI74_RS09275	CS549_RS05270	CS387_RS08020	CS543_RS00350	CS544_RS05455	CS545_RS10090	CS546_RS05735	CS548_RS00835	CS550_RS09075	CS059_RS04500	CS374_RS04145	CS388_RS04565	CF002_RS07990	CF001_RS11065	CF003_RS20960	B0493_RS07275	B0492_RS05370	B0490_RS01355
PgPan_0809	EG14_RS02900		FKBP-type peptidyl-prolyl cis-trans isomerase	27	27	1	1	810	1	661	533	557	556	1	27	27	PGN_0208	PG_2164	HMPREF1555_RS04285	SJDPG2_RS06475	EG14_RS02900	PGA7_RS09700	PGJ_RS09720	PGF_RS00965	PGS_RS00345	AT291_RS01215	CBG53_RS05900	CLI74_RS09270	CS549_RS05275	CS387_RS08025	CS543_RS00345	CS544_RS05450	CS545_RS10085	CS546_RS05740	CS548_RS00840	CS550_RS09070	CS059_RS04505	CS374_RS04140	CS388_RS04560	CF002_RS07995	CF001_RS11060	CF003_RS20955	B0493_RS07270	B0492_RS05365	B0490_RS01350
PgPan_0810	surE		5'/3'-nucleotidase SurE	27	27	1	1	811	1	662	770	770	770	1	27	27	PGN_0207	PG_2163	HMPREF1555_RS04290	SJDPG2_RS06480	EG14_RS02895	PGA7_RS09695	PGJ_RS09715	PGF_RS00960	PGS_RS00350	AT291_RS01220	CBG53_RS05905	CLI74_RS09265	CS549_RS05280	CS387_RS08030	CS543_RS00340	CS544_RS05445	CS545_RS10080	CS546_RS05745	CS548_RS00845	CS550_RS09065	CS059_RS04510	CS374_RS04135	CS388_RS04555	CF002_RS08000	CF001_RS11055	CF003_RS20950	B0493_RS07265	B0492_RS05360	B0490_RS01345
PgPan_0811	lpxB		lipid-A-disaccharide synthase	27	27	1	1	812	1	663	1151	1151	1151	1	27	27	PGN_0206	PG_2162	HMPREF1555_RS04295	SJDPG2_RS06485	EG14_RS02890	PGA7_RS09690	PGJ_RS09710	PGF_RS00955	PGS_RS00355	AT291_RS01225	CBG53_RS05910	CLI74_RS09260	CS549_RS05285	CS387_RS08035	CS543_RS00335	CS544_RS05440	CS545_RS10075	CS546_RS05750	CS548_RS00850	CS550_RS09060	CS059_RS04515	CS374_RS04130	CS388_RS04550	CF002_RS08005	CF001_RS11050	CF003_RS20945	B0493_RS07260	B0492_RS05355	B0490_RS01340
PgPan_0812	B0492_RS05350		helix-turn-helix transcriptional regulator	27	27	1	1	813	1	664	899	899	899	1	27	27	PGN_0205	PG_2161	HMPREF1555_RS04300	SJDPG2_RS06490	EG14_RS02885	PGA7_RS09685	PGJ_RS09705	PGF_RS00950	PGS_RS00360	AT291_RS01230	CBG53_RS05915	CLI74_RS09255	CS549_RS05290	CS387_RS08040	CS543_RS00330	CS544_RS05435	CS545_RS10070	CS546_RS05755	CS548_RS00855	CS550_RS09055	CS059_RS04520	CS374_RS04125	CS388_RS04545	CF002_RS08010	CF001_RS11045	CF003_RS20940	B0493_RS07255	B0492_RS05350	B0490_RS01335
PgPan_0813	hemG		protoporphyrinogen oxidase	27	27	1	1	814	1	665	1397	1397	1397	1	27	27	PGN_0204	PG_2159	HMPREF1555_RS04105	SJDPG2_RS06495	EG14_RS02880	PGA7_RS09680	PGJ_RS09700	PGF_RS00945	PGS_RS00365	AT291_RS01235	CBG53_RS05925	CLI74_RS09245	CS549_RS05295	CS387_RS08050	CS543_RS00325	CS544_RS05430	CS545_RS10065	CS546_RS05760	CS548_RS00860	CS550_RS09045	CS059_RS04530	CS374_RS04115	CS388_RS04540	CF002_RS08025	CF001_RS11035	CF003_RS20930	B0493_RS02950	B0492_RS05345	B0490_RS01330
PgPan_0814	B0490_RS01325		SufE family protein	27	27	1	1	815	1	666	425	425	425	1	27	27	PGN_0203	PG_2158	HMPREF1555_RS04100	SJDPG2_RS06500	EG14_RS02875	PGA7_RS09675	PGJ_RS09695	PGF_RS00940	PGS_RS00370	AT291_RS01240	CBG53_RS05930	CLI74_RS09240	CS549_RS05300	CS387_RS08055	CS543_RS00320	CS544_RS05425	CS545_RS10060	CS546_RS05765	CS548_RS00865	CS550_RS09040	CS059_RS04535	CS374_RS04110	CS388_RS04535	CF002_RS08030	CF001_RS11030	CF003_RS20925	B0493_RS02955	B0492_RS05340	B0490_RS01325
PgPan_0815	CS544_RS05420		M28 family peptidase	27	27	1	1	816	1	667	1001	1001	1001	1	27	27	PGN_0202	PG_2157	HMPREF1555_RS04095	SJDPG2_RS06505	EG14_RS02870	PGA7_RS09670	PGJ_RS09690	PGF_RS00935	PGS_RS00375	AT291_RS01245	CBG53_RS05935	CLI74_RS09235	CS549_RS05305	CS387_RS08060	CS543_RS00315	CS544_RS05420	CS545_RS10055	CS546_RS05770	CS548_RS00870	CS550_RS09035	CS059_RS04540	CS374_RS04105	CS388_RS04530	CF002_RS08035	CF001_RS11025	CF003_RS20920	B0493_RS02960	B0492_RS05335	B0490_RS01320
PgPan_0816	B0490_RS01315		16S rRNA (uracil(1498)-N(3))-methyltransferase	27	27	1	1	817	1	668	746	746	746	1	27	27	PGN_0201	PG_2156	HMPREF1555_RS04090	SJDPG2_RS06510	EG14_RS02865	PGA7_RS09665	PGJ_RS09685	PGF_RS00930	PGS_RS00380	AT291_RS01250	CBG53_RS05940	CLI74_RS09230	CS549_RS05310	CS387_RS08065	CS543_RS00310	CS544_RS05415	CS545_RS10050	CS546_RS05775	CS548_RS00875	CS550_RS09030	CS059_RS04545	CS374_RS04100	CS388_RS04525	CF002_RS08040	CF001_RS11020	CF003_RS20915	B0493_RS02965	B0492_RS05330	B0490_RS01315
PgPan_0817	PGA7_RS09660		TraB/GumN family protein	27	27	1	1	818	1	669	890	890	890	1	27	27	PGN_0200	PG_2155	HMPREF1555_RS04085	SJDPG2_RS06515	EG14_RS02860	PGA7_RS09660	PGJ_RS09680	PGF_RS00925	PGS_RS00385	AT291_RS01255	CBG53_RS05945	CLI74_RS09225	CS549_RS05315	CS387_RS08070	CS543_RS00305	CS544_RS05410	CS545_RS10045	CS546_RS05780	CS548_RS00880	CS550_RS09025	CS059_RS04550	CS374_RS04095	CS388_RS04520	CF002_RS08045	CF001_RS11015	CF003_RS20910	B0493_RS02970	B0492_RS05325	B0490_RS01310
PgPan_0818	CS059_RS04555		hypothetical protein	27	27	1	1	819	1	670	185	227	186	1	27	27	PGN_0199	PG_2154	HMPREF1555_RS04080	SJDPG2_RS06520	EG14_RS02855	PGA7_RS09655	PGJ_RS09675	PGF_RS00920	PGS_RS00390	AT291_RS01260	CBG53_RS05950	CLI74_RS09220	CS549_RS05320	CS387_RS08075	CS543_RS00300	CS544_RS05405	CS545_RS10040	CS546_RS05785	CS548_RS00885	CS550_RS09020	CS059_RS04555	CS374_RS04090	CS388_RS04515	CF002_RS08050	CF001_RS11010	CF003_RS20905	B0493_RS02975	B0492_RS05320	B0490_RS01305
PgPan_0819	CS059_RS11310		DUF1661 domain-containing protein	16	16	1	1	820	1	671	107	110	109	1	16	16	--	--	HMPREF1555_RS10500	SJDPG2_RS11150	EG14_RS11495	--	PGJ_RS11355	PGF_RS10950	PGS_RS09650	AT291_RS11270	--	--	CS549_RS10730	--	CS543_RS11380	--	CS545_RS11035	--	--	CS550_RS10725	CS059_RS11310	--	CS388_RS10270	CF002_RS10725	CF001_RS20850	--	--	--	B0490_RS10510
PgPan_0820	CS059_RS11315		DUF1661 domain-containing protein	16	16	1	1	821	1	672	176	206	200	1	16	16	--	--	HMPREF1555_RS10090	SJDPG2_RS11155	EG14_RS10680	--	PGJ_RS10845	PGF_RS10110	PGS_RS09655	AT291_RS10445	--	--	CS549_RS05330	--	CS543_RS00290	--	CS545_RS10030	--	--	CS550_RS10720	CS059_RS11315	--	CS388_RS04505	CF002_RS08060	CF001_RS11000	--	--	--	B0490_RS01295
PgPan_0821	AT291_RS01270		hypothetical protein	9	9	1	1	822	1	673	713	1367	1294	1	9	9	--	--	HMPREF1555_RS04070	SJDPG2_RS08460	--	--	PGJ_RS09665	--	--	AT291_RS01270	--	CLI74_RS07525	--	--	CS543_RS00285	--	--	--	--	CS550_RS09010	CS059_RS04570	--	--	--	--	--	--	--	B0490_RS01290
PgPan_0822	PGJ_RS09660		hypothetical protein	9	9	1	1	823	1	674	680	680	680	1	9	9	--	--	HMPREF1555_RS04065	SJDPG2_RS10095	--	--	PGJ_RS09660	--	--	AT291_RS01275	--	CLI74_RS07520	--	--	CS543_RS00280	--	--	--	--	CS550_RS09005	CS059_RS04575	--	--	--	--	--	--	--	B0490_RS01285
PgPan_0823	SJDPG2_RS08470		LysM peptidoglycan-binding domain-containing protein	27	27	1	1	824	1	675	1505	1505	1505	1	27	27	PGN_0198	PG_2150	HMPREF1555_RS04060	SJDPG2_RS08470	EG14_RS02845	PGA7_RS09640	PGJ_RS09655	PGF_RS00910	PGS_RS00645	AT291_RS01280	CBG53_RS05970	CLI74_RS07510	CS549_RS05340	CS387_RS08095	CS543_RS00270	CS544_RS05385	CS545_RS10020	CS546_RS05805	CS548_RS00905	CS550_RS08995	CS059_RS04585	CS374_RS04070	CS388_RS04495	CF002_RS08070	CF001_RS10990	CF003_RS20885	B0493_RS02995	B0492_RS04475	B0490_RS01275
PgPan_0824	CS374_RS04065		PorT family protein	27	27	1	1	825	1	676	671	671	671	1	27	27	PGN_0197	PG_2149	HMPREF1555_RS04055	SJDPG2_RS08475	EG14_RS02840	PGA7_RS09635	PGJ_RS09650	PGF_RS00905	PGS_RS00650	AT291_RS01285	CBG53_RS05975	CLI74_RS07505	CS549_RS05345	CS387_RS08100	CS543_RS00265	CS544_RS05380	CS545_RS10015	CS546_RS05810	CS548_RS00910	CS550_RS08990	CS059_RS04590	CS374_RS04065	CS388_RS04490	CF002_RS08075	CF001_RS10985	CF003_RS20880	B0493_RS03000	B0492_RS04470	B0490_RS01270
PgPan_0825	CF003_RS20875		purine permease	27	27	1	1	826	1	677	1337	1337	1337	1	27	27	PGN_0196	PG_2148	HMPREF1555_RS04050	SJDPG2_RS08480	EG14_RS02835	PGA7_RS09630	PGJ_RS09645	PGF_RS00900	PGS_RS00655	AT291_RS01290	CBG53_RS05980	CLI74_RS07500	CS549_RS05350	CS387_RS08105	CS543_RS00260	CS544_RS05375	CS545_RS10010	CS546_RS05815	CS548_RS00915	CS550_RS08985	CS059_RS04595	CS374_RS04060	CS388_RS04485	CF002_RS08080	CF001_RS10980	CF003_RS20875	B0493_RS03005	B0492_RS04465	B0490_RS01265
PgPan_0826	xpt		xanthine phosphoribosyltransferase	27	27	1	1	827	1	678	581	581	581	1	27	27	PGN_0195	PG_2147	HMPREF1555_RS04045	SJDPG2_RS08485	EG14_RS02830	PGA7_RS09625	PGJ_RS09640	PGF_RS00895	PGS_RS00660	AT291_RS01295	CBG53_RS05985	CLI74_RS07495	CS549_RS05355	CS387_RS08110	CS543_RS00255	CS544_RS05370	CS545_RS10005	CS546_RS05820	CS548_RS00920	CS550_RS08980	CS059_RS04600	CS374_RS04055	CS388_RS04480	CF002_RS08085	CF001_RS10975	CF003_RS20870	B0493_RS03010	B0492_RS04460	B0490_RS01260
PgPan_0827	mnmD		tRNA (5-methylaminomethyl-2-thiouridine)(34)-methyltransferase MnmD	26	26	1	1	828	1	679	686	686	686	1	26	26	PGN_0194	--	HMPREF1555_RS04040	--	EG14_RS02825	PGA7_RS09620	PGJ_RS09635	PGF_RS00890	PGS_RS00665	AT291_RS01300	CBG53_RS05990	CLI74_RS07490	CS549_RS05360	CS387_RS08115	CS543_RS00250	CS544_RS05365	CS545_RS10000	CS546_RS05825	CS548_RS00925	CS550_RS08975	CS059_RS04605	CS374_RS04050	CS388_RS04475	CF002_RS08090	CF001_RS10970	CF003_RS20865	B0493_RS03015	B0492_RS07445	B0490_RS01255
PgPan_0828	CS387_RS10250		heme-binding protein HmuY	26	26	1	1	829	1	1414	650	650	650	1	26	26	PGN_0558	PG_1551	HMPREF1555_RS02360	SJDPG2_RS06595	EG14_RS03480	PGA7_RS02055	PGJ_RS02115	--	PGS_RS02550	AT291_RS00825	CBG53_RS03485	CLI74_RS05895	CS549_RS07950	CS387_RS10250	CS543_RS09570	CS544_RS03265	CS545_RS07930	CS546_RS08310	CS548_RS03410	CS550_RS06895	CS059_RS07080	CS374_RS01655	CS388_RS02405	CF002_RS06190	CF001_RS12825	CF003_RS18040	B0493_RS08580	B0492_RS08150	B0490_RS00365
PgPan_0829	CLI74_RS05900		TonB-dependent receptor	27	27	1	1	830	1	1413	1940	1940	1940	1	27	27	PGN_0557	PG_1552	HMPREF1555_RS02365	SJDPG2_RS06600	EG14_RS03475	PGA7_RS02050	PGJ_RS02110	PGF_RS02630	PGS_RS02545	AT291_RS00830	CBG53_RS03490	CLI74_RS05900	CS549_RS07955	CS387_RS10245	CS543_RS09575	CS544_RS03270	CS545_RS07935	CS546_RS08305	CS548_RS03405	CS550_RS06900	CS059_RS07075	CS374_RS01660	CS388_RS02410	CF002_RS06195	CF001_RS12820	CF003_RS18045	B0493_RS08575	B0492_RS08155	B0490_RS00370
PgPan_0830	PGF_RS02625		cobaltochelatase subunit CobN	27	27	1	1	831	1	1412	4340	4418	4394	1	27	27	PGN_0556	PG_1553	HMPREF1555_RS02370	SJDPG2_RS06605	EG14_RS03470	PGA7_RS02045	PGJ_RS02105	PGF_RS02625	PGS_RS02540	AT291_RS00835	CBG53_RS03495	CLI74_RS05905	CS549_RS07960	CS387_RS10240	CS543_RS09580	CS544_RS03275	CS545_RS07940	CS546_RS08300	CS548_RS03400	CS550_RS06905	CS059_RS07070	CS374_RS01665	CS388_RS02415	CF002_RS06200	CF001_RS12815	CF003_RS18050	B0493_RS08570	B0492_RS08160	B0490_RS00375
PgPan_0831	HMPREF1555_RS02375		hypothetical protein	27	27	1	1	832	1	1411	623	686	676	1	27	27	PGN_0555	PG_1554	HMPREF1555_RS02375	SJDPG2_RS06610	EG14_RS03465	PGA7_RS02040	PGJ_RS02100	PGF_RS02620	PGS_RS02535	AT291_RS00840	CBG53_RS03500	CLI74_RS05910	CS549_RS07965	CS387_RS10235	CS543_RS09585	CS544_RS03280	CS545_RS07945	CS546_RS08295	CS548_RS03395	CS550_RS06910	CS059_RS07065	CS374_RS01670	CS388_RS02420	CF002_RS06205	CF001_RS12810	CF003_RS18055	B0493_RS08565	B0492_RS08165	B0490_RS00380
PgPan_0832	B0492_RS08170		hypothetical protein	27	27	1	1	833	1	1410	578	578	578	1	27	27	PGN_0554	PG_1555	HMPREF1555_RS02380	SJDPG2_RS06615	EG14_RS03460	PGA7_RS02035	PGJ_RS02095	PGF_RS02615	PGS_RS02530	AT291_RS00845	CBG53_RS03505	CLI74_RS05915	CS549_RS07970	CS387_RS10230	CS543_RS09590	CS544_RS03285	CS545_RS07950	CS546_RS08290	CS548_RS03390	CS550_RS06915	CS059_RS07060	CS374_RS01675	CS388_RS02425	CF002_RS06210	CF001_RS12805	CF003_RS18060	B0493_RS08560	B0492_RS08170	B0490_RS00385
PgPan_0833	PGF_RS02610		DUF2149 domain-containing protein	27	27	1	1	834	1	1409	326	326	326	1	27	27	PGN_0553	PG_1556	HMPREF1555_RS02385	SJDPG2_RS06620	EG14_RS03455	PGA7_RS02030	PGJ_RS02090	PGF_RS02610	PGS_RS02525	AT291_RS00850	CBG53_RS03510	CLI74_RS05920	CS549_RS07975	CS387_RS10225	CS543_RS09595	CS544_RS03290	CS545_RS07955	CS546_RS08285	CS548_RS03385	CS550_RS06920	CS059_RS07055	CS374_RS01680	CS388_RS02430	CF002_RS06215	CF001_RS12800	CF003_RS18065	B0493_RS08555	B0492_RS08175	B0490_RS00390
PgPan_0834	gcvT		glycine cleavage system aminomethyltransferase GcvT	27	27	1	1	835	1	1408	1088	1088	1088	1	27	27	PGN_0550	--	HMPREF1555_RS02390	SJDPG2_RS04260	EG14_RS03450	PGA7_RS02025	PGJ_RS02085	PGF_RS02605	PGS_RS02520	AT291_RS00855	CBG53_RS03520	CLI74_RS05930	CS549_RS07990	CS387_RS10220	CS543_RS09600	CS544_RS03295	CS545_RS07960	CS546_RS08275	CS548_RS03380	CS550_RS06925	CS059_RS07050	CS374_RS01685	CS388_RS02435	CF002_RS06225	CF001_RS12795	CF003_RS18070	B0493_RS08545	B0492_RS01025	B0490_RS00400
PgPan_0835	rfbB		dTDP-glucose 4,6-dehydratase	27	27	1	1	836	1	1407	1064	1064	1064	1	27	27	PGN_0549	--	HMPREF1555_RS02395	SJDPG2_RS04265	EG14_RS03445	PGA7_RS02020	PGJ_RS02080	PGF_RS02600	PGS_RS02515	AT291_RS00860	CBG53_RS03525	CLI74_RS05935	CS549_RS07995	CS387_RS10215	CS543_RS09605	CS544_RS03300	CS545_RS07965	CS546_RS08270	CS548_RS03375	CS550_RS06930	CS059_RS07045	CS374_RS01690	CS388_RS02440	CF002_RS06230	CF001_RS12790	CF003_RS18075	B0493_RS08540	B0492_RS01020	B0490_RS00405
PgPan_0836	rfbD		dTDP-4-dehydrorhamnose reductase	27	27	1	1	837	1	1406	857	857	857	1	27	27	PGN_0548	--	HMPREF1555_RS02400	SJDPG2_RS04270	EG14_RS03440	PGA7_RS02015	PGJ_RS02075	PGF_RS02595	PGS_RS02510	AT291_RS00865	CBG53_RS03530	CLI74_RS05940	CS549_RS08000	CS387_RS10210	CS543_RS09610	CS544_RS03305	CS545_RS07970	CS546_RS08265	CS548_RS03370	CS550_RS06935	CS059_RS07040	CS374_RS01695	CS388_RS02445	CF002_RS06235	CF001_RS12785	CF003_RS18080	B0493_RS08535	B0492_RS01015	B0490_RS00410
PgPan_0837	rfbC		dTDP-4-dehydrorhamnose 3,5-epimerase	27	27	1	1	838	1	1405	590	590	590	1	27	27	PGN_0547	--	HMPREF1555_RS02405	SJDPG2_RS04275	EG14_RS03435	PGA7_RS02010	PGJ_RS02070	PGF_RS02590	PGS_RS02505	AT291_RS00870	CBG53_RS03535	CLI74_RS05945	CS549_RS08005	CS387_RS10205	CS543_RS09615	CS544_RS03310	CS545_RS07975	CS546_RS08260	CS548_RS03365	CS550_RS06940	CS059_RS07035	CS374_RS01700	CS388_RS02450	CF002_RS06240	CF001_RS12780	CF003_RS18085	B0493_RS08530	B0492_RS01010	B0490_RS00415
PgPan_0838	rfbA		glucose-1-phosphate thymidylyltransferase RfbA	27	27	1	1	839	1	1404	869	869	869	1	27	27	PGN_0546	--	HMPREF1555_RS02410	SJDPG2_RS04280	EG14_RS03430	PGA7_RS02005	PGJ_RS02065	PGF_RS02585	PGS_RS02500	AT291_RS00875	CBG53_RS03540	CLI74_RS05950	CS549_RS08010	CS387_RS10200	CS543_RS09620	CS544_RS03315	CS545_RS07980	CS546_RS08255	CS548_RS03360	CS550_RS06945	CS059_RS07030	CS374_RS01705	CS388_RS02455	CF002_RS06245	CF001_RS12775	CF003_RS18090	B0493_RS08525	B0492_RS01005	B0490_RS00420
PgPan_0839	B0490_RS00425		alkaline phosphatase family protein	27	27	1	1	840	1	1403	1955	1955	1955	1	27	27	PGN_0545	PG_1564	HMPREF1555_RS02415	SJDPG2_RS04285	EG14_RS03425	PGA7_RS02000	PGJ_RS02060	PGF_RS02580	PGS_RS02495	AT291_RS00880	CBG53_RS03545	CLI74_RS05955	CS549_RS08015	CS387_RS10195	CS543_RS09625	CS544_RS03320	CS545_RS07985	CS546_RS08250	CS548_RS03355	CS550_RS06950	CS059_RS07025	CS374_RS01710	CS388_RS02460	CF002_RS06250	CF001_RS12770	CF003_RS18095	B0493_RS08520	B0492_RS01000	B0490_RS00425
PgPan_0840	CBG53_RS03550		3-deoxy-D-manno-octulosonic acid transferase	27	27	1	1	841	1	1402	1238	1238	1238	1	27	27	PGN_0544	PG_1565	HMPREF1555_RS02420	SJDPG2_RS04290	EG14_RS03420	PGA7_RS01995	PGJ_RS02055	PGF_RS02575	PGS_RS02490	AT291_RS00885	CBG53_RS03550	CLI74_RS05960	CS549_RS08020	CS387_RS10190	CS543_RS09630	CS544_RS03325	CS545_RS07990	CS546_RS08245	CS548_RS03350	CS550_RS06955	CS059_RS07020	CS374_RS01715	CS388_RS02465	CF002_RS06255	CF001_RS12765	CF003_RS18100	B0493_RS08515	B0492_RS00995	B0490_RS00430
PgPan_0841	B0493_RS08510		glutamate--tRNA ligase	27	27	1	1	842	1	1401	1517	1523	1521	1	27	27	PGN_0543	PG_1566	HMPREF1555_RS02425	SJDPG2_RS04295	EG14_RS03415	PGA7_RS01990	PGJ_RS02050	PGF_RS02570	PGS_RS02485	AT291_RS00890	CBG53_RS03555	CLI74_RS05965	CS549_RS08025	CS387_RS10185	CS543_RS09635	CS544_RS03330	CS545_RS07995	CS546_RS08240	CS548_RS03345	CS550_RS06960	CS059_RS07015	CS374_RS01720	CS388_RS02470	CF002_RS06260	CF001_RS12760	CF003_RS18105	B0493_RS08510	B0492_RS00990	B0490_RS00435
PgPan_0842	CLI74_RS05975		rhodanese-like domain-containing protein	26	26	1	1	843	1	1400	383	383	383	1	26	26	PGN_0540	PG_1570	HMPREF1555_RS08840	SJDPG2_RS04300	EG14_RS03405	PGA7_RS01985	PGJ_RS02040	PGF_RS02560	PGS_RS02360	AT291_RS00900	CBG53_RS03575	CLI74_RS05975	CS549_RS08050	CS387_RS10170	--	CS544_RS03345	CS545_RS08005	CS546_RS08225	CS548_RS03320	CS550_RS06970	CS059_RS07005	CS374_RS01730	CS388_RS02480	CF002_RS06280	CF001_RS12750	CF003_RS18115	B0493_RS08500	B0492_RS00980	B0490_RS00445
PgPan_0843	CS387_RS10165		MBL fold metallo-hydrolase	26	26	1	1	844	1	1399	1415	1415	1415	1	26	26	PGN_0539	PG_1571	HMPREF1555_RS08835	SJDPG2_RS04305	EG14_RS03400	PGA7_RS01980	PGJ_RS02035	PGF_RS02555	PGS_RS02365	AT291_RS00905	CBG53_RS03580	CLI74_RS05980	CS549_RS08055	CS387_RS10165	--	CS544_RS03350	CS545_RS08010	CS546_RS08220	CS548_RS03315	CS550_RS06975	CS059_RS07000	CS374_RS01735	CS388_RS02485	CF002_RS06285	CF001_RS12745	CF003_RS18120	B0493_RS08495	B0492_RS00975	B0490_RS00450
PgPan_0844	CS548_RS03310		sulfite exporter TauE/SafE family protein	26	26	1	1	845	1	1398	782	806	805	1	26	26	PGN_0538	PG_1572	HMPREF1555_RS08830	SJDPG2_RS04310	EG14_RS03395	PGA7_RS01975	PGJ_RS02030	PGF_RS02550	PGS_RS02370	AT291_RS00910	CBG53_RS03585	CLI74_RS05985	CS549_RS08060	CS387_RS10160	--	CS544_RS03355	CS545_RS08015	CS546_RS08215	CS548_RS03310	CS550_RS06980	CS059_RS06995	CS374_RS01740	CS388_RS02490	CF002_RS06290	CF001_RS12740	CF003_RS18125	B0493_RS08490	B0492_RS00970	B0490_RS00455
PgPan_0845	AT291_RS00915		Crp/Fnr family transcriptional regulator	26	26	1	1	846	1	1397	623	638	624	1	26	26	PGN_0537	PG_1573	HMPREF1555_RS08825	SJDPG2_RS04315	EG14_RS03390	PGA7_RS01970	PGJ_RS02025	PGF_RS02545	PGS_RS02375	AT291_RS00915	CBG53_RS03590	CLI74_RS05990	CS549_RS08065	CS387_RS10155	CS543_RS09745	CS544_RS03360	CS545_RS08020	CS546_RS08210	CS548_RS03305	CS550_RS06985	--	CS374_RS01745	CS388_RS02495	CF002_RS06295	CF001_RS12735	CF003_RS18130	B0493_RS08485	B0492_RS00965	B0490_RS00460
PgPan_0846	group_2414	dcm	DNA (cytosine-5-)-methyltransferase	3	3	1	1	847	1	1396	1661	1661	1661	1	3	3	--	--	--	--	--	--	PGJ_RS10190	--	--	--	--	CLI74_RS05995	--	--	--	--	--	--	--	--	CS059_RS06985	--	--	--	--	--	--	--	--
PgPan_0847	CLI74_RS06000		hypothetical protein	3	3	1	1	848	1	1395	1535	1535	1535	1	3	3	--	--	--	--	--	--	PGJ_RS02015	--	--	--	--	CLI74_RS06000	--	--	--	--	--	--	--	--	CS059_RS06980	--	--	--	--	--	--	--	--
PgPan_0848	PGJ_RS02010		endonuclease	2	2	1	1	849	1	1394	2198	2198	2198	1	2	2	--	--	--	--	--	--	PGJ_RS02010	--	--	--	--	CLI74_RS09825	--	--	--	--	--	--	--	--	--	--	--	--	--	--	--	--	--
PgPan_0849	CLI74_RS09830		PD-(D/E)XK motif protein	3	3	1	1	850	1	1393	989	989	989	1	3	3	--	--	--	--	--	--	PGJ_RS02005	--	--	--	--	CLI74_RS09830	--	--	--	--	--	--	--	--	CS059_RS06960	--	--	--	--	--	--	--	--
PgPan_0850	PGJ_RS01995		divergent AAA domain protein	3	3	1	1	851	1	800	1319	1319	1319	1	3	3	--	--	--	--	--	--	PGJ_RS01995	--	--	--	--	CLI74_RS09840	--	--	--	--	--	--	--	--	CS059_RS06950	--	--	--	--	--	--	--	--
PgPan_0851	CS059_RS06945		DUF4209 domain-containing protein	3	3	1	1	852	1	801	1727	1727	1727	1	3	3	--	--	--	--	--	--	PGJ_RS01990	--	--	--	--	CLI74_RS09845	--	--	--	--	--	--	--	--	CS059_RS06945	--	--	--	--	--	--	--	--
PgPan_0852	PGJ_RS01985		hypothetical protein	3	3	1	1	853	1	802	461	461	461	1	3	3	--	--	--	--	--	--	PGJ_RS01985	--	--	--	--	CLI74_RS09850	--	--	--	--	--	--	--	--	CS059_RS06940	--	--	--	--	--	--	--	--
PgPan_0853	PGJ_RS01975		IS3 family transposase	3	3	1	1	854	1	803	1202	1202	1202	1	3	3	--	--	--	--	--	--	PGJ_RS01975	--	--	--	--	CLI74_RS05275	--	--	--	--	--	--	--	--	CS059_RS06915	--	--	--	--	--	--	--	--
PgPan_0854	nadB		L-aspartate oxidase	27	27	1	1	855	1	804	1556	1556	1556	1	27	27	PGN_0535	PG_1576	HMPREF1555_RS04750	SJDPG2_RS04335	EG14_RS03385	PGA7_RS01965	PGJ_RS01965	PGF_RS02540	PGS_RS02380	AT291_RS00920	CBG53_RS03595	CLI74_RS05290	CS549_RS08085	CS387_RS10135	CS543_RS09740	CS544_RS03375	CS545_RS08040	CS546_RS08205	CS548_RS03300	CS550_RS06990	CS059_RS06900	CS374_RS01775	CS388_RS02515	CF002_RS06300	CF001_RS12730	CF003_RS18135	B0493_RS08480	B0492_RS00950	B0490_RS00465
PgPan_0855	nadC		carboxylating nicotinate-nucleotide diphosphorylase	27	27	1	1	856	1	805	842	842	842	1	27	27	PGN_0534	PG_1577	HMPREF1555_RS04745	SJDPG2_RS04340	EG14_RS03380	PGA7_RS01960	PGJ_RS01960	PGF_RS02535	PGS_RS02385	AT291_RS00925	CBG53_RS03600	CLI74_RS05295	CS549_RS08090	CS387_RS10130	CS543_RS09735	CS544_RS03380	CS545_RS08045	CS546_RS08200	CS548_RS03295	CS550_RS06995	CS059_RS06895	CS374_RS01780	CS388_RS02520	CF002_RS06305	CF001_RS12725	CF003_RS18140	B0493_RS08475	B0492_RS00945	B0490_RS00470
PgPan_0856	nadA		quinolinate synthase NadA	27	27	1	1	857	1	806	926	926	926	1	27	27	PGN_0533	PG_1578	HMPREF1555_RS04740	SJDPG2_RS04345	EG14_RS03375	PGA7_RS01955	PGJ_RS01955	PGF_RS02530	PGS_RS02390	AT291_RS00930	CBG53_RS03605	CLI74_RS05300	CS549_RS08095	CS387_RS10125	CS543_RS09730	CS544_RS03385	CS545_RS08050	CS546_RS08195	CS548_RS03290	CS550_RS07000	CS059_RS06890	CS374_RS01785	CS388_RS02525	CF002_RS06310	CF001_RS12720	CF003_RS18145	B0493_RS08470	B0492_RS00940	B0490_RS00475
PgPan_0857	CS546_RS08190		MoxR family ATPase	27	27	1	1	858	1	807	995	995	995	1	27	27	PGN_0532	PG_1579	HMPREF1555_RS04735	SJDPG2_RS04350	EG14_RS03370	PGA7_RS01950	PGJ_RS01950	PGF_RS02525	PGS_RS02395	AT291_RS00935	CBG53_RS03610	CLI74_RS05305	CS549_RS08100	CS387_RS10120	CS543_RS09725	CS544_RS03390	CS545_RS08055	CS546_RS08190	CS548_RS03285	CS550_RS07005	CS059_RS06885	CS374_RS01790	CS388_RS02530	CF002_RS06315	CF001_RS12715	CF003_RS18150	B0493_RS08465	B0492_RS00935	B0490_RS00480
PgPan_0858	AT291_RS00940		DUF58 domain-containing protein	27	27	1	1	859	1	808	872	872	872	1	27	27	PGN_0531	PG_1580	HMPREF1555_RS04730	SJDPG2_RS04355	EG14_RS03365	PGA7_RS01945	PGJ_RS01945	PGF_RS02520	PGS_RS02400	AT291_RS00940	CBG53_RS03615	CLI74_RS05310	CS549_RS08105	CS387_RS10115	CS543_RS09720	CS544_RS03395	CS545_RS08060	CS546_RS08185	CS548_RS03280	CS550_RS07010	CS059_RS06880	CS374_RS01795	CS388_RS02535	CF002_RS06320	CF001_RS12710	CF003_RS18155	B0493_RS08460	B0492_RS00930	B0490_RS00485
PgPan_0859	CBG53_RS03620		hypothetical protein	27	27	1	1	860	1	809	956	956	956	1	27	27	PGN_0530	PG_1581	HMPREF1555_RS04725	SJDPG2_RS04360	EG14_RS03360	PGA7_RS01940	PGJ_RS01940	PGF_RS02515	PGS_RS02405	AT291_RS00945	CBG53_RS03620	CLI74_RS05315	CS549_RS08110	CS387_RS10110	CS543_RS09715	CS544_RS03400	CS545_RS08065	CS546_RS08180	CS548_RS03275	CS550_RS07015	CS059_RS06875	CS374_RS01800	CS388_RS02540	CF002_RS06325	CF001_RS12705	CF003_RS18160	B0493_RS08455	B0492_RS00925	B0490_RS00490
PgPan_0860	AT291_RS00950		VWA domain-containing protein	27	27	1	1	861	1	810	980	983	982	1	27	27	PGN_0529	PG_1582	HMPREF1555_RS04720	SJDPG2_RS04365	EG14_RS03355	PGA7_RS01935	PGJ_RS01935	PGF_RS02510	PGS_RS02410	AT291_RS00950	CBG53_RS03625	CLI74_RS05320	CS549_RS08115	CS387_RS10105	CS543_RS09710	CS544_RS03405	CS545_RS08070	CS546_RS08175	CS548_RS03270	CS550_RS07020	CS059_RS06870	CS374_RS01805	CS388_RS02545	CF002_RS06330	CF001_RS12700	CF003_RS18165	B0493_RS08450	B0492_RS00920	B0490_RS00495
PgPan_0861	PGA7_RS01930		VWA domain-containing protein	27	27	1	1	862	1	811	1019	1019	1019	1	27	27	PGN_0528	PG_1583	HMPREF1555_RS04715	SJDPG2_RS04370	EG14_RS03350	PGA7_RS01930	PGJ_RS01930	PGF_RS02505	PGS_RS02415	AT291_RS00955	CBG53_RS03630	CLI74_RS05325	CS549_RS08120	CS387_RS10100	CS543_RS09705	CS544_RS03410	CS545_RS08075	CS546_RS08170	CS548_RS03265	CS550_RS07025	CS059_RS06865	CS374_RS01810	CS388_RS02550	CF002_RS06335	CF001_RS12695	CF003_RS18170	B0493_RS08445	B0492_RS00915	B0490_RS00500
PgPan_0862	CF002_RS06340		tetratricopeptide repeat protein	27	27	1	1	863	1	812	743	746	743	1	27	27	PGN_0527	PG_1584	HMPREF1555_RS04710	SJDPG2_RS04375	EG14_RS03345	PGA7_RS01925	PGJ_RS01925	PGF_RS02500	PGS_RS02420	AT291_RS00960	CBG53_RS03635	CLI74_RS05330	CS549_RS08125	CS387_RS10095	CS543_RS09700	CS544_RS03415	CS545_RS08080	CS546_RS08165	CS548_RS03260	CS550_RS07030	CS059_RS06860	CS374_RS01815	CS388_RS02555	CF002_RS06340	CF001_RS12690	CF003_RS18175	B0493_RS08440	B0492_RS00910	B0490_RS00505
PgPan_0863	CF001_RS12685		protein BatD	27	27	1	1	864	1	813	1802	1802	1802	1	27	27	PGN_0526	PG_1585	HMPREF1555_RS04705	SJDPG2_RS04380	EG14_RS03340	PGA7_RS01920	PGJ_RS01920	PGF_RS02495	PGS_RS02425	AT291_RS00965	CBG53_RS03640	CLI74_RS05335	CS549_RS08130	CS387_RS10090	CS543_RS09695	CS544_RS03420	CS545_RS08085	CS546_RS08160	CS548_RS03255	CS550_RS07035	CS059_RS06855	CS374_RS01820	CS388_RS02560	CF002_RS06345	CF001_RS12685	CF003_RS18180	B0493_RS08435	B0492_RS00905	B0490_RS00510
PgPan_0864	PGS_RS02430		tetratricopeptide repeat protein	27	27	1	1	865	1	814	908	908	908	1	27	27	PGN_0525	PG_1586	HMPREF1555_RS04700	SJDPG2_RS04385	EG14_RS03335	PGA7_RS01915	PGJ_RS01915	PGF_RS02490	PGS_RS02430	AT291_RS00970	CBG53_RS03645	CLI74_RS05340	CS549_RS08135	CS387_RS10085	CS543_RS09690	CS544_RS03425	CS545_RS08090	CS546_RS08155	CS548_RS03250	CS550_RS07040	CS059_RS06850	CS374_RS01825	CS388_RS02565	CF002_RS06350	CF001_RS12680	CF003_RS18185	B0493_RS08430	B0492_RS00900	B0490_RS00515
PgPan_0865	CS548_RS03245		phosphatase PAP2 family protein	27	27	1	1	866	1	815	716	716	716	1	27	27	PGN_0524	PG_1587	HMPREF1555_RS04695	SJDPG2_RS04390	EG14_RS03330	PGA7_RS01910	PGJ_RS01910	PGF_RS02485	PGS_RS02435	AT291_RS00975	CBG53_RS03650	CLI74_RS05345	CS549_RS08140	CS387_RS10080	CS543_RS09685	CS544_RS03430	CS545_RS08095	CS546_RS08150	CS548_RS03245	CS550_RS07045	CS059_RS06845	CS374_RS01830	CS388_RS02570	CF002_RS06355	CF001_RS12675	CF003_RS18190	B0493_RS08425	B0492_RS00895	B0490_RS00520
PgPan_0866	CS549_RS08145		TIGR00159 family protein	27	27	1	1	867	1	816	767	767	767	1	27	27	PGN_0523	PG_1588	HMPREF1555_RS04690	SJDPG2_RS04395	EG14_RS03325	PGA7_RS01905	PGJ_RS01905	PGF_RS02480	PGS_RS02440	AT291_RS00980	CBG53_RS03655	CLI74_RS05350	CS549_RS08145	CS387_RS10075	CS543_RS09680	CS544_RS03435	CS545_RS08100	CS546_RS08145	CS548_RS03240	CS550_RS07050	CS059_RS06840	CS374_RS01835	CS388_RS02575	CF002_RS06360	CF001_RS12670	CF003_RS18195	B0493_RS08420	B0492_RS00890	B0490_RS00525
PgPan_0867	folP		dihydropteroate synthase	27	27	1	1	868	1	817	845	845	845	1	27	27	PGN_0522	PG_1589	HMPREF1555_RS04685	SJDPG2_RS04400	EG14_RS03320	PGA7_RS01900	PGJ_RS01900	PGF_RS02475	PGS_RS02445	AT291_RS00985	CBG53_RS03660	CLI74_RS05355	CS549_RS08150	CS387_RS10070	CS543_RS09675	CS544_RS03440	CS545_RS08105	CS546_RS08140	CS548_RS03235	CS550_RS07055	CS059_RS06835	CS374_RS01840	CS388_RS02580	CF002_RS06365	CF001_RS12665	CF003_RS18200	B0493_RS08415	B0492_RS00885	B0490_RS00530
PgPan_0868	PGA7_RS01885		HDIG domain-containing protein	27	27	1	1	869	1	818	2084	2084	2084	1	27	27	PGN_0521	PG_1592	HMPREF1555_RS04675	SJDPG2_RS04415	EG14_RS03310	PGA7_RS01885	PGJ_RS01890	PGF_RS02465	PGS_RS02455	AT291_RS00995	CBG53_RS03670	CLI74_RS05390	CS549_RS08165	CS387_RS10040	CS543_RS09660	CS544_RS03450	CS545_RS08115	CS546_RS08125	CS548_RS03220	CS550_RS07070	CS059_RS06795	CS374_RS01860	CS388_RS02590	CF002_RS06375	CF001_RS12655	CF003_RS18215	B0493_RS08405	B0492_RS00875	B0490_RS00540
PgPan_0869	HMPREF1555_RS04670		shikimate kinase	27	27	1	1	870	1	819	560	560	560	1	27	27	PGN_0520	PG_1593	HMPREF1555_RS04670	SJDPG2_RS04420	EG14_RS03305	PGA7_RS01880	PGJ_RS01885	PGF_RS02460	PGS_RS02460	AT291_RS01000	CBG53_RS03675	CLI74_RS05395	CS549_RS08170	CS387_RS10035	CS543_RS09655	CS544_RS03455	CS545_RS08120	CS546_RS08120	CS548_RS03215	CS550_RS07075	CS059_RS06790	CS374_RS01865	CS388_RS02595	CF002_RS06380	CF001_RS12650	CF003_RS18220	B0493_RS08400	B0492_RS00870	B0490_RS00545
PgPan_0870	PGA7_RS01875		ComEC/Rec2 family competence protein	27	27	1	1	871	1	820	1532	1535	1534	1	27	27	PGN_0519	PG_1594	HMPREF1555_RS04665	SJDPG2_RS04425	EG14_RS03300	PGA7_RS01875	PGJ_RS01880	PGF_RS02455	PGS_RS02465	AT291_RS01005	CBG53_RS03680	CLI74_RS05400	CS549_RS08175	CS387_RS10030	CS543_RS09650	CS544_RS03460	CS545_RS08125	CS546_RS08115	CS548_RS03210	CS550_RS07080	CS059_RS06785	CS374_RS01870	CS388_RS02600	CF002_RS06385	CF001_RS12645	CF003_RS18225	B0493_RS08395	B0492_RS00865	B0490_RS00550
PgPan_0871	CS387_RS10025		ribulose-phosphate 3-epimerase	27	27	1	1	872	1	821	656	656	656	1	27	27	PGN_0518	PG_1595	HMPREF1555_RS04660	SJDPG2_RS04430	EG14_RS03295	PGA7_RS01870	PGJ_RS01875	PGF_RS02450	PGS_RS02470	AT291_RS01010	CBG53_RS03685	CLI74_RS05405	CS549_RS08180	CS387_RS10025	CS543_RS09645	CS544_RS03465	CS545_RS08130	CS546_RS08110	CS548_RS03205	CS550_RS07085	CS059_RS06780	CS374_RS01875	CS388_RS02605	CF002_RS06390	CF001_RS12640	CF003_RS18230	B0493_RS08390	B0492_RS00860	B0490_RS00555
PgPan_0872	CF002_RS06395		isoleucine--tRNA ligase	27	27	1	1	873	1	822	3413	3413	3413	1	27	27	PGN_0517	PG_1596	HMPREF1555_RS04655	SJDPG2_RS04435	EG14_RS03290	PGA7_RS01865	PGJ_RS01870	PGF_RS02445	PGS_RS02340	AT291_RS01015	CBG53_RS03690	CLI74_RS05410	CS549_RS07885	CS387_RS10020	CS543_RS09760	CS544_RS03470	CS545_RS08150	CS546_RS08105	CS548_RS03200	CS550_RS07090	CS059_RS06775	CS374_RS01895	CS388_RS02625	CF002_RS06395	CF001_RS12635	CF003_RS18235	B0493_RS08385	B0492_RS00855	B0490_RS00560
PgPan_0873	SJDPG2_RS04440		molecular chaperone DnaK	27	27	1	1	874	1	823	380	380	380	1	27	27	PGN_0516	PG_1597	HMPREF1555_RS04650	SJDPG2_RS04440	EG14_RS03285	PGA7_RS01860	PGJ_RS01865	PGF_RS02440	PGS_RS02335	AT291_RS01020	CBG53_RS03695	CLI74_RS05415	CS549_RS07880	CS387_RS10015	CS543_RS09765	CS544_RS03475	CS545_RS08155	CS546_RS08100	CS548_RS03195	CS550_RS07095	CS059_RS06770	CS374_RS01900	CS388_RS02630	CF002_RS06400	CF001_RS12630	CF003_RS18240	B0493_RS08380	B0492_RS00850	B0490_RS00565
PgPan_0874	CS549_RS07875		lipoprotein signal peptidase	27	27	1	1	875	1	824	680	680	680	1	27	27	PGN_0515	PG_1598	HMPREF1555_RS04645	SJDPG2_RS04445	EG14_RS03280	PGA7_RS01855	PGJ_RS01860	PGF_RS02435	PGS_RS02330	AT291_RS01025	CBG53_RS03700	CLI74_RS05420	CS549_RS07875	CS387_RS10010	CS543_RS09770	CS544_RS03480	CS545_RS08160	CS546_RS08095	CS548_RS03190	CS550_RS07100	CS059_RS06765	CS374_RS01905	CS388_RS02635	CF002_RS06405	CF001_RS12625	CF003_RS18245	B0493_RS08375	B0492_RS00845	B0490_RS00570
PgPan_0875	PGJ_RS01855		DUF4296 domain-containing protein	27	27	1	1	876	1	825	788	788	788	1	27	27	PGN_0514	PG_1599	HMPREF1555_RS04640	SJDPG2_RS04450	EG14_RS03275	PGA7_RS01850	PGJ_RS01855	PGF_RS02430	PGS_RS02325	AT291_RS01030	CBG53_RS03705	CLI74_RS05425	CS549_RS07870	CS387_RS10005	CS543_RS09775	CS544_RS03485	CS545_RS08165	CS546_RS08090	CS548_RS03185	CS550_RS07105	CS059_RS06760	CS374_RS01910	CS388_RS02640	CF002_RS06410	CF001_RS12620	CF003_RS18250	B0493_RS08370	B0492_RS00840	B0490_RS00575
PgPan_0876	CLI74_RS05430		acyltransferase	25	25	1	1	877	1	826	1025	1025	1025	1	25	25	PGN_0513	PG_1600	HMPREF1555_RS04635	SJDPG2_RS04455	EG14_RS03270	PGA7_RS01845	PGJ_RS01850	PGF_RS02425	PGS_RS02320	AT291_RS01035	CBG53_RS03710	CLI74_RS05430	CS549_RS07865	CS387_RS10000	CS543_RS09780	CS544_RS03490	--	CS546_RS08085	CS548_RS03180	CS550_RS07110	CS059_RS06755	CS374_RS01915	--	CF002_RS06415	CF001_RS12615	CF003_RS18255	B0493_RS08365	B0492_RS00835	B0490_RS00580
PgPan_0877	CS374_RS01920		biotin--[acetyl-CoA-carboxylase] ligase	27	27	1	1	878	1	827	773	773	773	1	27	27	PGN_0512	PG_1601	HMPREF1555_RS04630	SJDPG2_RS04460	EG14_RS03265	PGA7_RS01840	PGJ_RS01845	PGF_RS02420	PGS_RS02315	AT291_RS01040	CBG53_RS03715	CLI74_RS05435	CS549_RS07860	CS387_RS09995	CS543_RS09785	CS544_RS03495	CS545_RS08175	CS546_RS08080	CS548_RS03175	CS550_RS07115	CS059_RS06750	CS374_RS01920	CS388_RS02650	CF002_RS06420	CF001_RS12610	CF003_RS18260	B0493_RS08360	B0492_RS00830	B0490_RS00585
PgPan_0878	CS387_RS09990		MmcQ/YjbR family DNA-binding protein	27	27	1	1	879	1	828	380	380	380	1	27	27	PGN_0511	PG_1602	HMPREF1555_RS04625	SJDPG2_RS04465	EG14_RS03260	PGA7_RS01835	PGJ_RS01840	PGF_RS02415	PGS_RS02310	AT291_RS01045	CBG53_RS03720	CLI74_RS05440	CS549_RS07855	CS387_RS09990	CS543_RS09790	CS544_RS03500	CS545_RS08180	CS546_RS08075	CS548_RS03170	CS550_RS07120	CS059_RS06745	CS374_RS01925	CS388_RS02655	CF002_RS06425	CF001_RS12605	CF003_RS18265	B0493_RS08355	B0492_RS00825	B0490_RS00590
PgPan_0879	CS387_RS09985		non-canonical purine NTP diphosphatase	27	27	1	1	880	1	829	584	584	584	1	27	27	PGN_0510	PG_1603	HMPREF1555_RS04620	SJDPG2_RS04470	EG14_RS03255	PGA7_RS01830	PGJ_RS01835	PGF_RS02410	PGS_RS02305	AT291_RS01050	CBG53_RS03725	CLI74_RS05445	CS549_RS07850	CS387_RS09985	CS543_RS09795	CS544_RS03505	CS545_RS08185	CS546_RS08070	CS548_RS03165	CS550_RS07125	CS059_RS06740	CS374_RS01930	CS388_RS02660	CF002_RS06430	CF001_RS12600	CF003_RS18270	B0493_RS08350	B0492_RS00820	B0490_RS00595
PgPan_0880	CS388_RS02665		hypothetical protein	27	27	1	1	881	1	830	2327	2330	2329	1	27	27	PGN_0509	PG_1604	HMPREF1555_RS04615	SJDPG2_RS04475	EG14_RS03250	PGA7_RS01825	PGJ_RS01830	PGF_RS02405	PGS_RS02300	AT291_RS01055	CBG53_RS03730	CLI74_RS05450	CS549_RS07845	CS387_RS09980	CS543_RS09800	CS544_RS03510	CS545_RS08190	CS546_RS08065	CS548_RS03160	CS550_RS07130	CS059_RS06735	CS374_RS01935	CS388_RS02665	CF002_RS06435	CF001_RS12595	CF003_RS18275	B0493_RS08345	B0492_RS00815	B0490_RS00600
PgPan_0881	CS545_RS08195		C1 family peptidase	27	27	1	1	882	1	831	1403	1403	1403	1	27	27	PGN_0508	PG_1605	HMPREF1555_RS04610	SJDPG2_RS04480	EG14_RS03245	PGA7_RS01820	PGJ_RS01825	PGF_RS02400	PGS_RS02295	AT291_RS01060	CBG53_RS03735	CLI74_RS05455	CS549_RS07840	CS387_RS09975	CS543_RS09805	CS544_RS03515	CS545_RS08195	CS546_RS08060	CS548_RS03155	CS550_RS07135	CS059_RS06730	CS374_RS01940	CS388_RS02670	CF002_RS06440	CF001_RS12590	CF003_RS18280	B0493_RS08340	B0492_RS00810	B0490_RS00605
PgPan_0882	CS546_RS08055		ion transporter	14	14	1	1	883	1	832	671	722	718	1	14	14	PGN_0507	PG_1606	--	SJDPG2_RS04485	EG14_RS03240	PGA7_RS01815	PGJ_RS01820	PGF_RS02395	--	--	--	--	CS549_RS07825	CS387_RS09970	--	CS544_RS03520	--	CS546_RS08055	--	CS550_RS07140	--	CS374_RS01945	--	--	CF001_RS12585	CF003_RS18285	--	B0492_RS00805	--
PgPan_0883	CF003_RS18290		sodium ion-translocating decarboxylase subunit beta	27	27	1	1	884	1	833	1151	1151	1151	1	27	27	PGN_0504	PG_1608	HMPREF1555_RS00630	SJDPG2_RS04490	EG14_RS03235	PGA7_RS01810	PGJ_RS01815	PGF_RS02390	PGS_RS02285	AT291_RS04060	CBG53_RS03810	CLI74_RS05075	CS549_RS07815	CS387_RS09965	CS543_RS09815	CS544_RS03530	CS545_RS08235	CS546_RS08040	CS548_RS03130	CS550_RS07160	CS059_RS06720	CS374_RS01955	CS388_RS02710	CF002_RS06450	CF001_RS12580	CF003_RS18290	B0493_RS05630	B0492_RS00800	B0490_RS00620
PgPan_0884	CS546_RS08035		acetyl-CoA carboxylase biotin carboxyl carrier protein subunit	27	27	1	1	885	1	834	434	446	435	1	27	27	PGN_0503	PG_1609	HMPREF1555_RS00625	SJDPG2_RS04495	EG14_RS03230	PGA7_RS01805	PGJ_RS01810	PGF_RS02385	PGS_RS02280	AT291_RS04055	CBG53_RS03815	CLI74_RS05070	CS549_RS07810	CS387_RS09960	CS543_RS09820	CS544_RS03535	CS545_RS08240	CS546_RS08035	CS548_RS03125	CS550_RS07165	CS059_RS06715	CS374_RS01960	CS388_RS02715	CF002_RS06455	CF001_RS12575	CF003_RS18295	B0493_RS05635	B0492_RS00795	B0490_RS00625
PgPan_0885	AT291_RS04050		hypothetical protein	26	26	1	1	886	1	835	236	236	236	1	26	26	PGN_0502	PG_1610	HMPREF1555_RS00620	SJDPG2_RS04500	EG14_RS03225	PGA7_RS01800	PGJ_RS01805	--	PGS_RS02275	AT291_RS04050	CBG53_RS03820	CLI74_RS05065	CS549_RS07805	CS387_RS09955	CS543_RS09825	CS544_RS03540	CS545_RS08245	CS546_RS08030	CS548_RS03120	CS550_RS07170	CS059_RS06710	CS374_RS01965	CS388_RS02720	CF002_RS06460	CF001_RS12570	CF003_RS18300	B0493_RS05640	B0492_RS00790	B0490_RS00630
PgPan_0886	PGF_RS02375		lamin tail domain protein	27	27	1	1	887	1	836	941	941	941	1	27	27	PGN_0501	PG_1611	HMPREF1555_RS00615	SJDPG2_RS04505	EG14_RS03220	PGA7_RS01795	PGJ_RS01800	PGF_RS02375	PGS_RS02270	AT291_RS04045	CBG53_RS03825	CLI74_RS05060	CS549_RS07800	CS387_RS09950	CS543_RS09830	CS544_RS03545	CS545_RS08250	CS546_RS08025	CS548_RS03115	CS550_RS07175	CS059_RS06705	CS374_RS01970	CS388_RS02725	CF002_RS06465	CF001_RS12565	CF003_RS18305	B0493_RS05645	B0492_RS00785	B0490_RS00635
PgPan_0887	B0490_RS00640		acyl-CoA carboxylase subunit beta	27	27	1	1	888	1	837	1553	1553	1553	1	27	27	PGN_0500	PG_1612	HMPREF1555_RS00610	SJDPG2_RS04510	EG14_RS03215	PGA7_RS01790	PGJ_RS01795	PGF_RS02370	PGS_RS02265	AT291_RS04040	CBG53_RS03830	CLI74_RS05055	CS549_RS07795	CS387_RS09945	CS543_RS09835	CS544_RS03550	CS545_RS08255	CS546_RS08020	CS548_RS03110	CS550_RS07180	CS059_RS06700	CS374_RS01975	CS388_RS02730	CF002_RS06470	CF001_RS12560	CF003_RS18310	B0493_RS05650	B0492_RS00780	B0490_RS00640
PgPan_0888	mce		methylmalonyl-CoA epimerase	27	27	1	1	889	1	838	404	404	404	1	27	27	PGN_0499	PG_1613	HMPREF1555_RS00605	SJDPG2_RS04515	EG14_RS03210	PGA7_RS01785	PGJ_RS01790	PGF_RS02365	PGS_RS02260	AT291_RS04035	CBG53_RS03835	CLI74_RS05050	CS549_RS07790	CS387_RS09940	CS543_RS09840	CS544_RS03555	CS545_RS08260	CS546_RS08015	CS548_RS03105	CS550_RS07185	CS059_RS06695	CS374_RS01980	CS388_RS02735	CF002_RS06475	CF001_RS12555	CF003_RS18315	B0493_RS05655	B0492_RS00775	B0490_RS00645
PgPan_0889	CS546_RS08010		succinate dehydrogenase/fumarate reductase iron-sulfur subunit	27	27	1	1	890	1	839	755	755	755	1	27	27	PGN_0498	PG_1614	HMPREF1555_RS00600	SJDPG2_RS04520	EG14_RS03205	PGA7_RS01780	PGJ_RS01785	PGF_RS02360	PGS_RS02255	AT291_RS04030	CBG53_RS03840	CLI74_RS05045	CS549_RS07785	CS387_RS09935	CS543_RS09845	CS544_RS03560	CS545_RS08265	CS546_RS08010	CS548_RS03100	CS550_RS07190	CS059_RS06690	CS374_RS01985	CS388_RS02740	CF002_RS06480	CF001_RS12550	CF003_RS18320	B0493_RS05660	B0492_RS01175	B0490_RS00650
PgPan_0890	sdhA		fumarate reductase/succinate dehydrogenase flavoprotein subunit	27	27	1	1	891	1	840	1943	1943	1943	1	27	27	PGN_0497	PG_1615	HMPREF1555_RS00595	SJDPG2_RS04525	EG14_RS03200	PGA7_RS01775	PGJ_RS01780	PGF_RS02355	PGS_RS02250	AT291_RS04025	CBG53_RS03845	CLI74_RS05040	CS549_RS07780	CS387_RS09930	CS543_RS09850	CS544_RS03565	CS545_RS08270	CS546_RS08005	CS548_RS03095	CS550_RS07195	CS059_RS06685	CS374_RS01990	CS388_RS02745	CF002_RS06485	CF001_RS12545	CF003_RS18325	B0493_RS05665	B0492_RS01180	B0490_RS00655
PgPan_0891	CS550_RS07200		succinate dehydrogenase/fumarate reductase cytochrome b subunit	27	27	1	1	892	1	841	692	692	692	1	27	27	PGN_0496	PG_1616	HMPREF1555_RS00590	SJDPG2_RS04530	EG14_RS03195	PGA7_RS01770	PGJ_RS01775	PGF_RS02350	PGS_RS02245	AT291_RS04020	CBG53_RS03850	CLI74_RS05035	CS549_RS07775	CS387_RS09925	CS543_RS09855	CS544_RS03570	CS545_RS08275	CS546_RS08000	CS548_RS03090	CS550_RS07200	CS059_RS06680	CS374_RS01995	CS388_RS02750	CF002_RS06490	CF001_RS12540	CF003_RS18330	B0493_RS05670	B0492_RS01185	B0490_RS00660
PgPan_0892	PGA7_RS10980		DUF1661 domain-containing protein	24	24	1	1	893	1	842	110	146	111	1	24	24	--	--	--	SJDPG2_RS10970	EG14_RS11520	PGA7_RS10980	PGJ_RS11010	PGF_RS11030	PGS_RS09870	AT291_RS11415	CBG53_RS10935	CLI74_RS10975	CS549_RS10825	CS387_RS11705	CS543_RS11625	--	CS545_RS10940	CS546_RS11530	CS548_RS11425	CS550_RS10625	CS059_RS11405	CS374_RS10990	CS388_RS10175	CF002_RS10655	CF001_RS20905	CF003_RS21475	B0493_RS10320	B0492_RS11585	--
PgPan_0893	PGJ_RS10180		IS3 family transposase	1	1	1	1	894	1	843	357	357	357	1	1	1	--	--	--	--	--	--	PGJ_RS10180	--	--	--	--	--	--	--	--	--	--	--	--	--	--	--	--	--	--	--	--	--	--
PgPan_0894	CS545_RS08680		septum formation initiator	27	27	1	1	895	1	844	353	353	353	1	27	27	PGN_0408	PG_1707	HMPREF1555_RS02465	SJDPG2_RS05255	EG14_RS05055	PGA7_RS01390	PGJ_RS01755	PGF_RS01930	PGS_RS01850	AT291_RS08995	CBG53_RS10185	CLI74_RS08775	CS549_RS06685	CS387_RS09465	CS543_RS10280	CS544_RS03985	CS545_RS08680	CS546_RS07540	CS548_RS02625	CS550_RS07650	CS059_RS06230	CS374_RS02430	CS388_RS03150	CF002_RS06900	CF001_RS12105	CF003_RS18765	B0493_RS03705	B0492_RS06355	B0490_RS04040
PgPan_0895	PGJ_RS01750		hypothetical protein	27	27	1	1	896	1	845	362	362	362	1	27	27	PGN_0409	PG_1706	HMPREF1555_RS02460	SJDPG2_RS05260	EG14_RS05060	PGA7_RS01395	PGJ_RS01750	PGF_RS01935	PGS_RS01855	AT291_RS08990	CBG53_RS10190	CLI74_RS08770	CS549_RS06690	CS387_RS09470	CS543_RS10275	CS544_RS03980	CS545_RS08675	CS546_RS07545	CS548_RS02630	CS550_RS07645	CS059_RS06235	CS374_RS02425	CS388_RS03145	CF002_RS06895	CF001_RS12110	CF003_RS18760	B0493_RS03700	B0492_RS06360	B0490_RS04045
PgPan_0896	CS549_RS06695		RNA pseudouridine synthase	27	27	1	1	897	1	846	974	974	974	1	27	27	PGN_0410	PG_1705	HMPREF1555_RS02455	SJDPG2_RS05265	EG14_RS05065	PGA7_RS01400	PGJ_RS01745	PGF_RS01940	PGS_RS01860	AT291_RS08985	CBG53_RS10195	CLI74_RS08765	CS549_RS06695	CS387_RS09475	CS543_RS10270	CS544_RS03975	CS545_RS08670	CS546_RS07550	CS548_RS02635	CS550_RS07640	CS059_RS06240	CS374_RS02420	CS388_RS03140	CF002_RS06890	CF001_RS12115	CF003_RS18755	B0493_RS03695	B0492_RS06365	B0490_RS04050
PgPan_0897	CS548_RS02640		DUF255 domain-containing protein	27	27	1	1	898	1	847	2048	2048	2048	1	27	27	PGN_0411	PG_1704	HMPREF1555_RS02450	SJDPG2_RS05270	EG14_RS05070	PGA7_RS01405	PGJ_RS01740	PGF_RS01945	PGS_RS01865	AT291_RS08980	CBG53_RS10200	CLI74_RS08760	CS549_RS06700	CS387_RS09480	CS543_RS10265	CS544_RS03970	CS545_RS08665	CS546_RS07555	CS548_RS02640	CS550_RS07635	CS059_RS06245	CS374_RS02415	CS388_RS03135	CF002_RS06885	CF001_RS12120	CF003_RS18750	B0493_RS03690	B0492_RS06370	B0490_RS04055
PgPan_0898	mazG		nucleoside triphosphate pyrophosphohydrolase	27	27	1	1	899	1	848	785	785	785	1	27	27	PGN_0412	PG_1703	HMPREF1555_RS02445	SJDPG2_RS05275	EG14_RS05075	PGA7_RS01410	PGJ_RS01735	PGF_RS01950	PGS_RS01870	AT291_RS08975	CBG53_RS10205	CLI74_RS08755	CS549_RS06705	CS387_RS09485	CS543_RS10260	CS544_RS03965	CS545_RS08660	CS546_RS07560	CS548_RS02645	CS550_RS07630	CS059_RS06250	CS374_RS02410	CS388_RS03130	CF002_RS06880	CF001_RS12125	CF003_RS18745	B0493_RS03685	B0492_RS06375	B0490_RS04060
PgPan_0899	gyrB		DNA topoisomerase (ATP-hydrolyzing) subunit B	27	27	1	1	900	1	849	1964	1964	1964	1	27	27	PGN_0413	PG_1702	HMPREF1555_RS02440	SJDPG2_RS05280	EG14_RS05080	PGA7_RS01415	PGJ_RS01730	PGF_RS01955	PGS_RS01875	AT291_RS08970	CBG53_RS10210	CLI74_RS08750	CS549_RS06710	CS387_RS09490	CS543_RS10255	CS544_RS03960	CS545_RS08655	CS546_RS07565	CS548_RS02650	CS550_RS07625	CS059_RS06255	CS374_RS02405	CS388_RS03125	CF002_RS06875	CF001_RS12130	CF003_RS18740	B0493_RS03680	B0492_RS06380	B0490_RS04065
PgPan_0900	PGS_RS01880		gamma-glutamyl-gamma-aminobutyrate hydrolase family protein	27	27	1	1	901	1	850	1808	1808	1808	1	27	27	PGN_0414	PG_1701	HMPREF1555_RS02435	SJDPG2_RS05285	EG14_RS05085	PGA7_RS01420	PGJ_RS01725	PGF_RS01960	PGS_RS01880	AT291_RS08965	CBG53_RS10215	CLI74_RS08745	CS549_RS06715	CS387_RS09495	CS543_RS10250	CS544_RS03955	CS545_RS08650	CS546_RS07570	CS548_RS02655	CS550_RS07620	CS059_RS06260	CS374_RS02400	CS388_RS03120	CF002_RS06870	CF001_RS12135	CF003_RS18735	B0493_RS03675	B0492_RS06385	B0490_RS04070
PgPan_0901	SJDPG2_RS05565		DEAD/DEAH box helicase family protein	18	18	1	1	902	1	851	3971	3974	3973	1	18	18	PGN_0415	PG_1697	HMPREF1555_RS03280	SJDPG2_RS05565	EG14_RS05090	PGA7_RS01425	PGJ_RS01720	PGF_RS01965	--	AT291_RS06600	--	CLI74_RS06255	CS549_RS06730	--	--	--	CS545_RS08645	--	--	CS550_RS07610	CS059_RS06275	--	CS388_RS03115	CF002_RS06855	CF001_RS12140	CF003_RS18725	B0493_RS00480	--	B0490_RS04075
[truncated: 3,742 more rows]

## Sheet: annotation
Dataset S1C. Annotation of pangenome locus tags. Includes lookup to common locus tags for strains P. gingivalis W83 and ATCC33277.
[truncated: 4,645 more rows]
