# Supplementary material for: A quantitative framework reveals traditional laboratory growth is a highly accurate model of human oral infection
Source: Proc Natl Acad Sci U S A. 2022 Jan 6;119(2):e2116637119. doi: 10.1073/pnas.2116637119 (PMC8764681; doi:10.1073/pnas.2116637119)
Supplement: Supplementary File [file pnas.2116637119.sd02.xlsx]

## Sheet: human
Dataset S2A. Human metatranscriptomes, including detailed metadata, sequencing, mapping, counting data, and P. gingivalis abundance for each sample. The 12 datasets with high coverage of the P. gingivalis pangenome and included in downstream analyses are indicated with blue font.
Sample							Sequencing					Cutadapt			Bowtie2			featureCounts					P. gingivalisabundance
Dataset	Name	Healthy/diseased	Pocket depth (mm)	Disease type	Notes	Included in downstream analyses	Data source	Library layout	Platform	reads (fastqc)	average sequence length (fastqc)	% bases trimmed	Reads after trimming (22 bp)	Average sequence length (post-trim)	Reads mapping 1x	Reads mapping >1x	Overall alignment rate	Reads assigned	Reads unassigned (no feature)	% reads assigned	Orthogroups with > 0 reads	Orthogroups with ≥ 10 reads	% reads mapping to protein-coding genes	% abundance (metaphlan3)
Belstrom2017	Belstrom_SRR5892181	healthy	≤ 4		saliva		SRR5892181	PAIRED	Illumina HiSeq 2500	1915414	99.1825	0.00136452	1915408	99.066	100	2247	0.0012	185	2162	9.65852e-05	40	3	6.63044e-05	0
Belstrom2017	Belstrom_SRR5892182	healthy	≤ 4		saliva		SRR5892182	PAIRED	Illumina HiSeq 2500	2107416	98.828	0.00157605	2107412	98.6915	108	4986	0.0024	760	4334	0.000360632	383	6	0.000324094	0
Belstrom2017	Belstrom_SRR5892183	healthy	≤ 4		saliva		SRR5892183	PAIRED	Illumina HiSeq 2500	1813507	99.1115	0.00136214	1813503	98.9941	289	4910	0.0029	555	4644	0.000306038	86	9	0.00023711	0
Belstrom2017	Belstrom_SRR5892184	healthy	≤ 4		saliva		SRR5892184	PAIRED	Illumina HiSeq 2500	2077234	99.2156	0.001375	2077226	99.0976	171	6318	0.0031	319	6170	0.00015357	68	5	0.000124204	0
Belstrom2017	Belstrom_SRR5892185	healthy	≤ 4		saliva		SRR5892185	PAIRED	Illumina HiSeq 2500	2577324	99.0701	0.00156986	2577319	98.9344	191	5018	0.002	514	4695	0.000199432	89	12	0.000170332	0
Belstrom2017	Belstrom_SRR5892186	healthy	≤ 4		saliva		SRR5892186	PAIRED	Illumina HiSeq 2500	1931666	98.9482	0.00155273	1931662	98.8139	40	1851	0.001	93	1798	4.81451e-05	25	2	3.67559e-05	0
Belstrom2017	Belstrom_SRR5892187	healthy	≤ 4		saliva		SRR5892187	PAIRED	Illumina HiSeq 2500	2489726	98.6497	0.00167388	2489725	98.5052	205	3818	0.0016	516	3507	0.000207252	60	9	0.000171907	0
Belstrom2017	Belstrom_SRR5892188	healthy	≤ 4		saliva		SRR5892188	PAIRED	Illumina HiSeq 2500	2558398	98.8495	0.0015637	2558392	98.7145	324	3835	0.0016	608	3551	0.000237649	105	16	0.000223187	0
Belstrom2017	Belstrom_SRR5892190	healthy	≤ 4		saliva		SRR5892190	PAIRED	Illumina HiSeq 2500	2340921	98.5289	0.00193386	2340915	98.3604	42	2981	0.0013	126	2897	5.38251e-05	42	1	3.5029e-05	0
Belstrom2017	Belstrom_SRR5892191	healthy	≤ 4		saliva		SRR5892191	PAIRED	Illumina HiSeq 2500	2297802	98.9134	0.00157002	2297796	98.7779	173	4944	0.0022	484	4633	0.000210637	87	8	0.000189747	0
Belstrom2017	Belstrom_SRR5892218	diseased	≥ 4	chronic	saliva		SRR5892218	PAIRED	Illumina HiSeq 2500	737216	98.9785	0.00151732	737215	98.8477	31	2093	0.0029	618	1506	0.00083829	352	3	0.000824725	0
Belstrom2017	Belstrom_SRR5892219	diseased	≥ 4	chronic	saliva		SRR5892219	PAIRED	Illumina HiSeq 2500	2785975	98.8105	0.00154942	2785974	98.676	317	23009	0.0084	16749	6577	0.0060119	1720	397	0.00592863	0.0092632
Belstrom2017	Belstrom_SRR5892220	diseased	≥ 4	chronic	saliva		SRR5892220	PAIRED	Illumina HiSeq 2500	1756322	98.6189	0.00181013	1756316	98.4619	54	1900	0.0011	162	1792	9.22385e-05	54	1	6.14924e-05	0
Belstrom2017	Belstrom_SRR5892221	diseased	≥ 4	chronic	saliva		SRR5892221	PAIRED	Illumina HiSeq 2500	2598479	99.0134	0.00148647	2598474	98.8851	143	3167	0.0013	374	2936	0.000143931	73	8	0.000113528	0
Belstrom2017	Belstrom_SRR5892222	diseased	≥ 4	chronic	saliva		SRR5892222	PAIRED	Illumina HiSeq 2500	2562592	99.0831	0.00155148	2562585	98.9493	102	2928	0.0012	204	2826	7.96071e-05	60	2	5.19007e-05	0
Belstrom2017	Belstrom_SRR5892223	diseased	≥ 4	chronic	saliva		SRR5892223	PAIRED	Illumina HiSeq 2500	2548851	98.494	0.00189986	2548846	98.3288	80	2618	0.0011	259	2439	0.000101615	35	6	7.76822e-05	0
Belstrom2017	Belstrom_SRR5892224	diseased	≥ 4	chronic	saliva		SRR5892224	PAIRED	Illumina HiSeq 2500	4478369	98.9351	0.00144898	4478355	98.8104	317	2238	0.0006	751	1804	0.000167696	86	22	0.000170375	0
Belstrom2017	Belstrom_SRR5892225	diseased	≥ 4	chronic	saliva		SRR5892225	PAIRED	Illumina HiSeq 2500	2008891	99.0193	0.00149228	2008889	98.8903	129	9695	0.0049	5363	4461	0.00266963	1164	125	0.00262284	0.0047766
Belstrom2017	Belstrom_SRR5892226	diseased	≥ 4	chronic	saliva		SRR5892226	PAIRED	Illumina HiSeq 2500	2292093	99.0496	0.00146115	2292084	98.9239	196	7680	0.0034	1098	6778	0.00047904	395	11	0.000431049	0
Belstrom2017	Belstrom_SRR5892227	diseased	≥ 4	chronic	saliva		SRR5892227	PAIRED	Illumina HiSeq 2500	2488097	99.1262	0.00140492	2488082	99.0058	87	5585	0.0023	1279	4393	0.000514051	555	14	0.000491945	0
DuranPinedo2014	DuranPinedo_Healhty1	healthy	≤ 2		fasta		from HOMD (http://www.homd.org/ftp/publication_data/20130522/)	PAIRED	Illumina MiSeq v2	9737008	40	0.00195562	9737008	39.9218	3841	150012	0.0158	1716	152137	0.000176235	6	5	0.000155695	0
DuranPinedo2014	DuranPinedo_Healhty2	healthy	≤ 2		fasta		from HOMD (http://www.homd.org/ftp/publication_data/20130522/)	PAIRED	Illumina MiSeq v2	11464470	50	0.980671	246588	44.9327	1	58	0.0002	12	47	4.86642e-05	5	0	2.83874e-05	0
DuranPinedo2014	DuranPinedo_Healhty3	healthy	≤ 2		fasta		from HOMD (http://www.homd.org/ftp/publication_data/20130522/)	PAIRED	Illumina MiSeq v2	5196189	50	0.942967	316845	46.7664	9	2348	0.0074	13	2344	4.10295e-05	6	0	2.52489e-05	0
DuranPinedo2014	DuranPinedo_Healthy4	healthy	≤ 2		fasta		from HOMD (http://www.homd.org/ftp/publication_data/20130522/)	PAIRED	Illumina MiSeq v2	2263682	134.6	0.724712	758739	110.549	3	369	0.0005	288	84	0.000379577	190	5	0.000380895	0
DuranPinedo2014	DuranPinedo_Healthy5	healthy	≤ 2		fasta		from HOMD (http://www.homd.org/ftp/publication_data/20130522/)	PAIRED	Illumina MiSeq v2	1401284	130.271	0.367412	945806	122.093	29	601	0.0007	482	148	0.000509618	244	4	0.000463097	0
DuranPinedo2014	DuranPinedo_Healthy6	healthy	≤ 2		fasta		from HOMD (http://www.homd.org/ftp/publication_data/20130522/)	PAIRED	Illumina MiSeq v2	875216	120.219	0.12918	785123	116.702	61	435	0.0006	404	92	0.000514569	246	2	0.000536222	0
DuranPinedo2014	DuranPinedo_Periodontitis1	diseased	≥ 6	chronic	fasta		from HOMD (http://www.homd.org/ftp/publication_data/20130522/)	PAIRED	Illumina MiSeq v2	6585682	50	0.0295267	6400056	49.931	583	13543	0.0022	6607	7519	0.00103233	361	24	0.000191248	0
DuranPinedo2014	DuranPinedo_Periodontitis2	diseased	≥ 6	chronic	fasta	Yes	from HOMD (http://www.homd.org/ftp/publication_data/20130522/)	PAIRED	Illumina MiSeq v2	6534550	50	0.00516563	6509347	49.9343	3736	380592	0.059	299795	84533	0.0460561	2893	1928	0.0404374	0.0721179
DuranPinedo2014	DuranPinedo_Periodontitis3	diseased	≥ 6	chronic	fasta	Yes	from HOMD (http://www.homd.org/ftp/publication_data/20130522/)	PAIRED	Illumina MiSeq v2	7283235	50	0.0134364	7195023	49.933	1411	99905	0.0141	75560	25756	0.0105017	2505	1277	0.00845876	0.0171023
DuranPinedo2014	DuranPinedo_Periodontitis4	diseased	≥ 6	chronic	fasta	Yes	from HOMD (http://www.homd.org/ftp/publication_data/20130522/)	PAIRED	Illumina MiSeq v2	25981386	80	0.0101499	25981386	79.188	9073	2411609	0.0932	118323	2302359	0.00455415	2746	1536	0.00421028	0.0946901
DuranPinedo2014	DuranPinedo_Periodontitis5	diseased	≥ 6	chronic	fasta	Yes	from HOMD (http://www.homd.org/ftp/publication_data/20130522/)	PAIRED	Illumina MiSeq v2	1095774	126.901	0.0668302	1034816	125.396	161	56796	0.055	48127	8830	0.0465078	1927	1068	0.0412885	0.168736
DuranPinedo2014	DuranPinedo_Periodontitis6	diseased	≥ 6	chronic	fasta		from HOMD (http://www.homd.org/ftp/publication_data/20130522/)	PAIRED	Illumina MiSeq v2	1145826	125.702	0.0388127	1110734	124.64	14	950	0.0009	524	440	0.00047176	367	0	0.000423144	0
DuranPinedo2014	DuranPinedo_Periodontitis7	diseased	≥ 6	chronic	fasta		from HOMD (http://www.homd.org/ftp/publication_data/20130522/)	PAIRED	Illumina MiSeq v2	1469098	121.526	0.0370409	1427480	120.437	893	9375	0.0072	9134	1134	0.00639869	1949	219	0.00665579	0.0265387
Jorth2015	Jorth_healthy1	healthy	2				SRR1045154;SRR1534916	SINGLE	Illumina HiSeq 2000	90831243	22.661	0.467985	35376423	30.9545	459	43675	0.0012	6332	37802	0.000178989	369	2	1.77519e-05	0
Jorth2015	Jorth_healthy2	healthy	3				SRR1045155;SRR1534917	SINGLE	Illumina HiSeq 2000	72454286	22.5263	0.479981	27128914	31.2854	164	30430	0.0011	5070	25524	0.000186885	396	4	2.33699e-05	0
Jorth2015	Jorth_SRR1045151	diseased	5	aggressive		Yes	SRR1045151	SINGLE	Illumina HiSeq 2000	113647258	34.3966	0.122673	89110504	38.4864	12668	1521360	0.0172	1142766	391262	0.0128241	2557	1459	0.00180199	0.0046038
Jorth2015	Jorth_SRR1045152	diseased	5	aggressive			SRR1045152	SINGLE	Illumina HiSeq 2000	160583365	36.8085	0.0942063	133079300	40.2317	72208	4578676	0.0349	4285224	365660	0.0322005	1290	430	0.000605233	0
Jorth2015	Jorth_SRR1045153	diseased	6	aggressive		Yes	SRR1045153	SINGLE	Illumina HiSeq 2000	179248020	34.2664	0.131274	136632840	39.0526	271499	10594207	0.0795	7631556	3234150	0.0558545	3278	2625	0.0275659	0.0789828
Jorth2015	Jorth_SRR1045157	healthy	2				SRR1045157	SINGLE	Illumina HiSeq 2000	156541929	29.8172	0.174316	112738748	34.1852	1919	701588	0.0062	616024	87483	0.00546417	980	91	3.83896e-05	0.0001503
Nowicki2018	Nowicki_SRR5787581	healthy			Patient 15		SRR5787581	SINGLE	Illumina HiSeq 2000	249907656	51	0.59809	142000470	36.0735	4200	2269425	0.016	931062	1342563	0.00655675	103	28	1.16197e-05	0
Nowicki2018	Nowicki_SRR5787582	diseased	3	gingivitis	Patient 15		SRR5787582	SINGLE	Illumina HiSeq 2000	239447583	51	0.524534	166065299	34.964	12339	1900802	0.0115	1572002	341139	0.00946617	291	179	9.19096e-05	0
Nowicki2018	Nowicki_SRR5787583	healthy			Patient 4		SRR5787583	SINGLE	Illumina HiSeq 2000	171110345	51	0.427206	131794952	37.9268	2585	1335212	0.0102	1067001	270796	0.00809592	97	61	4.56315e-05	0
Nowicki2018	Nowicki_SRR5787584	diseased	3.67-4	gingivitis	Patient 4		SRR5787584	SINGLE	Illumina HiSeq 2000	149657778	51	0.323031	131147190	39.3985	9567	2404051	0.0184	2309123	104495	0.0176071	335	123	5.42596e-05	0
Nowicki2018	Nowicki_SRR5787585	healthy			Patient 3		SRR5787585	SINGLE	Illumina HiSeq 2000	156282540	51	0.416966	119596130	38.8559	3819	1073417	0.009	965513	111723	0.00807311	134	81	5.03779e-05	0
Nowicki2018	Nowicki_SRR5787586	diseased	2.17-3	gingivitis	Patient 3		SRR5787586	SINGLE	Illumina HiSeq 2000	139712453	51	0.270463	125818270	41.3151	15763	1594886	0.0128	1473935	136714	0.0117148	536	226	0.000152633	0
Szafranksi2015	Szafranski_AU_01	diseased	4	chronic			from author	PAIRED	Illumina HiSeq 2500	21602256	110	0.0944535	21506088	99.8704	355	145891	0.0068	125	146121	5.81231e-06	81	1	5.81231e-06	0
Szafranksi2015	Szafranski_AU_02	diseased	5	chronic		Yes	from author	PAIRED	Illumina HiSeq 2500	24344412	110	0.0298698	23781242	109.199	4281	1103874	0.0466	56208	1051947	0.00236354	2154	1137	0.00241009	0.0661508
Szafranksi2015	Szafranski_AU_05	diseased	6-7	chronic		Yes	from author	PAIRED	Illumina HiSeq 2500	26786547	110	0.104068	24143080	109.306	9013	1856400	0.0773	70355	1795058	0.00291409	2041	1162	0.00291164	0.0546236
Szafranksi2015	Szafranski_AU_07	healthy	3				from author	PAIRED	Illumina HiSeq 2500	21072489	110	0.0912314	20814838	101.027	1698	549887	0.0265	1731	549854	8.31618e-05	298	36	8.32099e-05	0
Szafranksi2015	Szafranski_AU_08	diseased	5	chronic		Yes	from author	PAIRED	Illumina HiSeq 2500	24964280	110	0.142951	24626486	95.3182	3181	3921213	0.1594	237843	3686551	0.00965802	2329	1590	0.0097294	0.0763404
Szafranksi2015	Szafranski_AU_09	healthy	2-3				from author	PAIRED	Illumina HiSeq 2500	18006496	110	0.31736	15300376	88.0805	1169	53229	0.0036	2282	52116	0.000149147	181	2	0.000147447	0
Szafranksi2015	Szafranski_AU_10	healthy	2-3				from author	PAIRED	Illumina HiSeq 2500	16828979	110	0.218244	14767624	97.7969	1886	179694	0.0123	702	180878	4.75364e-05	200	5	4.71301e-05	0
Szafranksi2015	Szafranski_AU_11	diseased	4-5	chronic			from author	PAIRED	Illumina HiSeq 2500	20756747	110	0.194373	20090964	91.271	935	424954	0.0212	9597	416292	0.000477677	1366	247	0.000467623	0.0021856
Szafranksi2015	Szafranski_AU_12	healthy	2-3				from author	PAIRED	Illumina HiSeq 2500	11753683	110	0.0475347	11736821	104.784	1263	122641	0.0106	586	123318	4.99283e-05	135	5	5.07804e-05	0
Szafranksi2015	Szafranski_AU_13	diseased	6-7	chronic		Yes	from author	PAIRED	Illumina HiSeq 2500	25064033	110	0.118201	25031052	96.9119	3998	1123263	0.045	166397	960864	0.00664762	2404	1607	0.00666472	0.0788629
Szafranksi2015	Szafranski_AU_14	healthy	3				from author	PAIRED	Illumina HiSeq 2500	18466796	110	0.191303	17006756	96.3597	1402	107962	0.0064	429	108935	2.52253e-05	72	2	2.47549e-05	0
Szafranksi2015	Szafranski_AU_15	healthy	3				from author	PAIRED	Illumina HiSeq 2500	19456344	110	0.128357	18657636	99.7957	628	166416	0.009	13625	153419	0.000730264	1444	332	0.000733212	0.0028118
Szafranksi2015	Szafranski_AU_16	healthy	3				from author	PAIRED	Illumina HiSeq 2500	22433718	110	0.213797	21176281	91.3334	1518	412258	0.0195	1098	412678	5.18505e-05	218	2	5.01977e-05	0
Szafranksi2015	Szafranski_AU_17	healthy	2-3				from author	PAIRED	Illumina HiSeq 2500	22776371	110	0.0316659	22756602	106.489	1426	242228	0.0107	1849	241805	8.12511e-05	521	30	8.3668e-05	2.86e-05
Szafranksi2015	Szafranski_AU_18	healthy	2-3				from author	PAIRED	Illumina HiSeq 2500	19539679	110	0.156193	19138107	94.5166	542	294513	0.0154	650	294405	3.39637e-05	142	2	3.04628e-05	0
Szafranksi2015	Szafranski_AU_19	healthy	2-3				from author	PAIRED	Illumina HiSeq 2500	19232658	110	0.174261	18757422	92.8556	573	180440	0.0097	571	180442	3.04413e-05	185	4	3.01747e-05	0
Yost2015	Yost_12.1_R1_Progressing	diseased		chronic			from HOMD (http://www.homd.org/ftp/publication_data/20141024/)	PAIRED	Illumina MiSeq v2	4876727	73.8545	0.0034596	4858968	73.1359	200	632163	0.1301	82	632281	1.6876e-05	48	0	1.09077e-05	0
Yost2015	Yost_12.1_R1_Stable	diseased		chronic			from HOMD (http://www.homd.org/ftp/publication_data/20141024/)	PAIRED	Illumina MiSeq v2	8766886	72.7585	0.0894456	7860801	73.1206	1610	534087	0.0681	31	535666	3.94362e-06	3	0	3.8164e-07	0
Yost2015	Yost_12.2_R1_Progressing	diseased		chronic			from HOMD (http://www.homd.org/ftp/publication_data/20141024/)	PAIRED	Illumina MiSeq v2	18493260	89.7784	0.00455955	18402957	89.8294	1408	1116068	0.0607	24054	1093422	0.00130707	1699	507	0.00127539	0.0347541
Yost2015	Yost_12.2_R1_Stable	diseased		chronic			from HOMD (http://www.homd.org/ftp/publication_data/20141024/)	PAIRED	Illumina MiSeq v2	8393618	72.4348	0.168512	6818570	73.3644	139	224432	0.0329	22	224549	3.22648e-06	5	0	7.33292e-07	0
Yost2015	Yost_13.1_R1_Stable	diseased	2.0	chronic			from HOMD (http://www.homd.org/ftp/publication_data/20141024/)	PAIRED	Illumina MiSeq v2	8735992	67.7185	0.520934	3842702	73.7527	197	327622	0.0853	692	327127	0.000180082	369	0	0.00013402	0
Yost2015	Yost_13.2_R1_Stable	diseased	2.5	chronic			from HOMD (http://www.homd.org/ftp/publication_data/20141024/)	PAIRED	Illumina MiSeq v2	7542493	70.1135	0.303171	4991986	73.0702	439	466652	0.0936	190	466901	3.8061e-05	45	0	9.81573e-06	0
Yost2015	Yost_15.1_R1_Progressing	diseased		chronic			from HOMD (http://www.homd.org/ftp/publication_data/20141024/)	PAIRED	Illumina MiSeq v2	6920615	73.6631	0.0137895	6811475	73.0701	230	799900	0.1175	229	799901	3.36197e-05	174	0	2.93622e-05	0
Yost2015	Yost_15.1_R1_Stable	diseased		chronic			from HOMD (http://www.homd.org/ftp/publication_data/20141024/)	PAIRED	Illumina MiSeq v2	10372902	72.7871	0.0792847	9426127	73.0271	2303	1283396	0.1364	35	1285664	3.71308e-06	12	0	1.27306e-06	0
Yost2015	Yost_15.2_R1_Progressing	diseased		chronic		Yes	from HOMD (http://www.homd.org/ftp/publication_data/20141024/)	PAIRED	Illumina MiSeq v2	24519659	83.6621	0.00541923	24383801	83.6856	3578	1731530	0.0712	29843	1705265	0.00122389	2423	955	0.0012471	0.0241402
Yost2015	Yost_15.2_R1_Stable	diseased		chronic			from HOMD (http://www.homd.org/ftp/publication_data/20141024/)	PAIRED	Illumina MiSeq v2	6728117	71.5258	0.215	5131599	72.8967	1035	324088	0.0634	41	325082	7.98971e-06	8	0	3.11794e-06	0
Yost2015	Yost_21.1_R1_Progressing	diseased		chronic			from HOMD (http://www.homd.org/ftp/publication_data/20141024/)	PAIRED	Illumina MiSeq v2	2996434	69.6037	0.299048	2004185	72.9437	79	39556	0.0198	2958	36677	0.00147591	1290	11	0.00145296	0.0603586
Yost2015	Yost_21.1_R1_Stable	diseased		chronic			from HOMD (http://www.homd.org/ftp/publication_data/20141024/)	PAIRED	Illumina MiSeq v2	7306726	66.2421	0.646888	2333293	72.5241	82	204021	0.0875	6684	197419	0.00286462	1183	120	0.00267262	0.279416
Yost2015	Yost_21.2_R1_Progressing	diseased		chronic		Yes	from HOMD (http://www.homd.org/ftp/publication_data/20141024/)	PAIRED	Illumina MiSeq v2	10484243	72.9796	0.0546526	9821662	72.8897	133	1020996	0.104	63512	957617	0.00646652	2003	1284	0.00596264	0.310162
Yost2015	Yost_21.2_R1_Stable	diseased		chronic			from HOMD (http://www.homd.org/ftp/publication_data/20141024/)	PAIRED	Illumina MiSeq v2	6265969	72.6408	0.111626	5455813	74.1149	131	426018	0.0781	271	425878	4.96718e-05	167	1	4.82055e-05	0
Yost2015	Yost_22.1_R1_Progressing	diseased		chronic			from HOMD (http://www.homd.org/ftp/publication_data/20141024/)	PAIRED	Illumina MiSeq v2	4497624	67.337	0.661085	1411068	72.0252	48	61496	0.0436	1228	60316	0.000870263	270	5	0.000703722	0
Yost2015	Yost_22.1_R1_Stable	diseased		chronic			from HOMD (http://www.homd.org/ftp/publication_data/20141024/)	PAIRED	Illumina MiSeq v2	8708023	70.5255	0.279399	5972252	73.3425	158	368123	0.0617	39	368242	6.5302e-06	30	0	5.86044e-06	0
Yost2015	Yost_22.2_R1_Stable	diseased		chronic			from HOMD (http://www.homd.org/ftp/publication_data/20141024/)	PAIRED	Illumina MiSeq v2	7683329	73.126	0.0911022	6893490	73.3319	195	789079	0.1145	16	789258	2.32103e-06	3	0	4.35193e-07	0
Yost2015	Yost_22.3_R1_Progressing	diseased		chronic			from HOMD (http://www.homd.org/ftp/publication_data/20141024/)	PAIRED	Illumina MiSeq v2	6000478	66.7382	0.575367	2322901	72.4733	81	108633	0.0468	3159	105555	0.00135994	646	50	0.00123983	0.0029958
Yost2015	Yost_26.1_R1_Progressing	diseased	3.5	chronic			from HOMD (http://www.homd.org/ftp/publication_data/20141024/)	PAIRED	Illumina MiSeq v2	5120289	72.9484	0.0198313	5008751	72.3705	28	77952	0.0156	20	77960	3.99301e-06	3	0	5.98952e-07	0
Yost2015	Yost_26.2_R1_Progressing	diseased	5.5	chronic			from HOMD (http://www.homd.org/ftp/publication_data/20141024/)	PAIRED	Illumina MiSeq v2	4404623	69.1841	0.324575	2831761	71.9794	52	65133	0.023	245	64940	8.65186e-05	159	0	7.02743e-05	0
Yost2015	Yost_28.1_R1_Progressing	diseased		chronic			from HOMD (http://www.homd.org/ftp/publication_data/20141024/)	PAIRED	Illumina MiSeq v2	6336118	67.7474	0.496774	2944696	72.6192	40	157490	0.0535	138	157392	4.68639e-05	37	0	2.85259e-05	0
Yost2015	Yost_28.1_R1_Stable	diseased		chronic			from HOMD (http://www.homd.org/ftp/publication_data/20141024/)	PAIRED	Illumina MiSeq v2	11599314	73.8827	0.0170138	11371705	73.3319	398	1039112	0.0914	45	1039465	3.95719e-06	22	0	1.93463e-06	0
Yost2015	Yost_28.2_R1_Stable	diseased		chronic			from HOMD (http://www.homd.org/ftp/publication_data/20141024/)	PAIRED	Illumina MiSeq v2	6144829	70.2278	0.289059	4158798	73.7709	249	283652	0.0683	33	283868	7.93499e-06	23	0	6.25181e-06	0
Yost2015	Yost_28.3_R1_Progressing	diseased		chronic			from HOMD (http://www.homd.org/ftp/publication_data/20141024/)	PAIRED	Illumina MiSeq v2	18296122	73.9724	0.00568239	18185245	73.284	547	68104	0.0038	2542	66109	0.000139784	506	56	0.000141763	0
Yost2015	Yost_8.1_R1_Progressing	diseased		chronic			from HOMD (http://www.homd.org/ftp/publication_data/20141024/)	PAIRED	Illumina MiSeq v2	8888872	71.6097	0.162447	7251884	72.7683	191	411505	0.0568	1439	410257	0.000198431	338	8	0.00010025	0
Yost2015	Yost_8.1_R1_Stable	diseased		chronic			from HOMD (http://www.homd.org/ftp/publication_data/20141024/)	PAIRED	Illumina MiSeq v2	15957898	72.2164	0.154958	13113018	73.5057	317	1657346	0.1264	146	1657517	1.1134e-05	39	0	3.50796e-06	0
Yost2015	Yost_8.2_R1_Progressing	diseased		chronic			from HOMD (http://www.homd.org/ftp/publication_data/20141024/)	PAIRED	Illumina MiSeq v2	5724358	72.6369	0.0755755	5229239	72.7694	1297	358568	0.0688	7054	352811	0.00134895	810	164	0.00126787	0
Yost2015	Yost_8.2_R1_Stable	diseased		chronic			from HOMD (http://www.homd.org/ftp/publication_data/20141024/)	PAIRED	Illumina MiSeq v2	9923246	71.439	0.242774	7282822	72.966	607	553930	0.0761	656	553881	9.0075e-05	23	1	5.08045e-06	0
Yost2015	Yost_9.1_R1_Progressing	diseased		chronic			from HOMD (http://www.homd.org/ftp/publication_data/20141024/)	PAIRED	Illumina MiSeq v2	8639093	71.1428	0.168158	6991295	72.392	581	360038	0.0516	7087	353532	0.00101369	1817	103	0.000971351	0.0401741
Yost2015	Yost_9.1_R1_Stable	diseased		chronic			from HOMD (http://www.homd.org/ftp/publication_data/20141024/)	PAIRED	Illumina MiSeq v2	7498770	70.8439	0.231214	5540110	72.9677	48	579870	0.1047	368	579550	6.64247e-05	156	1	4.36814e-05	0
Yost2015	Yost_9.2_R1_Progressing	diseased		chronic			from HOMD (http://www.homd.org/ftp/publication_data/20141024/)	PAIRED	Illumina MiSeq v2	5860900	73.1203	0.015223	5764573	72.4741	554	149072	0.026	8974	140652	0.00155675	2062	166	0.00151303	0.0492531
Yost2015	Yost_9.2_R1_Stable	diseased		chronic			from HOMD (http://www.homd.org/ftp/publication_data/20141024/)	PAIRED	Illumina MiSeq v2	9516882	70.2602	0.272801	6611470	72.8006	289	507153	0.0768	434	507008	6.56435e-05	52	0	9.37764e-06	0

## Sheet: community composition
Dataset S2B. Community profile of the human oral metatranscriptomes at the species level, as determined by MetaPhlAn 3. Values represent percentage of the community. P. gingivalis abundance and the 12 datasets with high coverage of the P. gingivalis pangenome and included in downstream analyses are indicated with blue font.
																healthy	healthy	healthy	healthy	healthy	healthy	healthy	healthy	healthy	healthy	healthy	healthy	healthy	healthy	healthy	healthy	healthy	healthy	healthy	healthy	healthy	healthy	healthy	healthy	healthy	healthy	healthy	healthy	healthy	healthy	healthy	healthy	diseased	diseased
Kingdom	Phyla	Class	Order	Family	Genus	Species	Average (all)	Average (healthy)	Average (diseased)	Maximum (all)	Max (healthy)	Max (disease)	No. of samples with > 0.1% (all)	No. of samples with > 0.1% (healthy)	No. of samples with > 0.1% (diseased)	Belstrom_SRR5892181	Belstrom_SRR5892182	Belstrom_SRR5892183	Belstrom_SRR5892184	Belstrom_SRR5892185	Belstrom_SRR5892186	Belstrom_SRR5892187	Belstrom_SRR5892188	Belstrom_SRR5892190	Belstrom_SRR5892191	DuranPinedo_Healhty1	DuranPinedo_Healhty2	DuranPinedo_Healhty3	DuranPinedo_Healthy4	DuranPinedo_Healthy5	DuranPinedo_Healthy6	h_Jorth_healthy1	h_Jorth_healthy2	h_Jorth_SRR1045157	Nowicki_SRR5787581	Nowicki_SRR5787583	Nowicki_SRR5787585	Szafranski_AU_07	Szafranski_AU_09	Szafranski_AU_10	Szafranski_AU_12	Szafranski_AU_14	Szafranski_AU_15	Szafranski_AU_16	Szafranski_AU_17	Szafranski_AU_18	Szafranski_AU_19	Belstrom_SRR5892218	Belstrom_SRR5892219
Archaea	Euryarchaeota	Methanobacteria	Methanobacteriales	Methanobacteriaceae	Methanobrevibacter	Methanobrevibacter_oralis	0.00106333	0	0.00162115	0.09889	0	0.09889	0	0	0	0	0	0	0	0	0	0	0	0	0	0	0	0	0	0	0	0	0	0	0	0	0	0	0	0	0	0	0	0	0	0	0	0	0
Bacteria	Actinobacteria	Actinobacteria	Actinomycetales	Actinomycetaceae	Actinobaculum	Actinobaculum_sp_oral_taxon_183	0.852648	0.108322	1.24311	49.2896	1.75078	49.2896	17	5	12	0	0	0	0	0	0	0	0	0	0	0	0	0	0.21297	0	0	0	0	0.01048	0	0.96718	1.75078	0.07457	0	0	0.30363	0	0	0.14668	0	0	0	0	0
Bacteria	Actinobacteria	Actinobacteria	Actinomycetales	Actinomycetaceae	Actinomyces	Actinomyces_cardiffensis	0.177004	0	0.269858	9.89806	0	9.89806	6	0	6	0	0	0	0	0	0	0	0	0	0	0	0	0	0	0	0	0	0	0	0	0	0	0	0	0	0	0	0	0	0	0	0	0	0
Bacteria	Actinobacteria	Actinobacteria	Actinomycetales	Actinomycetaceae	Actinomyces	Actinomyces_georgiae	0.00766978	0	0.0116933	0.26962	0	0.26962	2	0	2	0	0	0	0	0	0	0	0	0	0	0	0	0	0	0	0	0	0	0	0	0	0	0	0	0	0	0	0	0	0	0	0	0	0
Bacteria	Actinobacteria	Actinobacteria	Actinomycetales	Actinomycetaceae	Actinomyces	Actinomyces_graevenitzii	0.198364	0.153131	0.222094	5.00934	1.22115	5.00934	19	9	10	0.903	1.22115	0.06156	0.22831	0.21733	0.48887	0.2609	0.67573	0.63044	0.21289	0	0	0	0	0	0	0	0	0	0	0	0	0	0	0	0	0	0	0	0	0	0	0	0.16431
Bacteria	Actinobacteria	Actinobacteria	Actinomycetales	Actinomycetaceae	Actinomyces	Actinomyces_hongkongensis	0.00969419	0	0.0147797	0.36699	0	0.36699	4	0	4	0	0	0	0	0	0	0	0	0	0	0	0	0	0	0	0	0	0	0	0	0	0	0	0	0	0	0	0	0	0	0	0	0	0
Bacteria	Actinobacteria	Actinobacteria	Actinomycetales	Actinomycetaceae	Actinomyces	Actinomyces_johnsonii	0.0681753	0.0119353	0.0976782	2.38061	0.26492	2.38061	11	2	9	0	0	0	0	0	0	0	0	0	0	0	0	0	0	0	0	0	0	0.00208	0	0.26492	0.11493	0	0	0	0	0	0	0	0	0	0	0	0
Bacteria	Actinobacteria	Actinobacteria	Actinomycetales	Actinomycetaceae	Actinomyces	Actinomyces_massiliensis	0.124204	0.0657256	0.154881	5.14752	1.64205	5.14752	12	3	9	0	0	0	0	0	0	0	0	0	0	0	0	0	0.06162	0	0	0	0	0.10804	1.64205	0.29151	0	0	0	0	0	0	0	0	0	0	0	0	0
Bacteria	Actinobacteria	Actinobacteria	Actinomycetales	Actinomycetaceae	Actinomyces	Actinomyces_meyeri	0.208681	0	0.318153	13.0996	0	13.0996	7	0	7	0	0	0	0	0	0	0	0	0	0	0	0	0	0	0	0	0	0	0	0	0	0	0	0	0	0	0	0	0	0	0	0	0	0
Bacteria	Actinobacteria	Actinobacteria	Actinomycetales	Actinomycetaceae	Actinomyces	Actinomyces_naeslundii	0.653262	0.815991	0.567896	18.7586	18.6206	18.7586	17	5	12	0	0	0	0	0	0	0	0	0	0	0	0	18.6206	0	0	0	0	0	1.75267	1.3336	4.129	0	0	0	0.09138	0	0	0	0.02617	0.13271	0.02555	0	0	0
Bacteria	Actinobacteria	Actinobacteria	Actinomycetales	Actinomycetaceae	Actinomyces	Actinomyces_odontolyticus	0.0377944	0.0470947	0.0329156	1.13555	1.13555	0.87311	7	3	4	0	0	0	0	0	0.01858	0	0	0	0	0	0	0	0	0	0	0	0	0	0.10744	1.13555	0.24546	0	0	0	0	0	0	0	0	0	0	0	0
Bacteria	Actinobacteria	Actinobacteria	Actinomycetales	Actinomycetaceae	Actinomyces	Actinomyces_oris	1.14401	0.390628	1.53923	11.5342	5.74161	11.5342	39	7	32	0	0	0	0	0	0	0	0	0	0	0	0	0	1.84119	0	0	0.00933	0	0.38495	1.04161	5.74161	2.85749	0	0	0	0.23957	0	0	0.04224	0.30374	0	0.03836	0	0
Bacteria	Actinobacteria	Actinobacteria	Actinomycetales	Actinomycetaceae	Actinomyces	Actinomyces_sp_HMSC035G02	0.00212624	0.000834687	0.00280377	0.16926	0.02267	0.16926	1	0	1	0.02267	0	0	0	0	0	0.00404	0	0	0	0	0	0	0	0	0	0	0	0	0	0	0	0	0	0	0	0	0	0	0	0	0	0	0
Bacteria	Actinobacteria	Actinobacteria	Actinomycetales	Actinomycetaceae	Actinomyces	Actinomyces_sp_HPA0247	0.0146108	0.00458937	0.0198679	0.57615	0.14686	0.57615	4	1	3	0	0	0	0	0	0.14686	0	0	0	0	0	0	0	0	0	0	0	0	0	0	0	0	0	0	0	0	0	0	0	0	0	0	0	0
Bacteria	Actinobacteria	Actinobacteria	Actinomycetales	Actinomycetaceae	Actinomyces	Actinomyces_sp_ICM47	0.0276712	0.0435891	0.0193208	0.44064	0.44064	0.39434	8	5	3	0.20534	0.40559	0	0	0.0199	0	0.22311	0.10027	0	0.44064	0	0	0	0	0	0	0	0	0	0	0	0	0	0	0	0	0	0	0	0	0	0	0	0.02413
Bacteria	Actinobacteria	Actinobacteria	Actinomycetales	Actinomycetaceae	Actinomyces	Actinomyces_sp_S6_Spd3	0.00356097	0.00465812	0.00298541	0.09802	0.071	0.09802	0	0	0	0	0	0	0	0.01491	0	0.06315	0	0.071	0	0	0	0	0	0	0	0	0	0	0	0	0	0	0	0	0	0	0	0	0	0	0	0	0
Bacteria	Actinobacteria	Actinobacteria	Actinomycetales	Actinomycetaceae	Actinomyces	Actinomyces_sp_oral_taxon_170	0.445996	0.0141953	0.672514	29.3735	0.45187	29.3735	3	1	2	0	0	0	0	0	0	0	0	0	0	0	0	0	0	0	0	0	0	0.00238	0	0.45187	0	0	0	0	0	0	0	0	0	0	0	0	0
Bacteria	Actinobacteria	Actinobacteria	Actinomycetales	Actinomycetaceae	Actinomyces	Actinomyces_sp_oral_taxon_180	0.237828	0	0.362591	9.01427	0	9.01427	9	0	9	0	0	0	0	0	0	0	0	0	0	0	0	0	0	0	0	0	0	0	0	0	0	0	0	0	0	0	0	0	0	0	0	0	0
Bacteria	Actinobacteria	Actinobacteria	Actinomycetales	Actinomycetaceae	Actinomyces	Actinomyces_sp_oral_taxon_181	0.00659591	0.0187856	0.000201311	0.29783	0.29783	0.01228	3	3	0	0.17537	0	0	0	0.01409	0.29783	0	0.00868	0.10517	0	0	0	0	0	0	0	0	0	0	0	0	0	0	0	0	0	0	0	0	0	0	0	0	0
Bacteria	Actinobacteria	Actinobacteria	Actinomycetales	Actinomycetaceae	Actinomyces	Actinomyces_sp_oral_taxon_414	0.0729158	0.000465937	0.110922	2.71309	0.0085	2.71309	6	0	6	0	0	0	0	0	0	0	0	0	0	0	0	0	0	0	0	0	0	0.0085	0	0.00641	0	0	0	0	0	0	0	0	0	0	0	0	0
Bacteria	Actinobacteria	Actinobacteria	Actinomycetales	Actinomycetaceae	Actinomyces	Actinomyces_sp_oral_taxon_448	1.33297	0.115146	1.97182	29.6344	2.498	29.6344	20	3	17	0	0	0	0	0	0	0	0	0	0	0	0	0	0	0	0	0	0	0.2104	0	2.498	0.97628	0	0	0	0	0	0	0	0	0	0	0	0
Bacteria	Actinobacteria	Actinobacteria	Actinomycetales	Actinomycetaceae	Actinomyces	Actinomyces_sp_oral_taxon_897	0.0202785	0.0245184	0.0180543	0.72544	0.72544	0.50913	5	1	4	0	0	0	0	0	0	0	0	0	0	0	0	0	0	0	0	0	0	0	0	0.72544	0	0	0	0.00753	0	0	0	0	0.05162	0	0	0	0
Bacteria	Actinobacteria	Actinobacteria	Actinomycetales	Actinomycetaceae	Actinomyces	Actinomyces_turicensis	0.0096372	0	0.0146928	0.89626	0	0.89626	1	0	1	0	0	0	0	0	0	0	0	0	0	0	0	0	0	0	0	0	0	0	0	0	0	0	0	0	0	0	0	0	0	0	0	0	0
Bacteria	Actinobacteria	Actinobacteria	Actinomycetales	Actinomycetaceae	Actinomyces	Actinomyces_urogenitalis	4.22581e-05	0	6.44262e-05	0.00237	0	0.00237	0	0	0	0	0	0	0	0	0	0	0	0	0	0	0	0	0	0	0	0	0	0	0	0	0	0	0	0	0	0	0	0	0	0	0	0	0
Bacteria	Actinobacteria	Actinobacteria	Actinomycetales	Actinomycetaceae	Actinomyces	Actinomyces_viscosus	0.0183468	0.00410344	0.0258187	0.67667	0.08037	0.67667	3	0	3	0	0	0	0	0	0	0	0	0	0	0	0	0	0	0	0	0.01506	0	0.01506	0	0	0	0	0	0	0.08037	0	0	0	0	0	0.02082	0	0
Bacteria	Actinobacteria	Actinobacteria	Bifidobacteriales	Bifidobacteriaceae	Aeriscardovia	Aeriscardovia_aeriphila	0.00731473	0.00146469	0.0103836	0.4192	0.03985	0.4192	2	0	2	0	0	0	0	0	0	0	0	0	0	0	0	0	0	0	0	0	0	0.03985	0	0.00702	0	0	0	0	0	0	0	0	0	0	0	0	0
Bacteria	Actinobacteria	Actinobacteria	Bifidobacteriales	Bifidobacteriaceae	Alloscardovia	Alloscardovia_omnicolens	0.0138448	0	0.0211077	1.28277	0	1.28277	1	0	1	0	0	0	0	0	0	0	0	0	0	0	0	0	0	0	0	0	0	0	0	0	0	0	0	0	0	0	0	0	0	0	0	0	0
Bacteria	Actinobacteria	Actinobacteria	Bifidobacteriales	Bifidobacteriaceae	Bifidobacterium	Bifidobacterium_dentium	0.000536882	0	0.000818525	0.04368	0	0.04368	0	0	0	0	0	0	0	0	0	0	0	0	0	0	0	0	0	0	0	0	0	0	0	0	0	0	0	0	0	0	0	0	0	0	0	0	0
Bacteria	Actinobacteria	Actinobacteria	Bifidobacteriales	Bifidobacteriaceae	Bifidobacterium	Bifidobacterium_longum	0	0	0	0	0	0	0	0	0	0	0	0	0	0	0	0	0	0	0	0	0	0	0	0	0	0	0	0	0	0	0	0	0	0	0	0	0	0	0	0	0	0	0
Bacteria	Actinobacteria	Actinobacteria	Bifidobacteriales	Bifidobacteriaceae	Scardovia	Scardovia_wiggsiae	0.753738	0.00259094	1.14778	53.2791	0.07461	53.2791	8	0	8	0	0	0	0	0	0.07461	0	0	0	0	0	0	0	0	0	0	0	0	0	0	0	0	0	0	0	0	0	0	0	0	0	0.0083	0	0
Bacteria	Actinobacteria	Actinobacteria	Catenulisporales	Actinospicaceae	Actinospica	Actinospica_robiniae	1.05376e-05	0	1.60656e-05	0.00098	0	0.00098	0	0	0	0	0	0	0	0	0	0	0	0	0	0	0	0	0	0	0	0	0	0	0	0	0	0	0	0	0	0	0	0	0	0	0	0	0
Bacteria	Actinobacteria	Actinobacteria	Corynebacteriales	Corynebacteriaceae	Corynebacterium	Corynebacterium_argentoratense	0.00065871	0.00191438	0	0.06126	0.06126	0	0	0	0	0	0.06126	0	0	0	0	0	0	0	0	0	0	0	0	0	0	0	0	0	0	0	0	0	0	0	0	0	0	0	0	0	0	0	0
Bacteria	Actinobacteria	Actinobacteria	Corynebacteriales	Corynebacteriaceae	Corynebacterium	Corynebacterium_atypicum	0.000411828	5.46875e-05	0.00059918	0.01712	0.001	0.01712	0	0	0	0	0	0	0	0	0	0	0	0	0	0	0	0	0	0	0	0	0	0.001	0	0.00075	0	0	0	0	0	0	0	0	0	0	0	0	0
Bacteria	Actinobacteria	Actinobacteria	Corynebacteriales	Corynebacteriaceae	Corynebacterium	Corynebacterium_durum	0.0370213	0.0704097	0.0195061	1.57757	1.57757	0.31801	9	4	5	0	0.01221	0	0	0	0	0	0	0	0.03788	0	0	0	0	0	0	0	0	0.27209	1.57757	0.2299	0.12346	0	0	0	0	0	0	0	0	0	0	0	0
Bacteria	Actinobacteria	Actinobacteria	Corynebacteriales	Corynebacteriaceae	Corynebacterium	Corynebacterium_matruchotii	1.97213	0.630013	2.67619	59.7445	12.1059	59.7445	23	8	15	0	0.3259	0	0	0	0	0	0	0	0	0	0	0	12.1059	0	0	0	0	0.00687	3.29114	3.20113	0.542	0.01264	0	0.0817	0.13462	0	0	0.03426	0.30964	0.11464	0	0	0.12773
Bacteria	Actinobacteria	Actinobacteria	Corynebacteriales	Corynebacteriaceae	Corynebacterium	Corynebacterium_nuruki	4.98925e-05	0	7.60656e-05	0.00324	0	0.00324	0	0	0	0	0	0	0	0	0	0	0	0	0	0	0	0	0	0	0	0	0	0	0	0	0	0	0	0	0	0	0	0	0	0	0	0	0
Bacteria	Actinobacteria	Actinobacteria	Micrococcales	Micrococcaceae	Rothia	Rothia_aeria	0.723204	0.272865	0.959447	18.8775	4.24851	18.8775	18	4	14	0	0	0	0	0	0	0	0	0	0.06244	0	0	0	0	0	0	0	0	0	4.24851	2.32156	0	0.02705	0	0	0	0	0	0	1.87723	0.19488	0	0	0
Bacteria	Actinobacteria	Actinobacteria	Micrococcales	Micrococcaceae	Rothia	Rothia_dentocariosa	7.3135	0.710796	10.7772	92.7769	6.84051	92.7769	51	14	37	0.14389	0.80794	0.08901	0.0733	0.01614	1.09471	0.06719	0.07105	0.0875	0.11497	0	0	6.84051	2.71012	0	1.95898	0.04831	0	0	4.7081	0.6821	1.45647	0.19982	0.00405	0	0.39876	0	0	0	0.93548	0	0.23706	0	0.05374
Bacteria	Actinobacteria	Actinobacteria	Micrococcales	Micrococcaceae	Rothia	Rothia_mucilaginosa	0.24114	0.295068	0.21285	5.15514	4.54336	5.15514	25	13	12	0.7825	0.53853	0.16067	0.1903	0.6543	4.54336	0.75895	0.26266	0.46566	0.13689	0	0	0	0	0	0	0	0	0	0	0.46172	0.12181	0	0	0	0	0	0.00124	0	0.36358	0	0	0.05551	0.02474
Bacteria	Actinobacteria	Actinobacteria	Micrococcales	Promicromonosporaceae	Cellulosimicrobium	Cellulosimicrobium_cellulans	6.45161e-06	0	9.83607e-06	0.0006	0	0.0006	0	0	0	0	0	0	0	0	0	0	0	0	0	0	0	0	0	0	0	0	0	0	0	0	0	0	0	0	0	0	0	0	0	0	0	0	0
Bacteria	Actinobacteria	Actinobacteria	Micromonosporales	Micromonosporaceae	Micromonospora	Micromonospora_chalcea	1.72043e-05	0	2.62295e-05	0.0016	0	0.0016	0	0	0	0	0	0	0	0	0	0	0	0	0	0	0	0	0	0	0	0	0	0	0	0	0	0	0	0	0	0	0	0	0	0	0	0	0
Bacteria	Actinobacteria	Actinobacteria	Nakamurellales	Nakamurellaceae	Nakamurella	Nakamurella_silvestris	0.00038129	2.40625e-05	0.000568689	0.01261	0.00077	0.01261	0	0	0	0	0	0	0	0	0	0	0	0	0	0	0	0	0	0	0	0	0	0.00077	0	0	0	0	0	0	0	0	0	0	0	0	0	0	0
Bacteria	Actinobacteria	Actinobacteria	Propionibacteriales	Propionibacteriaceae	Cutibacterium	Cutibacterium_acnes	0.53026	0.685504	0.44882	19.3933	19.3933	19.0091	13	4	9	0	0	0	0	0	0	0	0	0	0	0	0	0	1.71493	19.3933	0.35271	0	0	0	0	0	0	0	0.04987	0.04534	0.2312	0.07467	0.00897	0.03243	0	0.01855	0.01418	0	0
Bacteria	Actinobacteria	Actinobacteria	Propionibacteriales	Propionibacteriaceae	Cutibacterium	Propionibacterium_namnetense	0.0905486	0	0.13805	8.42102	0	8.42102	1	0	1	0	0	0	0	0	0	0	0	0	0	0	0	0	0	0	0	0	0	0	0	0	0	0	0	0	0	0	0	0	0	0	0	0	0
Bacteria	Actinobacteria	Actinobacteria	Propionibacteriales	Propionibacteriaceae	Propionibacterium	Propionibacterium_acidifaciens	0.00676097	0	0.0103077	0.44125	0	0.44125	2	0	2	0	0	0	0	0	0	0	0	0	0	0	0	0	0	0	0	0	0	0	0	0	0	0	0	0	0	0	0	0	0	0	0	0	0
Bacteria	Actinobacteria	Actinobacteria	Propionibacteriales	Propionibacteriaceae	Pseudopropionibacterium	Pseudopropionibacterium_propionicum	0.0406559	0.00716969	0.0582225	1.31566	0.22943	1.31566	8	1	7	0	0	0	0	0	0	0	0	0	0	0	0	0	0	0	0	0	0	0.22943	0	0	0	0	0	0	0	0	0	0	0	0	0	0	0
Bacteria	Actinobacteria	Actinobacteria	Streptomycetales	Streptomycetaceae	Streptomyces	Streptomyces_autolyticus	1.76344e-05	0	2.68852e-05	0.00164	0	0.00164	0	0	0	0	0	0	0	0	0	0	0	0	0	0	0	0	0	0	0	0	0	0	0	0	0	0	0	0	0	0	0	0	0	0	0	0	0
Bacteria	Actinobacteria	Actinobacteria	Streptomycetales	Streptomycetaceae	Streptomyces	Streptomyces_viridochromogenes	8.64516e-05	0	0.000131803	0.00804	0	0.00804	0	0	0	0	0	0	0	0	0	0	0	0	0	0	0	0	0	0	0	0	0	0	0	0	0	0	0	0	0	0	0	0	0	0	0	0	0
Bacteria	Actinobacteria	Coriobacteriia	Coriobacteriales	Atopobiaceae	Atopobium	Atopobium_deltae	1.03226e-05	0	1.57377e-05	0.00096	0	0.00096	0	0	0	0	0	0	0	0	0	0	0	0	0	0	0	0	0	0	0	0	0	0	0	0	0	0	0	0	0	0	0	0	0	0	0	0	0
Bacteria	Actinobacteria	Coriobacteriia	Coriobacteriales	Atopobiaceae	Atopobium	Atopobium_parvulum	0.335239	0.0055625	0.508183	7.55329	0.07991	7.55329	13	0	13	0.01996	0	0	0	0	0	0	0.07991	0.06649	0	0	0	0	0	0	0	0	0	0	0	0	0.01164	0	0	0	0	0	0	0	0	0	0	0	0
Bacteria	Actinobacteria	Coriobacteriia	Coriobacteriales	Atopobiaceae	Atopobium	Atopobium_rimae	2.25155	0.0380978	3.41271	50.1374	0.5909	50.1374	31	4	27	0	0.15119	0	0	0	0.02675	0.01711	0.05268	0.01116	0.15991	0	0	0	0	0	0.10815	0	0	0	0	0	0.06388	0	0	0	0.01234	0	0.02506	0	0.5909	0	0	0	0.29026
Bacteria	Actinobacteria	Coriobacteriia	Coriobacteriales	Atopobiaceae	Olsenella	Olsenella_profusa	0.0015229	0	0.0023218	0.07518	0	0.07518	0	0	0	0	0	0	0	0	0	0	0	0	0	0	0	0	0	0	0	0	0	0	0	0	0	0	0	0	0	0	0	0	0	0	0	0	0
Bacteria	Actinobacteria	Coriobacteriia	Coriobacteriales	Atopobiaceae	Olsenella	Olsenella_scatoligenes	0.00253	0.000140313	0.00378361	0.07211	0.00449	0.07211	0	0	0	0	0	0	0	0	0	0	0	0	0	0	0	0	0	0	0	0	0	0.00449	0	0	0	0	0	0	0	0	0	0	0	0	0	0	0
Bacteria	Actinobacteria	Coriobacteriia	Coriobacteriales	Atopobiaceae	Olsenella	Olsenella_uli	0.046208	0	0.0704482	1.70159	0	1.70159	6	0	6	0	0	0	0	0	0	0	0	0	0	0	0	0	0	0	0	0	0	0	0	0	0	0	0	0	0	0	0	0	0	0	0	0	0
Bacteria	Actinobacteria	Coriobacteriia	Coriobacteriales	Coriobacteriaceae	Collinsella	Collinsella_aerofaciens	0.00173194	0.000234375	0.00251754	0.04407	0.00623	0.04407	0	0	0	0	0	0	0	0	0	0	0	0	0	0	0	0	0	0	0	0	0	0.00623	0	0.00127	0	0	0	0	0	0	0	0	0	0	0	0	0
Bacteria	Actinobacteria	Coriobacteriia	Coriobacteriales	Coriobacteriaceae	Collinsella	Collinsella_intestinalis	0.000404086	0.00013875	0.000543279	0.01323	0.00352	0.01323	0	0	0	0	0	0	0	0	0	0	0	0	0	0	0	0	0	0	0	0	0	0.00352	0	0.00092	0	0	0	0	0	0	0	0	0	0	0	0	0
Bacteria	Actinobacteria	Coriobacteriia	Coriobacteriales	Coriobacteriaceae	Collinsella	Collinsella_stercoris	0.000683333	0	0.0010418	0.01954	0	0.01954	0	0	0	0	0	0	0	0	0	0	0	0	0	0	0	0	0	0	0	0	0	0	0	0	0	0	0	0	0	0	0	0	0	0	0	0	0
Bacteria	Actinobacteria	Coriobacteriia	Coriobacteriales	Coriobacteriaceae	Enorma	Enorma_massiliensis	0.000567849	0	0.000865738	0.02191	0	0.02191	0	0	0	0	0	0	0	0	0	0	0	0	0	0	0	0	0	0	0	0	0	0	0	0	0	0	0	0	0	0	0	0	0	0	0	0	0
Bacteria	Actinobacteria	Coriobacteriia	Coriobacteriales	Coriobacteriaceae	Enorma	[Collinsella]_massiliensis	0.00311387	0.00357125	0.00287393	0.06194	0.05066	0.06194	0	0	0	0	0	0	0	0	0	0	0	0	0	0	0	0	0	0	0	0	0	0.02536	0.03628	0.05066	0.00198	0	0	0	0	0	0	0	0	0	0	0	0
Bacteria	Actinobacteria	Coriobacteriia	Eggerthellales	Eggerthellaceae	Adlercreutzia	Adlercreutzia_equolifaciens	8.60215e-06	0	1.31148e-05	0.00063	0	0.00063	0	0	0	0	0	0	0	0	0	0	0	0	0	0	0	0	0	0	0	0	0	0	0	0	0	0	0	0	0	0	0	0	0	0	0	0	0
Bacteria	Actinobacteria	Coriobacteriia	Eggerthellales	Eggerthellaceae	Asaccharobacter	Asaccharobacter_celatus	2.66667e-05	0	4.06557e-05	0.00179	0	0.00179	0	0	0	0	0	0	0	0	0	0	0	0	0	0	0	0	0	0	0	0	0	0	0	0	0	0	0	0	0	0	0	0	0	0	0	0	0
Bacteria	Actinobacteria	Coriobacteriia	Eggerthellales	Eggerthellaceae	Denitrobacterium	Denitrobacterium_detoxificans	9.5914e-05	0	0.00014623	0.00608	0	0.00608	0	0	0	0	0	0	0	0	0	0	0	0	0	0	0	0	0	0	0	0	0	0	0	0	0	0	0	0	0	0	0	0	0	0	0	0	0
Bacteria	Actinobacteria	Coriobacteriia	Eggerthellales	Eggerthellaceae	Enterorhabdus	Enterorhabdus_caecimuris	0.000238495	0.0001	0.000311148	0.00757	0.0032	0.00757	0	0	0	0	0	0	0	0	0	0	0	0	0	0	0	0	0	0	0	0	0	0.0032	0	0	0	0	0	0	0	0	0	0	0	0	0	0	0
Bacteria	Actinobacteria	Coriobacteriia	Eggerthellales	Eggerthellaceae	Gordonibacter	Gordonibacter_pamelaeae	7.31183e-06	0	1.11475e-05	0.00068	0	0.00068	0	0	0	0	0	0	0	0	0	0	0	0	0	0	0	0	0	0	0	0	0	0	0	0	0	0	0	0	0	0	0	0	0	0	0	0	0
Bacteria	Actinobacteria	Coriobacteriia	Eggerthellales	Eggerthellaceae	Slackia	Slackia_exigua	0.0152716	0	0.023283	0.71147	0	0.71147	2	0	2	0	0	0	0	0	0	0	0	0	0	0	0	0	0	0	0	0	0	0	0	0	0	0	0	0	0	0	0	0	0	0	0	0	0
Bacteria	Actinobacteria	Coriobacteriia	Eggerthellales	Eggerthellaceae	Slackia	Slackia_isoflavoniconvertens	0.00105699	0.000927188	0.00112508	0.02444	0.02392	0.02444	0	0	0	0	0	0	0	0	0	0	0	0	0	0	0	0	0	0	0	0	0	0	0.02392	0.00575	0	0	0	0	0	0	0	0	0	0	0	0	0
Bacteria	Actinobacteria	Rubrobacteria	Rubrobacterales	Rubrobacteraceae	Rubrobacter	Rubrobacter_radiotolerans	0.000688817	0.000243438	0.000922459	0.02279	0.00779	0.02279	0	0	0	0	0	0	0	0	0	0	0	0	0	0	0	0	0	0	0	0	0	0.00779	0	0	0	0	0	0	0	0	0	0	0	0	0	0	0
Bacteria	Actinobacteria	Thermoleophilia	Solirubrobacterales	Patulibacteraceae	Patulibacter	Patulibacter_medicamentivorans	9.67742e-05	3.5625e-05	0.000128852	0.00573	0.00114	0.00573	0	0	0	0	0	0	0	0	0	0	0	0	0	0	0	0	0	0	0	0	0	0.00114	0	0	0	0	0	0	0	0	0	0	0	0	0	0	0
Bacteria	Actinobacteria	Thermoleophilia	Thermoleophilales	Thermoleophilaceae	Thermoleophilum	Thermoleophilum_album	0.00875022	0.0228513	0.00135295	0.60923	0.60923	0.03289	1	1	0	0	0	0	0	0	0	0	0	0	0	0	0	0	0	0	0	0	0	0.02827	0.60923	0.02873	0.06501	0	0	0	0	0	0	0	0	0	0	0	0
Bacteria	Bacteroidetes	Bacteroidetes_unclassified	Bacteroidetes_unclassified	Bacteroidetes_unclassified	Bacteroidetes_unclassified	Bacteroidetes_bacterium_oral_taxon_272	0.00297527	0	0.00453607	0.10263	0	0.10263	2	0	2	0	0	0	0	0	0	0	0	0	0	0	0	0	0	0	0	0	0	0	0	0	0	0	0	0	0	0	0	0	0	0	0	0	0
Bacteria	Bacteroidetes	Bacteroidetes_unclassified	Bacteroidetes_unclassified	Bacteroidetes_unclassified	Bacteroidetes_unclassified	Bacteroidetes_oral_taxon_274	0.618151	0.0250712	0.929275	34.248	0.66311	34.248	11	1	10	0	0	0	0	0	0	0	0	0	0	0	0	0	0	0	0	0	0	0	0	0	0	0.66311	0	0.09774	0	0.00161	0	0	0	0.03982	0	0	0.02304
Bacteria	Bacteroidetes	Bacteroidia	Bacteroidales	Bacteroidaceae	Bacteroides	Bacteroides_heparinolyticus	0.00114839	0	0.00175082	0.09849	0	0.09849	0	0	0	0	0	0	0	0	0	0	0	0	0	0	0	0	0	0	0	0	0	0	0	0	0	0	0	0	0	0	0	0	0	0	0	0	0
Bacteria	Bacteroidetes	Bacteroidia	Bacteroidales	Porphyromonadaceae	Porphyromonas	Porphyromonas_canoris	0.000742473	0	0.00113197	0.03719	0	0.03719	0	0	0	0	0	0	0	0	0	0	0	0	0	0	0	0	0	0	0	0	0	0	0	0	0	0	0	0	0	0	0	0	0	0	0	0	0
Bacteria	Bacteroidetes	Bacteroidia	Bacteroidales	Porphyromonadaceae	Porphyromonas	Porphyromonas_catoniae	0.0322523	0.0400662	0.0281531	1.12466	1.12466	0.54971	7	2	5	0	0	0	0	0	0	0	0	0	0	0	0	0	0	0	0	0	0	0.15117	0	0	0	1.12466	0	0	0	0	0	0	0	0.00629	0	0	0
Bacteria	Bacteroidetes	Bacteroidia	Bacteroidales	Porphyromonadaceae	Porphyromonas	Porphyromonas_endodontalis	0.217338	0.0145778	0.323704	5.52666	0.42539	5.52666	16	1	15	0	0	0	0	0	0	0	0	0	0	0	0	0	0	0	0	0	0	0	0	0	0	0.42539	0	0	0	0.00094	0.0385	0	0	0.00166	0	0	0.14929
Bacteria	Bacteroidetes	Bacteroidia	Bacteroidales	Porphyromonadaceae	Porphyromonas	Porphyromonas_gingivalis	1.67658	0.00934594	2.55119	31.0162	0.28118	31.0162	23	1	22	0	0	0	0	0	0	0	0	0	0	0	0	0	0	0	0	0	0	0.01503	0	0	0	0	0	0	0	0	0.28118	0	0.00286	0	0	0	0.92632
Bacteria	Bacteroidetes	Bacteroidia	Bacteroidales	Porphyromonadaceae	Porphyromonas	Porphyromonas_gingivicanis	0.00147903	0	0.00225492	0.0896	0	0.0896	0	0	0	0	0	0	0	0	0	0	0	0	0	0	0	0	0	0	0	0	0	0	0	0	0	0	0	0	0	0	0	0	0	0	0	0	0
Bacteria	Bacteroidetes	Bacteroidia	Bacteroidales	Porphyromonadaceae	Porphyromonas	Porphyromonas_somerae	0.0320609	0.0714997	0.0113716	0.52901	0.52901	0.22264	7	5	2	0	0	0.50555	0.30122	0.05273	0	0.03343	0	0	0.06917	0	0	0	0	0	0	0	0	0	0.52901	0.4644	0.33248	0	0	0	0	0	0	0	0	0	0	0.22264	0
Bacteria	Bacteroidetes	Bacteroidia	Bacteroidales	Porphyromonadaceae	Porphyromonas	Porphyromonas_sp_oral_taxon_278	0.159458	0.0236809	0.230686	7.15169	0.59182	7.15169	5	2	3	0	0	0	0	0	0	0	0	0	0	0	0	0	0	0	0	0	0	0	0	0	0.59182	0.16597	0	0	0	0	0	0	0	0	0	0	0
Bacteria	Bacteroidetes	Bacteroidia	Bacteroidales	Prevotellaceae	Alloprevotella	Alloprevotella_rava	0.00426032	0.00429938	0.00423984	0.13558	0.08287	0.13558	1	0	1	0	0	0.05471	0	0	0	0	0.08287	0	0	0	0	0	0	0	0	0	0	0	0	0	0	0	0	0	0	0	0	0	0	0	0	0	0.07087
Bacteria	Bacteroidetes	Bacteroidia	Bacteroidales	Prevotellaceae	Alloprevotella	Alloprevotella_tannerae	0.641448	0.0104225	0.972478	20.9131	0.1097	20.9131	12	1	11	0	0	0.1097	0	0	0	0	0.04611	0	0.06324	0	0	0	0	0	0	0	0	0	0	0	0	0	0	0	0.02946	0	0.0368	0	0	0	0.04821	0	0.56992
Bacteria	Bacteroidetes	Bacteroidia	Bacteroidales	Prevotellaceae	Alloprevotella	Prevotella_sp_oral_taxon_473	0.00570688	0.000746875	0.00830885	0.29311	0.0239	0.29311	2	0	2	0	0	0	0	0	0	0	0	0	0	0	0	0	0	0	0	0	0	0.0239	0	0	0	0	0	0	0	0	0	0	0	0	0	0	0
Bacteria	Bacteroidetes	Bacteroidia	Bacteroidales	Prevotellaceae	Prevotella	Prevotella_baroniae	0.00662409	0	0.010099	0.28929	0	0.28929	2	0	2	0	0	0	0	0	0	0	0	0	0	0	0	0	0	0	0	0	0	0	0	0	0	0	0	0	0	0	0	0	0	0	0	0	0
Bacteria	Bacteroidetes	Bacteroidia	Bacteroidales	Prevotellaceae	Prevotella	Prevotella_buccae	0.0117278	0	0.0178802	0.64936	0	0.64936	2	0	2	0	0	0	0	0	0	0	0	0	0	0	0	0	0	0	0	0	0	0	0	0	0	0	0	0	0	0	0	0	0	0	0	0	0
Bacteria	Bacteroidetes	Bacteroidia	Bacteroidales	Prevotellaceae	Prevotella	Prevotella_dentalis	0.0122124	0	0.0186189	0.77962	0	0.77962	3	0	3	0	0	0	0	0	0	0	0	0	0	0	0	0	0	0	0	0	0	0	0	0	0	0	0	0	0	0	0	0	0	0	0	0	0
Bacteria	Bacteroidetes	Bacteroidia	Bacteroidales	Prevotellaceae	Prevotella	Prevotella_denticola	0.11737	0.0105453	0.173409	3.38506	0.2024	3.38506	9	1	8	0	0	0	0	0	0	0	0	0	0.03201	0	0	0	0	0	0	0	0	0	0	0.07947	0.2024	0	0	0	0	0	0	0	0.02357	0	0	0	0.04454
Bacteria	Bacteroidetes	Bacteroidia	Bacteroidales	Prevotellaceae	Prevotella	Prevotella_enoeca	0.00135527	0	0.00206623	0.06951	0	0.06951	0	0	0	0	0	0	0	0	0	0	0	0	0	0	0	0	0	0	0	0	0	0	0	0	0	0	0	0	0	0	0	0	0	0	0	0	0
Bacteria	Bacteroidetes	Bacteroidia	Bacteroidales	Prevotellaceae	Prevotella	Prevotella_fusca	0.0345932	0	0.0527405	1.84297	0	1.84297	2	0	2	0	0	0	0	0	0	0	0	0	0	0	0	0	0	0	0	0	0	0	0	0	0	0	0	0	0	0	0	0	0	0	0	0	0
Bacteria	Bacteroidetes	Bacteroidia	Bacteroidales	Prevotellaceae	Prevotella	Prevotella_histicola	0.3002	0.392173	0.251951	7.6816	4.56862	7.6816	18	9	9	1.96459	4.56862	0	0.23114	0.40842	0.59067	0.68664	2.53632	0.9636	0.59954	0	0	0	0	0	0	0	0	0	0	0	0	0	0	0	0	0	0	0	0	0	0	0	0.20727
Bacteria	Bacteroidetes	Bacteroidia	Bacteroidales	Prevotellaceae	Prevotella	Prevotella_intermedia	1.13896	0.335557	1.56041	27.8926	10.7243	27.8926	21	1	20	0	0	0	0	0	0	0	0	0	0	0	0	0	0	0	0	0	0	0	0	0	0	10.7243	0	0	0	0.00894	0	0	0	0	0.00453	0.3408	0.68609
Bacteria	Bacteroidetes	Bacteroidia	Bacteroidales	Prevotellaceae	Prevotella	Prevotella_jejuni	0.096192	0.15606	0.0647857	2.38131	1.28049	2.38131	12	6	6	0	1.28049	0.00649	0	0.22545	0	1.12076	1.01436	0.44083	0.90555	0	0	0	0	0	0	0	0	0	0	0	0	0	0	0	0	0	0	0	0	0	0	0	0.01611
Bacteria	Bacteroidetes	Bacteroidia	Bacteroidales	Prevotellaceae	Prevotella	Prevotella_loescheii	0.0158691	0.00634094	0.0208675	0.7246	0.20291	0.7246	4	1	3	0	0	0	0	0	0	0	0	0	0	0	0	0	0	0	0	0	0	0	0	0	0	0.20291	0	0	0	0	0	0	0	0	0	0	0
Bacteria	Bacteroidetes	Bacteroidia	Bacteroidales	Prevotellaceae	Prevotella	Prevotella_maculosa	0.00351194	0.00120188	0.00472377	0.14542	0.03846	0.14542	1	0	1	0	0	0	0	0	0	0	0	0	0	0	0	0	0	0	0	0	0	0	0	0	0	0	0	0	0	0	0	0	0.03846	0	0	0	0
Bacteria	Bacteroidetes	Bacteroidia	Bacteroidales	Prevotellaceae	Prevotella	Prevotella_marshii	0.00748645	0	0.0114138	0.63835	0	0.63835	1	0	1	0	0	0	0	0	0	0	0	0	0	0	0	0	0	0	0	0	0	0	0	0	0	0	0	0	0	0	0	0	0	0	0	0	0
Bacteria	Bacteroidetes	Bacteroidia	Bacteroidales	Prevotellaceae	Prevotella	Prevotella_melaninogenica	0.716646	0.974632	0.581309	10.9338	6.33245	10.9338	23	11	12	4.48554	6.33245	1.78949	1.74019	3.69641	4.61482	3.59864	2.13365	1.36205	0.80492	0	0	0	0	0	0	0	0	0.07083	0	0	0	0	0	0	0	0	0	0	0.55923	0	0	0.35068	2.92727
Bacteria	Bacteroidetes	Bacteroidia	Bacteroidales	Prevotellaceae	Prevotella	Prevotella_micans	0.00923226	0.000102812	0.0140215	0.40157	0.00329	0.40157	2	0	2	0	0	0	0	0	0	0	0	0	0	0	0	0	0	0	0	0	0	0	0	0	0	0.00329	0	0	0	0	0	0	0	0	0	0	0
Bacteria	Bacteroidetes	Bacteroidia	Bacteroidales	Prevotellaceae	Prevotella	Prevotella_multiformis	0.00776699	0	0.0118415	0.66816	0	0.66816	1	0	1	0	0	0	0	0	0	0	0	0	0	0	0	0	0	0	0	0	0	0	0	0	0	0	0	0	0	0	0	0	0	0	0	0	0
Bacteria	Bacteroidetes	Bacteroidia	Bacteroidales	Prevotellaceae	Prevotella	Prevotella_nigrescens	0.449932	0.223657	0.568634	12.5669	5.07229	12.5669	22	7	15	0	0.15749	0	0	0	0	0	0	0	0.06944	0	0	0	0	0	0.23545	0	0	0	0	0	0.86917	0	0	0.1908	0.21986	0	0.07644	0	5.07229	0.03742	0.22865	0	0.18979
Bacteria	Bacteroidetes	Bacteroidia	Bacteroidales	Prevotellaceae	Prevotella	Prevotella_oralis	0.0206174	0.0166478	0.0226998	0.78624	0.53273	0.78624	3	1	2	0	0	0	0	0	0	0	0	0	0	0	0	0	0	0	0	0	0	0	0	0	0	0.53273	0	0	0	0	0	0	0	0	0	0	0
Bacteria	Bacteroidetes	Bacteroidia	Bacteroidales	Prevotellaceae	Prevotella	Prevotella_oris	0.236574	0.116357	0.299639	3.73852	2.8305	3.73852	19	3	16	0	0	0	0	0	0	0	0	0	0.04656	0	0	0	0	0	0	0	0	0	0	0.00204	0.35539	0.31698	0	0.06472	0	0	0.09388	0	2.8305	0.01337	0	0	0.16321
Bacteria	Bacteroidetes	Bacteroidia	Bacteroidales	Prevotellaceae	Prevotella	Prevotella_oulorum	0.0161368	0.0054925	0.0217207	0.59827	0.15001	0.59827	4	1	3	0	0	0	0	0	0	0	0	0	0	0	0	0	0	0	0	0	0	0	0	0	0	0	0	0	0.02575	0	0	0	0.15001	0	0	0	0
Bacteria	Bacteroidetes	Bacteroidia	Bacteroidales	Prevotellaceae	Prevotella	Prevotella_pallens	0.163674	0.22334	0.132373	3.30036	1.83596	3.30036	18	9	9	0.24583	1.83596	0.47268	1.14352	0.54064	0	0.30006	1.35323	0.53093	0.72404	0	0	0	0	0	0	0	0	0	0	0	0	0	0	0	0	0	0	0	0	0	0	0	0.26581
Bacteria	Bacteroidetes	Bacteroidia	Bacteroidales	Prevotellaceae	Prevotella	Prevotella_pleuritidis	0.0359076	0.0311391	0.0384092	0.85186	0.85186	0.80698	6	2	4	0	0	0	0	0	0	0	0	0	0	0	0	0	0	0	0	0	0	0	0	0	0	0.85186	0	0	0	0.12942	0.01517	0	0	0	0	0	0
Bacteria	Bacteroidetes	Bacteroidia	Bacteroidales	Prevotellaceae	Prevotella	Prevotella_saccharolytica	0.0114165	0	0.0174054	0.44117	0	0.44117	3	0	3	0	0	0	0	0	0	0	0	0	0	0	0	0	0	0	0	0	0	0	0	0	0	0	0	0	0	0	0	0	0	0	0	0	0
Bacteria	Bacteroidetes	Bacteroidia	Bacteroidales	Prevotellaceae	Prevotella	Prevotella_salivae	0.0721337	0.0898769	0.0628257	1.13094	1.13094	0.8559	16	6	10	0.33645	0.71147	0	0.07759	0.02709	0	0.16431	1.13094	0.15271	0.2755	0	0	0	0	0	0	0	0	0	0	0	0	0	0	0	0	0	0	0	0	0	0	0	0.16167
Bacteria	Bacteroidetes	Bacteroidia	Bacteroidales	Prevotellaceae	Prevotella	Prevotella_scopos	0.00993151	0.0288634	0	0.54201	0.54201	0	2	2	0	0	0	0	0	0	0	0	0.38162	0	0.54201	0	0	0	0	0	0	0	0	0	0	0	0	0	0	0	0	0	0	0	0	0	0	0	0
Bacteria	Bacteroidetes	Bacteroidia	Bacteroidales	Prevotellaceae	Prevotella	Prevotella_shahii	0.00730161	0.0155062	0.00299754	0.22934	0.22934	0.12029	4	3	1	0	0.16048	0.22934	0.10638	0	0	0	0	0	0	0	0	0	0	0	0	0	0	0	0	0	0	0	0	0	0	0	0	0	0	0	0	0.06256	0.12029
Bacteria	Bacteroidetes	Bacteroidia	Bacteroidales	Prevotellaceae	Prevotella	Prevotella_sp_F0091	0.000710108	0	0.00108262	0.02933	0	0.02933	0	0	0	0	0	0	0	0	0	0	0	0	0	0	0	0	0	0	0	0	0	0	0	0	0	0	0	0	0	0	0	0	0	0	0	0	0.02264
Bacteria	Bacteroidetes	Bacteroidia	Bacteroidales	Prevotellaceae	Prevotella	Prevotella_sp_oral_taxon_299	2.45161e-05	7.125e-05	0	0.00228	0.00228	0	0	0	0	0	0	0	0	0.00228	0	0	0	0	0	0	0	0	0	0	0	0	0	0	0	0	0	0	0	0	0	0	0	0	0	0	0	0	0
Bacteria	Bacteroidetes	Bacteroidia	Bacteroidales	Prevotellaceae	Prevotella	Prevotella_sp_oral_taxon_306	0.0814061	0.155874	0.0423408	2.26408	2.26408	1.03144	11	6	5	0.07587	0.45883	0.0096	0.14832	0.40504	0	0.23537	2.26408	0	1.38214	0	0	0	0	0	0	0	0	0	0	0	0	0	0	0	0	0	0	0	0	0	0.00873	0	0.22808
Bacteria	Bacteroidetes	Bacteroidia	Bacteroidales	Prevotellaceae	Prevotella	Prevotella_sp_oral_taxon_376	0.00200129	0	0.00305115	0.15946	0	0.15946	1	0	1	0	0	0	0	0	0	0	0	0	0	0	0	0	0	0	0	0	0	0	0	0	0	0	0	0	0	0	0	0	0	0	0	0	0
Bacteria	Bacteroidetes	Bacteroidia	Bacteroidales	Prevotellaceae	Prevotella	Prevotella_sp_oral_taxon_820	0.00157602	0	0.00240279	0.14239	0	0.14239	1	0	1	0	0	0	0	0	0	0	0	0	0	0	0	0	0	0	0	0	0	0	0	0	0	0	0	0	0	0	0	0	0	0	0	0	0
Bacteria	Bacteroidetes	Bacteroidia	Bacteroidales	Prevotellaceae	Prevotella	Prevotella_veroralis	0.0133247	0.0197769	0.00994	0.62484	0.62484	0.24873	3	1	2	0	0	0	0	0.00802	0	0	0	0	0	0	0	0	0	0	0	0	0	0	0	0	0	0	0	0	0	0	0	0	0	0	0.62484	0	0
Bacteria	Bacteroidetes	Bacteroidia	Bacteroidales	Tannerellaceae	Tannerella	Tannerella_forsythia	0.947368	0.0334212	1.42681	26.6915	0.98754	26.6915	21	1	20	0	0	0	0	0	0	0	0	0	0	0	0	0	0	0	0	0.0179	0.00508	0.01373	0	0	0	0.98754	0	0	0	0	0	0	0.00481	0.04042	0	0	0.03547
Bacteria	Bacteroidetes	Bacteroidia	Bacteroidales	Tannerellaceae	Tannerella	Tannerella_sp_oral_taxon_808	0.229555	0	0.349978	8.34289	0	8.34289	6	0	6	0	0	0	0	0	0	0	0	0	0	0	0	0	0	0	0	0	0	0	0	0	0	0	0	0	0	0	0	0	0	0	0	0	0
Bacteria	Bacteroidetes	Bacteroidia	Bacteroidales	Tannerellaceae	Tannerella	Tannerella_sp_oral_taxon_HOT_286	0.254073	0.0211016	0.376288	8.05221	0.41982	8.05221	11	3	8	0	0.41982	0.0166	0	0	0	0	0	0	0	0	0	0	0	0	0	0	0	0	0	0	0	0.10091	0	0	0	0	0	0.13792	0	0	0	0	0.06862
Bacteria	Bacteroidetes	Bacteroidia	Marinilabiliales	Prolixibacteraceae	Mariniphaga	Mariniphaga_sediminis	9.5914e-05	0	0.00014623	0.00741	0	0.00741	0	0	0	0	0	0	0	0	0	0	0	0	0	0	0	0	0	0	0	0	0	0	0	0	0	0	0	0	0	0	0	0	0	0	0	0	0
Bacteria	Bacteroidetes	Flavobacteriia	Flavobacteriales	Blattabacteriaceae	Blattabacterium	Blattabacterium_punctulatus	4.51613e-06	0	6.88525e-06	0.00033	0	0.00033	0	0	0	0	0	0	0	0	0	0	0	0	0	0	0	0	0	0	0	0	0	0	0	0	0	0	0	0	0	0	0	0	0	0	0	0	0
Bacteria	Bacteroidetes	Flavobacteriia	Flavobacteriales	Flavobacteriaceae	Capnocytophaga	Capnocytophaga_gingivalis	0.237996	0.298668	0.206169	5.63582	5.63582	4.32085	14	7	7	0	0	0	0	0	0	0	0	0	0	0	0	0	2.10928	0	0.08763	0	0	0	1.08598	0.25517	5.63582	0.15236	0	0	0	0	0.00271	0.00209	0.1084	0.11793	0	0	0
Bacteria	Bacteroidetes	Flavobacteriia	Flavobacteriales	Flavobacteriaceae	Capnocytophaga	Capnocytophaga_granulosa	0.0460704	0.0552322	0.0412643	1.07484	1.07484	0.68833	9	2	7	0	0	0	0	0	0	0	0	0	0	0	0	0	0	0	0	0	0	0	0	0.54816	1.07484	0.02683	0	0	0	0	0	0.04268	0	0.07492	0	0	0.04977
Bacteria	Bacteroidetes	Flavobacteriia	Flavobacteriales	Flavobacteriaceae	Capnocytophaga	Capnocytophaga_leadbetteri	0.23866	0.474357	0.115016	12.021	12.021	3.14604	15	6	9	0	0.04815	0.07302	0	0	0	0	0	0	0	0	0	0	0	0	0.69055	0	0	0.12866	0	0.29866	12.021	1.47426	0	0	0	0	0	0.01681	0.42835	0	0	0	0.40745
Bacteria	Bacteroidetes	Flavobacteriia	Flavobacteriales	Flavobacteriaceae	Capnocytophaga	Capnocytophaga_ochracea	0.0999127	0.0258838	0.138748	3.00929	0.57047	3.00929	13	2	11	0	0	0	0	0	0	0	0	0	0	0	0	0	0	0	0	0	0	0.04203	0	0.00144	0	0	0.0162	0	0.14423	0	0	0.00095	0.57047	0.05296	0	0	0
Bacteria	Bacteroidetes	Flavobacteriia	Flavobacteriales	Flavobacteriaceae	Capnocytophaga	Capnocytophaga_sp_oral_taxon_332	0.00123323	0	0.00188016	0.0984	0	0.0984	0	0	0	0	0	0	0	0	0	0	0	0	0	0	0	0	0	0	0	0	0	0	0	0	0	0	0	0	0	0	0	0	0	0	0	0	0.01615
Bacteria	Bacteroidetes	Flavobacteriia	Flavobacteriales	Flavobacteriaceae	Capnocytophaga	Capnocytophaga_sp_oral_taxon_338	0.00480151	0	0.00732033	0.27244	0	0.27244	1	0	1	0	0	0	0	0	0	0	0	0	0	0	0	0	0	0	0	0	0	0	0	0	0	0	0	0	0	0	0	0	0	0	0	0	0
Bacteria	Bacteroidetes	Flavobacteriia	Flavobacteriales	Flavobacteriaceae	Capnocytophaga	Capnocytophaga_sputigena	0.0415319	0.0453519	0.039528	1.11524	0.92649	1.11524	8	3	5	0	0	0	0	0	0	0	0	0	0	0	0	0	0	0	0.06056	0	0	0.09095	0.10327	0	0.92649	0.22273	0	0	0	0	0	0.00404	0	0.04322	0	0	0
Bacteria	Bacteroidetes	Flavobacteriia	Flavobacteriales	Flavobacteriaceae	Cloacibacterium	Cloacibacterium_normanense	0.0280387	0.00237906	0.0414995	1.39298	0.06935	1.39298	2	0	2	0	0	0	0	0	0	0	0	0	0	0	0	0	0	0	0	0	0	0	0	0	0	0	0	0.06935	0.00678	0	0	0	0	0	0	0	0
Bacteria	Bacteroidetes	Sphingobacteriia	Sphingobacteriales	Sphingobacteriaceae	Pedobacter	Pedobacter_sp_Hv1	0.000243011	0.00070625	0	0.02211	0.02211	0	0	0	0	0	0	0	0	0	0	0	0	0	0	0	0	0	0	0	0	0	0	0	0	0	0	0	0.00049	0	0	0	0	0	0	0.02211	0	0	0
Bacteria	Chloroflexi	Anaerolineae	Anaerolineales	Anaerolineaceae	Anaerolineaceae_unclassified	Anaerolineaceae_bacterium_oral_taxon_439	0.0434215	0	0.0662	1.11375	0	1.11375	6	0	6	0	0	0	0	0	0	0	0	0	0	0	0	0	0	0	0	0	0	0	0	0	0	0	0	0	0	0	0	0	0	0	0	0	0
Bacteria	Chloroflexi	Caldilineae	Caldilineales	Caldilineaceae	Litorilinea	Litorilinea_aerophila	0.000101505	0	0.000154754	0.00786	0	0.00786	0	0	0	0	0	0	0	0	0	0	0	0	0	0	0	0	0	0	0	0	0	0	0	0	0	0	0	0	0	0	0	0	0	0	0	0	0
Bacteria	Chloroflexi	Chloroflexia	Chloroflexales	Roseiflexaceae	Kouleothrix	Kouleothrix_aurantiaca	0.000600645	0.00121031	0.00028082	0.03376	0.03376	0.00503	0	0	0	0	0	0	0	0	0	0	0	0	0	0	0	0	0	0	0	0	0	0.00497	0	0.03376	0	0	0	0	0	0	0	0	0	0	0	0	0
Bacteria	Chloroflexi	Thermomicrobia	Sphaerobacterales	Sphaerobacteraceae	Nitrolancea	Nitrolancea_hollandica	0.000154301	0	0.000235246	0.01039	0	0.01039	0	0	0	0	0	0	0	0	0	0	0	0	0	0	0	0	0	0	0	0	0	0	0	0	0	0	0	0	0	0	0	0	0	0	0	0	0
Bacteria	Firmicutes	Bacilli	Bacillales	Bacillaceae	Anaerobacillus	Anaerobacillus_arseniciselenatis	0.00190774	0.00540719	7.19672e-05	0.17303	0.17303	0.00439	1	1	0	0	0	0	0	0	0	0	0	0	0	0	0	0	0	0	0	0	0	0	0.17303	0	0	0	0	0	0	0	0	0	0	0	0	0	0
Bacteria	Firmicutes	Bacilli	Bacillales	Bacillaceae	Anaerobacillus	Anaerobacillus_isosaccharinicus	0.000542581	0.00157688	0	0.03481	0.03481	0	0	0	0	0	0	0	0	0	0	0	0	0	0	0	0	0	0	0	0	0	0	0	0.03481	0	0	0	0	0	0	0	0	0	0.01565	0	0	0	0
Bacteria	Firmicutes	Bacilli	Bacillales	Bacillaceae	Bacillus	Bacillus_ginsengihumi	5.96774e-05	0	9.09836e-05	0.00461	0	0.00461	0	0	0	0	0	0	0	0	0	0	0	0	0	0	0	0	0	0	0	0	0	0	0	0	0	0	0	0	0	0	0	0	0	0	0	0	0
Bacteria	Firmicutes	Bacilli	Bacillales	Bacillaceae	Hydrogenibacillus	Hydrogenibacillus_schlegelii	0.00243871	0.00388594	0.00167951	0.11567	0.11567	0.03784	1	1	0	0	0	0	0	0	0	0	0	0	0	0	0	0	0	0	0	0	0	0.0062	0.11567	0	0.00248	0	0	0	0	0	0	0	0	0	0	0	0
Bacteria	Firmicutes	Bacilli	Bacillales	Bacillales_unclassified	Gemella	Gemella_bergeri	0.0112572	0.00298312	0.0155977	0.28584	0.06983	0.28584	4	0	4	0	0	0	0	0	0	0	0.06983	0	0	0	0	0	0	0	0	0	0	0.00345	0.02218	0	0	0	0	0	0	0	0	0	0	0	0	0	0.03395
Bacteria	Firmicutes	Bacilli	Bacillales	Bacillales_unclassified	Gemella	Gemella_haemolysans	3.09048	4.17547	2.52131	45.3662	19.399	45.3662	48	23	25	2.09238	6.62843	8.2476	6.25084	1.15138	1.14167	5.57282	15.5062	19.399	13.0559	0	0	0	2.05841	2.80377	15.4277	0	0	0.19419	16.2559	2.00672	1.2707	1.78712	0.00639	0.99177	0	0	0.86536	0	9.27934	0.39586	1.22546	4.21659	3.36919
Bacteria	Firmicutes	Bacilli	Bacillales	Bacillales_unclassified	Gemella	Gemella_morbillorum	1.15451	1.18363	1.13923	12.7525	6.93386	12.7525	47	16	31	0	1.60531	1.05442	0.08496	0.7223	0.3527	0.08183	0.27101	0.03838	0.74169	0	0	0	0.77477	0	6.93386	0	0	0.01408	6.73181	1.57374	5.32071	3.62544	0	0.74252	0.15644	0	0.09177	0.01184	6.70554	0.24096	0	0.16341	3.27253
Bacteria	Firmicutes	Bacilli	Bacillales	Bacillales_unclassified	Gemella	Gemella_sanguinis	8.93344	12.4518	7.08773	80.8178	73.4374	80.8178	42	19	23	39.1263	24.3081	64.204	51.5983	73.4374	3.17197	39.5306	21.4568	23.5604	43.5697	0	0	0	0	2.38004	0.51177	0	0	0.04972	2.43502	1.39667	1.67995	0.14206	0.00454	0.1988	0	0	0.90988	0.01368	4.71348	0.00747	0.05128	80.8178	37.3688
Bacteria	Firmicutes	Bacilli	Bacillales	Listeriaceae	Brochothrix	Brochothrix_campestris	0.000680215	0.00151094	0.000244426	0.03806	0.03806	0.01048	0	0	0	0	0	0	0	0	0	0	0	0	0	0	0	0	0	0	0	0	0	0.01029	0.03806	0	0	0	0	0	0	0	0	0	0	0	0	0	0
Bacteria	Firmicutes	Bacilli	Bacillales	Listeriaceae	Listeria	Listeria_floridensis	0.00229742	0.00613937	0.000281967	0.19476	0.19476	0.00932	1	1	0	0	0	0	0	0	0	0	0	0	0	0	0	0	0	0	0	0	0	0.0017	0.19476	0	0	0	0	0	0	0	0	0	0	0	0	0	0
Bacteria	Firmicutes	Bacilli	Bacillales	Staphylococcaceae	Staphylococcus	Staphylococcus_epidermidis	5.39785e-05	0.000156875	0	0.00502	0.00502	0	0	0	0	0	0	0	0	0	0	0	0	0	0	0	0	0	0	0	0	0	0	0	0	0	0	0	0.00502	0	0	0	0	0	0	0	0	0	0
Bacteria	Firmicutes	Bacilli	Bacillales	Staphylococcaceae	Staphylococcus	Staphylococcus_equorum	7.75269e-05	0.000225312	0	0.00721	0.00721	0	0	0	0	0	0	0	0	0	0	0	0	0	0	0	0	0	0	0	0	0	0	0	0	0	0	0	0	0	0	0.00721	0	0	0	0	0	0	0
Bacteria	Firmicutes	Bacilli	Bacillales	Staphylococcaceae	Staphylococcus	Staphylococcus_lentus	0.000103226	0.0003	0	0.0096	0.0096	0	0	0	0	0	0	0	0	0	0	0	0	0	0	0	0	0	0	0	0	0	0	0	0	0	0	0	0	0	0	0.0096	0	0	0	0	0	0	0
Bacteria	Firmicutes	Bacilli	Lactobacillales	Aerococcaceae	Abiotrophia	Abiotrophia_defectiva	0.01558	0.0381944	0.00371672	0.81571	0.81571	0.20956	3	2	1	0	0	0	0	0	0	0	0	0.01037	0.04806	0	0	0	0	0	0	0	0	0.00793	0.81571	0.01292	0.3191	0.00813	0	0	0	0	0	0	0	0	0	0	0
Bacteria	Firmicutes	Bacilli	Lactobacillales	Aerococcaceae	Abiotrophia	Abiotrophia_sp_HMSC24B09	0.0211488	0.0581994	0.00171246	1.48047	1.48047	0.05563	3	3	0	0	0	0	0	0	0	0	0	0	0.14385	0	0	0	0	0	0	0	0	0.02363	1.48047	0.02425	0.19018	0	0	0	0	0	0	0	0	0	0	0	0
Bacteria	Firmicutes	Bacilli	Lactobacillales	Carnobacteriaceae	Agitococcus	Agitococcus_lubricus	0.0173752	0.0407984	0.00508754	1.21384	1.21384	0.28737	2	1	1	0	0	0	0	0	0	0	0	0	0	0	0	0	0	0	0	0	0	0.01412	1.21384	0.04402	0.03357	0	0	0	0	0	0	0	0	0	0	0	0
Bacteria	Firmicutes	Bacilli	Lactobacillales	Carnobacteriaceae	Alkalibacterium	Alkalibacterium_thalassium	0.00229978	0.00668375	0	0.21388	0.21388	0	1	1	0	0	0	0	0	0	0	0	0	0	0	0	0	0	0	0	0	0	0	0	0.21388	0	0	0	0	0	0	0	0	0	0	0	0	0	0
Bacteria	Firmicutes	Bacilli	Lactobacillales	Carnobacteriaceae	Granulicatella	Granulicatella_adiacens	3.33333e-05	9.6875e-05	0	0.0031	0.0031	0	0	0	0	0	0	0	0	0	0	0	0	0	0	0	0	0	0	0	0	0	0	0	0	0	0.0031	0	0	0	0	0	0	0	0	0	0	0	0
Bacteria	Firmicutes	Bacilli	Lactobacillales	Carnobacteriaceae	Granulicatella	Granulicatella_elegans	0.113726	0.215442	0.0603662	2.08675	2.08675	0.71439	20	12	8	0.11678	0.03179	0.05353	0.40613	0.09438	0.03604	0.19791	1.07149	0.79349	0.35953	0	0	0	0	0	0.03353	0	0	0.04784	2.08675	0.39684	0.30563	0.04698	0	0.25827	0	0	0.10866	0	0.44676	0.00181	0	0.44424	0.60459
Bacteria	Firmicutes	Bacilli	Lactobacillales	Enterococcaceae	Enterococcus	Enterococcus_casseliflavus	0.0173357	0.04081	0.00502131	0.98662	0.98662	0.27555	3	2	1	0	0	0	0	0	0	0	0	0	0	0	0	0	0	0	0	0	0	0	0.98662	0	0	0.02144	0	0.00725	0.04166	0.01648	0.01144	0	0.18471	0	0.03632	0	0
Bacteria	Firmicutes	Bacilli	Lactobacillales	Enterococcaceae	Enterococcus	Enterococcus_cecorum	0.00171441	0.0049825	0	0.15944	0.15944	0	1	1	0	0	0	0	0	0	0	0	0	0	0	0	0	0	0	0	0	0	0	0	0	0	0	0	0	0	0.15944	0	0	0	0	0	0	0	0
Bacteria	Firmicutes	Bacilli	Lactobacillales	Enterococcaceae	Enterococcus	Enterococcus_sp_RIT_PI_f	0.000373763	0.00108625	0	0.03476	0.03476	0	0	0	0	0	0	0	0	0	0	0	0	0	0	0	0	0	0	0	0	0	0	0	0	0	0	0	0	0	0	0	0	0	0.03476	0	0	0	0
Bacteria	Firmicutes	Bacilli	Lactobacillales	Lactobacillaceae	Lactobacillus	Lactobacillus_delbrueckii	0	0	0	0	0	0	0	0	0	0	0	0	0	0	0	0	0	0	0	0	0	0	0	0	0	0	0	0	0	0	0	0	0	0	0	0	0	0	0	0	0	0	0
Bacteria	Firmicutes	Bacilli	Lactobacillales	Lactobacillaceae	Lactobacillus	Lactobacillus_fermentum	0	0	0	0	0	0	0	0	0	0	0	0	0	0	0	0	0	0	0	0	0	0	0	0	0	0	0	0	0	0	0	0	0	0	0	0	0	0	0	0	0	0	0
Bacteria	Firmicutes	Bacilli	Lactobacillales	Lactobacillaceae	Lactobacillus	Lactobacillus_gasseri	0	0	0	0	0	0	0	0	0	0	0	0	0	0	0	0	0	0	0	0	0	0	0	0	0	0	0	0	0	0	0	0	0	0	0	0	0	0	0	0	0	0	0
Bacteria	Firmicutes	Bacilli	Lactobacillales	Lactobacillaceae	Lactobacillus	Lactobacillus_oris	0.143864	0	0.219334	11.0015	0	11.0015	2	0	2	0	0	0	0	0	0	0	0	0	0	0	0	0	0	0	0	0	0	0	0	0	0	0	0	0	0	0	0	0	0	0	0	0	0
Bacteria	Firmicutes	Bacilli	Lactobacillales	Lactobacillaceae	Lactobacillus	Lactobacillus_paragasseri	0	0	0	0	0	0	0	0	0	0	0	0	0	0	0	0	0	0	0	0	0	0	0	0	0	0	0	0	0	0	0	0	0	0	0	0	0	0	0	0	0	0	0
Bacteria	Firmicutes	Bacilli	Lactobacillales	Lactobacillaceae	Lactobacillus	Lactobacillus_salivarius	0.000969785	0	0.00147852	0.09019	0	0.09019	0	0	0	0	0	0	0	0	0	0	0	0	0	0	0	0	0	0	0	0	0	0	0	0	0	0	0	0	0	0	0	0	0	0	0	0	0
Bacteria	Firmicutes	Bacilli	Lactobacillales	Lactobacillaceae	Lactobacillus	Lactobacillus_vaginalis	0	0	0	0	0	0	0	0	0	0	0	0	0	0	0	0	0	0	0	0	0	0	0	0	0	0	0	0	0	0	0	0	0	0	0	0	0	0	0	0	0	0	0
Bacteria	Firmicutes	Bacilli	Lactobacillales	Lactobacillaceae	Sharpea	Sharpea_azabuensis	0.00203602	0.000500625	0.00284148	0.15297	0.01602	0.15297	1	0	1	0	0	0	0	0	0	0	0	0	0	0	0	0	0	0	0	0	0	0.01602	0	0	0	0	0	0	0	0	0	0	0	0	0	0	0
Bacteria	Firmicutes	Bacilli	Lactobacillales	Streptococcaceae	Lactococcus	Lactococcus_lactis	0.00584645	0	0.00891344	0.54372	0	0.54372	1	0	1	0	0	0	0	0	0	0	0	0	0	0	0	0	0	0	0	0	0	0	0	0	0	0	0	0	0	0	0	0	0	0	0	0	0
Bacteria	Firmicutes	Bacilli	Lactobacillales	Streptococcaceae	Streptococcus	Streptococcus_anginosus_group	0.486342	0.0560494	0.712069	7.44975	0.55675	7.44975	32	5	27	0	0.14816	0	0	0	0	0	0	0	0	0	0	0	0	0	0	0	0	0	0	0	0.28998	0.16957	0	0.04273	0.05011	0	0	0	0.55675	0	0.53628	0	0.86941
Bacteria	Firmicutes	Bacilli	Lactobacillales	Streptococcaceae	Streptococcus	Streptococcus_australis	0.100677	0.180849	0.0586193	1.85305	1.85305	1.2456	14	6	8	0.84773	0.47071	1.11155	1.09289	1.85305	0	0.36901	0	0	0	0	0	0	0	0	0	0	0	0	0	0	0	0	0	0	0	0	0.00488	0	0.03736	0	0	0.52804	0.64412
Bacteria	Firmicutes	Bacilli	Lactobacillales	Streptococcaceae	Streptococcus	Streptococcus_cristatus	0.764547	0.484676	0.911364	9.513	3.58502	9.513	41	17	24	0	0.82575	0.40101	0.287	0.73077	0	0.38814	0.23539	0	0.2144	0	0	0	0.75879	0	0.63543	0	0	0	0.72951	3.58502	0.55695	0.13776	0	1.23733	2.81126	0	0	0.34437	1.63076	0	0	0	1.28761
Bacteria	Firmicutes	Bacilli	Lactobacillales	Streptococcaceae	Streptococcus	Streptococcus_gordonii	0.69928	0.465159	0.822097	16.4764	3.98276	16.4764	44	13	31	0.11213	0	0.06213	0.10891	0	0	0.11683	0	0.67732	0.28124	0	0	0	3.98276	0	1.98733	0	0	0.00484	3.10848	0.58342	2.03745	0.57335	0	0.08638	0	0	0	0	0.99915	0	0.16337	0	0.39805
Bacteria	Firmicutes	Bacilli	Lactobacillales	Streptococcaceae	Streptococcus	Streptococcus_infantis	0.69688	1.14003	0.464409	7.3013	7.3013	4.63148	25	13	12	7.3013	2.86434	4.79206	6.6552	1.37622	2.69003	2.88809	1.30367	1.98049	2.0341	0	0	0	0	0	0	0	0	0	0.07018	0.19712	0.99988	0	0	0.00699	0	0	0.03578	0	1.28542	0	0	2.83704	3.40769
Bacteria	Firmicutes	Bacilli	Lactobacillales	Streptococcaceae	Streptococcus	Streptococcus_milleri	0.163155	0.00318375	0.247074	6.10992	0.09852	6.10992	16	0	16	0	0	0	0	0	0.09852	0	0	0	0	0	0	0	0	0	0	0	0	0.00336	0	0	0	0	0	0	0	0	0	0	0	0	0	0	0.14877
Bacteria	Firmicutes	Bacilli	Lactobacillales	Streptococcaceae	Streptococcus	Streptococcus_mitis	1.94789	3.1464	1.31916	36.6839	19.6619	36.6839	42	22	20	0.98403	0.98568	0.75461	3.64646	0.21652	0.25198	1.08886	11.6644	19.6619	10.3767	0	0	0	0	6.516	13.7984	0	0	0.06196	6.01097	0.39917	0.62762	2.06471	0.05638	4.87201	0.56728	0.00549	0.82271	0	7.44973	0.23018	7.57113	1.30067	9.30036
Bacteria	Firmicutes	Bacilli	Lactobacillales	Streptococcaceae	Streptococcus	Streptococcus_mutans	1.9423	0.8254	2.52821	50.117	19.4151	50.117	33	9	24	0	0	0	0	0	0.47615	0	0	0	0	0	0	0	0	19.4151	0.17373	0	0	0	0	0.14	4.63623	0	0.11533	0.07545	1.02925	0.02082	0.05583	0.10995	0	0.03489	0.13005	0	0
Bacteria	Firmicutes	Bacilli	Lactobacillales	Streptococcaceae	Streptococcus	Streptococcus_oralis	3.6908	3.78404	3.64189	32.592	30.8292	32.592	75	24	51	2.08798	5.2356	3.54141	1.93042	1.00727	5.69936	0.87778	0.6742	1.86652	1.3751	0	0	0	7.49461	12.9064	30.8292	0	0	0.80812	9.59061	15.6471	2.98332	6.00418	0.02263	0.72813	2.92468	0	0.31321	0.06902	4.13228	0.24086	2.09917	0.37575	2.06202
Bacteria	Firmicutes	Bacilli	Lactobacillales	Streptococcaceae	Streptococcus	Streptococcus_parasanguinis	2.93195	3.34297	2.71634	37.4527	34.7795	37.4527	29	12	17	15.5966	7.50576	0.21434	6.88156	4.04289	34.7795	11.9621	11.5838	7.56078	6.31939	0	0	0	0	0	0.14014	0	0	0	0	0.00339	0	0	0	0.00711	0.08189	0	0	0	0.28036	0	0.01531	0.65257	1.75514
Bacteria	Firmicutes	Bacilli	Lactobacillales	Streptococcaceae	Streptococcus	Streptococcus_peroris	0.00121301	0	0.00184934	0.11281	0	0.11281	1	0	1	0	0	0	0	0	0	0	0	0	0	0	0	0	0	0	0	0	0	0	0	0	0	0	0	0	0	0	0	0	0	0	0	0	0
Bacteria	Firmicutes	Bacilli	Lactobacillales	Streptococcaceae	Streptococcus	Streptococcus_pseudopneumoniae	0.00123677	0.00318875	0.000212787	0.10204	0.10204	0.01298	1	1	0	0	0	0	0	0	0	0	0	0.10204	0	0	0	0	0	0	0	0	0	0	0	0	0	0	0	0	0	0	0	0	0	0	0	0	0
Bacteria	Firmicutes	Bacilli	Lactobacillales	Streptococcaceae	Streptococcus	Streptococcus_salivarius	1.76253	2.09206	1.58966	26.2806	26.2806	18.064	23	10	13	6.00128	9.3449	0.96108	2.2829	1.19418	26.2806	10.172	3.26607	5.47582	1.90879	0	0	0	0	0	0	0	0	0	0	0	0	0	0	0	0	0	0	0	0.05817	0	0	0	6.76747
Bacteria	Firmicutes	Bacilli	Lactobacillales	Streptococcaceae	Streptococcus	Streptococcus_sanguinis	2.85383	2.88645	2.83672	59.5447	36.5861	59.5447	61	19	42	0.45972	0.29726	0.07776	0.32023	0.1355	1.81827	1.13074	0.81698	0.42592	1.66924	0	0	0	34.7253	0	2.17732	0	0.07716	36.5861	4.38032	2.43615	1.76226	1.65432	0	0.39986	0.13601	0	0.01985	0.01231	0.79216	0.04701	0.00883	1.1603	0.80602
Bacteria	Firmicutes	Bacilli	Lactobacillales	Streptococcaceae	Streptococcus	Streptococcus_sobrinus	0.000159892	0.000464687	0	0.01487	0.01487	0	0	0	0	0	0	0	0	0	0	0	0	0	0	0	0	0	0	0	0	0	0	0	0	0	0	0	0	0	0	0	0	0	0	0	0.01487	0	0
Bacteria	Firmicutes	Bacilli	Lactobacillales	Streptococcaceae	Streptococcus	Streptococcus_sp_A12	0.0340394	0.0696391	0.0153641	1.33659	1.33659	0.26174	10	5	5	0	0	0.09796	0.20064	0	0	0.03173	0.03837	0	0.15442	0	0	0	0	0	0	0	0	0	0	0.22059	1.33659	0	0	0	0	0	0	0	0.14815	0	0	0	0.10836
Bacteria	Firmicutes	Bacilli	Lactobacillales	Streptococcaceae	Streptococcus	Streptococcus_sp_DD11	0.000109892	0.000319375	0	0.01022	0.01022	0	0	0	0	0	0	0	0	0	0	0	0	0	0	0	0	0	0	0	0	0	0	0.01022	0	0	0	0	0	0	0	0	0	0	0	0	0	0	0
Bacteria	Firmicutes	Bacilli	Lactobacillales	Streptococcaceae	Streptococcus	Streptococcus_sp_F0442	0.0206217	0.0418197	0.00950148	0.59492	0.59492	0.33515	5	3	2	0	0.04141	0	0.23644	0	0	0.4419	0.02356	0	0.59492	0	0	0	0	0	0	0	0	0	0	0	0	0	0	0	0	0	0	0	0	0	0	0.33515	0
Bacteria	Firmicutes	Bacilli	Lactobacillales	Streptococcaceae	Streptococcus	Streptococcus_sp_HMSC034E03	0.00238806	0.00631094	0.000330164	0.06287	0.06287	0.02014	0	0	0	0	0	0	0.06287	0.03399	0	0.03403	0.03942	0	0.03164	0	0	0	0	0	0	0	0	0	0	0	0	0	0	0	0	0	0	0	0	0	0	0	0
Bacteria	Firmicutes	Bacilli	Lactobacillales	Streptococcaceae	Streptococcus	Streptococcus_sp_HMSC067H01	0.00251108	0.00616313	0.000595246	0.19722	0.19722	0.03631	1	1	0	0	0	0	0.19722	0	0	0	0	0	0	0	0	0	0	0	0	0	0	0	0	0	0	0	0	0	0	0	0	0	0	0	0	0	0
Bacteria	Firmicutes	Bacilli	Lactobacillales	Streptococcaceae	Streptococcus	Streptococcus_sp_HMSC070B10	0.000808172	0.00234875	0	0.07516	0.07516	0	0	0	0	0	0	0.07516	0	0	0	0	0	0	0	0	0	0	0	0	0	0	0	0	0	0	0	0	0	0	0	0	0	0	0	0	0	0	0
Bacteria	Firmicutes	Bacilli	Lactobacillales	Streptococcaceae	Streptococcus	Streptococcus_sp_HMSC071D03	0.00404656	0.0113119	0.000235246	0.25361	0.25361	0.01435	1	1	0	0	0	0	0.04462	0	0	0	0.25361	0	0.03933	0	0	0	0	0	0	0	0	0	0	0	0	0	0	0	0	0	0	0	0.02442	0	0	0	0
Bacteria	Firmicutes	Bacilli	Lactobacillales	Streptococcaceae	Streptococcus	Streptococcus_sp_HPH0090	0	0	0	0	0	0	0	0	0	0	0	0	0	0	0	0	0	0	0	0	0	0	0	0	0	0	0	0	0	0	0	0	0	0	0	0	0	0	0	0	0	0	0
Bacteria	Firmicutes	Bacilli	Lactobacillales	Streptococcaceae	Streptococcus	Streptococcus_sp_M334	0.0146157	0.0328716	0.00503885	0.795	0.795	0.30737	3	2	1	0	0	0	0	0	0	0	0.04563	0	0.08207	0	0	0	0	0	0	0	0	0	0	0	0	0	0	0.12919	0	0	0	0	0.795	0	0	0	0
Bacteria	Firmicutes	Bacilli	Lactobacillales	Streptococcaceae	Streptococcus	Streptococcus_sp_NLAE_zl_C503	0.00175075	0	0.00266918	0.16282	0	0.16282	1	0	1	0	0	0	0	0	0	0	0	0	0	0	0	0	0	0	0	0	0	0	0	0	0	0	0	0	0	0	0	0	0	0	0	0	0.16282
Bacteria	Firmicutes	Bacilli	Lactobacillales	Streptococcaceae	Streptococcus	Streptococcus_sp_SK643	1.06452e-05	0	1.62295e-05	0.00099	0	0.00099	0	0	0	0	0	0	0	0	0	0	0	0	0	0	0	0	0	0	0	0	0	0	0	0	0	0	0	0	0	0	0	0	0	0	0	0	0
Bacteria	Firmicutes	Bacilli	Lactobacillales	Streptococcaceae	Streptococcus	Streptococcus_sp_oral_taxon_056	0.0123735	0	0.0188646	1.15074	0	1.15074	1	0	1	0	0	0	0	0	0	0	0	0	0	0	0	0	0	0	0	0	0	0	0	0	0	0	0	0	0	0	0	0	0	0	0	0	0
Bacteria	Firmicutes	Bacilli	Lactobacillales	Streptococcaceae	Streptococcus	Streptococcus_sp_oral_taxon_058	0.000514086	0	0.00078377	0.04781	0	0.04781	0	0	0	0	0	0	0	0	0	0	0	0	0	0	0	0	0	0	0	0	0	0	0	0	0	0	0	0	0	0	0	0	0	0	0	0	0
Bacteria	Firmicutes	Bacilli	Lactobacillales	Streptococcaceae	Streptococcus	Streptococcus_thermophilus	0.00251656	0	0.00383672	0.23404	0	0.23404	1	0	1	0	0	0	0	0	0	0	0	0	0	0	0	0	0	0	0	0	0	0	0	0	0	0	0	0	0	0	0	0	0	0	0	0	0
Bacteria	Firmicutes	Bacilli	Lactobacillales	Streptococcaceae	Streptococcus	Streptococcus_vestibularis	0.0202165	0.0470534	0.00613803	0.62225	0.62225	0.28472	4	3	1	0	0	0	0.42399	0	0	0	0.09404	0.23742	0	0	0	0	0	0	0.06588	0	0	0	0	0	0	0	0	0.00766	0	0	0	0	0.62225	0	0.05447	0	0
Bacteria	Firmicutes	Clostridia	Clostridiales	Clostridiales_Family_XIII_Incertae_Sedis	Clostridiales_Family_XIII_Incertae_Sedis_unclassified	Eubacterium_brachy	0.375147	0.0752281	0.532482	14.1044	2.22491	14.1044	22	1	21	0	0.01234	0	0	0	0	0	0	0	0.01171	0	0	0	0	0	0	0	0	0	0	0	0	2.22491	0	0.01762	0	0	0	0	0.05092	0	0.0898	0	0.35987
Bacteria	Firmicutes	Clostridia	Clostridiales	Clostridiales_Family_XIII_Incertae_Sedis	Clostridiales_Family_XIII_Incertae_Sedis_unclassified	Eubacterium_infirmum	0.0633962	0.0238647	0.0841341	1.6296	0.76367	1.6296	7	1	6	0	0	0	0	0	0	0	0	0	0	0	0	0	0	0	0.76367	0	0	0	0	0	0	0	0	0	0	0	0	0	0	0	0	0	0.01944
Bacteria	Firmicutes	Clostridia	Clostridiales	Clostridiales_Family_XIII_Incertae_Sedis	Clostridiales_Family_XIII_Incertae_Sedis_unclassified	Eubacterium_minutum	0.00889129	0	0.0135556	0.76863	0	0.76863	1	0	1	0	0	0	0	0	0	0	0	0	0	0	0	0	0	0	0	0	0	0	0	0	0	0	0	0	0	0	0	0	0	0	0	0	0
Bacteria	Firmicutes	Clostridia	Clostridiales	Clostridiales_Family_XIII_Incertae_Sedis	Clostridiales_Family_XIII_Incertae_Sedis_unclassified	Eubacterium_nodatum	0.147664	0.00048	0.224875	5.94761	0.01536	5.94761	12	0	12	0	0	0	0	0	0	0	0	0	0	0	0	0	0	0	0	0	0	0	0	0	0	0.01536	0	0	0	0	0	0	0	0	0	0.10229	0.5335
Bacteria	Firmicutes	Clostridia	Clostridiales	Clostridiales_Family_XIII_Incertae_Sedis	Clostridiales_Family_XIII_Incertae_Sedis_unclassified	Eubacterium_saphenum	0.0443254	0	0.067578	1.70963	0	1.70963	5	0	5	0	0	0	0	0	0	0	0	0	0	0	0	0	0	0	0	0	0	0	0	0	0	0	0	0	0	0	0	0	0	0	0	0	0.08712
Bacteria	Firmicutes	Clostridia	Clostridiales	Clostridiales_Family_XIII_Incertae_Sedis	Clostridiales_Family_XIII_Incertae_Sedis_unclassified	Eubacterium_sulci	0.063729	0.110629	0.0391256	1.33196	1.33196	0.70356	13	7	6	0	0.37851	0.48138	1.33196	0.24513	0	0.1395	0.58133	0.02075	0.36158	0	0	0	0	0	0	0	0	0	0	0	0	0	0	0	0	0	0	0	0	0	0	0.34196	0.14684
Bacteria	Firmicutes	Clostridia	Clostridiales	Clostridiales_Family_XIII_Incertae_Sedis	Mogibacterium	Mogibacterium_diversum	0.0411011	0.0504159	0.0362146	0.44618	0.44618	0.40502	15	7	8	0.22639	0.44618	0.13546	0.07477	0.17897	0	0.07018	0.18337	0.16671	0.13128	0	0	0	0	0	0	0	0	0	0	0	0	0	0	0	0	0	0	0	0	0	0	0	0.22386
Bacteria	Firmicutes	Clostridia	Clostridiales	Clostridiales_Family_XIII_Incertae_Sedis	Mogibacterium	Mogibacterium_pumilum	7.25806e-05	0	0.000110656	0.00675	0	0.00675	0	0	0	0	0	0	0	0	0	0	0	0	0	0	0	0	0	0	0	0	0	0	0	0	0	0	0	0	0	0	0	0	0	0	0	0	0
Bacteria	Firmicutes	Clostridia	Clostridiales	Clostridiales_Family_XIII_Incertae_Sedis	Mogibacterium	Mogibacterium_timidum	0.00943989	0	0.014392	0.36334	0	0.36334	4	0	4	0	0	0	0	0	0	0	0	0	0	0	0	0	0	0	0	0	0	0	0	0	0	0	0	0	0	0	0	0	0	0	0	0	0
Bacteria	Firmicutes	Clostridia	Clostridiales	Eubacteriaceae	Pseudoramibacter	Pseudoramibacter_alactolyticus	0.0198495	0	0.0302623	1.65234	0	1.65234	1	0	1	0	0	0	0	0	0	0	0	0	0	0	0	0	0	0	0	0	0	0	0	0	0	0	0	0	0	0	0	0	0	0	0	0	0
Bacteria	Firmicutes	Clostridia	Clostridiales	Lachnospiraceae	Catonella	Catonella_morbi	0.0563182	0.0034475	0.0840536	4.3154	0.10618	4.3154	4	1	3	0	0	0	0	0	0	0	0	0	0	0	0	0	0	0	0	0	0	0	0	0	0.00109	0.00305	0	0	0	0	0	0	0.10618	0	0	0	0.01689
Bacteria	Firmicutes	Clostridia	Clostridiales	Lachnospiraceae	Johnsonella	Johnsonella_ignava	0.0207653	0.00680281	0.0280898	1.01191	0.21769	1.01191	4	1	3	0	0	0	0	0	0	0	0	0	0	0	0	0	0	0	0	0	0	0	0	0	0	0.21769	0	0	0	0	0	0	0	0	0	0	0.04068
Bacteria	Firmicutes	Clostridia	Clostridiales	Lachnospiraceae	Lachnoanaerobaculum	Lachnoanaerobaculum_saburreum	0.339834	0.305437	0.357879	4.95642	3.50081	4.95642	22	11	11	0.05018	2.06707	0.15425	0.15243	0.30977	0	0.19555	1.01723	1.54425	0.22811	0	0	0	3.50081	0	0	0	0	0.00147	0	0	0	0.05578	0	0	0.20074	0	0	0.03489	0.26144	0	0	0	0.54252
Bacteria	Firmicutes	Clostridia	Clostridiales	Lachnospiraceae	Lachnoanaerobaculum	Lachnoanaerobaculum_umeaense	7.34409e-05	0.000129375	4.40984e-05	0.00414	0.00414	0.00148	0	0	0	0	0	0.00414	0	0	0	0	0	0	0	0	0	0	0	0	0	0	0	0	0	0	0	0	0	0	0	0	0	0	0	0	0	0	0
Bacteria	Firmicutes	Clostridia	Clostridiales	Lachnospiraceae	Lachnospiraceae_unclassified	Lachnospiraceae_bacterium_oral_taxon_096	0.333769	0.582464	0.203306	9.11404	9.11404	4.49853	15	7	8	0	4.23381	1.7448	1.06618	0.25313	0	0.78528	9.11404	0	1.44161	0	0	0	0	0	0	0	0	0	0	0	0	0	0	0	0	0	0	0	0	0	0	0	2.92497
Bacteria	Firmicutes	Clostridia	Clostridiales	Lachnospiraceae	Oribacterium	Oribacterium_asaccharolyticum	0.000984516	0	0.00150098	0.04632	0	0.04632	0	0	0	0	0	0	0	0	0	0	0	0	0	0	0	0	0	0	0	0	0	0	0	0	0	0	0	0	0	0	0	0	0	0	0	0	0
Bacteria	Firmicutes	Clostridia	Clostridiales	Lachnospiraceae	Oribacterium	Oribacterium_parvum	0.0136942	0.0197706	0.0105066	0.37022	0.1754	0.37022	5	3	2	0	0.1754	0.04451	0.13474	0.0411	0	0.12289	0.07452	0	0.0395	0	0	0	0	0	0	0	0	0	0	0	0	0	0	0	0	0	0	0	0	0	0	0	0.18871
Bacteria	Firmicutes	Clostridia	Clostridiales	Lachnospiraceae	Oribacterium	Oribacterium_sinus	0.032743	0.0490672	0.0241795	0.60744	0.57892	0.60744	11	5	6	0.57892	0.04118	0	0.07934	0.13488	0.21837	0.20914	0	0.08923	0.21909	0	0	0	0	0	0	0	0	0	0	0	0	0	0	0	0	0	0	0	0	0	0	0.11366	0.12444
Bacteria	Firmicutes	Clostridia	Clostridiales	Lachnospiraceae	Oribacterium	Oribacterium_sp_oral_taxon_078	0.318409	0.00196469	0.484413	13.0483	0.03611	13.0483	14	0	14	0	0	0	0	0	0	0	0	0	0	0	0	0	0	0	0.02172	0	0	0	0	0	0	0	0	0	0.00504	0	0	0	0.03611	0	0	0	0
Bacteria	Firmicutes	Clostridia	Clostridiales	Lachnospiraceae	Shuttleworthia	Shuttleworthia_satelles	0.00407151	0	0.00620738	0.17523	0	0.17523	2	0	2	0	0	0	0	0	0	0	0	0	0	0	0	0	0	0	0	0	0	0	0	0	0	0	0	0	0	0	0	0	0	0	0	0	0
Bacteria	Firmicutes	Clostridia	Clostridiales	Lachnospiraceae	Stomatobaculum	Stomatobaculum_longum	0.0642249	0.0478341	0.0728234	1.05189	0.31331	1.05189	15	7	8	0	0.20776	0	0	0.20546	0	0.1697	0.31331	0.23895	0.2569	0	0	0	0	0	0	0	0	0	0	0	0	0	0	0	0.13861	0	0	0	0	0	0	0	0.03201
Bacteria	Firmicutes	Clostridia	Clostridiales	Peptostreptococcaceae	Filifactor	Filifactor_alocis	0.232087	0.00166406	0.352964	5.02469	0.05325	5.02469	16	0	16	0	0	0	0	0	0	0	0	0	0	0	0	0	0	0	0	0	0	0	0	0	0	0.05325	0	0	0	0	0	0	0	0	0	0.04325	0.75343
Bacteria	Firmicutes	Clostridia	Clostridiales	Peptostreptococcaceae	Peptoanaerobacter	Eubacterium_yurii	0.0163023	0.0225247	0.013038	0.72079	0.72079	0.37883	3	1	2	0	0	0	0	0	0	0	0	0	0	0	0	0	0	0	0	0	0	0	0	0	0	0.72079	0	0	0	0	0	0	0	0	0	0	0.1238
Bacteria	Firmicutes	Clostridia	Clostridiales	Peptostreptococcaceae	Peptoanaerobacter	Peptoanaerobacter_stomatis	0.00172957	0.000387812	0.00243344	0.14555	0.01241	0.14555	1	0	1	0	0	0	0	0	0	0	0	0	0	0	0	0	0	0	0	0	0	0	0	0	0	0.01241	0	0	0	0	0	0	0	0	0	0	0
Bacteria	Firmicutes	Clostridia	Clostridiales	Peptostreptococcaceae	Peptostreptococcaceae_unclassified	Peptostreptococcaceae_bacterium_oral_taxon_113	0.0117924	0.00070625	0.017608	0.29823	0.0226	0.29823	4	0	4	0	0	0	0	0	0	0	0	0	0	0	0	0	0	0	0	0	0	0	0	0	0	0.0226	0	0	0	0	0	0	0	0	0	0	0.14341
Bacteria	Firmicutes	Clostridia	Clostridiales	Peptostreptococcaceae	Peptostreptococcus	Peptostreptococcus_stomatis	0.0969502	0.026195	0.134068	2.07226	0.74323	2.07226	15	1	14	0	0	0	0	0	0	0	0	0	0	0	0	0	0	0	0	0	0	0	0	0	0.09501	0	0	0	0	0	0	0	0.74323	0	0	0.09805	0.6149
Bacteria	Firmicutes	Erysipelotrichia	Erysipelotrichales	Erysipelotrichaceae	Bulleidia	Bulleidia_extructa	0.0229677	0.000701875	0.0346482	1.03069	0.02246	1.03069	7	0	7	0	0	0	0	0	0	0	0	0	0	0	0	0	0	0	0	0	0	0	0	0	0	0.02246	0	0	0	0	0	0	0	0	0	0	0.1266
Bacteria	Firmicutes	Erysipelotrichia	Erysipelotrichales	Erysipelotrichaceae	Eggerthia	Eggerthia_catenaformis	0.0173904	0	0.0265133	1.61731	0	1.61731	1	0	1	0	0	0	0	0	0	0	0	0	0	0	0	0	0	0	0	0	0	0	0	0	0	0	0	0	0	0	0	0	0	0	0	0	0
Bacteria	Firmicutes	Erysipelotrichia	Erysipelotrichales	Erysipelotrichaceae	Solobacterium	Solobacterium_moorei	0.0583524	0.0216822	0.0775892	3.03239	0.52091	3.03239	7	1	6	0	0	0	0	0.00376	0	0.00603	0.01937	0	0	0	0	0	0	0	0.52091	0	0	0	0	0	0.0879	0	0	0	0	0	0	0	0.05586	0	0	0	0.10382
Bacteria	Firmicutes	Limnochordia	Limnochordales	Limnochordaceae	Limnochorda	Limnochorda_pilosa	0.00376559	0.00341187	0.00395115	0.08248	0.0556	0.08248	0	0	0	0	0	0	0	0	0	0	0	0	0	0	0	0	0	0	0	0	0	0.0556	0.05054	0.00304	0	0	0	0	0	0	0	0	0	0	0	0	0
Bacteria	Firmicutes	Negativicutes	Selenomonadales	Selenomonadaceae	Centipeda	Centipeda_periodontii	0.000297527	0	0.000453607	0.02112	0	0.02112	0	0	0	0	0	0	0	0	0	0	0	0	0	0	0	0	0	0	0	0	0	0	0	0	0	0	0	0	0	0	0	0	0	0	0	0	0
Bacteria	Firmicutes	Negativicutes	Selenomonadales	Selenomonadaceae	Selenomonas	Selenomonas_artemidis	0.00155323	0.0001775	0.00227492	0.07339	0.00568	0.07339	0	0	0	0	0	0	0	0	0	0	0	0	0	0	0	0	0	0	0	0	0	0	0	0	0	0	0	0	0	0	0	0.00568	0	0	0	0	0
Bacteria	Firmicutes	Negativicutes	Selenomonadales	Selenomonadaceae	Selenomonas	Selenomonas_flueggei	0.00159376	0	0.00242984	0.1096	0	0.1096	1	0	1	0	0	0	0	0	0	0	0	0	0	0	0	0	0	0	0	0	0	0	0	0	0	0	0	0	0	0	0	0	0	0	0	0	0
Bacteria	Firmicutes	Negativicutes	Selenomonadales	Selenomonadaceae	Selenomonas	Selenomonas_infelix	0.000660753	0.000249688	0.000876393	0.03485	0.00799	0.03485	0	0	0	0	0	0	0	0	0	0	0	0	0	0	0	0	0	0	0	0	0	0	0	0	0	0.00799	0	0	0	0	0	0	0	0	0	0	0
Bacteria	Firmicutes	Negativicutes	Selenomonadales	Selenomonadaceae	Selenomonas	Selenomonas_noxia	0.0908115	0.0292	0.123132	2.02547	0.49844	2.02547	11	2	9	0	0	0	0	0	0	0	0	0	0	0	0	0	0	0	0	0	0	0	0	0	0	0	0	0.01248	0.34941	0	0	0.0119	0.49844	0.06217	0	0	0
Bacteria	Firmicutes	Negativicutes	Selenomonadales	Selenomonadaceae	Selenomonas	Selenomonas_sp_FOBRC6	0.00043043	0	0.00065623	0.029	0	0.029	0	0	0	0	0	0	0	0	0	0	0	0	0	0	0	0	0	0	0	0	0	0	0	0	0	0	0	0	0	0	0	0	0	0	0	0	0
Bacteria	Firmicutes	Negativicutes	Selenomonadales	Selenomonadaceae	Selenomonas	Selenomonas_sp_oral_taxon_126	0.00248903	0	0.00379475	0.10582	0	0.10582	1	0	1	0	0	0	0	0	0	0	0	0	0	0	0	0	0	0	0	0	0	0	0	0	0	0	0	0	0	0	0	0	0	0	0	0	0
Bacteria	Firmicutes	Negativicutes	Selenomonadales	Selenomonadaceae	Selenomonas	Selenomonas_sp_oral_taxon_138	0.000277849	0.000674062	7e-05	0.01428	0.01428	0.00427	0	0	0	0	0	0	0	0	0	0	0	0	0	0	0	0	0	0	0	0	0	0	0	0	0	0	0	0	0.01428	0	0	0	0.00729	0	0	0	0
Bacteria	Firmicutes	Negativicutes	Selenomonadales	Selenomonadaceae	Selenomonas	Selenomonas_sp_oral_taxon_892	0.000437527	0	0.000667049	0.03579	0	0.03579	0	0	0	0	0	0	0	0	0	0	0	0	0	0	0	0	0	0	0	0	0	0	0	0	0	0	0	0	0	0	0	0	0	0	0	0	0
Bacteria	Firmicutes	Negativicutes	Selenomonadales	Selenomonadaceae	Selenomonas	Selenomonas_sp_oral_taxon_920	0.00229634	0	0.00350098	0.21073	0	0.21073	1	0	1	0	0	0	0	0	0	0	0	0	0	0	0	0	0	0	0	0	0	0	0	0	0	0	0	0	0	0	0	0	0	0	0	0	0
Bacteria	Firmicutes	Negativicutes	Selenomonadales	Selenomonadaceae	Selenomonas	Selenomonas_sputigena	0.198844	0.0059975	0.300009	3.60017	0.15885	3.60017	14	1	13	0	0	0	0	0	0	0	0	0	0	0	0	0	0	0	0	0	0	0	0	0	0	0	0	0	0.00733	0	0	0.02574	0.15885	0	0	0	0
Bacteria	Firmicutes	Negativicutes	Veillonellales	Veillonellaceae	Anaeroglobus	Anaeroglobus_geminatus	0.226788	0.0276884	0.331234	8.36404	0.84235	8.36404	9	1	8	0	0	0	0	0	0	0	0	0	0	0	0	0	0	0	0.84235	0	0	0	0	0	0	0	0	0.00123	0.04245	0	0	0	0	0	0	0	0.20846
Bacteria	Firmicutes	Negativicutes	Veillonellales	Veillonellaceae	Dialister	Dialister_invisus	0.00331032	0	0.00504689	0.08952	0	0.08952	0	0	0	0	0	0	0	0	0	0	0	0	0	0	0	0	0	0	0	0	0	0	0	0	0	0	0	0	0	0	0	0	0	0	0	0	0
Bacteria	Firmicutes	Negativicutes	Veillonellales	Veillonellaceae	Dialister	Dialister_pneumosintes	0.0454418	0.00385781	0.0672564	1.38198	0.07453	1.38198	5	0	5	0	0	0	0	0	0	0	0	0	0	0	0	0	0	0	0	0	0	0	0	0	0	0.07453	0	0	0	0	0	0	0.04892	0	0	0	0.02628
Bacteria	Firmicutes	Negativicutes	Veillonellales	Veillonellaceae	Megasphaera	Megasphaera_micronuciformis	0.0645148	0.0743244	0.0593689	0.88547	0.81372	0.88547	14	6	8	0.15003	0.81372	0	0	0.01644	0	0.11005	0.40679	0.603	0.27835	0	0	0	0	0	0	0	0	0	0	0	0	0	0	0	0	0	0	0	0	0	0	0	0.37891
Bacteria	Firmicutes	Negativicutes	Veillonellales	Veillonellaceae	Veillonella	Veillonella_atypica	0.732927	0.934797	0.627029	14.4219	5.39364	14.4219	20	10	10	3.56485	5.39364	0.03385	0.68572	1.34219	1.64619	3.26388	4.67853	5.33981	3.68773	0	0	0	0	0	0	0	0	0	0	0	0	0	0	0	0	0	0	0	0.27712	0	0	0	0.35886
Bacteria	Firmicutes	Negativicutes	Veillonellales	Veillonellaceae	Veillonella	Veillonella_denticariosi	0.000521613	0	0.000795246	0.04851	0	0.04851	0	0	0	0	0	0	0	0	0	0	0	0	0	0	0	0	0	0	0	0	0	0	0	0	0	0	0	0	0	0	0	0	0	0	0	0	0
Bacteria	Firmicutes	Negativicutes	Veillonellales	Veillonellaceae	Veillonella	Veillonella_dispar	0.193932	0.21602	0.182346	3.86281	2.5019	3.86281	17	8	9	1.10413	0.83446	0	0.07452	0.16906	2.5019	0.70871	0.31523	0.98245	0.22217	0	0	0	0	0	0	0	0	0	0	0	0	0	0	0	0	0	0	0	0	0	0	0.21447	0
Bacteria	Firmicutes	Negativicutes	Veillonellales	Veillonellaceae	Veillonella	Veillonella_infantium	0.103894	0.164334	0.0721882	1.73875	1.73875	1.10238	16	8	8	1.73875	0.76698	0.04606	0.09748	0.21402	0.59616	0.27014	0.32171	1.03749	0.16991	0	0	0	0	0	0	0	0	0	0	0	0	0	0	0	0	0	0	0	0	0	0	0	0.06263
Bacteria	Firmicutes	Negativicutes	Veillonellales	Veillonellaceae	Veillonella	Veillonella_parvula	1.67371	1.01473	2.0194	52.5127	5.42726	52.5127	55	22	33	1.08262	0.75139	0.21374	0.19405	0.18141	3.18606	0.19458	0.35127	2.7519	0.51373	0	0	0	4.83485	0	0	0	0	2.16268	1.56617	1.68821	4.47446	0.16993	0	0.80111	0.33815	0	0.15498	0	5.42726	0.18369	1.249	0	1.27778
Bacteria	Firmicutes	Negativicutes	Veillonellales	Veillonellaceae	Veillonella	Veillonella_rodentium	0.000658387	0.00165719	0.000134426	0.05303	0.05303	0.00524	0	0	0	0	0	0	0	0	0	0	0	0	0	0	0	0	0	0	0	0	0	0.05303	0	0	0	0	0	0	0	0	0	0	0	0	0	0	0
Bacteria	Firmicutes	Negativicutes	Veillonellales	Veillonellaceae	Veillonella	Veillonella_rogosae	0.0116417	0.00890344	0.0130782	0.58197	0.25517	0.58197	3	1	2	0	0	0.02463	0.25517	0	0	0	0	0	0	0	0	0	0	0	0	0	0	0.00511	0	0	0	0	0	0	0	0	0	0	0	0	0	0	0
Bacteria	Firmicutes	Negativicutes	Veillonellales	Veillonellaceae	Veillonella	Veillonella_sp_T11011_6	0.0215447	0.0247122	0.0198831	0.61143	0.42137	0.61143	8	3	5	0.14492	0	0	0.04076	0	0.42137	0.10998	0.02088	0.05288	0	0	0	0	0	0	0	0	0	0	0	0	0	0	0	0	0	0	0	0	0	0	0	0	0
Bacteria	Firmicutes	Negativicutes	Veillonellales	Veillonellaceae	Veillonella	Veillonella_tobetsuensis	0.00366086	0.0106394	0	0.19775	0.19775	0	1	1	0	0	0.05787	0	0.03338	0.05146	0	0	0.19775	0	0	0	0	0	0	0	0	0	0	0	0	0	0	0	0	0	0	0	0	0	0	0	0	0	0
Bacteria	Firmicutes	Tissierellia	Tissierellales	Peptoniphilaceae	Parvimonas	Parvimonas_micra	0.468463	0.100999	0.66123	11.6312	2.22741	11.6312	27	3	24	0	0.39155	0.01398	0	0	0.07349	0	0	0	0.02874	0	0	0	0	0	0	0	0.00443	0.02163	0	0	0	2.22741	0	0.04507	0.02088	0	0.05077	0	0.33182	0	0.02219	0.08433	0.95969
Bacteria	Firmicutes	Tissierellia	Tissierellales	Peptoniphilaceae	Parvimonas	Parvimonas_sp_KA00067	3.88172e-05	0	5.91803e-05	0.00209	0	0.00209	0	0	0	0	0	0	0	0	0	0	0	0	0	0	0	0	0	0	0	0	0	0	0	0	0	0	0	0	0	0	0	0	0	0	0	0	0
Bacteria	Firmicutes	Tissierellia	Tissierellales	Peptoniphilaceae	Parvimonas	Parvimonas_sp_oral_taxon_110	0.0146991	0.000579375	0.0221062	0.81629	0.01854	0.81629	2	0	2	0	0	0	0	0	0	0	0	0	0	0	0	0	0	0	0	0	0	0	0	0	0.01854	0	0	0	0	0	0	0	0	0	0	0	0
Bacteria	Firmicutes	Tissierellia	Tissierellales	Peptoniphilaceae	Parvimonas	Parvimonas_sp_oral_taxon_393	0.00455968	0	0.00695164	0.21142	0	0.21142	1	0	1	0	0	0	0	0	0	0	0	0	0	0	0	0	0	0	0	0	0	0	0	0	0	0	0	0	0	0	0	0	0	0	0	0	0
Bacteria	Firmicutes	Tissierellia	Tissierellales	Peptoniphilaceae	Peptoniphilus	Peptoniphilus_sp_oral_taxon_386	0.00049129	0	0.000749016	0.04569	0	0.04569	0	0	0	0	0	0	0	0	0	0	0	0	0	0	0	0	0	0	0	0	0	0	0	0	0	0	0	0	0	0	0	0	0	0	0	0	0
Bacteria	Firmicutes	Tissierellia	Tissierellia_unclassified	Tissierellia_unclassified	Tissierellia_unclassified	Tissierellia_bacterium_KA00581	2.88172e-05	0	4.39344e-05	0.00152	0	0.00152	0	0	0	0	0	0	0	0	0	0	0	0	0	0	0	0	0	0	0	0	0	0	0	0	0	0	0	0	0	0	0	0	0	0	0	0	0
Bacteria	Fusobacteria	Fusobacteriia	Fusobacteriales	Fusobacteriaceae	Fusobacterium	Fusobacterium_hwasookii	0.00196333	0	0.00299328	0.17092	0	0.17092	1	0	1	0	0	0	0	0	0	0	0	0	0	0	0	0	0	0	0	0	0	0	0	0	0	0	0	0	0	0	0	0	0	0	0	0	0
Bacteria	Fusobacteria	Fusobacteriia	Fusobacteriales	Fusobacteriaceae	Fusobacterium	Fusobacterium_nucleatum	0.566256	0.447368	0.628623	8.60918	6.2118	8.60918	33	11	22	0	0	0	0	0	0	0	0	0	0	0	0	0	0	0	0.06819	0	0	0	0.25452	0.18284	1.24617	6.2118	0	0.82763	0.18298	0.15826	0.51845	0.03619	4.12459	0.22544	0.27871	0	0.53574
Bacteria	Fusobacteria	Fusobacteriia	Fusobacteriales	Fusobacteriaceae	Fusobacterium	Fusobacterium_periodonticum	0.233046	0.217121	0.2414	2.78987	1.34617	2.78987	22	10	12	0.28247	0.90051	1.34617	1.15704	0.99492	0	0.46437	0.3019	0.0506	0.59649	0	0	0	0	0	0	0	0	0.02255	0.41145	0	0.4194	0	0	0	0	0	0	0	0	0	0	2.57235	2.65036
Bacteria	Fusobacteria	Fusobacteriia	Fusobacteriales	Fusobacteriaceae	Fusobacterium	Fusobacterium_sp_oral_taxon_370	0.00653796	0.00127594	0.00929836	0.42412	0.04083	0.42412	2	0	2	0	0	0	0	0	0.04083	0	0	0	0	0	0	0	0	0	0	0	0	0	0	0	0	0	0	0	0	0	0	0	0	0	0	0	0
Bacteria	Fusobacteria	Fusobacteriia	Fusobacteriales	Leptotrichiaceae	Leptotrichia	Leptotrichia_buccalis	0.0382562	0.00207531	0.0572364	2.46026	0.0618	2.46026	5	0	5	0	0	0	0	0	0	0	0	0	0	0	0	0	0	0	0	0	0	0	0	0	0	0.0618	0	0	0	0	0	0	0.00461	0	0	0	0.0073
Bacteria	Fusobacteria	Fusobacteriia	Fusobacteriales	Leptotrichiaceae	Leptotrichia	Leptotrichia_goodfellowii	0.00123688	0	0.00188574	0.06979	0	0.06979	0	0	0	0	0	0	0	0	0	0	0	0	0	0	0	0	0	0	0	0	0	0	0	0	0	0	0	0	0	0	0	0	0	0	0	0	0
Bacteria	Fusobacteria	Fusobacteriia	Fusobacteriales	Leptotrichiaceae	Leptotrichia	Leptotrichia_hofstadii	0.102241	0.0341078	0.137982	1.99688	0.57295	1.99688	12	3	9	0	0.20986	0	0	0	0	0	0	0	0	0	0	0	0	0	0	0	0	0.01562	0	0	0	0.06218	0	0.02074	0.00831	0	0	0.03063	0.57295	0.17116	0	0	0.09603
Bacteria	Fusobacteria	Fusobacteriia	Fusobacteriales	Leptotrichiaceae	Leptotrichia	Leptotrichia_sp_oral_taxon_212	0.0293047	0.00879313	0.0400649	0.90783	0.21628	0.90783	6	1	5	0	0	0	0	0	0	0	0	0	0	0	0	0	0	0	0	0	0	0.21628	0	0	0	0.02276	0	0.01013	0	0	0	0	0.03221	0	0	0	0.05721
Bacteria	Fusobacteria	Fusobacteriia	Fusobacteriales	Leptotrichiaceae	Leptotrichia	Leptotrichia_sp_oral_taxon_215	0.0220773	0.0190391	0.0236711	0.32474	0.16056	0.32474	10	3	7	0	0.1051	0.16056	0.03865	0.11495	0	0.05459	0.05681	0	0	0	0	0	0	0	0	0	0	0	0	0	0.07859	0	0	0	0	0	0	0	0	0	0	0.12377	0.25375
Bacteria	Fusobacteria	Fusobacteriia	Fusobacteriales	Leptotrichiaceae	Leptotrichia	Leptotrichia_sp_oral_taxon_225	0.013319	0.00153781	0.0194993	0.88284	0.02578	0.88284	2	0	2	0	0	0	0	0	0	0	0	0	0	0	0	0	0	0	0	0	0	0	0	0	0	0	0	0.02343	0	0	0	0	0.02578	0	0	0	0
Bacteria	Fusobacteria	Fusobacteriia	Fusobacteriales	Leptotrichiaceae	Leptotrichia	Leptotrichia_sp_oral_taxon_498	0.0128241	0.00248875	0.0182459	0.43049	0.05382	0.43049	4	0	4	0	0	0	0	0	0	0	0	0	0	0	0	0	0	0	0	0	0	0	0	0	0	0	0	0	0.02582	0	0	0	0.05382	0	0	0	0.16515
Bacteria	Fusobacteria	Fusobacteriia	Fusobacteriales	Leptotrichiaceae	Leptotrichia	Leptotrichia_sp_oral_taxon_847	0.00212473	0	0.00323934	0.16337	0	0.16337	1	0	1	0	0	0	0	0	0	0	0	0	0	0	0	0	0	0	0	0	0	0	0	0	0	0	0	0	0	0	0	0	0	0	0	0	0
Bacteria	Fusobacteria	Fusobacteriia	Fusobacteriales	Leptotrichiaceae	Leptotrichia	Leptotrichia_sp_oral_taxon_879	0.00740763	0.000166562	0.0112062	0.14952	0.00533	0.14952	4	0	4	0	0	0	0	0	0	0	0	0	0	0	0	0	0	0	0	0	0	0	0	0	0	0	0	0	0	0	0	0	0.00533	0	0	0	0
Bacteria	Fusobacteria	Fusobacteriia	Fusobacteriales	Leptotrichiaceae	Leptotrichia	Leptotrichia_wadei	0.288803	0.305901	0.279833	7.67617	7.67617	3.39309	16	6	10	0	0.38319	0.06096	0	0.04257	0	0.06459	0.40082	0	0.0066	0	0	0	0	0	0	0	0	0	0	0	0	0	0	0.19921	0.66357	0	0	0.08856	7.67617	0.2026	0	0	0.2807
Bacteria	Planctomycetes	Planctomycetia	Planctomycetales	Gemmataceae	Fimbriiglobus	Fimbriiglobus_ruber	1.48387e-05	0	2.2623e-05	0.00138	0	0.00138	0	0	0	0	0	0	0	0	0	0	0	0	0	0	0	0	0	0	0	0	0	0	0	0	0	0	0	0	0	0	0	0	0	0	0	0	0
Bacteria	Planctomycetes	Planctomycetia	Planctomycetales	Gemmataceae	Gemmata	Gemmata_obscuriglobus	0.00283022	0.000686562	0.00395475	0.20106	0.02197	0.20106	1	0	1	0	0	0	0	0	0	0	0	0	0	0	0	0	0	0	0	0	0	0.02197	0	0	0	0	0	0	0	0	0	0	0	0	0	0	0
Bacteria	Planctomycetes	Planctomycetia	Planctomycetales	Isosphaeraceae	Paludisphaera	Paludisphaera_borealis	0.00508097	0.00575281	0.00472852	0.22343	0.16158	0.22343	2	1	1	0	0	0	0	0	0	0	0	0	0	0	0	0	0	0	0	0	0	0.02251	0.16158	0	0	0	0	0	0	0	0	0	0	0	0	0	0
Bacteria	Proteobacteria	Alphaproteobacteria	Caulobacterales	Caulobacteraceae	Brevundimonas	Brevundimonas_subvibrioides	7.58065e-05	0.000220312	0	0.00705	0.00705	0	0	0	0	0	0	0	0	0	0	0	0	0	0	0	0	0	0	0	0	0	0	0.00705	0	0	0	0	0	0	0	0	0	0	0	0	0	0	0
Bacteria	Proteobacteria	Alphaproteobacteria	Rhizobiales	Hyphomicrobiaceae	Dichotomicrobium	Dichotomicrobium_thermohalophilum	4.19355e-06	0	6.39344e-06	0.00039	0	0.00039	0	0	0	0	0	0	0	0	0	0	0	0	0	0	0	0	0	0	0	0	0	0	0	0	0	0	0	0	0	0	0	0	0	0	0	0	0
Bacteria	Proteobacteria	Alphaproteobacteria	Rhizobiales	Rhodobiaceae	Roseospirillum	Roseospirillum_parvum	2.78495e-05	0	4.2459e-05	0.00131	0	0.00131	0	0	0	0	0	0	0	0	0	0	0	0	0	0	0	0	0	0	0	0	0	0	0	0	0	0	0	0	0	0	0	0	0	0	0	0	0
Bacteria	Proteobacteria	Betaproteobacteria	Burkholderiales	Alcaligenaceae	Paenalcaligenes	Paenalcaligenes_hominis	0.000271075	0.00051375	0.00014377	0.01644	0.01644	0.00687	0	0	0	0	0	0	0	0	0	0	0	0	0	0	0	0	0	0	0	0	0	0.01644	0	0	0	0	0	0	0	0	0	0	0	0	0	0	0
Bacteria	Proteobacteria	Betaproteobacteria	Burkholderiales	Burkholderiaceae	Lautropia	Lautropia_mirabilis	0.242212	0.271177	0.227017	4.94704	4.94704	3.10405	17	4	13	0	0	0	0	0	0	0	0	0	0	0	0	0	0	0	0	0	0	4.94704	1.64087	1.36025	0.7295	0	0	0	0	0	0	0	0	0	0	0	0
Bacteria	Proteobacteria	Betaproteobacteria	Burkholderiales	Burkholderiaceae	Ralstonia	Ralstonia_pickettii	0.0166535	0	0.0253898	1.15129	0	1.15129	2	0	2	0	0	0	0	0	0	0	0	0	0	0	0	0	0	0	0	0	0	0	0	0	0	0	0	0	0	0	0	0	0	0	0	0	0
Bacteria	Proteobacteria	Betaproteobacteria	Burkholderiales	Burkholderiaceae	Ralstonia	Ralstonia_sp_MD27	0.0156785	0	0.0239033	1.0664	0	1.0664	2	0	2	0	0	0	0	0	0	0	0	0	0	0	0	0	0	0	0	0	0	0	0	0	0	0	0	0	0	0	0	0	0	0	0	0	0
Bacteria	Proteobacteria	Betaproteobacteria	Burkholderiales	Burkholderiales_unclassified	Leptothrix	Leptothrix_ochracea	0.000410968	0.00103125	8.55738e-05	0.033	0.033	0.00522	0	0	0	0	0	0	0	0	0	0	0	0	0	0	0	0	0	0	0	0	0	0.033	0	0	0	0	0	0	0	0	0	0	0	0	0	0	0
Bacteria	Proteobacteria	Betaproteobacteria	Burkholderiales	Comamonadaceae	Ottowia	Ottowia_sp_oral_taxon_894	0.00105344	0	0.00160607	0.09797	0	0.09797	0	0	0	0	0	0	0	0	0	0	0	0	0	0	0	0	0	0	0	0	0	0	0	0	0	0	0	0	0	0	0	0	0	0	0	0	0
Bacteria	Proteobacteria	Betaproteobacteria	Burkholderiales	Oxalobacteraceae	Candidatus_Zinderia	Candidatus_Zinderia_insecticola	2.7957e-06	0	4.2623e-06	0.00026	0	0.00026	0	0	0	0	0	0	0	0	0	0	0	0	0	0	0	0	0	0	0	0	0	0	0	0	0	0	0	0	0	0	0	0	0	0	0	0	0
Bacteria	Proteobacteria	Betaproteobacteria	Burkholderiales	Sutterellaceae	Sutterella	Sutterella_parvirubra	0.00363247	0.00926281	0.000678852	0.17308	0.17308	0.01755	2	2	0	0	0	0	0	0	0	0	0	0	0	0	0	0	0	0	0	0	0	0.11408	0	0.17308	0.00925	0	0	0	0	0	0	0	0	0	0	0	0
Bacteria	Proteobacteria	Betaproteobacteria	Burkholderiales	Sutterellaceae	Turicimonas	Turicimonas_muris	0.00189226	0.0041625	0.000701311	0.10983	0.10983	0.02168	1	1	0	0	0	0	0	0	0	0	0	0	0	0	0	0	0	0	0	0	0	0.0188	0.10983	0	0.00457	0	0	0	0	0	0	0	0	0	0	0	0
Bacteria	Proteobacteria	Betaproteobacteria	Neisseriales	Neisseriaceae	Eikenella	Eikenella_corrodens	0.00598516	0.00197344	0.00808967	0.14199	0.06315	0.14199	3	0	3	0	0	0	0	0	0	0	0	0	0	0	0	0	0	0	0	0	0	0	0	0	0	0.06315	0	0	0	0	0	0	0	0	0	0	0
Bacteria	Proteobacteria	Betaproteobacteria	Neisseriales	Neisseriaceae	Kingella	Kingella_denitrificans	0.0576931	0	0.0879584	1.97225	0	1.97225	3	0	3	0	0	0	0	0	0	0	0	0	0	0	0	0	0	0	0	0	0	0	0	0	0	0	0	0	0	0	0	0	0	0	0	0	0
Bacteria	Proteobacteria	Betaproteobacteria	Neisseriales	Neisseriaceae	Kingella	Kingella_oralis	0.0109786	0.0109475	0.0109949	0.25594	0.22353	0.25594	4	1	3	0	0	0	0	0	0	0	0	0	0	0	0	0	0	0	0	0	0	0.03636	0	0	0	0.22353	0	0	0	0	0	0	0.09043	0	0	0	0
Bacteria	Proteobacteria	Betaproteobacteria	Neisseriales	Neisseriaceae	Morococcus	Morococcus_cerebrosus	0.0414897	0.106074	0.00760934	3.39437	3.39437	0.30462	3	1	2	0	0	0	0	0	0	0	0	0	0	0	0	0	0	0	0	0	0	0	0	3.39437	0	0	0	0	0	0	0	0	0	0	0	0	0
Bacteria	Proteobacteria	Betaproteobacteria	Neisseriales	Neisseriaceae	Neisseria	Neisseria_bacilliformis	0.00688161	0.005365	0.00767721	0.27316	0.10067	0.27316	2	1	1	0	0	0	0	0	0	0	0	0	0	0	0	0	0	0	0	0	0	0	0	0	0	0.0366	0	0	0	0	0	0	0.03441	0.10067	0	0	0
Bacteria	Proteobacteria	Betaproteobacteria	Neisseriales	Neisseriaceae	Neisseria	Neisseria_cinerea	0.00257097	0.00369937	0.00197902	0.12072	0.11838	0.12072	2	1	1	0	0	0	0	0	0	0	0	0	0	0	0	0	0	0	0	0	0	0	0	0	0	0.11838	0	0	0	0	0	0	0	0	0	0	0
Bacteria	Proteobacteria	Betaproteobacteria	Neisseriales	Neisseriaceae	Neisseria	Neisseria_elongata	0.0689994	0.163663	0.0193395	2.57281	2.57281	0.46839	8	3	5	0	0	0	0	0	0	0	0	0	0	0	0	0	0	0	0	0	0	0	0	2.57281	2.28856	0.28171	0	0	0	0	0	0	0	0.09415	0	0	0.10603
Bacteria	Proteobacteria	Betaproteobacteria	Neisseriales	Neisseriaceae	Neisseria	Neisseria_flavescens	0.525829	0.707343	0.430609	8.48616	8.48616	6.11947	24	10	14	0.04948	1.10948	3.32306	2.30502	1.05413	0	4.50543	0.42422	0	0.39509	0	0	0	0	0	0	0	0	0	0.05231	8.48616	0.37218	0	0	0	0	0	0	0	0.55843	0	0	1.62145	2.56247
Bacteria	Proteobacteria	Betaproteobacteria	Neisseriales	Neisseriaceae	Neisseria	Neisseria_macacae	0.0160153	0.00441719	0.0220995	0.79925	0.14135	0.79925	4	1	3	0	0	0	0	0	0	0	0	0	0	0	0	0	0	0	0	0	0	0	0	0	0	0.14135	0	0	0	0	0	0	0	0	0	0	0
Bacteria	Proteobacteria	Betaproteobacteria	Neisseriales	Neisseriaceae	Neisseria	Neisseria_mucosa	0.0477667	0.0852862	0.0280843	2.19582	2.19582	0.95816	4	2	2	0	0	0	0	0.02643	0	0	0	0	0	0	0	0	0	0	0	0	0	0	0.50691	2.19582	0	0	0	0	0	0	0	0	0	0	0	0	0
Bacteria	Proteobacteria	Betaproteobacteria	Neisseriales	Neisseriaceae	Neisseria	Neisseria_perflava	0.100175	0.291135	0	4.82613	4.82613	0	4	4	0	0	0	1.71406	2.06696	0	0	4.82613	0	0	0	0	0	0	0	0	0	0	0	0	0	0	0.69496	0	0	0	0	0	0.01421	0	0	0	0	0	0
Bacteria	Proteobacteria	Betaproteobacteria	Neisseriales	Neisseriaceae	Neisseria	Neisseria_sicca	0.283462	0.592247	0.121477	9.38864	9.38864	3.47781	12	6	6	0	0	0	0	0	0	0.02109	0	0.03997	0.25488	0	0	0	0	0	0	0	0	0.08782	9.38864	3.25372	4.741	0.9544	0	0	0	0	0	0	0.0404	0.17	0	0	0
Bacteria	Proteobacteria	Betaproteobacteria	Neisseriales	Neisseriaceae	Neisseria	Neisseria_sp_HMSC064E01	0.000161935	0	0.000246885	0.01506	0	0.01506	0	0	0	0	0	0	0	0	0	0	0	0	0	0	0	0	0	0	0	0	0	0	0	0	0	0	0	0	0	0	0	0	0	0	0	0	0
Bacteria	Proteobacteria	Betaproteobacteria	Neisseriales	Neisseriaceae	Neisseria	Neisseria_sp_oral_taxon_014	0.0783545	0.0113731	0.113492	3.92854	0.2847	3.92854	3	1	2	0	0	0	0	0	0	0	0	0	0	0	0	0	0	0	0	0	0	0	0	0	0	0.2847	0	0	0	0	0	0	0.00555	0.07369	0	0	0
Bacteria	Proteobacteria	Betaproteobacteria	Neisseriales	Neisseriaceae	Neisseria	Neisseria_subflava	0.111544	0.0838031	0.126097	2.25832	1.60882	2.25832	13	5	8	0	0.20398	0.62274	0.12755	1.60882	0	0	0	0	0.10681	0	0	0	0	0	0	0	0	0	0	0	0.0118	0	0	0	0	0	0	0	0	0	0	0	0.10422
Bacteria	Proteobacteria	Deltaproteobacteria	Desulfobacterales	Desulfobulbaceae	Desulfobulbus	Desulfobulbus_oralis	1.05807	0.0102669	1.60773	35.5659	0.32854	35.5659	19	1	18	0	0	0	0	0	0	0	0	0	0	0	0	0	0	0	0	0	0	0	0	0	0	0.32854	0	0	0	0	0	0	0	0	0	0	0
Bacteria	Proteobacteria	Deltaproteobacteria	Desulfovibrionales	Desulfomicrobiaceae	Desulfomicrobium	Desulfomicrobium_orale	0.00916839	0	0.013978	0.33262	0	0.33262	3	0	3	0	0	0	0	0	0	0	0	0	0	0	0	0	0	0	0	0	0	0	0	0	0	0	0	0	0	0	0	0	0	0	0	0	0
Bacteria	Proteobacteria	Deltaproteobacteria	Myxococcales	Nannocystaceae	Nannocystis	Nannocystis_exedens	5.11828e-05	0	7.80328e-05	0.00204	0	0.00204	0	0	0	0	0	0	0	0	0	0	0	0	0	0	0	0	0	0	0	0	0	0	0	0	0	0	0	0	0	0	0	0	0	0	0	0	0
Bacteria	Proteobacteria	Deltaproteobacteria	Myxococcales	Polyangiaceae	Chondromyces	Chondromyces_crocatus	1.39785e-06	0	2.13115e-06	0.00013	0	0.00013	0	0	0	0	0	0	0	0	0	0	0	0	0	0	0	0	0	0	0	0	0	0	0	0	0	0	0	0	0	0	0	0	0	0	0	0	0
Bacteria	Proteobacteria	Epsilonproteobacteria	Campylobacterales	Campylobacteraceae	Campylobacter	Campylobacter_concisus	0.0586739	0.0989409	0.0375502	1.0162	1.0162	0.64443	17	10	7	0.45071	0.22601	0.02181	0.12111	0.12083	0.26232	0.24371	0.21304	0	0.18345	0	0	0	0	0	0	0	0	0	0	0	0	0.21086	0	0.01231	0.02354	0	0	0	1.0162	0.06021	0	0	0.09803
Bacteria	Proteobacteria	Epsilonproteobacteria	Campylobacterales	Campylobacteraceae	Campylobacter	Campylobacter_gracilis	0.0708176	0.0130484	0.101123	2.12591	0.32477	2.12591	9	1	8	0	0	0	0	0	0	0	0	0	0	0	0	0	0	0	0	0	0	0	0	0	0	0.03424	0	0	0.02298	0	0	0	0.32477	0	0.03556	0	0
Bacteria	Proteobacteria	Epsilonproteobacteria	Campylobacterales	Campylobacteraceae	Campylobacter	Campylobacter_mucosalis	0.00149097	0	0.00227311	0.07106	0	0.07106	0	0	0	0	0	0	0	0	0	0	0	0	0	0	0	0	0	0	0	0	0	0	0	0	0	0	0	0	0	0	0	0	0	0	0	0	0
Bacteria	Proteobacteria	Epsilonproteobacteria	Campylobacterales	Campylobacteraceae	Campylobacter	Campylobacter_rectus	0.0519947	0.00421688	0.0770585	2.39568	0.13494	2.39568	7	1	6	0	0	0	0	0	0	0	0	0	0	0	0	0	0	0	0	0	0	0	0	0	0	0.13494	0	0	0	0	0	0	0	0	0	0	0
Bacteria	Proteobacteria	Epsilonproteobacteria	Campylobacterales	Campylobacteraceae	Campylobacter	Campylobacter_showae	0.0447163	0.0117119	0.0620302	0.73272	0.26029	0.73272	9	2	7	0	0	0	0	0	0	0	0	0	0	0	0	0	0	0	0	0	0	0	0	0	0.11449	0.26029	0	0	0	0	0	0	0	0	0	0	0.08228
Bacteria	Proteobacteria	Epsilonproteobacteria	Campylobacterales	Helicobacteraceae	Wolinella	Wolinella_succinogenes	0.000278602	0.000809687	0	0.02591	0.02591	0	0	0	0	0	0	0	0	0	0	0	0	0	0	0	0	0	0	0	0	0	0	0	0.02591	0	0	0	0	0	0	0	0	0	0	0	0	0	0
Bacteria	Proteobacteria	Gammaproteobacteria	Aeromonadales	Succinivibrionaceae	Anaerobiospirillum	Anaerobiospirillum_thomasii	0.0777161	0.165021	0.0319167	5.05389	5.05389	1.86335	3	2	1	0	0	0	0	0	0	0	0	0	0	0	0	0	0	0	0	0.01515	0	0.20644	5.05389	0	0.0052	0	0	0	0	0	0	0	0	0	0	0	0
Bacteria	Proteobacteria	Gammaproteobacteria	Cardiobacteriales	Cardiobacteriaceae	Cardiobacterium	Cardiobacterium_hominis	0.126812	0.0136406	0.18618	5.00127	0.24012	5.00127	8	2	6	0	0	0	0	0	0	0	0	0	0	0	0	0	0	0	0	0	0	0	0	0	0.24012	0.17569	0	0	0	0	0.00678	0	0.01391	0	0	0	0
Bacteria	Proteobacteria	Gammaproteobacteria	Cardiobacteriales	Cardiobacteriaceae	Cardiobacterium	Cardiobacterium_valvarum	0.0439432	0.00892719	0.0623123	1.36479	0.14725	1.36479	9	1	8	0	0	0	0	0	0	0	0	0	0	0	0	0	0	0	0.0522	0	0	0	0	0	0.08212	0.14725	0	0	0	0	0	0.0041	0	0	0	0	0
Bacteria	Proteobacteria	Gammaproteobacteria	Chromatiales	Chromatiaceae	Chromatium	Chromatium_okenii	4.58065e-05	0	6.98361e-05	0.00278	0	0.00278	0	0	0	0	0	0	0	0	0	0	0	0	0	0	0	0	0	0	0	0	0	0	0	0	0	0	0	0	0	0	0	0	0	0	0	0	0
Bacteria	Proteobacteria	Gammaproteobacteria	Chromatiales	Ectothiorhodospiraceae	Alkalilimnicola	Alkalilimnicola_ehrlichii	0.000175054	3.15625e-05	0.000250328	0.01321	0.00101	0.01321	0	0	0	0	0	0	0	0	0	0	0	0	0	0	0	0	0	0	0	0	0	0.00101	0	0	0	0	0	0	0	0	0	0	0	0	0	0	0
Bacteria	Proteobacteria	Gammaproteobacteria	Enterobacterales	Enterobacteriaceae	Escherichia	Escherichia_coli	0.20161	0.128196	0.240122	6.41464	3.51154	6.41464	10	2	8	0	0	0	0	0	0	0	0	0	0	0	0	0	0	3.51154	0.28707	0.09342	0.09336	0.00268	0	0	0	0	0.03689	0.00874	0.06224	0.00632	0	0	0	0	0	0	0
Bacteria	Proteobacteria	Gammaproteobacteria	Enterobacterales	Erwiniaceae	Pantoea	Pantoea_latae	0.000378817	0.00110094	0	0.03523	0.03523	0	0	0	0	0	0	0	0	0	0	0	0	0	0	0	0	0	0	0	0	0	0	0	0	0	0	0	0	0	0	0	0.03523	0	0	0	0	0	0
Bacteria	Proteobacteria	Gammaproteobacteria	Gammaproteobacteria_unclassified	Gammaproteobacteria_unclassified	Thiohalorhabdus	Thiohalorhabdus_denitrificans	0.000245914	0.000317813	0.000208197	0.01017	0.01017	0.00658	0	0	0	0	0	0	0	0	0	0	0	0	0	0	0	0	0	0	0	0	0	0.01017	0	0	0	0	0	0	0	0	0	0	0	0	0	0	0
Bacteria	Proteobacteria	Gammaproteobacteria	Oceanospirillales	Oceanospirillaceae	Nitrincola	Nitrincola_lacisaponensis	0.00883559	0.019965	0.00299721	0.63888	0.63888	0.18283	2	1	1	0	0	0	0	0	0	0	0	0	0	0	0	0	0	0	0	0	0	0	0.63888	0	0	0	0	0	0	0	0	0	0	0	0	0	0
Bacteria	Proteobacteria	Gammaproteobacteria	Pasteurellales	Pasteurellaceae	Aggregatibacter	Aggregatibacter_actinomycetemcomitans	0.0239142	0.00721438	0.0326748	1.90163	0.16238	1.90163	2	1	1	0	0	0	0	0	0	0	0	0	0	0	0	0	0	0	0	0	0	0	0	0	0	0	0.00441	0	0.06407	0	0.16238	0	0	0	0	0	0
Bacteria	Proteobacteria	Gammaproteobacteria	Pasteurellales	Pasteurellaceae	Aggregatibacter	Aggregatibacter_aphrophilus	0.0423108	0.0124741	0.0579628	3.31119	0.21837	3.31119	4	2	2	0	0	0	0	0	0	0	0	0	0	0	0	0	0	0	0	0	0	0	0	0	0	0	0	0	0	0.16922	0.21837	0	0	0.01158	0	0	0
Bacteria	Proteobacteria	Gammaproteobacteria	Pasteurellales	Pasteurellaceae	Aggregatibacter	Aggregatibacter_segnis	0.00732129	0.00150875	0.0103705	0.22087	0.02949	0.22087	3	0	3	0	0	0	0	0	0	0	0	0	0	0	0	0	0	0	0	0	0	0.02949	0	0	0	0	0	0	0	0	0	0	0	0.01879	0	0	0.22087
Bacteria	Proteobacteria	Gammaproteobacteria	Pasteurellales	Pasteurellaceae	Aggregatibacter	Aggregatibacter_sp_oral_taxon_458	0.0210455	0.0165666	0.0233951	0.60032	0.15258	0.60032	6	2	4	0	0.09669	0	0	0.03069	0	0	0	0	0	0	0	0	0	0	0	0	0	0	0	0	0.15258	0	0	0.00968	0.08736	0	0	0	0.1427	0.01043	0	0	0.19907
Bacteria	Proteobacteria	Gammaproteobacteria	Pasteurellales	Pasteurellaceae	Haemophilus	Haemophilus_haemolyticus	0.00484978	0.00257813	0.00604148	0.28549	0.0825	0.28549	1	0	1	0	0	0	0	0	0	0	0	0	0	0	0	0	0	0	0	0	0	0	0	0	0	0	0	0	0	0	0	0	0.0825	0	0	0	0.28549
Bacteria	Proteobacteria	Gammaproteobacteria	Pasteurellales	Pasteurellaceae	Haemophilus	Haemophilus_parahaemolyticus	0.00377301	0.00170688	0.00485689	0.29627	0.05462	0.29627	1	0	1	0	0	0	0	0.05462	0	0	0	0	0	0	0	0	0	0	0	0	0	0	0	0	0	0	0	0	0	0	0	0	0	0	0	0	0
Bacteria	Proteobacteria	Gammaproteobacteria	Pasteurellales	Pasteurellaceae	Haemophilus	Haemophilus_parainfluenzae	0.230253	0.4413	0.11954	2.3594	2.3594	1.41743	28	15	13	1.6719	0.08616	0.537	0.94045	0.21275	2.3594	0.96778	0.32443	0.25943	0.52583	0	0	0	0	0	0	0	0	1.15773	1.71167	1.37211	1.43257	0.14068	0	0	0	0	0.00854	0	0.35414	0.05903	0	0.8207	0.69382
Bacteria	Proteobacteria	Gammaproteobacteria	Pasteurellales	Pasteurellaceae	Haemophilus	Haemophilus_paraphrohaemolyticus	0.00335559	0	0.0051159	0.31207	0	0.31207	1	0	1	0	0	0	0	0	0	0	0	0	0	0	0	0	0	0	0	0	0	0	0	0	0	0	0	0	0	0	0	0	0	0	0	0	0.31207
Bacteria	Proteobacteria	Gammaproteobacteria	Pasteurellales	Pasteurellaceae	Haemophilus	Haemophilus_pittmaniae	0	0	0	0	0	0	0	0	0	0	0	0	0	0	0	0	0	0	0	0	0	0	0	0	0	0	0	0	0	0	0	0	0	0	0	0	0	0	0	0	0	0	0
Bacteria	Proteobacteria	Gammaproteobacteria	Pasteurellales	Pasteurellaceae	Haemophilus	Haemophilus_sp_HMSC71H05	0.0107284	0.00999844	0.0111113	0.3718	0.14519	0.3718	4	1	3	0	0	0.08084	0	0.09392	0	0	0	0.14519	0	0	0	0	0	0	0	0	0	0	0	0	0	0	0	0	0	0	0	0	0	0	0	0	0
Bacteria	Proteobacteria	Gammaproteobacteria	Pasteurellales	Pasteurellaceae	Haemophilus	Haemophilus_sputorum	0.018907	0.0343581	0.0108015	0.66059	0.66059	0.49083	4	2	2	0	0	0.00892	0.0952	0	0	0.00957	0.0213	0	0.66059	0	0	0	0	0	0	0	0	0	0	0	0	0	0	0	0	0	0	0	0.30388	0	0	0	0.49083
Bacteria	Proteobacteria	Gammaproteobacteria	Pseudomonadales	Moraxellaceae	Acinetobacter	Acinetobacter_junii	0.0763512	0	0.116404	5.42537	0	5.42537	2	0	2	0	0	0	0	0	0	0	0	0	0	0	0	0	0	0	0	0	0	0	0	0	0	0	0	0	0	0	0	0	0	0	0	0	0
Bacteria	Proteobacteria	Gammaproteobacteria	Pseudomonadales	Moraxellaceae	Acinetobacter	Acinetobacter_nosocomialis	0.0246289	0.0715778	0	2.29049	2.29049	0	1	1	0	0	0	0	0	0	0	0	0	0	0	0	0	0	0	0	0	0	0	0	0	0	0	0	0	0	0	0	2.29049	0	0	0	0	0	0
Bacteria	Proteobacteria	Gammaproteobacteria	Pseudomonadales	Moraxellaceae	Acinetobacter	Acinetobacter_sp_SFB	0.000477312	0.00138719	0	0.04439	0.04439	0	0	0	0	0	0	0	0	0	0	0	0	0	0	0	0	0	0	0	0	0	0	0	0	0	0	0	0	0	0	0	0.04439	0	0	0	0	0	0
Bacteria	Proteobacteria	Gammaproteobacteria	Pseudomonadales	Pseudomonadaceae	Pseudomonas	Pseudomonas_fragi	0.00612258	0	0.00933443	0.5694	0	0.5694	1	0	1	0	0	0	0	0	0	0	0	0	0	0	0	0	0	0	0	0	0	0	0	0	0	0	0	0	0	0	0	0	0	0	0	0	0
Bacteria	Proteobacteria	Gammaproteobacteria	Thiotrichales	Francisellaceae	Allofrancisella	Allofrancisella_guangzhouensis	3.07527e-05	0	4.68852e-05	0.00162	0	0.00162	0	0	0	0	0	0	0	0	0	0	0	0	0	0	0	0	0	0	0	0	0	0	0	0	0	0	0	0	0	0	0	0	0	0	0	0	0
Bacteria	Proteobacteria	Oligoflexia	Silvanigrellales	Silvanigrellales_unclassified	Spirobacillus	Spirobacillus_cienkowskii	5.67742e-05	0	8.65574e-05	0.00429	0	0.00429	0	0	0	0	0	0	0	0	0	0	0	0	0	0	0	0	0	0	0	0	0	0	0	0	0	0	0	0	0	0	0	0	0	0	0	0	0
Bacteria	Spirochaetes	Spirochaetia	Spirochaetales	Spirochaetaceae	Treponema	Treponema_denticola	0.0501733	0	0.0764938	1.72808	0	1.72808	9	0	9	0	0	0	0	0	0	0	0	0	0	0	0	0	0	0	0	0	0	0	0	0	0	0	0	0	0	0	0	0	0	0	0	0	0.01772
Bacteria	Spirochaetes	Spirochaetia	Spirochaetales	Spirochaetaceae	Treponema	Treponema_lecithinolyticum	0.0061628	0.00278812	0.00793311	0.36637	0.08922	0.36637	1	0	1	0	0	0	0	0	0	0	0	0	0	0	0	0	0	0	0	0	0	0	0	0	0	0.08922	0	0	0	0	0	0	0	0	0	0	0
Bacteria	Spirochaetes	Spirochaetia	Spirochaetales	Spirochaetaceae	Treponema	Treponema_maltophilum	0.00530839	0	0.00809311	0.19884	0	0.19884	2	0	2	0	0	0	0	0	0	0	0	0	0	0	0	0	0	0	0	0	0	0	0	0	0	0	0	0	0	0	0	0	0	0	0	0	0
Bacteria	Spirochaetes	Spirochaetia	Spirochaetales	Spirochaetaceae	Treponema	Treponema_medium	0.0212001	0	0.0323215	0.714	0	0.714	4	0	4	0	0	0	0	0	0	0	0	0	0	0	0	0	0	0	0	0	0	0	0	0	0	0	0	0	0	0	0	0	0	0	0	0	0
Bacteria	Spirochaetes	Spirochaetia	Spirochaetales	Spirochaetaceae	Treponema	Treponema_socranskii	0.0188271	0	0.0287036	0.29795	0	0.29795	7	0	7	0	0	0	0	0	0	0	0	0	0	0	0	0	0	0	0	0	0	0	0	0	0	0	0	0	0	0	0	0	0	0	0	0	0
Bacteria	Spirochaetes	Spirochaetia	Spirochaetales	Spirochaetaceae	Treponema	Treponema_sp_OMZ_838	0.00239172	0	0.00364639	0.11722	0	0.11722	1	0	1	0	0	0	0	0	0	0	0	0	0	0	0	0	0	0	0	0	0	0	0	0	0	0	0	0	0	0	0	0	0	0	0	0	0
Bacteria	Spirochaetes	Spirochaetia	Spirochaetales	Spirochaetaceae	Treponema	Treponema_vincentii	0.0164069	0.00293906	0.023472	0.84939	0.09405	0.84939	2	0	2	0	0	0	0	0	0	0	0	0	0	0	0	0	0	0	0	0	0	0	0	0	0	0	0	0	0	0	0	0	0.09405	0	0	0	0
Bacteria	Synergistetes	Synergistia	Synergistales	Synergistaceae	Fretibacterium	Fretibacterium_fastidiosum	0.727659	0.0108163	1.10371	14.4878	0.22956	14.4878	23	1	22	0	0	0	0	0	0	0	0	0	0	0	0	0	0	0	0	0	0	0.00848	0	0	0	0.22956	0	0	0.06458	0.01833	0.01722	0	0	0	0.00795	0	0
Bacteria	Synergistetes	Synergistia	Synergistales	Synergistaceae	Pyramidobacter	Pyramidobacter_piscolens	0.00013	0	0.000198197	0.00609	0	0.00609	0	0	0	0	0	0	0	0	0	0	0	0	0	0	0	0	0	0	0	0	0	0	0	0	0	0	0	0	0	0	0	0	0	0	0	0	0
Bacteria	Tenericutes	Mollicutes	Acholeplasmatales	Acholeplasmataceae	Acholeplasma	Acholeplasma_oculi	0.00163183	0.00284219	0.000996885	0.07252	0.07252	0.02174	0	0	0	0	0	0	0	0	0	0	0	0	0	0	0	0	0	0	0	0	0	0.0159	0.07252	0	0.00253	0	0	0	0	0	0	0	0	0	0	0	0
Bacteria	Tenericutes	Mollicutes	Mycoplasmatales	Mycoplasmataceae	Mycoplasma	Mycoplasma_canadense	0.00082043	0	0.00125082	0.05406	0	0.05406	0	0	0	0	0	0	0	0	0	0	0	0	0	0	0	0	0	0	0	0	0	0	0	0	0	0	0	0	0	0	0	0	0	0	0	0	0
Bacteria	Tenericutes	Mollicutes	Mycoplasmatales	Mycoplasmataceae	Ureaplasma	Ureaplasma_diversum	0.000133441	0	0.000203443	0.01241	0	0.01241	0	0	0	0	0	0	0	0	0	0	0	0	0	0	0	0	0	0	0	0	0	0	0	0	0	0	0	0	0	0	0	0	0	0	0	0	0
Bacteria	Verrucomicrobia	Opitutae	Opitutales	Opitutaceae	Cephaloticoccus	Cephaloticoccus_primus	0.0086043	0.0174894	0.00394328	0.55966	0.55966	0.24054	2	1	1	0	0	0	0	0	0	0	0	0	0	0	0	0	0	0	0	0	0	0	0.55966	0	0	0	0	0	0	0	0	0	0	0	0	0	0
Bacteria	Verrucomicrobia	Opitutae	Opitutales	Opitutaceae	Ereboglobus	Ereboglobus_luteus	0.00649602	0.015675	0.00168082	0.5016	0.5016	0.10176	2	1	1	0	0	0	0	0	0	0	0	0	0	0	0	0	0	0	0	0	0	0	0.5016	0	0	0	0	0	0	0	0	0	0	0	0	0	0
Eukaryota	Apicomplexa	Conoidasida	Eucoccidiorida	Sarcocystidae	Cystoisospora	Cystoisospora_suis	0.00320839	0.00833656	0.000518197	0.26677	0.26677	0.01488	1	1	0	0	0	0	0	0	0	0	0	0	0	0	0	0	0	0	0	0	0	0	0.26677	0	0	0	0	0	0	0	0	0	0	0	0	0	0
Eukaryota	Ascomycota	Saccharomycetes	Saccharomycetales	Debaryomycetaceae	Candida	Candida_albicans	0.00475935	0	0.00725607	0.20949	0	0.20949	2	0	2	0	0	0	0	0	0	0	0	0	0	0	0	0	0	0	0	0	0	0	0	0	0	0	0	0	0	0	0	0	0	0	0	0	0
Eukaryota	Ascomycota	Saccharomycetes	Saccharomycetales	Debaryomycetaceae	Candida	Candida_dubliniensis	7.2043e-06	0	1.09836e-05	0.00057	0	0.00057	0	0	0	0	0	0	0	0	0	0	0	0	0	0	0	0	0	0	0	0	0	0	0	0	0	0	0	0	0	0	0	0	0	0	0	0	0
Eukaryota	Ascomycota	Saccharomycetes	Saccharomycetales	Debaryomycetaceae	Candida	Candida_maltosa	4.73118e-06	0	7.21311e-06	0.00034	0	0.00034	0	0	0	0	0	0	0	0	0	0	0	0	0	0	0	0	0	0	0	0	0	0	0	0	0	0	0	0	0	0	0	0	0	0	0	0	0
Eukaryota	Ascomycota	Saccharomycetes	Saccharomycetales	Saccharomycetaceae	Saccharomyces	Saccharomyces_cerevisiae	0.000279892	0.000813438	0	0.02603	0.02603	0	0	0	0	0	0	0	0	0	0	0	0	0	0	0	0	0	0	0	0	0	0	0	0	0	0	0	0	0	0	0	0.02603	0	0	0	0	0	0
Eukaryota	Basidiomycota	Malasseziomycetes	Malasseziales	Malasseziaceae	Malassezia	Malassezia_restricta	0.0391389	0.113747	0	3.63992	3.63992	0	1	1	0	0	0	0	0	0	0	0	0	0	0	0	0	0	0	3.63992	0	0	0	0	0	0	0	0	0	0	0	0	0	0	0	0	0	0	0
Viruses	Negarnaviricota	Ellioviricetes	Bunyavirales	Arenaviridae	Arenaviridae_unclassified	Morogoro_mammarenavirus	2.89247e-05	0	4.40984e-05	0.00269	0	0.00269	0	0	0	0	0	0	0	0	0	0	0	0	0	0	0	0	0	0	0	0	0	0	0	0	0	0	0	0	0	0	0	0	0	0	0	0	0
Viruses	Negarnaviricota	Ellioviricetes	Bunyavirales	Arenaviridae	Mammarenavirus	Allpahuayo_mammarenavirus	4.63441e-05	0	7.06557e-05	0.00431	0	0.00431	0	0	0	0	0	0	0	0	0	0	0	0	0	0	0	0	0	0	0	0	0	0	0	0	0	0	0	0	0	0	0	0	0	0	0	0	0
Viruses	Negarnaviricota	Ellioviricetes	Bunyavirales	Arenaviridae	Mammarenavirus	Bear_Canyon_mammarenavirus	2.91398e-05	0	4.44262e-05	0.00271	0	0.00271	0	0	0	0	0	0	0	0	0	0	0	0	0	0	0	0	0	0	0	0	0	0	0	0	0	0	0	0	0	0	0	0	0	0	0	0	0
Viruses	Negarnaviricota	Ellioviricetes	Bunyavirales	Arenaviridae	Mammarenavirus	Brazilian_mammarenavirus	7.8172e-05	0.000142188	4.45902e-05	0.00455	0.00455	0.00272	0	0	0	0	0	0	0	0	0	0	0	0	0	0	0	0	0	0	0	0	0	0	0	0.00455	0	0	0	0	0	0	0	0	0	0	0	0	0
Viruses	Negarnaviricota	Ellioviricetes	Bunyavirales	Arenaviridae	Mammarenavirus	Chapare_mammarenavirus	0.000224516	0	0.000342295	0.01807	0	0.01807	0	0	0	0	0	0	0	0	0	0	0	0	0	0	0	0	0	0	0	0	0	0	0	0	0	0	0	0	0	0	0	0	0	0	0	0	0
Viruses	Negarnaviricota	Ellioviricetes	Bunyavirales	Arenaviridae	Mammarenavirus	Ippy_mammarenavirus	4.62366e-05	0	7.04918e-05	0.0043	0	0.0043	0	0	0	0	0	0	0	0	0	0	0	0	0	0	0	0	0	0	0	0	0	0	0	0	0	0	0	0	0	0	0	0	0	0	0	0	0
Viruses	Negarnaviricota	Ellioviricetes	Bunyavirales	Arenaviridae	Mammarenavirus	Lassa_mammarenavirus	3e-05	0	4.57377e-05	0.00279	0	0.00279	0	0	0	0	0	0	0	0	0	0	0	0	0	0	0	0	0	0	0	0	0	0	0	0	0	0	0	0	0	0	0	0	0	0	0	0	0
Viruses	Negarnaviricota	Ellioviricetes	Bunyavirales	Arenaviridae	Mammarenavirus	Latino_mammarenavirus	0.000152903	0	0.000233115	0.00885	0	0.00885	0	0	0	0	0	0	0	0	0	0	0	0	0	0	0	0	0	0	0	0	0	0	0	0	0	0	0	0	0	0	0	0	0	0	0	0	0
Viruses	Negarnaviricota	Ellioviricetes	Bunyavirales	Arenaviridae	Mammarenavirus	Lujo_mammarenavirus	0.000343118	0	0.000523115	0.02809	0	0.02809	0	0	0	0	0	0	0	0	0	0	0	0	0	0	0	0	0	0	0	0	0	0	0	0	0	0	0	0	0	0	0	0	0	0	0	0	0
Viruses	Negarnaviricota	Ellioviricetes	Bunyavirales	Arenaviridae	Mammarenavirus	Luna_mammarenavirus	0.000215269	0.000453437	9.03279e-05	0.01451	0.01451	0.0028	0	0	0	0	0	0	0	0	0	0	0	0	0	0	0	0	0	0	0	0	0	0.01451	0	0	0	0	0	0	0	0	0	0	0	0	0	0	0
Viruses	Negarnaviricota	Ellioviricetes	Bunyavirales	Arenaviridae	Mammarenavirus	Lymphocytic_choriomeningitis_mammarenavirus	0.000163978	0	0.00025	0.00981	0	0.00981	0	0	0	0	0	0	0	0	0	0	0	0	0	0	0	0	0	0	0	0	0	0	0	0	0	0	0	0	0	0	0	0	0	0	0	0	0
Viruses	Negarnaviricota	Ellioviricetes	Bunyavirales	Arenaviridae	Mammarenavirus	Mobala_mammarenavirus	0.000143871	0	0.000219344	0.01338	0	0.01338	0	0	0	0	0	0	0	0	0	0	0	0	0	0	0	0	0	0	0	0	0	0	0	0	0	0	0	0	0	0	0	0	0	0	0	0	0
Viruses	Negarnaviricota	Ellioviricetes	Bunyavirales	Arenaviridae	Mammarenavirus	Paraguayan_mammarenavirus	5.95699e-05	0	9.08197e-05	0.00281	0	0.00281	0	0	0	0	0	0	0	0	0	0	0	0	0	0	0	0	0	0	0	0	0	0	0	0	0	0	0	0	0	0	0	0	0	0	0	0	0
Viruses	Negarnaviricota	Ellioviricetes	Bunyavirales	Arenaviridae	Mammarenavirus	Pirital_mammarenavirus	9.63441e-05	0	0.000146885	0.00896	0	0.00896	0	0	0	0	0	0	0	0	0	0	0	0	0	0	0	0	0	0	0	0	0	0	0	0	0	0	0	0	0	0	0	0	0	0	0	0	0
Viruses	Negarnaviricota	Ellioviricetes	Bunyavirales	Arenaviridae	Mammarenavirus	Serra_do_Navio_mammarenavirus	7.16129e-05	0	0.00010918	0.00525	0	0.00525	0	0	0	0	0	0	0	0	0	0	0	0	0	0	0	0	0	0	0	0	0	0	0	0	0	0	0	0	0	0	0	0	0	0	0	0	0
Viruses	Negarnaviricota	Ellioviricetes	Bunyavirales	Arenaviridae	Mammarenavirus	Tacaribe_mammarenavirus	0.000872151	0.00133344	0.000630164	0.04267	0.04267	0.0316	0	0	0	0	0	0	0	0	0	0	0	0	0	0	0	0	0	0	0	0	0	0.04267	0	0	0	0	0	0	0	0	0	0	0	0	0	0	0
Viruses	Negarnaviricota	Ellioviricetes	Bunyavirales	Arenaviridae	Mammarenavirus	Whitewater_Arroyo_mammarenavirus	9.19355e-05	0	0.000140164	0.00855	0	0.00855	0	0	0	0	0	0	0	0	0	0	0	0	0	0	0	0	0	0	0	0	0	0	0	0	0	0	0	0	0	0	0	0	0	0	0	0	0
Viruses	Negarnaviricota	Ellioviricetes	Bunyavirales	Arenaviridae	Reptarenavirus	Golden_reptarenavirus	4.93548e-05	0	7.52459e-05	0.00459	0	0.00459	0	0	0	0	0	0	0	0	0	0	0	0	0	0	0	0	0	0	0	0	0	0	0	0	0	0	0	0	0	0	0	0	0	0	0	0	0
Viruses	Negarnaviricota	Ellioviricetes	Bunyavirales	Fimoviridae	Emaravirus	Rose_rosette_emaravirus	0.00123548	0.00288313	0.000371148	0.06906	0.06906	0.01584	0	0	0	0	0	0	0	0	0	0	0	0	0	0	0	0	0	0	0	0.01878	0.06906	0	0	0.00442	0	0	0	0	0	0	0	0	0	0	0	0	0
Viruses	Negarnaviricota	Ellioviricetes	Bunyavirales	Hantaviridae	Orthohantavirus	Hantaan_orthohantavirus	0.00363763	0.0103972	9.16393e-05	0.2635	0.2635	0.00559	1	1	0	0	0	0	0	0	0	0	0	0	0	0	0	0	0	0	0	0.2635	0.06921	0	0	0	0	0	0	0	0	0	0	0	0	0	0	0	0
Viruses	Negarnaviricota	Ellioviricetes	Bunyavirales	Hantaviridae	Orthohantavirus	Seoul_orthohantavirus	4.94624e-05	0	7.54098e-05	0.0046	0	0.0046	0	0	0	0	0	0	0	0	0	0	0	0	0	0	0	0	0	0	0	0	0	0	0	0	0	0	0	0	0	0	0	0	0	0	0	0	0
Viruses	Negarnaviricota	Ellioviricetes	Bunyavirales	Hantaviridae	Orthohantavirus	Sin_Nombre_orthohantavirus	0.000367312	0.000620312	0.00023459	0.01985	0.01985	0.01152	0	0	0	0	0	0	0	0	0	0	0	0	0	0	0	0	0	0	0	0.01985	0	0	0	0	0	0	0	0	0	0	0	0	0	0	0	0	0
Viruses	Negarnaviricota	Ellioviricetes	Bunyavirales	Hantaviridae	Thottimvirus	Thottopalayam_thottimvirus	7.75269e-05	0	0.000118197	0.00441	0	0.00441	0	0	0	0	0	0	0	0	0	0	0	0	0	0	0	0	0	0	0	0	0	0	0	0	0	0	0	0	0	0	0	0	0	0	0	0	0
Viruses	Negarnaviricota	Ellioviricetes	Bunyavirales	Nairoviridae	Orthonairovirus	Dugbe_orthonairovirus	0.000311613	0	0.000475082	0.01915	0	0.01915	0	0	0	0	0	0	0	0	0	0	0	0	0	0	0	0	0	0	0	0	0	0	0	0	0	0	0	0	0	0	0	0	0	0	0	0	0
Viruses	Negarnaviricota	Ellioviricetes	Bunyavirales	Peribunyaviridae	Orthobunyavirus	Akabane_orthobunyavirus	4.6129e-05	0	7.03279e-05	0.00429	0	0.00429	0	0	0	0	0	0	0	0	0	0	0	0	0	0	0	0	0	0	0	0	0	0	0	0	0	0	0	0	0	0	0	0	0	0	0	0	0
Viruses	Negarnaviricota	Ellioviricetes	Bunyavirales	Peribunyaviridae	Orthobunyavirus	Brazoran_virus	0.000227742	0.000578125	4.39344e-05	0.0185	0.0185	0.00268	0	0	0	0	0	0	0	0	0	0	0	0	0	0	0	0	0	0	0	0	0	0.0185	0	0	0	0	0	0	0	0	0	0	0	0	0	0	0
Viruses	Negarnaviricota	Ellioviricetes	Bunyavirales	Peribunyaviridae	Orthobunyavirus	Bunyamwera_orthobunyavirus	9.19355e-05	0.000188125	4.14754e-05	0.00602	0.00602	0.00253	0	0	0	0	0	0	0	0	0	0	0	0	0	0	0	0	0	0	0	0	0	0.00602	0	0	0	0	0	0	0	0	0	0	0	0	0	0	0
Viruses	Negarnaviricota	Ellioviricetes	Bunyavirales	Peribunyaviridae	Orthobunyavirus	Sathuperi_orthobunyavirus	0.000135376	0	0.000206393	0.00676	0	0.00676	0	0	0	0	0	0	0	0	0	0	0	0	0	0	0	0	0	0	0	0	0	0	0	0	0	0	0	0	0	0	0	0	0	0	0	0	0
Viruses	Negarnaviricota	Ellioviricetes	Bunyavirales	Peribunyaviridae	Orthobunyavirus	Shamonda_orthobunyavirus	0.0016557	0.00464531	8.7377e-05	0.11378	0.11378	0.00533	1	1	0	0	0	0	0	0	0	0	0	0	0	0	0	0	0	0	0	0.11378	0.03487	0	0	0	0	0	0	0	0	0	0	0	0	0	0	0	0
Viruses	Negarnaviricota	Ellioviricetes	Bunyavirales	Peribunyaviridae	Orthobunyavirus	Shuni_orthobunyavirus	5.52688e-05	0.000160625	0	0.00514	0.00514	0	0	0	0	0	0	0	0	0	0	0	0	0	0	0	0	0	0	0	0	0	0	0	0	0	0.00514	0	0	0	0	0	0	0	0	0	0	0	0
Viruses	Negarnaviricota	Ellioviricetes	Bunyavirales	Peribunyaviridae	Peribunyaviridae_unclassified	Lone_Star_virus	0.000283871	0	0.000432787	0.01188	0	0.01188	0	0	0	0	0	0	0	0	0	0	0	0	0	0	0	0	0	0	0	0	0	0	0	0	0	0	0	0	0	0	0	0	0	0	0	0	0
Viruses	Negarnaviricota	Ellioviricetes	Bunyavirales	Peribunyaviridae	Tospovirus	Capsicum_chlorosis_virus	8.96774e-05	0.000125937	7.06557e-05	0.00431	0.00403	0.00431	0	0	0	0	0	0	0	0	0	0	0	0	0	0	0	0	0	0	0	0	0	0	0	0	0.00403	0	0	0	0	0	0	0	0	0	0	0	0
Viruses	Negarnaviricota	Ellioviricetes	Bunyavirales	Peribunyaviridae	Tospovirus	Groundnut_ringspot_and_Tomato_chlorotic_spot_virus_reassortant	5.04301e-05	0.000146562	0	0.00469	0.00469	0	0	0	0	0	0	0	0	0	0	0	0	0	0	0	0	0	0	0	0	0	0	0.00469	0	0	0	0	0	0	0	0	0	0	0	0	0	0	0
Viruses	Negarnaviricota	Ellioviricetes	Bunyavirales	Peribunyaviridae	Tospovirus	Impatiens_necrotic_spot_tospovirus	0.000396129	0.000845	0.000160656	0.01491	0.01491	0.00541	0	0	0	0	0	0	0	0	0	0	0	0	0	0	0	0	0	0	0	0.01491	0	0.01213	0	0	0	0	0	0	0	0	0	0	0	0	0	0	0
Viruses	Negarnaviricota	Ellioviricetes	Bunyavirales	Peribunyaviridae	Tospovirus	Melon_yellow_spot_virus	6.25806e-05	0	9.54098e-05	0.00582	0	0.00582	0	0	0	0	0	0	0	0	0	0	0	0	0	0	0	0	0	0	0	0	0	0	0	0	0	0	0	0	0	0	0	0	0	0	0	0	0
Viruses	Negarnaviricota	Ellioviricetes	Bunyavirales	Peribunyaviridae	Tospovirus	Tomato_spotted_wilt_tospovirus	0.000515376	0	0.000785738	0.04793	0	0.04793	0	0	0	0	0	0	0	0	0	0	0	0	0	0	0	0	0	0	0	0	0	0	0	0	0	0	0	0	0	0	0	0	0	0	0	0	0
Viruses	Negarnaviricota	Ellioviricetes	Bunyavirales	Peribunyaviridae	Tospovirus	Tomato_zonate_spot_virus	3.53763e-05	0	5.39344e-05	0.00329	0	0.00329	0	0	0	0	0	0	0	0	0	0	0	0	0	0	0	0	0	0	0	0	0	0	0	0	0	0	0	0	0	0	0	0	0	0	0	0	0
Viruses	Negarnaviricota	Ellioviricetes	Bunyavirales	Peribunyaviridae	Tospovirus	Watermelon_silver_mottle_tospovirus	0.000454731	0.00119094	6.85246e-05	0.03811	0.03811	0.00418	0	0	0	0	0	0	0	0	0	0	0	0	0	0	0	0	0	0	0	0.03811	0	0	0	0	0	0	0	0	0	0	0	0	0	0	0	0	0
Viruses	Negarnaviricota	Ellioviricetes	Bunyavirales	Phenuiviridae	Phlebovirus	Aguacate_virus	0.00024	0.000640625	2.98361e-05	0.0205	0.0205	0.00182	0	0	0	0	0	0	0	0	0	0	0	0	0	0	0	0	0	0	0	0.0205	0	0	0	0	0	0	0	0	0	0	0	0	0	0	0	0	0
Viruses	Negarnaviricota	Ellioviricetes	Bunyavirales	Phenuiviridae	Phlebovirus	Candiru_phlebovirus	0.000102581	0	0.000156393	0.00719	0	0.00719	0	0	0	0	0	0	0	0	0	0	0	0	0	0	0	0	0	0	0	0	0	0	0	0	0	0	0	0	0	0	0	0	0	0	0	0	0
Viruses	Negarnaviricota	Ellioviricetes	Bunyavirales	Phenuiviridae	Phlebovirus	Sandfly_fever_Naples_phlebovirus	0.000112151	0	0.000170984	0.00453	0	0.00453	0	0	0	0	0	0	0	0	0	0	0	0	0	0	0	0	0	0	0	0	0	0	0	0	0	0	0	0	0	0	0	0	0	0	0	0	0
Viruses	Negarnaviricota	Ellioviricetes	Bunyavirales	Phenuiviridae	Phlebovirus	Uukuniemi_phlebovirus	0.000274409	0	0.000418361	0.01423	0	0.01423	0	0	0	0	0	0	0	0	0	0	0	0	0	0	0	0	0	0	0	0	0	0	0	0	0	0	0	0	0	0	0	0	0	0	0	0	0
Viruses	Negarnaviricota	Ellioviricetes	Bunyavirales	Phenuiviridae	Tenuivirus	Rice_grassy_stunt_tenuivirus	0.00169946	0.00483781	5.31148e-05	0.15481	0.15481	0.00324	1	1	0	0	0	0	0	0	0	0	0	0	0	0	0	0	0	0	0	0	0	0	0	0.15481	0	0	0	0	0	0	0	0	0	0	0	0	0
Viruses	Negarnaviricota	Ellioviricetes	Bunyavirales	Phenuiviridae	Tenuivirus	Rice_stripe_tenuivirus	9.8172e-05	0	0.000149672	0.0072	0	0.0072	0	0	0	0	0	0	0	0	0	0	0	0	0	0	0	0	0	0	0	0	0	0	0	0	0	0	0	0	0	0	0	0	0	0	0	0	0
Viruses	Negarnaviricota	Insthoviricetes	Articulavirales	Orthomyxoviridae	Alphainfluenzavirus	Influenza_A_virus	0.0200877	0.0536359	0.00248869	0.64333	0.64333	0.12533	7	6	1	0	0	0	0	0	0	0	0	0	0	0	0	0	0	0	0	0	0	0	0	0	0	0.15831	0	0.1837	0.20245	0.64333	0.2584	0.09091	0.17925	0	0	0	0
Viruses	Negarnaviricota	Insthoviricetes	Articulavirales	Orthomyxoviridae	Gammainfluenzavirus	Influenza_C_virus	0.000322473	0	0.000491639	0.01593	0	0.01593	0	0	0	0	0	0	0	0	0	0	0	0	0	0	0	0	0	0	0	0	0	0	0	0	0	0	0	0	0	0	0	0	0	0	0	0	0
Viruses	Negarnaviricota	Insthoviricetes	Articulavirales	Orthomyxoviridae	Isavirus	Salmon_isavirus	0.000150215	0	0.000229016	0.01397	0	0.01397	0	0	0	0	0	0	0	0	0	0	0	0	0	0	0	0	0	0	0	0	0	0	0	0	0	0	0	0	0	0	0	0	0	0	0	0	0
Viruses	Negarnaviricota	Insthoviricetes	Articulavirales	Orthomyxoviridae	Thogotovirus	Thogoto_thogotovirus	0.000452796	0	0.000690328	0.04211	0	0.04211	0	0	0	0	0	0	0	0	0	0	0	0	0	0	0	0	0	0	0	0	0	0	0	0	0	0	0	0	0	0	0	0	0	0	0	0	0
Viruses	Negarnaviricota	Milneviricetes	Serpentovirales	Aspiviridae	Ophiovirus	Citrus_psorosis_ophiovirus	4.4086e-05	0	6.72131e-05	0.0041	0	0.0041	0	0	0	0	0	0	0	0	0	0	0	0	0	0	0	0	0	0	0	0	0	0	0	0	0	0	0	0	0	0	0	0	0	0	0	0	0
Viruses	Negarnaviricota	Milneviricetes	Serpentovirales	Aspiviridae	Ophiovirus	Lettuce_ring_necrosis_ophiovirus	8.52688e-05	0	0.00013	0.00417	0	0.00417	0	0	0	0	0	0	0	0	0	0	0	0	0	0	0	0	0	0	0	0	0	0	0	0	0	0	0	0	0	0	0	0	0	0	0	0	0
Viruses	Negarnaviricota	Monjiviricetes	Mononegavirales	Filoviridae	Cuevavirus	Lloviu_cuevavirus	0.00102441	0.002845	6.93443e-05	0.07158	0.07158	0.00423	0	0	0	0	0	0	0	0	0	0	0	0	0	0	0	0	0	0	0	0.01946	0.07158	0	0	0	0	0	0	0	0	0	0	0	0	0	0	0	0
Viruses	Negarnaviricota	Monjiviricetes	Mononegavirales	Filoviridae	Ebolavirus	Bundibugyo_ebolavirus	0.000132903	0	0.000202623	0.01236	0	0.01236	0	0	0	0	0	0	0	0	0	0	0	0	0	0	0	0	0	0	0	0	0	0	0	0	0	0	0	0	0	0	0	0	0	0	0	0	0
Viruses	Negarnaviricota	Monjiviricetes	Mononegavirales	Filoviridae	Ebolavirus	Reston_ebolavirus	0.000163333	0	0.000249016	0.01519	0	0.01519	0	0	0	0	0	0	0	0	0	0	0	0	0	0	0	0	0	0	0	0	0	0	0	0	0	0	0	0	0	0	0	0	0	0	0	0	0
Viruses	Negarnaviricota	Monjiviricetes	Mononegavirales	Filoviridae	Ebolavirus	Sudan_ebolavirus	9.55914e-05	0.000179375	5.16393e-05	0.00574	0.00574	0.00315	0	0	0	0	0	0	0	0	0	0	0	0	0	0	0	0	0	0	0	0	0	0.00574	0	0	0	0	0	0	0	0	0	0	0	0	0	0	0
Viruses	Negarnaviricota	Monjiviricetes	Mononegavirales	Filoviridae	Ebolavirus	Tai_Forest_ebolavirus	2.78495e-05	0	4.2459e-05	0.00259	0	0.00259	0	0	0	0	0	0	0	0	0	0	0	0	0	0	0	0	0	0	0	0	0	0	0	0	0	0	0	0	0	0	0	0	0	0	0	0	0
Viruses	Negarnaviricota	Monjiviricetes	Mononegavirales	Filoviridae	Marburgvirus	Marburg_marburgvirus	8.11828e-05	0.000163125	3.81967e-05	0.00522	0.00522	0.00233	0	0	0	0	0	0	0	0	0	0	0	0	0	0	0	0	0	0	0	0	0	0.00522	0	0	0	0	0	0	0	0	0	0	0	0	0	0	0
Viruses	Negarnaviricota	Monjiviricetes	Mononegavirales	Nyamiviridae	Nyavirus	Nyamanini_nyavirus	0.00297108	0.00847281	8.4918e-05	0.27113	0.27113	0.00518	1	1	0	0	0	0	0	0	0	0	0	0	0	0	0	0	0	0	0	0	0.27113	0	0	0	0	0	0	0	0	0	0	0	0	0	0	0	0
Viruses	Negarnaviricota	Monjiviricetes	Mononegavirales	Paramyxoviridae	Avulavirus	Avian_avulavirus_4	1.46237e-05	0	2.22951e-05	0.00136	0	0.00136	0	0	0	0	0	0	0	0	0	0	0	0	0	0	0	0	0	0	0	0	0	0	0	0	0	0	0	0	0	0	0	0	0	0	0	0	0
Viruses	Negarnaviricota	Monjiviricetes	Mononegavirales	Paramyxoviridae	Avulavirus	Avian_avulavirus_6	0.000196559	0.00057125	0	0.01828	0.01828	0	0	0	0	0	0	0	0	0	0	0	0	0	0	0	0	0	0	0	0	0.01828	0	0	0	0	0	0	0	0	0	0	0	0	0	0	0	0	0
Viruses	Negarnaviricota	Monjiviricetes	Mononegavirales	Paramyxoviridae	Henipavirus	Hendra_henipavirus	4.49462e-05	0	6.85246e-05	0.00418	0	0.00418	0	0	0	0	0	0	0	0	0	0	0	0	0	0	0	0	0	0	0	0	0	0	0	0	0	0	0	0	0	0	0	0	0	0	0	0	0
Viruses	Negarnaviricota	Monjiviricetes	Mononegavirales	Paramyxoviridae	Henipavirus	Nipah_henipavirus	7.39785e-05	0	0.000112787	0.00688	0	0.00688	0	0	0	0	0	0	0	0	0	0	0	0	0	0	0	0	0	0	0	0	0	0	0	0	0	0	0	0	0	0	0	0	0	0	0	0	0
Viruses	Negarnaviricota	Monjiviricetes	Mononegavirales	Paramyxoviridae	Morbillivirus	Cetacean_morbillivirus	0.000145054	0	0.000221148	0.00914	0	0.00914	0	0	0	0	0	0	0	0	0	0	0	0	0	0	0	0	0	0	0	0	0	0	0	0	0	0	0	0	0	0	0	0	0	0	0	0	0
Viruses	Negarnaviricota	Monjiviricetes	Mononegavirales	Paramyxoviridae	Morbillivirus	Measles_morbillivirus	0.047019	0.100373	0.0190298	1.06843	1.06843	0.7296	6	4	2	0	0	0	0	0	0	0	0	0	0	0	0	0	0	0	0	0	0.09944	0	0	0	0	0.07608	0.99001	0.05045	0	0.03638	0.04516	0.31555	0.08615	1.06843	0.4443	0	0
Viruses	Negarnaviricota	Monjiviricetes	Mononegavirales	Paramyxoviridae	Morbillivirus	Small_ruminant_morbillivirus	0.00016914	0	0.000257869	0.01138	0	0.01138	0	0	0	0	0	0	0	0	0	0	0	0	0	0	0	0	0	0	0	0	0	0	0	0	0	0	0	0	0	0	0	0	0	0	0	0	0
Viruses	Negarnaviricota	Monjiviricetes	Mononegavirales	Paramyxoviridae	Paramyxoviridae_unclassified	J_virus	6.95699e-05	0	0.000106066	0.00647	0	0.00647	0	0	0	0	0	0	0	0	0	0	0	0	0	0	0	0	0	0	0	0	0	0	0	0	0	0	0	0	0	0	0	0	0	0	0	0	0
Viruses	Negarnaviricota	Monjiviricetes	Mononegavirales	Paramyxoviridae	Paramyxoviridae_unclassified	Mossman_virus	0.000616022	0	0.00093918	0.0403	0	0.0403	0	0	0	0	0	0	0	0	0	0	0	0	0	0	0	0	0	0	0	0	0	0	0	0	0	0	0	0	0	0	0	0	0	0	0	0	0
Viruses	Negarnaviricota	Monjiviricetes	Mononegavirales	Paramyxoviridae	Paramyxoviridae_unclassified	Nariva_virus	0.000206344	0.000599687	0	0.01919	0.01919	0	0	0	0	0	0	0	0	0	0	0	0	0	0	0	0	0	0	0	0	0.01919	0	0	0	0	0	0	0	0	0	0	0	0	0	0	0	0	0
Viruses	Negarnaviricota	Monjiviricetes	Mononegavirales	Paramyxoviridae	Paramyxoviridae_unclassified	Tupaia_paramyxovirus	9.07527e-05	0.0001825	4.2623e-05	0.00584	0.00584	0.0026	0	0	0	0	0	0	0	0	0	0	0	0	0	0	0	0	0	0	0	0	0	0.00584	0	0	0	0	0	0	0	0	0	0	0	0	0	0	0
Viruses	Negarnaviricota	Monjiviricetes	Mononegavirales	Paramyxoviridae	Respirovirus	Human_respirovirus_1	0.000223441	0	0.000340656	0.01402	0	0.01402	0	0	0	0	0	0	0	0	0	0	0	0	0	0	0	0	0	0	0	0	0	0	0	0	0	0	0	0	0	0	0	0	0	0	0	0	0
Viruses	Negarnaviricota	Monjiviricetes	Mononegavirales	Paramyxoviridae	Respirovirus	Human_respirovirus_3	0.000116452	0	0.000177541	0.00642	0	0.00642	0	0	0	0	0	0	0	0	0	0	0	0	0	0	0	0	0	0	0	0	0	0	0	0	0	0	0	0	0	0	0	0	0	0	0	0	0
Viruses	Negarnaviricota	Monjiviricetes	Mononegavirales	Paramyxoviridae	Rubulavirus	Human_rubulavirus_2	0.000174839	0	0.000266557	0.01354	0	0.01354	0	0	0	0	0	0	0	0	0	0	0	0	0	0	0	0	0	0	0	0	0	0	0	0	0	0	0	0	0	0	0	0	0	0	0	0	0
Viruses	Negarnaviricota	Monjiviricetes	Mononegavirales	Paramyxoviridae	Rubulavirus	Mammalian_rubulavirus_5	0.00371108	0.0011775	0.00504016	0.11871	0.03768	0.11871	2	0	2	0	0	0	0	0	0	0	0	0	0	0	0	0	0	0	0	0.03768	0	0	0	0	0	0	0	0	0	0	0	0	0	0	0	0	0
Viruses	Negarnaviricota	Monjiviricetes	Mononegavirales	Paramyxoviridae	Rubulavirus	Menangle_rubulavirus	4.66667e-05	0	7.11475e-05	0.00434	0	0.00434	0	0	0	0	0	0	0	0	0	0	0	0	0	0	0	0	0	0	0	0	0	0	0	0	0	0	0	0	0	0	0	0	0	0	0	0	0
Viruses	Negarnaviricota	Monjiviricetes	Mononegavirales	Paramyxoviridae	Rubulavirus	Mumps_rubulavirus	2.86022e-05	0	4.36066e-05	0.00266	0	0.00266	0	0	0	0	0	0	0	0	0	0	0	0	0	0	0	0	0	0	0	0	0	0	0	0	0	0	0	0	0	0	0	0	0	0	0	0	0
Viruses	Negarnaviricota	Monjiviricetes	Mononegavirales	Paramyxoviridae	Rubulavirus	Porcine_rubulavirus	0.000838817	0	0.00127885	0.04387	0	0.04387	0	0	0	0	0	0	0	0	0	0	0	0	0	0	0	0	0	0	0	0	0	0	0	0	0	0	0	0	0	0	0	0	0	0	0	0	0
Viruses	Negarnaviricota	Monjiviricetes	Mononegavirales	Paramyxoviridae	Rubulavirus	Simian_rubulavirus	0.000361398	0.000368125	0.000357869	0.01777	0.01178	0.01777	0	0	0	0	0	0	0	0	0	0	0	0	0	0	0	0	0	0	0	0	0	0.01178	0	0	0	0	0	0	0	0	0	0	0	0	0	0	0
Viruses	Negarnaviricota	Monjiviricetes	Mononegavirales	Paramyxoviridae	Rubulavirus	Tioman_rubulavirus	4.46237e-05	0	6.80328e-05	0.00415	0	0.00415	0	0	0	0	0	0	0	0	0	0	0	0	0	0	0	0	0	0	0	0	0	0	0	0	0	0	0	0	0	0	0	0	0	0	0	0	0
Viruses	Negarnaviricota	Monjiviricetes	Mononegavirales	Pneumoviridae	Metapneumovirus	Human_metapneumovirus	5.22581e-05	0	7.96721e-05	0.00486	0	0.00486	0	0	0	0	0	0	0	0	0	0	0	0	0	0	0	0	0	0	0	0	0	0	0	0	0	0	0	0	0	0	0	0	0	0	0	0	0
Viruses	Negarnaviricota	Monjiviricetes	Mononegavirales	Pneumoviridae	Orthopneumovirus	Murine_orthopneumovirus	0.000208817	0	0.000318361	0.01492	0	0.01492	0	0	0	0	0	0	0	0	0	0	0	0	0	0	0	0	0	0	0	0	0	0	0	0	0	0	0	0	0	0	0	0	0	0	0	0	0
Viruses	Negarnaviricota	Monjiviricetes	Mononegavirales	Rhabdoviridae	Cytorhabdovirus	Persimmon_virus_A	0.000242151	0	0.00036918	0.02252	0	0.02252	0	0	0	0	0	0	0	0	0	0	0	0	0	0	0	0	0	0	0	0	0	0	0	0	0	0	0	0	0	0	0	0	0	0	0	0	0
Viruses	Negarnaviricota	Monjiviricetes	Mononegavirales	Rhabdoviridae	Ephemerovirus	Obodhiang_ephemerovirus	4.72043e-05	0	7.19672e-05	0.00439	0	0.00439	0	0	0	0	0	0	0	0	0	0	0	0	0	0	0	0	0	0	0	0	0	0	0	0	0	0	0	0	0	0	0	0	0	0	0	0	0
Viruses	Negarnaviricota	Monjiviricetes	Mononegavirales	Rhabdoviridae	Hapavirus	Ngaingan_hapavirus	8.23656e-05	0.000148125	4.78689e-05	0.00474	0.00474	0.00292	0	0	0	0	0	0	0	0	0	0	0	0	0	0	0	0	0	0	0	0	0	0	0	0.00474	0	0	0	0	0	0	0	0	0	0	0	0	0
Viruses	Negarnaviricota	Monjiviricetes	Mononegavirales	Rhabdoviridae	Hapavirus	Wongabel_hapavirus	0.00253495	0.00579	0.000827377	0.18528	0.18528	0.05047	1	1	0	0	0	0	0	0	0	0	0	0	0	0	0	0	0	0	0	0	0	0	0	0	0.18528	0	0	0	0	0	0	0	0	0	0	0	0
Viruses	Negarnaviricota	Monjiviricetes	Mononegavirales	Rhabdoviridae	Lyssavirus	Australian_bat_lyssavirus	1.56989e-05	0	2.39344e-05	0.00146	0	0.00146	0	0	0	0	0	0	0	0	0	0	0	0	0	0	0	0	0	0	0	0	0	0	0	0	0	0	0	0	0	0	0	0	0	0	0	0	0
Viruses	Negarnaviricota	Monjiviricetes	Mononegavirales	Rhabdoviridae	Lyssavirus	Duvenhage_lyssavirus	0.00357538	0.00761875	0.00145426	0.2438	0.2438	0.08425	1	1	0	0	0	0	0	0	0	0	0	0	0	0	0	0	0	0	0	0	0.2438	0	0	0	0	0	0	0	0	0	0	0	0	0	0	0	0
Viruses	Negarnaviricota	Monjiviricetes	Mononegavirales	Rhabdoviridae	Lyssavirus	European_bat_2_lyssavirus	0.000107204	0	0.000163443	0.00557	0	0.00557	0	0	0	0	0	0	0	0	0	0	0	0	0	0	0	0	0	0	0	0	0	0	0	0	0	0	0	0	0	0	0	0	0	0	0	0	0
Viruses	Negarnaviricota	Monjiviricetes	Mononegavirales	Rhabdoviridae	Lyssavirus	Irkut_lyssavirus	0.000243011	0.000619062	4.57377e-05	0.01981	0.01981	0.00279	0	0	0	0	0	0	0	0	0	0	0	0	0	0	0	0	0	0	0	0.01981	0	0	0	0	0	0	0	0	0	0	0	0	0	0	0	0	0
Viruses	Negarnaviricota	Monjiviricetes	Mononegavirales	Rhabdoviridae	Lyssavirus	Lagos_bat_lyssavirus	6.80645e-05	0.000197812	0	0.00633	0.00633	0	0	0	0	0	0	0	0	0	0	0	0	0	0	0	0	0	0	0	0	0	0	0.00633	0	0	0	0	0	0	0	0	0	0	0	0	0	0	0
Viruses	Negarnaviricota	Monjiviricetes	Mononegavirales	Rhabdoviridae	Lyssavirus	Mokola_lyssavirus	0.00014129	0	0.00021541	0.00867	0	0.00867	0	0	0	0	0	0	0	0	0	0	0	0	0	0	0	0	0	0	0	0	0	0	0	0	0	0	0	0	0	0	0	0	0	0	0	0	0
Viruses	Negarnaviricota	Monjiviricetes	Mononegavirales	Rhabdoviridae	Lyssavirus	Rabies_lyssavirus	0.00030129	0	0.000459344	0.01836	0	0.01836	0	0	0	0	0	0	0	0	0	0	0	0	0	0	0	0	0	0	0	0	0	0	0	0	0	0	0	0	0	0	0	0	0	0	0	0	0
Viruses	Negarnaviricota	Monjiviricetes	Mononegavirales	Rhabdoviridae	Nucleorhabdovirus	Maize_Iranian_mosaic_nucleorhabdovirus	3.96774e-05	0	6.04918e-05	0.00369	0	0.00369	0	0	0	0	0	0	0	0	0	0	0	0	0	0	0	0	0	0	0	0	0	0	0	0	0	0	0	0	0	0	0	0	0	0	0	0	0
Viruses	Negarnaviricota	Monjiviricetes	Mononegavirales	Rhabdoviridae	Nucleorhabdovirus	Maize_mosaic_nucleorhabdovirus	0.000860968	0.00138344	0.000586885	0.04427	0.04427	0.03099	0	0	0	0	0	0	0	0	0	0	0	0	0	0	0	0	0	0	0	0.04427	0	0	0	0	0	0	0	0	0	0	0	0	0	0	0	0	0
Viruses	Negarnaviricota	Monjiviricetes	Mononegavirales	Rhabdoviridae	Nucleorhabdovirus	Potato_yellow_dwarf_nucleorhabdovirus	0.00250419	0	0.00381787	0.15682	0	0.15682	1	0	1	0	0	0	0	0	0	0	0	0	0	0	0	0	0	0	0	0	0	0	0	0	0	0	0	0	0	0	0	0	0	0	0	0	0
Viruses	Negarnaviricota	Monjiviricetes	Mononegavirales	Rhabdoviridae	Nucleorhabdovirus	Sonchus_yellow_net_nucleorhabdovirus	0.000128065	0	0.000195246	0.00909	0	0.00909	0	0	0	0	0	0	0	0	0	0	0	0	0	0	0	0	0	0	0	0	0	0	0	0	0	0	0	0	0	0	0	0	0	0	0	0	0
Viruses	Negarnaviricota	Monjiviricetes	Mononegavirales	Rhabdoviridae	Nucleorhabdovirus	Taro_vein_chlorosis_nucleorhabdovirus	0.000105806	0	0.000161311	0.00984	0	0.00984	0	0	0	0	0	0	0	0	0	0	0	0	0	0	0	0	0	0	0	0	0	0	0	0	0	0	0	0	0	0	0	0	0	0	0	0	0
Viruses	Negarnaviricota	Monjiviricetes	Mononegavirales	Rhabdoviridae	Perhabdovirus	Anguillid_perhabdovirus	2.98925e-05	0	4.55738e-05	0.00278	0	0.00278	0	0	0	0	0	0	0	0	0	0	0	0	0	0	0	0	0	0	0	0	0	0	0	0	0	0	0	0	0	0	0	0	0	0	0	0	0
Viruses	Negarnaviricota	Monjiviricetes	Mononegavirales	Rhabdoviridae	Perhabdovirus	Perch_perhabdovirus	6.60215e-05	0	0.000100656	0.00468	0	0.00468	0	0	0	0	0	0	0	0	0	0	0	0	0	0	0	0	0	0	0	0	0	0	0	0	0	0	0	0	0	0	0	0	0	0	0	0	0
Viruses	Negarnaviricota	Monjiviricetes	Mononegavirales	Rhabdoviridae	Sigmavirus	Drosophila_melanogaster_sigmavirus	1.55914e-05	0	2.37705e-05	0.00145	0	0.00145	0	0	0	0	0	0	0	0	0	0	0	0	0	0	0	0	0	0	0	0	0	0	0	0	0	0	0	0	0	0	0	0	0	0	0	0	0
Viruses	Negarnaviricota	Monjiviricetes	Mononegavirales	Rhabdoviridae	Sigmavirus	Drosophila_obscura_sigmavirus	1.54839e-05	0	2.36066e-05	0.00144	0	0.00144	0	0	0	0	0	0	0	0	0	0	0	0	0	0	0	0	0	0	0	0	0	0	0	0	0	0	0	0	0	0	0	0	0	0	0	0	0
Viruses	Negarnaviricota	Monjiviricetes	Mononegavirales	Rhabdoviridae	Vesiculovirus	Isfahan_vesiculovirus	4.67742e-05	0	7.13115e-05	0.00287	0	0.00287	0	0	0	0	0	0	0	0	0	0	0	0	0	0	0	0	0	0	0	0	0	0	0	0	0	0	0	0	0	0	0	0	0	0	0	0	0
Viruses	Viruses_unclassified	Viruses_unclassified	Caudovirales	Ackermannviridae	Ackermannviridae_unclassified	Klebsiella_virus_0507KN21	0.000155591	0	0.000237213	0.01447	0	0.01447	0	0	0	0	0	0	0	0	0	0	0	0	0	0	0	0	0	0	0	0	0	0	0	0	0	0	0	0	0	0	0	0	0	0	0	0	0
Viruses	Viruses_unclassified	Viruses_unclassified	Caudovirales	Ackermannviridae	Ackermannviridae_unclassified	Serratia_virus_MAM1	0.000214409	0	0.000326885	0.01994	0	0.01994	0	0	0	0	0	0	0	0	0	0	0	0	0	0	0	0	0	0	0	0	0	0	0	0	0	0	0	0	0	0	0	0	0	0	0	0	0
Viruses	Viruses_unclassified	Viruses_unclassified	Caudovirales	Ackermannviridae	Ag3virus	Salmonella_virus_SKML39	9.06452e-05	0	0.000138197	0.00843	0	0.00843	0	0	0	0	0	0	0	0	0	0	0	0	0	0	0	0	0	0	0	0	0	0	0	0	0	0	0	0	0	0	0	0	0	0	0	0	0
Viruses	Viruses_unclassified	Viruses_unclassified	Caudovirales	Ackermannviridae	Vi1virus	Salmonella_virus_ViI	0.00187387	0.00221156	0.00169672	0.07077	0.07077	0.04711	0	0	0	0	0	0	0	0	0	0	0	0	0	0	0	0	0	0	0	0	0	0.07077	0	0	0	0	0	0	0	0	0	0	0	0	0	0	0
Viruses	Viruses_unclassified	Viruses_unclassified	Caudovirales	Caudovirales_unclassified	Caudovirales_unclassified	Abalone_shriveling_syndrome_associated_virus	0.000242581	0.000705	0	0.02256	0.02256	0	0	0	0	0	0	0	0	0	0	0	0	0	0	0	0	0	0	0	0	0	0	0.02256	0	0	0	0	0	0	0	0	0	0	0	0	0	0	0
Viruses	Viruses_unclassified	Viruses_unclassified	Caudovirales	Caudovirales_unclassified	Caudovirales_unclassified	Enterobacteria_phage_P4	4.35484e-05	0	6.63934e-05	0.00405	0	0.00405	0	0	0	0	0	0	0	0	0	0	0	0	0	0	0	0	0	0	0	0	0	0	0	0	0	0	0	0	0	0	0	0	0	0	0	0	0
Viruses	Viruses_unclassified	Viruses_unclassified	Caudovirales	Caudovirales_unclassified	Caudovirales_unclassified	Tetrasphaera_phage_TJE1	0.00184785	0	0.00281721	0.08317	0	0.08317	0	0	0	0	0	0	0	0	0	0	0	0	0	0	0	0	0	0	0	0	0	0	0	0	0	0	0	0	0	0	0	0	0	0	0	0	0
Viruses	Viruses_unclassified	Viruses_unclassified	Caudovirales	Caudovirales_unclassified	Caudovirales_unclassified	Thermus_phage_phi_OH2	0.000143763	0.000417812	0	0.01337	0.01337	0	0	0	0	0	0	0	0	0	0	0	0	0	0	0	0	0	0	0	0	0	0	0	0	0.01337	0	0	0	0	0	0	0	0	0	0	0	0	0
Viruses	Viruses_unclassified	Viruses_unclassified	Caudovirales	Myoviridae	Ap22virus	Acinetobacter_virus_AP22	0.00018086	0	0.000275738	0.01682	0	0.01682	0	0	0	0	0	0	0	0	0	0	0	0	0	0	0	0	0	0	0	0	0	0	0	0	0	0	0	0	0	0	0	0	0	0	0	0	0
Viruses	Viruses_unclassified	Viruses_unclassified	Caudovirales	Myoviridae	Bc431virus	Bacillus_virus_Bc431	0.000191505	0	0.000291967	0.01781	0	0.01781	0	0	0	0	0	0	0	0	0	0	0	0	0	0	0	0	0	0	0	0	0	0	0	0	0	0	0	0	0	0	0	0	0	0	0	0	0
Viruses	Viruses_unclassified	Viruses_unclassified	Caudovirales	Myoviridae	Bcep78virus	Burkholderia_virus_Bcep1	0.00760011	0.0208209	0.00066459	0.34871	0.34871	0.0263	2	2	0	0	0	0	0	0	0	0	0	0	0	0	0	0	0	0	0	0	0.31756	0	0	0	0.34871	0	0	0	0	0	0	0	0	0	0	0	0
Viruses	Viruses_unclassified	Viruses_unclassified	Caudovirales	Myoviridae	Bcep78virus	Xanthomonas_virus_OP2	0.00195613	0.00317062	0.00131902	0.10146	0.10146	0.03519	1	1	0	0	0	0	0	0	0	0	0	0	0	0	0	0	0	0	0	0	0	0.10146	0	0	0	0	0	0	0	0	0	0	0	0	0	0	0
Viruses	Viruses_unclassified	Viruses_unclassified	Caudovirales	Myoviridae	Bcepmuvirus	Burkholderia_virus_BcepMu	0.00125161	0	0.0019082	0.05838	0	0.05838	0	0	0	0	0	0	0	0	0	0	0	0	0	0	0	0	0	0	0	0	0	0	0	0	0	0	0	0	0	0	0	0	0	0	0	0	0
Viruses	Viruses_unclassified	Viruses_unclassified	Caudovirales	Myoviridae	Bxz1virus	Mycobacterium_virus_Bxz1	0.000825699	0.00164094	0.000398033	0.05251	0.05251	0.01296	0	0	0	0	0	0	0	0	0	0	0	0	0	0	0	0	0	0	0	0	0	0.05251	0	0	0	0	0	0	0	0	0	0	0	0	0	0	0
Viruses	Viruses_unclassified	Viruses_unclassified	Caudovirales	Myoviridae	Cd119virus	Clostridium_phage_phiMMP02	0.00168419	0.00393625	0.000502787	0.12596	0.12596	0.03067	1	1	0	0	0	0	0	0	0	0	0	0	0	0	0	0	0	0	0	0	0	0.12596	0	0	0	0	0	0	0	0	0	0	0	0	0	0	0
Viruses	Viruses_unclassified	Viruses_unclassified	Caudovirales	Myoviridae	Cd119virus	Clostridium_virus_phiC2	0.00209065	0	0.00318738	0.12254	0	0.12254	1	0	1	0	0	0	0	0	0	0	0	0	0	0	0	0	0	0	0	0	0	0	0	0	0	0	0	0	0	0	0	0	0	0	0	0	0
Viruses	Viruses_unclassified	Viruses_unclassified	Caudovirales	Myoviridae	Cd119virus	Clostridium_virus_phiCD119	0.00121495	0	0.0018523	0.06165	0	0.06165	0	0	0	0	0	0	0	0	0	0	0	0	0	0	0	0	0	0	0	0	0	0	0	0	0	0	0	0	0	0	0	0	0	0	0	0	0
Viruses	Viruses_unclassified	Viruses_unclassified	Caudovirales	Myoviridae	Cd119virus	Clostridium_virus_phiCD27	8.70968e-05	0.000253125	0	0.0081	0.0081	0	0	0	0	0	0	0	0	0	0	0	0	0	0	0	0	0	0	0	0	0	0	0	0	0	0.0081	0	0	0	0	0	0	0	0	0	0	0	0
Viruses	Viruses_unclassified	Viruses_unclassified	Caudovirales	Myoviridae	Cp220virus	Campylobacter_virus_CP21	0.00045871	0	0.000699344	0.03364	0	0.03364	0	0	0	0	0	0	0	0	0	0	0	0	0	0	0	0	0	0	0	0	0	0	0	0	0	0	0	0	0	0	0	0	0	0	0	0	0
Viruses	Viruses_unclassified	Viruses_unclassified	Caudovirales	Myoviridae	Ea214virus	Erwinia_virus_Ea214	0.00226968	0.00659625	0	0.21108	0.21108	0	1	1	0	0	0	0	0	0	0	0	0	0	0	0	0	0	0	0	0	0	0.21108	0	0	0	0	0	0	0	0	0	0	0	0	0	0	0	0
Viruses	Viruses_unclassified	Viruses_unclassified	Caudovirales	Myoviridae	Eah2virus	Erwinia_virus_EaH2	0.00481731	0.0137897	0.000110492	0.44127	0.44127	0.00674	1	1	0	0	0	0	0	0	0	0	0	0	0	0	0	0	0	0	0	0.44127	0	0	0	0	0	0	0	0	0	0	0	0	0	0	0	0	0
Viruses	Viruses_unclassified	Viruses_unclassified	Caudovirales	Myoviridae	Elvirus	Pseudomonas_virus_EL	0.0187699	0.00668969	0.025107	1.51652	0.18188	1.51652	2	1	1	0	0	0	0	0	0	0	0	0	0	0	0	0	0	0	0	0	0	0.18188	0	0.00849	0	0	0	0	0	0	0	0.0237	0	0	0	0	0
Viruses	Viruses_unclassified	Viruses_unclassified	Caudovirales	Myoviridae	Hapunavirus	Vibrio_virus_VP882	3.77419e-05	0	5.7541e-05	0.00351	0	0.00351	0	0	0	0	0	0	0	0	0	0	0	0	0	0	0	0	0	0	0	0	0	0	0	0	0	0	0	0	0	0	0	0	0	0	0	0	0
Viruses	Viruses_unclassified	Viruses_unclassified	Caudovirales	Myoviridae	Hp1virus	Aeromonas_virus_phiO18P	0.000905699	0	0.00138082	0.04358	0	0.04358	0	0	0	0	0	0	0	0	0	0	0	0	0	0	0	0	0	0	0	0	0	0	0	0	0	0	0	0	0	0	0	0	0	0	0	0	0
Viruses	Viruses_unclassified	Viruses_unclassified	Caudovirales	Myoviridae	Hp1virus	Pasteurella_virus_F108	0.000162688	0	0.000248033	0.01513	0	0.01513	0	0	0	0	0	0	0	0	0	0	0	0	0	0	0	0	0	0	0	0	0	0	0	0	0	0	0	0	0	0	0	0	0	0	0	0	0
Viruses	Viruses_unclassified	Viruses_unclassified	Caudovirales	Myoviridae	Js98virus	Escherichia_virus_Bp7	9.4086e-05	0	0.000143443	0.00875	0	0.00875	0	0	0	0	0	0	0	0	0	0	0	0	0	0	0	0	0	0	0	0	0	0	0	0	0	0	0	0	0	0	0	0	0	0	0	0	0
Viruses	Viruses_unclassified	Viruses_unclassified	Caudovirales	Myoviridae	Js98virus	Escherichia_virus_IME08	0.000792688	0.00162375	0.000356721	0.05196	0.05196	0.02176	0	0	0	0	0	0	0	0	0	0	0	0	0	0	0	0	0	0	0	0.05196	0	0	0	0	0	0	0	0	0	0	0	0	0	0	0	0	0
Viruses	Viruses_unclassified	Viruses_unclassified	Caudovirales	Myoviridae	Kayvirus	Staphylococcus_virus_G15	0.000294194	0	0.000448525	0.02736	0	0.02736	0	0	0	0	0	0	0	0	0	0	0	0	0	0	0	0	0	0	0	0	0	0	0	0	0	0	0	0	0	0	0	0	0	0	0	0	0
Viruses	Viruses_unclassified	Viruses_unclassified	Caudovirales	Myoviridae	Kp15virus	Cronobacter_phage_vB_CsaM_GAP161	0.00118247	0.00215781	0.00067082	0.06905	0.06905	0.04092	0	0	0	0	0	0	0	0	0	0	0	0	0	0	0	0	0	0	0	0	0	0	0	0	0.06905	0	0	0	0	0	0	0	0	0	0	0	0
Viruses	Viruses_unclassified	Viruses_unclassified	Caudovirales	Myoviridae	Kpp10virus	Pseudomonas_virus_KPP10	0.000352043	0	0.000536721	0.03274	0	0.03274	0	0	0	0	0	0	0	0	0	0	0	0	0	0	0	0	0	0	0	0	0	0	0	0	0	0	0	0	0	0	0	0	0	0	0	0	0
Viruses	Viruses_unclassified	Viruses_unclassified	Caudovirales	Myoviridae	Msw3virus	Iodobacteriophage_phiPLPE	0.00250086	0.00598813	0.000671475	0.19162	0.19162	0.04096	1	1	0	0	0	0	0	0	0	0	0	0	0	0	0	0	0	0	0	0	0	0	0	0	0	0	0	0	0	0	0	0	0	0.19162	0	0	0
Viruses	Viruses_unclassified	Viruses_unclassified	Caudovirales	Myoviridae	Muvirus	Haemophilus_phage_SuMu	0.000481075	0	0.000733443	0.029	0	0.029	0	0	0	0	0	0	0	0	0	0	0	0	0	0	0	0	0	0	0	0	0	0	0	0	0	0	0	0	0	0	0	0	0	0	0	0	0
Viruses	Viruses_unclassified	Viruses_unclassified	Caudovirales	Myoviridae	Myohalovirus	Natrialba_phage_PhiCh1	0.00758022	0.00365031	0.0096418	0.24801	0.11681	0.24801	4	1	3	0	0	0	0	0	0	0	0	0	0	0	0	0	0	0	0	0	0	0.11681	0	0	0	0	0	0	0	0	0	0	0	0	0	0	0
Viruses	Viruses_unclassified	Viruses_unclassified	Caudovirales	Myoviridae	Myoviridae_unclassified	Acinetobacter_phage_Ac42	0.000478387	0	0.000729344	0.04449	0	0.04449	0	0	0	0	0	0	0	0	0	0	0	0	0	0	0	0	0	0	0	0	0	0	0	0	0	0	0	0	0	0	0	0	0	0	0	0	0
Viruses	Viruses_unclassified	Viruses_unclassified	Caudovirales	Myoviridae	Myoviridae_unclassified	Acinetobacter_phage_Acj61	0.166597	0	0.253993	15.4936	0	15.4936	1	0	1	0	0	0	0	0	0	0	0	0	0	0	0	0	0	0	0	0	0	0	0	0	0	0	0	0	0	0	0	0	0	0	0	0	0
Viruses	Viruses_unclassified	Viruses_unclassified	Caudovirales	Myoviridae	Myoviridae_unclassified	Acinetobacter_phage_Acj9	0.00139978	0	0.0021341	0.13018	0	0.13018	1	0	1	0	0	0	0	0	0	0	0	0	0	0	0	0	0	0	0	0	0	0	0	0	0	0	0	0	0	0	0	0	0	0	0	0	0
Viruses	Viruses_unclassified	Viruses_unclassified	Caudovirales	Myoviridae	Myoviridae_unclassified	Acinetobacter_phage_ZZ1	8.02151e-05	0	0.000122295	0.00746	0	0.00746	0	0	0	0	0	0	0	0	0	0	0	0	0	0	0	0	0	0	0	0	0	0	0	0	0	0	0	0	0	0	0	0	0	0	0	0	0
Viruses	Viruses_unclassified	Viruses_unclassified	Caudovirales	Myoviridae	Myoviridae_unclassified	Acinetobacter_virus_133	0.000151613	0	0.000231148	0.0141	0	0.0141	0	0	0	0	0	0	0	0	0	0	0	0	0	0	0	0	0	0	0	0	0	0	0	0	0	0	0	0	0	0	0	0	0	0	0	0	0
Viruses	Viruses_unclassified	Viruses_unclassified	Caudovirales	Myoviridae	Myoviridae_unclassified	Aeromonas_phage_CC2	0.000125914	0	0.000191967	0.01171	0	0.01171	0	0	0	0	0	0	0	0	0	0	0	0	0	0	0	0	0	0	0	0	0	0	0	0	0	0	0	0	0	0	0	0	0	0	0	0	0
Viruses	Viruses_unclassified	Viruses_unclassified	Caudovirales	Myoviridae	Myoviridae_unclassified	Aeromonas_phage_phiAS5	0.000153548	0	0.000234098	0.01428	0	0.01428	0	0	0	0	0	0	0	0	0	0	0	0	0	0	0	0	0	0	0	0	0	0	0	0	0	0	0	0	0	0	0	0	0	0	0	0	0
Viruses	Viruses_unclassified	Viruses_unclassified	Caudovirales	Myoviridae	Myoviridae_unclassified	Aeromonas_phage_vB_AsaM_56	0.00538473	0.0108431	0.00252131	0.18772	0.18772	0.1538	3	2	1	0	0	0	0	0	0	0	0	0	0	0	0	0	0	0	0	0	0	0.05659	0	0	0	0	0.10267	0	0	0	0	0	0	0	0.18772	0	0
Viruses	Viruses_unclassified	Viruses_unclassified	Caudovirales	Myoviridae	Myoviridae_unclassified	Agrobacterium_phage_7_7_1	0.000163441	0	0.00024918	0.0152	0	0.0152	0	0	0	0	0	0	0	0	0	0	0	0	0	0	0	0	0	0	0	0	0	0	0	0	0	0	0	0	0	0	0	0	0	0	0	0	0
Viruses	Viruses_unclassified	Viruses_unclassified	Caudovirales	Myoviridae	Myoviridae_unclassified	Bacillus_phage_0305phi8_36	0.00032172	0.000935	0	0.02992	0.02992	0	0	0	0	0	0	0	0	0	0	0	0	0	0	0	0	0	0	0	0	0	0	0.02992	0	0	0	0	0	0	0	0	0	0	0	0	0	0	0
Viruses	Viruses_unclassified	Viruses_unclassified	Caudovirales	Myoviridae	Myoviridae_unclassified	Bacillus_phage_BCD7	0.000272581	0	0.000415574	0.02535	0	0.02535	0	0	0	0	0	0	0	0	0	0	0	0	0	0	0	0	0	0	0	0	0	0	0	0	0	0	0	0	0	0	0	0	0	0	0	0	0
Viruses	Viruses_unclassified	Viruses_unclassified	Caudovirales	Myoviridae	Myoviridae_unclassified	Bacillus_phage_SP_10	0.000186344	0	0.000284098	0.01733	0	0.01733	0	0	0	0	0	0	0	0	0	0	0	0	0	0	0	0	0	0	0	0	0	0	0	0	0	0	0	0	0	0	0	0	0	0	0	0	0
Viruses	Viruses_unclassified	Viruses_unclassified	Caudovirales	Myoviridae	Myoviridae_unclassified	Bdellovibrio_phage_phi1422	0.000378387	0	0.000576885	0.03519	0	0.03519	0	0	0	0	0	0	0	0	0	0	0	0	0	0	0	0	0	0	0	0	0	0	0	0	0	0	0	0	0	0	0	0	0	0	0	0	0
Viruses	Viruses_unclassified	Viruses_unclassified	Caudovirales	Myoviridae	Myoviridae_unclassified	Brochothrix_phage_A9	0.00180355	0	0.00274967	0.08733	0	0.08733	0	0	0	0	0	0	0	0	0	0	0	0	0	0	0	0	0	0	0	0	0	0	0	0	0	0	0	0	0	0	0	0	0	0	0	0	0
Viruses	Viruses_unclassified	Viruses_unclassified	Caudovirales	Myoviridae	Myoviridae_unclassified	Burkholderia_phage_KS10	0.0844872	0.244144	0.000732787	7.81261	7.81261	0.03274	1	1	0	0	0	0	0	0	0	0	0	0	0	7.81261	0	0	0	0	0	0	0	0	0	0	0	0	0	0	0	0	0	0	0	0	0	0	0
Viruses	Viruses_unclassified	Viruses_unclassified	Caudovirales	Myoviridae	Myoviridae_unclassified	Cellulophaga_phage_phiSM	9.32258e-05	0	0.000142131	0.00867	0	0.00867	0	0	0	0	0	0	0	0	0	0	0	0	0	0	0	0	0	0	0	0	0	0	0	0	0	0	0	0	0	0	0	0	0	0	0	0	0
Viruses	Viruses_unclassified	Viruses_unclassified	Caudovirales	Myoviridae	Myoviridae_unclassified	Clostridium_phage_c_st	0.00118419	0	0.00180541	0.04944	0	0.04944	0	0	0	0	0	0	0	0	0	0	0	0	0	0	0	0	0	0	0	0	0	0	0	0	0	0	0	0	0	0	0	0	0	0	0	0	0
Viruses	Viruses_unclassified	Viruses_unclassified	Caudovirales	Myoviridae	Myoviridae_unclassified	Cronobacter_phage_ENT47670	0.000956129	0	0.0014577	0.04832	0	0.04832	0	0	0	0	0	0	0	0	0	0	0	0	0	0	0	0	0	0	0	0	0	0	0	0	0	0	0	0	0	0	0	0	0	0	0	0	0
Viruses	Viruses_unclassified	Viruses_unclassified	Caudovirales	Myoviridae	Myoviridae_unclassified	Cronobacter_phage_vB_CsaM_GAP32	0.000722581	0	0.00110164	0.04059	0	0.04059	0	0	0	0	0	0	0	0	0	0	0	0	0	0	0	0	0	0	0	0	0	0	0	0	0	0	0	0	0	0	0	0	0	0	0	0	0
Viruses	Viruses_unclassified	Viruses_unclassified	Caudovirales	Myoviridae	Myoviridae_unclassified	Cyanophage_P_RSM1	0.000816882	0.00237406	0	0.07597	0.07597	0	0	0	0	0	0	0	0	0	0	0	0	0	0	0	0	0	0	0	0	0	0.07597	0	0	0	0	0	0	0	0	0	0	0	0	0	0	0	0
Viruses	Viruses_unclassified	Viruses_unclassified	Caudovirales	Myoviridae	Myoviridae_unclassified	Cyanophage_P_RSM6	0.00112935	0	0.0017218	0.08468	0	0.08468	0	0	0	0	0	0	0	0	0	0	0	0	0	0	0	0	0	0	0	0	0	0	0	0	0	0	0	0	0	0	0	0	0	0	0	0	0
Viruses	Viruses_unclassified	Viruses_unclassified	Caudovirales	Myoviridae	Myoviridae_unclassified	Cyanophage_S_TIM5	0.00164849	0	0.00251328	0.14462	0	0.14462	1	0	1	0	0	0	0	0	0	0	0	0	0	0	0	0	0	0	0	0	0	0	0	0	0	0	0	0	0	0	0	0	0	0	0	0	0
Viruses	Viruses_unclassified	Viruses_unclassified	Caudovirales	Myoviridae	Myoviridae_unclassified	Cyanophage_Syn30	0.00100871	0	0.00153787	0.06482	0	0.06482	0	0	0	0	0	0	0	0	0	0	0	0	0	0	0	0	0	0	0	0	0	0	0	0	0	0	0	0	0	0	0	0	0	0	0	0	0
Viruses	Viruses_unclassified	Viruses_unclassified	Caudovirales	Myoviridae	Myoviridae_unclassified	Deftia_phage_phiW_14	0.00126	0.00211469	0.000811639	0.06767	0.06767	0.04951	0	0	0	0	0	0	0	0	0	0	0	0	0	0	0	0	0	0	0	0	0	0.06767	0	0	0	0	0	0	0	0	0	0	0	0	0	0	0
Viruses	Viruses_unclassified	Viruses_unclassified	Caudovirales	Myoviridae	Myoviridae_unclassified	Enterobacteria_phage_phiEcoM_GJ1	0.00212731	0.00298062	0.00167967	0.10246	0.09538	0.10246	1	0	1	0	0	0	0	0	0	0	0	0	0	0	0	0	0	0	0	0	0	0.09538	0	0	0	0	0	0	0	0	0	0	0	0	0	0	0
Viruses	Viruses_unclassified	Viruses_unclassified	Caudovirales	Myoviridae	Myoviridae_unclassified	Enterobacteria_phage_phiP27	0.000584624	0	0.000891311	0.04017	0	0.04017	0	0	0	0	0	0	0	0	0	0	0	0	0	0	0	0	0	0	0	0	0	0	0	0	0	0	0	0	0	0	0	0	0	0	0	0	0
Viruses	Viruses_unclassified	Viruses_unclassified	Caudovirales	Myoviridae	Myoviridae_unclassified	Enterobacteria_phage_vB_KleM_RaK2	0.000415806	0	0.000633934	0.0318	0	0.0318	0	0	0	0	0	0	0	0	0	0	0	0	0	0	0	0	0	0	0	0	0	0	0	0	0	0	0	0	0	0	0	0	0	0	0	0	0
Viruses	Viruses_unclassified	Viruses_unclassified	Caudovirales	Myoviridae	Myoviridae_unclassified	Erwinia_phage_phiEt88	0.000168817	0	0.000257377	0.0157	0	0.0157	0	0	0	0	0	0	0	0	0	0	0	0	0	0	0	0	0	0	0	0	0	0	0	0	0	0	0	0	0	0	0	0	0	0	0	0	0
Viruses	Viruses_unclassified	Viruses_unclassified	Caudovirales	Myoviridae	Myoviridae_unclassified	Erwinia_phage_vB_EamM_Y2	0.00153806	0	0.00234492	0.12918	0	0.12918	1	0	1	0	0	0	0	0	0	0	0	0	0	0	0	0	0	0	0	0	0	0	0	0	0	0	0	0	0	0	0	0	0	0	0	0	0
Viruses	Viruses_unclassified	Viruses_unclassified	Caudovirales	Myoviridae	Myoviridae_unclassified	Haemophilus_phage_Aaphi23	0.0132627	0.00872719	0.015642	0.93631	0.27927	0.93631	2	1	1	0	0	0	0	0	0	0	0	0	0	0	0	0	0	0	0	0	0	0	0	0	0	0	0	0	0.27927	0	0	0	0	0	0	0	0
Viruses	Viruses_unclassified	Viruses_unclassified	Caudovirales	Myoviridae	Myoviridae_unclassified	Halocynthia_phage_JM_2012	0.00112763	0	0.00171918	0.03678	0	0.03678	0	0	0	0	0	0	0	0	0	0	0	0	0	0	0	0	0	0	0	0	0	0	0	0	0	0	0	0	0	0	0	0	0	0	0	0	0
Viruses	Viruses_unclassified	Viruses_unclassified	Caudovirales	Myoviridae	Myoviridae_unclassified	Lactobacillus_phage_phiAQ113	0.000355376	0	0.000541803	0.03305	0	0.03305	0	0	0	0	0	0	0	0	0	0	0	0	0	0	0	0	0	0	0	0	0	0	0	0	0	0	0	0	0	0	0	0	0	0	0	0	0
Viruses	Viruses_unclassified	Viruses_unclassified	Caudovirales	Myoviridae	Myoviridae_unclassified	Lactobacillus_virus_LP65	0.00569602	0.0109816	0.00292328	0.33355	0.33355	0.16305	2	1	1	0	0	0	0	0	0	0	0	0	0	0	0	0	0	0	0	0	0	0	0	0.33355	0.01786	0	0	0	0	0	0	0	0	0	0	0	0
Viruses	Viruses_unclassified	Viruses_unclassified	Caudovirales	Myoviridae	Myoviridae_unclassified	Mycobacterium_phage_Myrna	0.00275656	0.00145062	0.00344164	0.15234	0.04642	0.15234	1	0	1	0	0	0	0	0	0	0	0	0	0	0	0	0	0	0	0	0	0	0.04642	0	0	0	0	0	0	0	0	0	0	0	0	0	0	0
Viruses	Viruses_unclassified	Viruses_unclassified	Caudovirales	Myoviridae	Myoviridae_unclassified	Pelagibacter_phage_HTVC008M	0.000956022	0.00129469	0.000778361	0.04143	0.04143	0.03465	0	0	0	0	0	0	0	0	0	0	0	0	0	0	0	0	0	0	0	0	0	0.04143	0	0	0	0	0	0	0	0	0	0	0	0	0	0	0
Viruses	Viruses_unclassified	Viruses_unclassified	Caudovirales	Myoviridae	Myoviridae_unclassified	Prochlorococcus_phage_MED4_213	0.00107839	0.00276875	0.000191639	0.04554	0.04554	0.00839	0	0	0	0	0	0	0	0	0	0	0	0	0	0	0	0	0	0	0	0.04554	0	0.04306	0	0	0	0	0	0	0	0	0	0	0	0	0	0	0
Viruses	Viruses_unclassified	Viruses_unclassified	Caudovirales	Myoviridae	Myoviridae_unclassified	Prochlorococcus_phage_P_HM1	0.000100753	0	0.000153607	0.00937	0	0.00937	0	0	0	0	0	0	0	0	0	0	0	0	0	0	0	0	0	0	0	0	0	0	0	0	0	0	0	0	0	0	0	0	0	0	0	0	0
Viruses	Viruses_unclassified	Viruses_unclassified	Caudovirales	Myoviridae	Myoviridae_unclassified	Prochlorococcus_phage_P_HM2	0.00128538	0	0.00195967	0.04871	0	0.04871	0	0	0	0	0	0	0	0	0	0	0	0	0	0	0	0	0	0	0	0	0	0	0	0	0	0	0	0	0	0	0	0	0	0	0	0	0
Viruses	Viruses_unclassified	Viruses_unclassified	Caudovirales	Myoviridae	Myoviridae_unclassified	Prochlorococcus_phage_P_SSM2	0.000120108	0	0.000183115	0.01117	0	0.01117	0	0	0	0	0	0	0	0	0	0	0	0	0	0	0	0	0	0	0	0	0	0	0	0	0	0	0	0	0	0	0	0	0	0	0	0	0
Viruses	Viruses_unclassified	Viruses_unclassified	Caudovirales	Myoviridae	Myoviridae_unclassified	Prochlorococcus_phage_P_SSM3	0.000279677	0	0.000426393	0.02601	0	0.02601	0	0	0	0	0	0	0	0	0	0	0	0	0	0	0	0	0	0	0	0	0	0	0	0	0	0	0	0	0	0	0	0	0	0	0	0	0
Viruses	Viruses_unclassified	Viruses_unclassified	Caudovirales	Myoviridae	Myoviridae_unclassified	Prochlorococcus_phage_P_SSM4	0.000153871	0	0.00023459	0.01431	0	0.01431	0	0	0	0	0	0	0	0	0	0	0	0	0	0	0	0	0	0	0	0	0	0	0	0	0	0	0	0	0	0	0	0	0	0	0	0	0
Viruses	Viruses_unclassified	Viruses_unclassified	Caudovirales	Myoviridae	Myoviridae_unclassified	Prochlorococcus_phage_P_SSM7	0.00279516	0.00495031	0.00166459	0.12652	0.12652	0.03309	1	1	0	0	0	0	0	0	0	0	0	0	0	0	0	0	0	0	0	0.12652	0	0.03189	0	0	0	0	0	0	0	0	0	0	0	0	0	0	0
Viruses	Viruses_unclassified	Viruses_unclassified	Caudovirales	Myoviridae	Myoviridae_unclassified	Prochlorococcus_phage_Syn1	0.000537097	0	0.000818852	0.03315	0	0.03315	0	0	0	0	0	0	0	0	0	0	0	0	0	0	0	0	0	0	0	0	0	0	0	0	0	0	0	0	0	0	0	0	0	0	0	0	0
Viruses	Viruses_unclassified	Viruses_unclassified	Caudovirales	Myoviridae	Myoviridae_unclassified	Prochlorococcus_phage_Syn33	0.000534839	0	0.00081541	0.02641	0	0.02641	0	0	0	0	0	0	0	0	0	0	0	0	0	0	0	0	0	0	0	0	0	0	0	0	0	0	0	0	0	0	0	0	0	0	0	0	0
Viruses	Viruses_unclassified	Viruses_unclassified	Caudovirales	Myoviridae	Myoviridae_unclassified	Pseudomonas_phage_Lu11	0.000439032	0.000862187	0.000217049	0.02759	0.02759	0.01324	0	0	0	0	0	0	0	0	0	0	0	0	0	0	0	0	0	0	0	0	0	0.02759	0	0	0	0	0	0	0	0	0	0	0	0	0	0	0
Viruses	Viruses_unclassified	Viruses_unclassified	Caudovirales	Myoviridae	Myoviridae_unclassified	Pseudomonas_phage_OBP	0.00272946	0.00644656	0.000779508	0.15819	0.15819	0.04293	1	1	0	0	0	0	0	0	0	0	0	0	0	0	0	0	0	0	0	0.15819	0	0.0481	0	0	0	0	0	0	0	0	0	0	0	0	0	0	0
Viruses	Viruses_unclassified	Viruses_unclassified	Caudovirales	Myoviridae	Myoviridae_unclassified	Pseudomonas_phage_PA11	0.0019771	0.00544438	0.000158197	0.17422	0.17422	0.00965	1	1	0	0	0	0	0	0	0	0	0	0	0	0	0	0	0	0	0	0	0	0.17422	0	0	0	0	0	0	0	0	0	0	0	0	0	0	0
Viruses	Viruses_unclassified	Viruses_unclassified	Caudovirales	Myoviridae	Myoviridae_unclassified	Pseudomonas_phage_PaBG	0.00227011	0.00602375	0.000300984	0.09222	0.09222	0.01836	0	0	0	0	0	0	0	0	0	0	0	0	0	0	0	0	0	0	0	0	0	0.09222	0	0.07273	0.02781	0	0	0	0	0	0	0	0	0	0	0	0
Viruses	Viruses_unclassified	Viruses_unclassified	Caudovirales	Myoviridae	Myoviridae_unclassified	Rhizobium_phage_RR1_A	0.000284086	0.000825625	0	0.02642	0.02642	0	0	0	0	0	0	0	0	0	0	0	0	0	0	0	0	0	0	0	0	0	0	0	0	0.02642	0	0	0	0	0	0	0	0	0	0	0	0	0
Viruses	Viruses_unclassified	Viruses_unclassified	Caudovirales	Myoviridae	Myoviridae_unclassified	Rhizobium_phage_RR1_B	0.000175269	0.000509375	0	0.0163	0.0163	0	0	0	0	0	0	0	0	0	0	0	0	0	0	0	0	0	0	0	0	0	0	0.0163	0	0	0	0	0	0	0	0	0	0	0	0	0	0	0
Viruses	Viruses_unclassified	Viruses_unclassified	Caudovirales	Myoviridae	Myoviridae_unclassified	Rhodococcus_phage_E3	0.00306613	0.00158719	0.00384197	0.16733	0.05079	0.16733	1	0	1	0	0	0	0	0	0	0	0	0	0	0	0	0	0	0	0	0	0	0.05079	0	0	0	0	0	0	0	0	0	0	0	0	0	0	0
Viruses	Viruses_unclassified	Viruses_unclassified	Caudovirales	Myoviridae	Myoviridae_unclassified	Rhodothermus_phage_RM378	0.000131398	0	0.000200328	0.01222	0	0.01222	0	0	0	0	0	0	0	0	0	0	0	0	0	0	0	0	0	0	0	0	0	0	0	0	0	0	0	0	0	0	0	0	0	0	0	0	0
Viruses	Viruses_unclassified	Viruses_unclassified	Caudovirales	Myoviridae	Myoviridae_unclassified	Sphingomonas_phage_PAU	0.000268065	0	0.000408689	0.02493	0	0.02493	0	0	0	0	0	0	0	0	0	0	0	0	0	0	0	0	0	0	0	0	0	0	0	0	0	0	0	0	0	0	0	0	0	0	0	0	0
Viruses	Viruses_unclassified	Viruses_unclassified	Caudovirales	Myoviridae	Myoviridae_unclassified	Streptococcus_phage_EJ_1	0.00318086	0	0.00484951	0.16699	0	0.16699	2	0	2	0	0	0	0	0	0	0	0	0	0	0	0	0	0	0	0	0	0	0	0	0	0	0	0	0	0	0	0	0	0	0	0	0	0
Viruses	Viruses_unclassified	Viruses_unclassified	Caudovirales	Myoviridae	Myoviridae_unclassified	Synechococcus_phage_S_CAM1	0.000270645	0.00021625	0.00029918	0.01413	0.00692	0.01413	0	0	0	0	0	0	0	0	0	0	0	0	0	0	0	0	0	0	0	0	0	0	0	0	0.00692	0	0	0	0	0	0	0	0	0	0	0	0
Viruses	Viruses_unclassified	Viruses_unclassified	Caudovirales	Myoviridae	Myoviridae_unclassified	Synechococcus_phage_S_CAM8	0.000332151	0	0.000506393	0.01838	0	0.01838	0	0	0	0	0	0	0	0	0	0	0	0	0	0	0	0	0	0	0	0	0	0	0	0	0	0	0	0	0	0	0	0	0	0	0	0	0
Viruses	Viruses_unclassified	Viruses_unclassified	Caudovirales	Myoviridae	Myoviridae_unclassified	Synechococcus_phage_S_CRM01	0.00199527	0	0.00304197	0.08298	0	0.08298	0	0	0	0	0	0	0	0	0	0	0	0	0	0	0	0	0	0	0	0	0	0	0	0	0	0	0	0	0	0	0	0	0	0	0	0	0
Viruses	Viruses_unclassified	Viruses_unclassified	Caudovirales	Myoviridae	Myoviridae_unclassified	Synechococcus_phage_S_IOM18	0.00354968	0	0.0054118	0.22394	0	0.22394	2	0	2	0	0	0	0	0	0	0	0	0	0	0	0	0	0	0	0	0	0	0	0	0	0	0	0	0	0	0	0	0	0	0	0	0	0
Viruses	Viruses_unclassified	Viruses_unclassified	Caudovirales	Myoviridae	Myoviridae_unclassified	Synechococcus_phage_S_MbCM25	0.00125796	0.00241938	0.000648689	0.07742	0.07742	0.01903	0	0	0	0	0	0	0	0	0	0	0	0	0	0	0	0	0	0	0	0	0	0	0	0	0.07742	0	0	0	0	0	0	0	0	0	0	0	0
Viruses	Viruses_unclassified	Viruses_unclassified	Caudovirales	Myoviridae	Myoviridae_unclassified	Synechococcus_phage_S_PM2	0.0420583	0.0224256	0.0523574	3.16324	0.71762	3.16324	2	1	1	0	0	0	0	0	0	0	0	0	0	0	0	0	0	0	0	0	0	0	0	0.71762	0	0	0	0	0	0	0	0	0	0	0	0	0
Viruses	Viruses_unclassified	Viruses_unclassified	Caudovirales	Myoviridae	Myoviridae_unclassified	Synechococcus_phage_S_RIM2	8.09677e-05	0	0.000123443	0.00753	0	0.00753	0	0	0	0	0	0	0	0	0	0	0	0	0	0	0	0	0	0	0	0	0	0	0	0	0	0	0	0	0	0	0	0	0	0	0	0	0
Viruses	Viruses_unclassified	Viruses_unclassified	Caudovirales	Myoviridae	Myoviridae_unclassified	Synechococcus_phage_S_RSM4	0.000279032	0	0.00042541	0.01511	0	0.01511	0	0	0	0	0	0	0	0	0	0	0	0	0	0	0	0	0	0	0	0	0	0	0	0	0	0	0	0	0	0	0	0	0	0	0	0	0
Viruses	Viruses_unclassified	Viruses_unclassified	Caudovirales	Myoviridae	Myoviridae_unclassified	Synechococcus_phage_S_SM1	0.000313226	0	0.000477541	0.02913	0	0.02913	0	0	0	0	0	0	0	0	0	0	0	0	0	0	0	0	0	0	0	0	0	0	0	0	0	0	0	0	0	0	0	0	0	0	0	0	0
Viruses	Viruses_unclassified	Viruses_unclassified	Caudovirales	Myoviridae	Myoviridae_unclassified	Synechococcus_phage_S_SM2	6.25806e-05	0	9.54098e-05	0.00582	0	0.00582	0	0	0	0	0	0	0	0	0	0	0	0	0	0	0	0	0	0	0	0	0	0	0	0	0	0	0	0	0	0	0	0	0	0	0	0	0
Viruses	Viruses_unclassified	Viruses_unclassified	Caudovirales	Myoviridae	Myoviridae_unclassified	Synechococcus_phage_S_SSM5	0.00011871	0	0.000180984	0.01104	0	0.01104	0	0	0	0	0	0	0	0	0	0	0	0	0	0	0	0	0	0	0	0	0	0	0	0	0	0	0	0	0	0	0	0	0	0	0	0	0
Viruses	Viruses_unclassified	Viruses_unclassified	Caudovirales	Myoviridae	Myoviridae_unclassified	Synechococcus_phage_S_SSM7	0.00041914	0	0.000639016	0.02234	0	0.02234	0	0	0	0	0	0	0	0	0	0	0	0	0	0	0	0	0	0	0	0	0	0	0	0	0	0	0	0	0	0	0	0	0	0	0	0	0
Viruses	Viruses_unclassified	Viruses_unclassified	Caudovirales	Myoviridae	Myoviridae_unclassified	Synechococcus_phage_S_ShM2	0.0954081	0.00192656	0.144448	6.83241	0.06165	6.83241	3	0	3	0	0	0	0	0	0	0	0	0	0	0	0	0	0	0	0	0	0	0.06165	0	0	0	0	0	0	0	0	0	0	0	0	0	0	0
Viruses	Viruses_unclassified	Viruses_unclassified	Caudovirales	Myoviridae	Myoviridae_unclassified	Synechococcus_phage_Syn19	4.90323e-05	0	7.47541e-05	0.00456	0	0.00456	0	0	0	0	0	0	0	0	0	0	0	0	0	0	0	0	0	0	0	0	0	0	0	0	0	0	0	0	0	0	0	0	0	0	0	0	0
Viruses	Viruses_unclassified	Viruses_unclassified	Caudovirales	Myoviridae	Myoviridae_unclassified	Synechococcus_phage_metaG_MbCM1	0.000137849	0	0.000210164	0.01282	0	0.01282	0	0	0	0	0	0	0	0	0	0	0	0	0	0	0	0	0	0	0	0	0	0	0	0	0	0	0	0	0	0	0	0	0	0	0	0	0
Viruses	Viruses_unclassified	Viruses_unclassified	Caudovirales	Myoviridae	Myoviridae_unclassified	Thermus_phage_TMA	0.00445452	0.00334937	0.00503426	0.21146	0.10718	0.21146	2	1	1	0	0	0	0	0	0	0	0	0	0	0	0	0	0	0	0	0.10718	0	0	0	0	0	0	0	0	0	0	0	0	0	0	0	0	0
Viruses	Viruses_unclassified	Viruses_unclassified	Caudovirales	Myoviridae	Myoviridae_unclassified	Xanthomonas_phage_vB_XveM_DIBBI	0.000146882	0	0.000223934	0.01366	0	0.01366	0	0	0	0	0	0	0	0	0	0	0	0	0	0	0	0	0	0	0	0	0	0	0	0	0	0	0	0	0	0	0	0	0	0	0	0	0
Viruses	Viruses_unclassified	Viruses_unclassified	Caudovirales	Myoviridae	Myoviridae_unclassified	Yersinia_phage_phiR1_37	0.0282997	0.0801784	0.00108459	2.49506	2.49506	0.03212	1	1	0	0	0	0	0	0	0	0	0	0	0	0	0	0	0	0	0	0	0.0564	2.49506	0	0	0	0	0.01425	0	0	0	0	0	0	0	0	0	0
Viruses	Viruses_unclassified	Viruses_unclassified	Caudovirales	Myoviridae	Nit1virus	Bacillus_virus_NIT1	8.56989e-05	0	0.000130656	0.00797	0	0.00797	0	0	0	0	0	0	0	0	0	0	0	0	0	0	0	0	0	0	0	0	0	0	0	0	0	0	0	0	0	0	0	0	0	0	0	0	0
Viruses	Viruses_unclassified	Viruses_unclassified	Caudovirales	Myoviridae	P1virus	Escherichia_virus_P1	0.000304946	0	0.000464918	0.02836	0	0.02836	0	0	0	0	0	0	0	0	0	0	0	0	0	0	0	0	0	0	0	0	0	0	0	0	0	0	0	0	0	0	0	0	0	0	0	0	0
Viruses	Viruses_unclassified	Viruses_unclassified	Caudovirales	Myoviridae	P2virus	Burkholderia_phage_KL3	0.00287871	0.00730875	0.000554754	0.23388	0.23388	0.02315	1	1	0	0	0	0	0	0	0	0	0	0	0	0	0	0	0	0	0	0	0	0	0	0.23388	0	0	0	0	0	0	0	0	0	0	0	0	0
Viruses	Viruses_unclassified	Viruses_unclassified	Caudovirales	Myoviridae	P2virus	Burkholderia_phage_KS14	0.000699032	0	0.00106574	0.06501	0	0.06501	0	0	0	0	0	0	0	0	0	0	0	0	0	0	0	0	0	0	0	0	0	0	0	0	0	0	0	0	0	0	0	0	0	0	0	0	0
Viruses	Viruses_unclassified	Viruses_unclassified	Caudovirales	Myoviridae	P2virus	Burkholderia_phage_KS5	0.000702366	0	0.00107082	0.06532	0	0.06532	0	0	0	0	0	0	0	0	0	0	0	0	0	0	0	0	0	0	0	0	0	0	0	0	0	0	0	0	0	0	0	0	0	0	0	0	0
Viruses	Viruses_unclassified	Viruses_unclassified	Caudovirales	Myoviridae	P2virus	Burkholderia_phage_ST79	0.000405376	0	0.000618033	0.0147	0	0.0147	0	0	0	0	0	0	0	0	0	0	0	0	0	0	0	0	0	0	0	0	0	0	0	0	0	0	0	0	0	0	0	0	0	0	0	0	0
Viruses	Viruses_unclassified	Viruses_unclassified	Caudovirales	Myoviridae	P2virus	Enterobacteria_phage_fiAA91_ss	0.00020914	0.000607812	0	0.01945	0.01945	0	0	0	0	0	0	0	0	0	0	0	0	0	0	0	0	0	0	0	0	0	0	0.01945	0	0	0	0	0	0	0	0	0	0	0	0	0	0	0
Viruses	Viruses_unclassified	Viruses_unclassified	Caudovirales	Myoviridae	P2virus	Erwinia_phage_ENT90	0.000217527	0.000632188	0	0.02023	0.02023	0	0	0	0	0	0	0	0	0	0	0	0	0	0	0	0	0	0	0	0	0	0	0	0	0.02023	0	0	0	0	0	0	0	0	0	0	0	0	0
Viruses	Viruses_unclassified	Viruses_unclassified	Caudovirales	Myoviridae	P2virus	Pseudomonas_virus_phiCTX	0.000184946	0	0.000281967	0.01049	0	0.01049	0	0	0	0	0	0	0	0	0	0	0	0	0	0	0	0	0	0	0	0	0	0	0	0	0	0	0	0	0	0	0	0	0	0	0	0	0
Viruses	Viruses_unclassified	Viruses_unclassified	Caudovirales	Myoviridae	P2virus	Ralstonia_virus_RSA1	0.00628333	0.0167269	0.000804754	0.46736	0.46736	0.03456	1	1	0	0	0	0	0	0	0	0	0	0	0	0	0	0	0	0	0	0.46736	0	0.0679	0	0	0	0	0	0	0	0	0	0	0	0	0	0	0
Viruses	Viruses_unclassified	Viruses_unclassified	Caudovirales	Myoviridae	P2virus	Salmonella_virus_PsP3	9.11828e-05	0	0.000139016	0.00848	0	0.00848	0	0	0	0	0	0	0	0	0	0	0	0	0	0	0	0	0	0	0	0	0	0	0	0	0	0	0	0	0	0	0	0	0	0	0	0	0
Viruses	Viruses_unclassified	Viruses_unclassified	Caudovirales	Myoviridae	Pbunavirus	Burkholderia_virus_BcepF1	0.000566237	0	0.000863279	0.03278	0	0.03278	0	0	0	0	0	0	0	0	0	0	0	0	0	0	0	0	0	0	0	0	0	0	0	0	0	0	0	0	0	0	0	0	0	0	0	0	0
Viruses	Viruses_unclassified	Viruses_unclassified	Caudovirales	Myoviridae	Phikzvirus	Pseudomonas_virus_phiKZ	0.000590753	0.000575	0.000599016	0.01843	0.0184	0.01843	0	0	0	0	0	0	0	0	0	0	0	0	0	0	0	0	0	0	0	0	0	0	0	0.0184	0	0	0	0	0	0	0	0	0	0	0	0	0
Viruses	Viruses_unclassified	Viruses_unclassified	Caudovirales	Myoviridae	Rb69virus	Escherichia_virus_RB69	0.000257634	0	0.000392787	0.02396	0	0.02396	0	0	0	0	0	0	0	0	0	0	0	0	0	0	0	0	0	0	0	0	0	0	0	0	0	0	0	0	0	0	0	0	0	0	0	0	0
Viruses	Viruses_unclassified	Viruses_unclassified	Caudovirales	Myoviridae	Rslunavirus	Ralstonia_virus_RSL1	0.000943118	0	0.00143787	0.06205	0	0.06205	0	0	0	0	0	0	0	0	0	0	0	0	0	0	0	0	0	0	0	0	0	0	0	0	0	0	0	0	0	0	0	0	0	0	0	0	0
Viruses	Viruses_unclassified	Viruses_unclassified	Caudovirales	Myoviridae	S16virus	Salmonella_virus_S16	0.000475591	0	0.000725082	0.04423	0	0.04423	0	0	0	0	0	0	0	0	0	0	0	0	0	0	0	0	0	0	0	0	0	0	0	0	0	0	0	0	0	0	0	0	0	0	0	0	0
Viruses	Viruses_unclassified	Viruses_unclassified	Caudovirales	Myoviridae	Secunda5virus	Aeromonas_virus_Aes12	0.142422	0.413915	0	13.2453	13.2453	0	1	1	0	0	0	0	0	0	0	0	0	0	0	0	0	0	0	0	0	0	0	0	0	0	13.2453	0	0	0	0	0	0	0	0	0	0	0	0
Viruses	Viruses_unclassified	Viruses_unclassified	Caudovirales	Myoviridae	Silviavirus	Staphylococcus_virus_SA11	0.000690108	0	0.00105213	0.03322	0	0.03322	0	0	0	0	0	0	0	0	0	0	0	0	0	0	0	0	0	0	0	0	0	0	0	0	0	0	0	0	0	0	0	0	0	0	0	0	0
Viruses	Viruses_unclassified	Viruses_unclassified	Caudovirales	Myoviridae	Sp18virus	Shigella_virus_SP18	0.000143441	0.000416875	0	0.01334	0.01334	0	0	0	0	0	0	0	0	0	0	0	0	0	0	0	0	0	0	0	0	0	0	0.01334	0	0	0	0	0	0	0	0	0	0	0	0	0	0	0
Viruses	Viruses_unclassified	Viruses_unclassified	Caudovirales	Myoviridae	Spn3virus	Cronobacter_phage_CR5	0.000482688	0	0.000735902	0.02853	0	0.02853	0	0	0	0	0	0	0	0	0	0	0	0	0	0	0	0	0	0	0	0	0	0	0	0	0	0	0	0	0	0	0	0	0	0	0	0	0
Viruses	Viruses_unclassified	Viruses_unclassified	Caudovirales	Myoviridae	T4virus	Shigella_virus_Shfl2	0.0033243	0.00966125	0	0.30916	0.30916	0	1	1	0	0	0	0	0	0	0	0	0	0	0	0	0	0	0	0	0	0	0	0	0	0	0.30916	0	0	0	0	0	0	0	0	0	0	0	0
Viruses	Viruses_unclassified	Viruses_unclassified	Caudovirales	Myoviridae	Tg1virus	Yersinia_virus_R1RT	0.000205054	0	0.000312623	0.01907	0	0.01907	0	0	0	0	0	0	0	0	0	0	0	0	0	0	0	0	0	0	0	0	0	0	0	0	0	0	0	0	0	0	0	0	0	0	0	0	0
Viruses	Viruses_unclassified	Viruses_unclassified	Caudovirales	Myoviridae	Tsarbombavirus	Bacillus_virus_BCP78	0.000752366	0	0.00114705	0.06997	0	0.06997	0	0	0	0	0	0	0	0	0	0	0	0	0	0	0	0	0	0	0	0	0	0	0	0	0	0	0	0	0	0	0	0	0	0	0	0	0
Viruses	Viruses_unclassified	Viruses_unclassified	Caudovirales	Myoviridae	V5virus	Escherichia_virus_V5	0.000476989	0	0.000727213	0.04436	0	0.04436	0	0	0	0	0	0	0	0	0	0	0	0	0	0	0	0	0	0	0	0	0	0	0	0	0	0	0	0	0	0	0	0	0	0	0	0	0
Viruses	Viruses_unclassified	Viruses_unclassified	Caudovirales	Podoviridae	Bcep22virus	Burkholderia_virus_Bcep22	0.0120472	0.0317956	0.00168738	1.01746	1.01746	0.05963	1	1	0	0	0	0	0	0	0	0	0	0	0	0	0	0	0	0	0	0	0	0	0	1.01746	0	0	0	0	0	0	0	0	0	0	0	0	0
Viruses	Viruses_unclassified	Viruses_unclassified	Caudovirales	Podoviridae	Bcep22virus	Burkholderia_virus_Bcepil02	0.00133935	0	0.00204197	0.0632	0	0.0632	0	0	0	0	0	0	0	0	0	0	0	0	0	0	0	0	0	0	0	0	0	0	0	0	0	0	0	0	0	0	0	0	0	0	0	0	0
Viruses	Viruses_unclassified	Viruses_unclassified	Caudovirales	Podoviridae	Bcep22virus	Burkholderia_virus_Bcepmigl	0.00142935	0	0.00217918	0.13293	0	0.13293	1	0	1	0	0	0	0	0	0	0	0	0	0	0	0	0	0	0	0	0	0	0	0	0	0	0	0	0	0	0	0	0	0	0	0	0	0
Viruses	Viruses_unclassified	Viruses_unclassified	Caudovirales	Podoviridae	Bpp1virus	Burkholderia_virus_BcepC6B	0.00757796	0.0203328	0.000886885	0.46356	0.46356	0.02387	2	2	0	0	0	0	0	0	0	0	0	0	0	0	0	0	0	0	0	0.14865	0	0.02804	0	0.0104	0.46356	0	0	0	0	0	0	0	0	0	0	0	0
Viruses	Viruses_unclassified	Viruses_unclassified	Caudovirales	Podoviridae	Epsilon15virus	Escherichia_phage_TL_2011b	0.000101613	0	0.000154918	0.00945	0	0.00945	0	0	0	0	0	0	0	0	0	0	0	0	0	0	0	0	0	0	0	0	0	0	0	0	0	0	0	0	0	0	0	0	0	0	0	0	0
Viruses	Viruses_unclassified	Viruses_unclassified	Caudovirales	Podoviridae	Fri1virus	Acinetobacter_virus_AB3	0.000246022	0.000494375	0.000115738	0.01582	0.01582	0.00706	0	0	0	0	0	0	0	0	0	0	0	0	0	0	0	0	0	0	0	0	0	0.01582	0	0	0	0	0	0	0	0	0	0	0	0	0	0	0
Viruses	Viruses_unclassified	Viruses_unclassified	Caudovirales	Podoviridae	Fri1virus	Acinetobacter_virus_Abp1	0.000135269	0.000393125	0	0.01258	0.01258	0	0	0	0	0	0	0	0	0	0	0	0	0	0	0	0	0	0	0	0	0	0	0	0	0	0	0	0.01258	0	0	0	0	0	0	0	0	0	0
Viruses	Viruses_unclassified	Viruses_unclassified	Caudovirales	Podoviridae	Kp34virus	Klebsiella_virus_KP34	0.00149183	0.00349062	0.000443279	0.1117	0.1117	0.01763	1	1	0	0	0	0	0	0	0	0	0	0	0	0	0	0	0	0	0	0	0	0	0	0	0.1117	0	0	0	0	0	0	0	0	0	0	0	0
Viruses	Viruses_unclassified	Viruses_unclassified	Caudovirales	Podoviridae	Lit1virus	Pseudomonas_virus_LIT1	0.00463667	0.00188344	0.00608098	0.31669	0.03829	0.31669	1	0	1	0	0	0	0	0	0	0	0	0	0	0	0	0	0	0	0	0	0	0	0	0.02198	0.03829	0	0	0	0	0	0	0	0	0	0	0	0
Viruses	Viruses_unclassified	Viruses_unclassified	Caudovirales	Podoviridae	Luz24virus	Pseudomonas_phage_UFV_P2	9.55914e-05	0	0.000145738	0.00889	0	0.00889	0	0	0	0	0	0	0	0	0	0	0	0	0	0	0	0	0	0	0	0	0	0	0	0	0	0	0	0	0	0	0	0	0	0	0	0	0
Viruses	Viruses_unclassified	Viruses_unclassified	Caudovirales	Podoviridae	Luz24virus	Pseudomonas_phage_tf	0.000937204	0.000412188	0.00121262	0.06717	0.01319	0.06717	0	0	0	0	0	0	0	0	0	0	0	0	0	0	0	0	0	0	0	0	0	0.01319	0	0	0	0	0	0	0	0	0	0	0	0	0	0	0
Viruses	Viruses_unclassified	Viruses_unclassified	Caudovirales	Podoviridae	Luz24virus	Pseudomonas_virus_LUZ24	0.00035914	0.00104375	0	0.0334	0.0334	0	0	0	0	0	0	0	0	0	0	0	0	0	0	0	0	0	0	0	0	0	0	0.0334	0	0	0	0	0	0	0	0	0	0	0	0	0	0	0
Viruses	Viruses_unclassified	Viruses_unclassified	Caudovirales	Podoviridae	Luz7virus	Pseudomonas_virus_LUZ7	0.000985591	0.0018525	0.00053082	0.05928	0.05928	0.02744	0	0	0	0	0	0	0	0	0	0	0	0	0	0	0	0	0	0	0	0	0	0.05928	0	0	0	0	0	0	0	0	0	0	0	0	0	0	0
Viruses	Viruses_unclassified	Viruses_unclassified	Caudovirales	Podoviridae	N4virus	Escherichia_virus_N4	0.00127151	0.00280406	0.000467541	0.06569	0.06569	0.01585	0	0	0	0	0	0	0	0	0	0	0	0	0	0	0	0	0	0	0	0	0	0.02404	0	0	0	0	0	0	0	0	0	0	0	0	0.06569	0	0
Viruses	Viruses_unclassified	Viruses_unclassified	Caudovirales	Podoviridae	Nona33virus	Stx2_converting_phage_86	0.000151505	0	0.000230984	0.01409	0	0.01409	0	0	0	0	0	0	0	0	0	0	0	0	0	0	0	0	0	0	0	0	0	0	0	0	0	0	0	0	0	0	0	0	0	0	0	0	0
Viruses	Viruses_unclassified	Viruses_unclassified	Caudovirales	Podoviridae	P22virus	Salmonella_virus_HK620	0.000203871	0.0005925	0	0.01896	0.01896	0	0	0	0	0	0	0	0	0	0	0	0	0	0	0	0	0	0	0	0	0	0	0.01896	0	0	0	0	0	0	0	0	0	0	0	0	0	0	0
Viruses	Viruses_unclassified	Viruses_unclassified	Caudovirales	Podoviridae	P22virus	Shigella_virus_Sf6	6.31183e-05	0	9.62295e-05	0.00587	0	0.00587	0	0	0	0	0	0	0	0	0	0	0	0	0	0	0	0	0	0	0	0	0	0	0	0	0	0	0	0	0	0	0	0	0	0	0	0	0
Viruses	Viruses_unclassified	Viruses_unclassified	Caudovirales	Podoviridae	P68virus	Staphylococcus_virus_44AHJD	0.000771613	0	0.00117639	0.05291	0	0.05291	0	0	0	0	0	0	0	0	0	0	0	0	0	0	0	0	0	0	0	0	0	0	0	0	0	0	0	0	0	0	0	0	0	0	0	0	0
Viruses	Viruses_unclassified	Viruses_unclassified	Caudovirales	Podoviridae	P68virus	Streptococcus_virus_C1	4.24731e-05	0	6.47541e-05	0.00395	0	0.00395	0	0	0	0	0	0	0	0	0	0	0	0	0	0	0	0	0	0	0	0	0	0	0	0	0	0	0	0	0	0	0	0	0	0	0	0	0
Viruses	Viruses_unclassified	Viruses_unclassified	Caudovirales	Podoviridae	Phi29virus	Bacillus_virus_phi29	0.000744624	0	0.00113525	0.06925	0	0.06925	0	0	0	0	0	0	0	0	0	0	0	0	0	0	0	0	0	0	0	0	0	0	0	0	0	0	0	0	0	0	0	0	0	0	0	0	0
Viruses	Viruses_unclassified	Viruses_unclassified	Caudovirales	Podoviridae	Phieco32virus	Escherichia_virus_phiEco32	0.000175914	0	0.000268197	0.01636	0	0.01636	0	0	0	0	0	0	0	0	0	0	0	0	0	0	0	0	0	0	0	0	0	0	0	0	0	0	0	0	0	0	0	0	0	0	0	0	0
Viruses	Viruses_unclassified	Viruses_unclassified	Caudovirales	Podoviridae	Phikmvvirus	Pseudomonas_virus_LKA1	0.000364301	0.000839062	0.000115246	0.02685	0.02685	0.00703	0	0	0	0	0	0	0	0	0	0	0	0	0	0	0	0	0	0	0	0	0	0.02685	0	0	0	0	0	0	0	0	0	0	0	0	0	0	0
Viruses	Viruses_unclassified	Viruses_unclassified	Caudovirales	Podoviridae	Phikmvvirus	Vibrio_phage_VP93	0.00235806	0.00685312	0	0.2193	0.2193	0	1	1	0	0	0	0	0	0	0	0	0	0	0	0	0	0	0	0	0	0.2193	0	0	0	0	0	0	0	0	0	0	0	0	0	0	0	0	0
Viruses	Viruses_unclassified	Viruses_unclassified	Caudovirales	Podoviridae	Podoviridae_unclassified	Aeromonas_phage_phiAS7	0.000124946	0	0.000190492	0.01162	0	0.01162	0	0	0	0	0	0	0	0	0	0	0	0	0	0	0	0	0	0	0	0	0	0	0	0	0	0	0	0	0	0	0	0	0	0	0	0	0
Viruses	Viruses_unclassified	Viruses_unclassified	Caudovirales	Podoviridae	Podoviridae_unclassified	Alteromonas_phage_vB_AmaP_AD45_P	0.000535699	0	0.000816721	0.04709	0	0.04709	0	0	0	0	0	0	0	0	0	0	0	0	0	0	0	0	0	0	0	0	0	0	0	0	0	0	0	0	0	0	0	0	0	0	0	0	0
Viruses	Viruses_unclassified	Viruses_unclassified	Caudovirales	Podoviridae	Podoviridae_unclassified	Cellulophaga_phage_phi13_2	0.000133011	0	0.000202787	0.01237	0	0.01237	0	0	0	0	0	0	0	0	0	0	0	0	0	0	0	0	0	0	0	0	0	0	0	0	0	0	0	0	0	0	0	0	0	0	0	0	0
Viruses	Viruses_unclassified	Viruses_unclassified	Caudovirales	Podoviridae	Podoviridae_unclassified	Cellulophaga_phage_phi18_3	0.000222151	0	0.000338689	0.02066	0	0.02066	0	0	0	0	0	0	0	0	0	0	0	0	0	0	0	0	0	0	0	0	0	0	0	0	0	0	0	0	0	0	0	0	0	0	0	0	0
Viruses	Viruses_unclassified	Viruses_unclassified	Caudovirales	Podoviridae	Podoviridae_unclassified	Cellulophaga_phage_phi38_1	0.00296258	0.0072375	0.00072	0.14162	0.14162	0.02039	1	1	0	0	0	0	0	0	0	0	0	0	0	0	0	0	0	0	0	0.08998	0	0.14162	0	0	0	0	0	0	0	0	0	0	0	0	0	0	0
Viruses	Viruses_unclassified	Viruses_unclassified	Caudovirales	Podoviridae	Podoviridae_unclassified	Cellulophaga_phage_phi46_3	0.000223548	0	0.00034082	0.02079	0	0.02079	0	0	0	0	0	0	0	0	0	0	0	0	0	0	0	0	0	0	0	0	0	0	0	0	0	0	0	0	0	0	0	0	0	0	0	0	0
Viruses	Viruses_unclassified	Viruses_unclassified	Caudovirales	Podoviridae	Podoviridae_unclassified	Clostridium_phage_phi24R	0.000447742	0	0.000682623	0.02133	0	0.02133	0	0	0	0	0	0	0	0	0	0	0	0	0	0	0	0	0	0	0	0	0	0	0	0	0	0	0	0	0	0	0	0	0	0	0	0	0
Viruses	Viruses_unclassified	Viruses_unclassified	Caudovirales	Podoviridae	Podoviridae_unclassified	Cronobacter_phage_vB_CsaP_GAP52	0.00238828	0.00514625	0.000941475	0.12433	0.12433	0.03522	1	1	0	0	0	0	0	0	0	0	0	0	0	0	0	0	0	0	0	0	0	0.04035	0	0	0.12433	0	0	0	0	0	0	0	0	0	0	0	0
Viruses	Viruses_unclassified	Viruses_unclassified	Caudovirales	Podoviridae	Podoviridae_unclassified	Cronobacter_phage_vB_CskP_GAP227	0.000260538	0	0.000397213	0.02423	0	0.02423	0	0	0	0	0	0	0	0	0	0	0	0	0	0	0	0	0	0	0	0	0	0	0	0	0	0	0	0	0	0	0	0	0	0	0	0	0
Viruses	Viruses_unclassified	Viruses_unclassified	Caudovirales	Podoviridae	Podoviridae_unclassified	Cyanophage_9515_10a	0.00183817	0.00534219	0	0.17095	0.17095	0	1	1	0	0	0	0	0	0	0	0	0	0	0	0	0	0	0	0	0	0	0	0	0	0.17095	0	0	0	0	0	0	0	0	0	0	0	0	0
Viruses	Viruses_unclassified	Viruses_unclassified	Caudovirales	Podoviridae	Podoviridae_unclassified	Cyanophage_NATL1A_7	0.00952366	0	0.0145197	0.61054	0	0.61054	2	0	2	0	0	0	0	0	0	0	0	0	0	0	0	0	0	0	0	0	0	0	0	0	0	0	0	0	0	0	0	0	0	0	0	0	0
Viruses	Viruses_unclassified	Viruses_unclassified	Caudovirales	Podoviridae	Podoviridae_unclassified	Cyanophage_NATL2A_133	0.00047172	0	0.00071918	0.02024	0	0.02024	0	0	0	0	0	0	0	0	0	0	0	0	0	0	0	0	0	0	0	0	0	0	0	0	0	0	0	0	0	0	0	0	0	0	0	0	0
Viruses	Viruses_unclassified	Viruses_unclassified	Caudovirales	Podoviridae	Podoviridae_unclassified	Cyanophage_SS120_1	0.00251204	0	0.00382984	0.22078	0	0.22078	1	0	1	0	0	0	0	0	0	0	0	0	0	0	0	0	0	0	0	0	0	0	0	0	0	0	0	0	0	0	0	0	0	0	0	0	0
Viruses	Viruses_unclassified	Viruses_unclassified	Caudovirales	Podoviridae	Podoviridae_unclassified	Enterobacter_phage_EcP1	0.00115258	0.00113125	0.00116377	0.05539	0.0362	0.05539	0	0	0	0	0	0	0	0	0	0	0	0	0	0	0	0	0	0	0	0	0	0.0362	0	0	0	0	0	0	0	0	0	0	0	0	0	0	0
Viruses	Viruses_unclassified	Viruses_unclassified	Caudovirales	Podoviridae	Podoviridae_unclassified	Enterococcus_phage_EF62phi	0.000550215	0	0.000838852	0.02871	0	0.02871	0	0	0	0	0	0	0	0	0	0	0	0	0	0	0	0	0	0	0	0	0	0	0	0	0	0	0	0	0	0	0	0	0	0	0	0	0
Viruses	Viruses_unclassified	Viruses_unclassified	Caudovirales	Podoviridae	Podoviridae_unclassified	Erwinia_phage_PEp14	0.0864235	0.246302	0.00255295	7.88166	7.88166	0.08313	1	1	0	0	0	0	0	0	0	0	0	0	0	0	0	0	0	0	0	0	7.88166	0	0	0	0	0	0	0	0	0	0	0	0	0	0	0	0
Viruses	Viruses_unclassified	Viruses_unclassified	Caudovirales	Podoviridae	Podoviridae_unclassified	Erwinia_phage_vB_EamP_S6	0.000783118	0	0.00119393	0.04377	0	0.04377	0	0	0	0	0	0	0	0	0	0	0	0	0	0	0	0	0	0	0	0	0	0	0	0	0	0	0	0	0	0	0	0	0	0	0	0	0
Viruses	Viruses_unclassified	Viruses_unclassified	Caudovirales	Podoviridae	Podoviridae_unclassified	Escherichia_phage_KBNP135	0.00079	0	0.00120443	0.03812	0	0.03812	0	0	0	0	0	0	0	0	0	0	0	0	0	0	0	0	0	0	0	0	0	0	0	0	0	0	0	0	0	0	0	0	0	0	0	0	0
Viruses	Viruses_unclassified	Viruses_unclassified	Caudovirales	Podoviridae	Podoviridae_unclassified	Escherichia_phage_phiKT	0.000195376	0.000567812	0	0.01817	0.01817	0	0	0	0	0	0	0	0	0	0	0	0	0	0	0	0	0	0	0	0	0	0	0.01817	0	0	0	0	0	0	0	0	0	0	0	0	0	0	0
Viruses	Viruses_unclassified	Viruses_unclassified	Caudovirales	Podoviridae	Podoviridae_unclassified	Flavobacterium_phage_6H	0.000157204	0	0.000239672	0.01462	0	0.01462	0	0	0	0	0	0	0	0	0	0	0	0	0	0	0	0	0	0	0	0	0	0	0	0	0	0	0	0	0	0	0	0	0	0	0	0	0
Viruses	Viruses_unclassified	Viruses_unclassified	Caudovirales	Podoviridae	Podoviridae_unclassified	Lactococcus_phage_asccphi28	0.00145785	0.00369656	0.000283443	0.11829	0.11829	0.01729	1	1	0	0	0	0	0	0	0	0	0	0	0	0	0	0	0	0	0	0.11829	0	0	0	0	0	0	0	0	0	0	0	0	0	0	0	0	0
Viruses	Viruses_unclassified	Viruses_unclassified	Caudovirales	Podoviridae	Podoviridae_unclassified	Lactococcus_virus_KSY1	0.0129096	0.0338653	0.00191639	1.08369	1.08369	0.04377	1	1	0	0	0	0	0	0	0	0	0	0	0	0	0	0	0	0	0	0	0	1.08369	0	0	0	0	0	0	0	0	0	0	0	0	0	0	0
Viruses	Viruses_unclassified	Viruses_unclassified	Caudovirales	Podoviridae	Podoviridae_unclassified	Liberibacter_phage_SC1	0.000194301	0	0.00029623	0.01345	0	0.01345	0	0	0	0	0	0	0	0	0	0	0	0	0	0	0	0	0	0	0	0	0	0	0	0	0	0	0	0	0	0	0	0	0	0	0	0	0
Viruses	Viruses_unclassified	Viruses_unclassified	Caudovirales	Podoviridae	Podoviridae_unclassified	Mycoplasma_virus_P1	0.000279032	0	0.00042541	0.01745	0	0.01745	0	0	0	0	0	0	0	0	0	0	0	0	0	0	0	0	0	0	0	0	0	0	0	0	0	0	0	0	0	0	0	0	0	0	0	0	0
Viruses	Viruses_unclassified	Viruses_unclassified	Caudovirales	Podoviridae	Podoviridae_unclassified	Myxococcus_phage_Mx8	0.00754086	0.00119156	0.0108716	0.31084	0.03813	0.31084	2	0	2	0	0	0	0	0	0	0	0	0	0	0	0	0	0	0	0	0	0	0.03813	0	0	0	0	0	0	0	0	0	0	0	0	0	0	0
Viruses	Viruses_unclassified	Viruses_unclassified	Caudovirales	Podoviridae	Podoviridae_unclassified	Pantoea_virus_Limelight	0.00198581	0.00476531	0.000527705	0.09731	0.09731	0.01288	0	0	0	0	0	0	0	0	0	0	0	0	0	0	0	0	0	0	0	0.05518	0	0.09731	0	0	0	0	0	0	0	0	0	0	0	0	0	0	0
Viruses	Viruses_unclassified	Viruses_unclassified	Caudovirales	Podoviridae	Podoviridae_unclassified	Pelagibacter_phage_HTVC010P	0.000303226	0	0.000462295	0.0282	0	0.0282	0	0	0	0	0	0	0	0	0	0	0	0	0	0	0	0	0	0	0	0	0	0	0	0	0	0	0	0	0	0	0	0	0	0	0	0	0
Viruses	Viruses_unclassified	Viruses_unclassified	Caudovirales	Podoviridae	Podoviridae_unclassified	Pelagibacter_phage_HTVC011P	0.000475484	0	0.000724918	0.02506	0	0.02506	0	0	0	0	0	0	0	0	0	0	0	0	0	0	0	0	0	0	0	0	0	0	0	0	0	0	0	0	0	0	0	0	0	0	0	0	0
Viruses	Viruses_unclassified	Viruses_unclassified	Caudovirales	Podoviridae	Podoviridae_unclassified	Pelagibacter_phage_HTVC019P	0.000285806	0	0.000435738	0.01359	0	0.01359	0	0	0	0	0	0	0	0	0	0	0	0	0	0	0	0	0	0	0	0	0	0	0	0	0	0	0	0	0	0	0	0	0	0	0	0	0
Viruses	Viruses_unclassified	Viruses_unclassified	Caudovirales	Podoviridae	Podoviridae_unclassified	Planktothrix_phage_PaV_LD	0.000297527	0	0.000453607	0.02767	0	0.02767	0	0	0	0	0	0	0	0	0	0	0	0	0	0	0	0	0	0	0	0	0	0	0	0	0	0	0	0	0	0	0	0	0	0	0	0	0
Viruses	Viruses_unclassified	Viruses_unclassified	Caudovirales	Podoviridae	Podoviridae_unclassified	Prochlorococcus_phage_P_GSP1	0.000562688	0	0.000857869	0.02323	0	0.02323	0	0	0	0	0	0	0	0	0	0	0	0	0	0	0	0	0	0	0	0	0	0	0	0	0	0	0	0	0	0	0	0	0	0	0	0	0
Viruses	Viruses_unclassified	Viruses_unclassified	Caudovirales	Podoviridae	Podoviridae_unclassified	Pseudoalteromonas_phage_pYD6_A	0.000921075	0	0.00140426	0.03627	0	0.03627	0	0	0	0	0	0	0	0	0	0	0	0	0	0	0	0	0	0	0	0	0	0	0	0	0	0	0	0	0	0	0	0	0	0	0	0	0
Viruses	Viruses_unclassified	Viruses_unclassified	Caudovirales	Podoviridae	Podoviridae_unclassified	Pseudomonas_phage_AF	0.000534946	0.00040125	0.000605082	0.03691	0.01284	0.03691	0	0	0	0	0	0	0	0	0	0	0	0	0	0	0	0	0	0	0	0	0	0	0	0.01284	0	0	0	0	0	0	0	0	0	0	0	0	0
Viruses	Viruses_unclassified	Viruses_unclassified	Caudovirales	Podoviridae	Podoviridae_unclassified	Pseudomonas_phage_Bf7	0.000495054	0	0.000754754	0.0412	0	0.0412	0	0	0	0	0	0	0	0	0	0	0	0	0	0	0	0	0	0	0	0	0	0	0	0	0	0	0	0	0	0	0	0	0	0	0	0	0
Viruses	Viruses_unclassified	Viruses_unclassified	Caudovirales	Podoviridae	Podoviridae_unclassified	Puniceispirillum_phage_HMO_2011	0.000440538	0	0.000671639	0.02951	0	0.02951	0	0	0	0	0	0	0	0	0	0	0	0	0	0	0	0	0	0	0	0	0	0	0	0	0	0	0	0	0	0	0	0	0	0	0	0	0
Viruses	Viruses_unclassified	Viruses_unclassified	Caudovirales	Podoviridae	Podoviridae_unclassified	Ralstonia_phage_RSB1	0.000446774	0.000676875	0.000326066	0.02166	0.02166	0.0127	0	0	0	0	0	0	0	0	0	0	0	0	0	0	0	0	0	0	0	0	0	0.02166	0	0	0	0	0	0	0	0	0	0	0	0	0	0	0
Viruses	Viruses_unclassified	Viruses_unclassified	Caudovirales	Podoviridae	Podoviridae_unclassified	Roseobacter_virus_SIO1	0.000142796	0	0.000217705	0.00895	0	0.00895	0	0	0	0	0	0	0	0	0	0	0	0	0	0	0	0	0	0	0	0	0	0	0	0	0	0	0	0	0	0	0	0	0	0	0	0	0
Viruses	Viruses_unclassified	Viruses_unclassified	Caudovirales	Podoviridae	Podoviridae_unclassified	Salmonella_phage_7_11	0.00134839	0	0.00205574	0.08582	0	0.08582	0	0	0	0	0	0	0	0	0	0	0	0	0	0	0	0	0	0	0	0	0	0	0	0	0	0	0	0	0	0	0	0	0	0	0	0	0
Viruses	Viruses_unclassified	Viruses_unclassified	Caudovirales	Podoviridae	Podoviridae_unclassified	Sinorhizobium_phage_PBC5	0.00189527	0.00369469	0.000951311	0.10484	0.10484	0.03172	1	1	0	0	0	0	0	0	0	0	0	0	0	0	0	0	0	0	0	0	0.10484	0	0	0	0.01339	0	0	0	0	0	0	0	0	0	0	0	0
Viruses	Viruses_unclassified	Viruses_unclassified	Caudovirales	Podoviridae	Podoviridae_unclassified	Sodalis_phage_phiSG1	0.000319785	0	0.000487541	0.02112	0	0.02112	0	0	0	0	0	0	0	0	0	0	0	0	0	0	0	0	0	0	0	0	0	0	0	0	0	0	0	0	0	0	0	0	0	0	0	0	0
Viruses	Viruses_unclassified	Viruses_unclassified	Caudovirales	Podoviridae	Podoviridae_unclassified	Sulfitobacter_phage_EE36phi1	0.000335269	0	0.000511148	0.01247	0	0.01247	0	0	0	0	0	0	0	0	0	0	0	0	0	0	0	0	0	0	0	0	0	0	0	0	0	0	0	0	0	0	0	0	0	0	0	0	0
Viruses	Viruses_unclassified	Viruses_unclassified	Caudovirales	Podoviridae	Podoviridae_unclassified	Synechococcus_virus_P60	0.00026828	0	0.000409016	0.02495	0	0.02495	0	0	0	0	0	0	0	0	0	0	0	0	0	0	0	0	0	0	0	0	0	0	0	0	0	0	0	0	0	0	0	0	0	0	0	0	0
Viruses	Viruses_unclassified	Viruses_unclassified	Caudovirales	Podoviridae	Podoviridae_unclassified	Synechococcus_virus_Syn5	0.00122591	0.00173531	0.000958689	0.05553	0.05553	0.03233	0	0	0	0	0	0	0	0	0	0	0	0	0	0	0	0	0	0	0	0	0.05553	0	0	0	0	0	0	0	0	0	0	0	0	0	0	0	0
Viruses	Viruses_unclassified	Viruses_unclassified	Caudovirales	Podoviridae	Podoviridae_unclassified	Thalassomonas_phage_BA3	9.73118e-05	0	0.000148361	0.00905	0	0.00905	0	0	0	0	0	0	0	0	0	0	0	0	0	0	0	0	0	0	0	0	0	0	0	0	0	0	0	0	0	0	0	0	0	0	0	0	0
Viruses	Viruses_unclassified	Viruses_unclassified	Caudovirales	Podoviridae	Podoviridae_unclassified	Vibrio_phage_ICP2	0.000386344	0	0.000589016	0.01812	0	0.01812	0	0	0	0	0	0	0	0	0	0	0	0	0	0	0	0	0	0	0	0	0	0	0	0	0	0	0	0	0	0	0	0	0	0	0	0	0
Viruses	Viruses_unclassified	Viruses_unclassified	Caudovirales	Podoviridae	Podoviridae_unclassified	Vibrio_phage_JA_1	0.00111376	0.00120594	0.00106541	0.03859	0.03859	0.03503	0	0	0	0	0	0	0	0	0	0	0	0	0	0	0	0	0	0	0	0	0	0.03859	0	0	0	0	0	0	0	0	0	0	0	0	0	0	0
Viruses	Viruses_unclassified	Viruses_unclassified	Caudovirales	Podoviridae	Podoviridae_unclassified	Vibrio_virus_VpV262	0.00074871	0	0.00114148	0.06623	0	0.06623	0	0	0	0	0	0	0	0	0	0	0	0	0	0	0	0	0	0	0	0	0	0	0	0	0	0	0	0	0	0	0	0	0	0	0	0	0
Viruses	Viruses_unclassified	Viruses_unclassified	Caudovirales	Podoviridae	Podoviridae_unclassified	Weissella_phage_phiYS61	0.000231075	0	0.000352295	0.02149	0	0.02149	0	0	0	0	0	0	0	0	0	0	0	0	0	0	0	0	0	0	0	0	0	0	0	0	0	0	0	0	0	0	0	0	0	0	0	0	0
Viruses	Viruses_unclassified	Viruses_unclassified	Caudovirales	Podoviridae	Podoviridae_unclassified	Xanthomonas_citri_phage_CP2	0.00271882	0	0.00414508	0.18573	0	0.18573	1	0	1	0	0	0	0	0	0	0	0	0	0	0	0	0	0	0	0	0	0	0	0	0	0	0	0	0	0	0	0	0	0	0	0	0	0
Viruses	Viruses_unclassified	Viruses_unclassified	Caudovirales	Podoviridae	Podoviridae_unclassified	Yersinia_phage_phi80_18	0.000152366	0	0.000232295	0.01417	0	0.01417	0	0	0	0	0	0	0	0	0	0	0	0	0	0	0	0	0	0	0	0	0	0	0	0	0	0	0	0	0	0	0	0	0	0	0	0	0
Viruses	Viruses_unclassified	Viruses_unclassified	Caudovirales	Podoviridae	Sp58virus	Salmonella_virus_FSL_SP_076	0.0014114	0.00376844	0.000174918	0.12059	0.12059	0.01067	1	1	0	0	0	0	0	0	0	0	0	0	0	0	0	0	0	0	0	0	0	0	0	0	0.12059	0	0	0	0	0	0	0	0	0	0	0	0
Viruses	Viruses_unclassified	Viruses_unclassified	Caudovirales	Podoviridae	Sp6virus	Pectobacterium_phage_PP1	0.000169892	0	0.000259016	0.0158	0	0.0158	0	0	0	0	0	0	0	0	0	0	0	0	0	0	0	0	0	0	0	0	0	0	0	0	0	0	0	0	0	0	0	0	0	0	0	0	0
Viruses	Viruses_unclassified	Viruses_unclassified	Caudovirales	Podoviridae	T7virus	Enterobacteria_phage_EcoDS1	0.000726237	0.00174	0.000194426	0.05568	0.05568	0.00783	0	0	0	0	0	0	0	0	0	0	0	0	0	0	0	0	0	0	0	0.05568	0	0	0	0	0	0	0	0	0	0	0	0	0	0	0	0	0
Viruses	Viruses_unclassified	Viruses_unclassified	Caudovirales	Podoviridae	T7virus	Enterobacteria_phage_K1F	0.000914946	0.00144719	0.000635738	0.04631	0.04631	0.02146	0	0	0	0	0	0	0	0	0	0	0	0	0	0	0	0	0	0	0	0.04631	0	0	0	0	0	0	0	0	0	0	0	0	0	0	0	0	0
Viruses	Viruses_unclassified	Viruses_unclassified	Caudovirales	Podoviridae	T7virus	Erwinia_phage_vB_EamP_L1	0.00258667	0.00722656	0.000152623	0.12842	0.12842	0.00931	1	1	0	0	0	0	0	0	0	0	0	0	0	0	0	0	0	0	0	0.12842	0.05903	0.01735	0	0	0	0	0	0.02645	0	0	0	0	0	0	0	0	0
Viruses	Viruses_unclassified	Viruses_unclassified	Caudovirales	Podoviridae	T7virus	Kluyvera_virus_Kvp1	0.000182473	0.000530312	0	0.01697	0.01697	0	0	0	0	0	0	0	0	0	0	0	0	0	0	0	0	0	0	0	0	0	0	0.01697	0	0	0	0	0	0	0	0	0	0	0	0	0	0	0
Viruses	Viruses_unclassified	Viruses_unclassified	Caudovirales	Podoviridae	T7virus	Pseudomonas_phage_phi15	0.000451935	0.0005725	0.000388689	0.02371	0.01832	0.02371	0	0	0	0	0	0	0	0	0	0	0	0	0	0	0	0	0	0	0	0	0	0.01832	0	0	0	0	0	0	0	0	0	0	0	0	0	0	0
Viruses	Viruses_unclassified	Viruses_unclassified	Caudovirales	Podoviridae	T7virus	Pseudomonas_phage_phiIBB_PF7A	0.000524194	0	0.00079918	0.04875	0	0.04875	0	0	0	0	0	0	0	0	0	0	0	0	0	0	0	0	0	0	0	0	0	0	0	0	0	0	0	0	0	0	0	0	0	0	0	0	0
Viruses	Viruses_unclassified	Viruses_unclassified	Caudovirales	Podoviridae	T7virus	Pseudomonas_virus_gh1	0.000334194	0.000520625	0.000236393	0.01666	0.01666	0.01059	0	0	0	0	0	0	0	0	0	0	0	0	0	0	0	0	0	0	0	0	0	0.01666	0	0	0	0	0	0	0	0	0	0	0	0	0	0	0
Viruses	Viruses_unclassified	Viruses_unclassified	Caudovirales	Podoviridae	T7virus	Salmonella_phage_Vi06	2.34208	0.0520256	3.54342	79.5079	0.84281	79.5079	14	4	10	0	0	0	0	0	0	0	0	0	0	0	0	0	0.84281	0	0	0	0	0	0	0	0	0	0	0	0	0	0	0.25645	0	0.18728	0.37828	0	0
Viruses	Viruses_unclassified	Viruses_unclassified	Caudovirales	Podoviridae	T7virus	Stenotrophomonas_phage_IME15	0.0165132	0.0158131	0.0168805	1.01775	0.50602	1.01775	2	1	1	0	0	0	0	0	0	0	0	0	0	0	0	0	0	0	0.50602	0	0	0	0	0	0	0	0	0	0	0	0	0	0	0	0	0	0
Viruses	Viruses_unclassified	Viruses_unclassified	Caudovirales	Siphoviridae	Andromedavirus	Bacillus_virus_Eoghan	0.000413441	0	0.000630328	0.03845	0	0.03845	0	0	0	0	0	0	0	0	0	0	0	0	0	0	0	0	0	0	0	0	0	0	0	0	0	0	0	0	0	0	0	0	0	0	0	0	0
Viruses	Viruses_unclassified	Viruses_unclassified	Caudovirales	Siphoviridae	Andromedavirus	Bacillus_virus_Finn	0.00017828	0	0.000271803	0.01658	0	0.01658	0	0	0	0	0	0	0	0	0	0	0	0	0	0	0	0	0	0	0	0	0	0	0	0	0	0	0	0	0	0	0	0	0	0	0	0	0
Viruses	Viruses_unclassified	Viruses_unclassified	Caudovirales	Siphoviridae	Barnyardvirus	Mycobacterium_virus_Barnyard	0.00065172	0	0.000993607	0.04152	0	0.04152	0	0	0	0	0	0	0	0	0	0	0	0	0	0	0	0	0	0	0	0	0	0	0	0	0	0	0	0	0	0	0	0	0	0	0	0	0
Viruses	Viruses_unclassified	Viruses_unclassified	Caudovirales	Siphoviridae	Barnyardvirus	Mycobacterium_virus_Konstantine	0.000714946	0.00116562	0.000478525	0.0373	0.0373	0.0209	0	0	0	0	0	0	0	0	0	0	0	0	0	0	0	0	0	0	0	0	0.0373	0	0	0	0	0	0	0	0	0	0	0	0	0	0	0	0
Viruses	Viruses_unclassified	Viruses_unclassified	Caudovirales	Siphoviridae	Barnyardvirus	Mycobacterium_virus_Predator	0.00158043	0.00403656	0.000291967	0.07116	0.07116	0.01022	0	0	0	0	0	0	0	0	0	0	0	0	0	0	0	0	0	0	0	0	0.07116	0.05801	0	0	0	0	0	0	0	0	0	0	0	0	0	0	0
Viruses	Viruses_unclassified	Viruses_unclassified	Caudovirales	Siphoviridae	Bongovirus	Mycobacterium_phage_PegLeg	0.00113849	0.00330875	0	0.10588	0.10588	0	1	1	0	0	0	0	0	0	0	0	0	0	0	0	0	0	0	0	0	0	0	0.10588	0	0	0	0	0	0	0	0	0	0	0	0	0	0	0
Viruses	Viruses_unclassified	Viruses_unclassified	Caudovirales	Siphoviridae	Brujitavirus	Mycobacterium_virus_Brujita	0.00392624	0	0.0059859	0.16078	0	0.16078	2	0	2	0	0	0	0	0	0	0	0	0	0	0	0	0	0	0	0	0	0	0	0	0	0	0	0	0	0	0	0	0	0	0	0	0	0
Viruses	Viruses_unclassified	Viruses_unclassified	Caudovirales	Siphoviridae	C2virus	Lactococcus_virus_bIL67	0.00122204	0.000629375	0.00153295	0.08232	0.0138	0.08232	0	0	0	0	0	0	0	0	0	0	0	0	0	0	0	0	0	0	0	0	0	0.00634	0	0	0	0	0.0138	0	0	0	0	0	0	0	0	0	0
Viruses	Viruses_unclassified	Viruses_unclassified	Caudovirales	Siphoviridae	Cecivirus	Bacillus_virus_IEBH	0.000651183	0	0.000992787	0.02422	0	0.02422	0	0	0	0	0	0	0	0	0	0	0	0	0	0	0	0	0	0	0	0	0	0	0	0	0	0	0	0	0	0	0	0	0	0	0	0	0
Viruses	Viruses_unclassified	Viruses_unclassified	Caudovirales	Siphoviridae	Che8virus	Mycobacterium_phage_Bobi	0.000297634	0	0.00045377	0.02768	0	0.02768	0	0	0	0	0	0	0	0	0	0	0	0	0	0	0	0	0	0	0	0	0	0	0	0	0	0	0	0	0	0	0	0	0	0	0	0	0
Viruses	Viruses_unclassified	Viruses_unclassified	Caudovirales	Siphoviridae	Che8virus	Mycobacterium_phage_Hamulus	5.56989e-05	0	8.4918e-05	0.00518	0	0.00518	0	0	0	0	0	0	0	0	0	0	0	0	0	0	0	0	0	0	0	0	0	0	0	0	0	0	0	0	0	0	0	0	0	0	0	0	0
Viruses	Viruses_unclassified	Viruses_unclassified	Caudovirales	Siphoviridae	Che8virus	Mycobacterium_phage_Velveteen	0.000606989	0.00176406	0	0.05645	0.05645	0	0	0	0	0	0	0	0	0	0	0	0	0	0	0	0	0	0	0	0	0	0	0.05645	0	0	0	0	0	0	0	0	0	0	0	0	0	0	0
Viruses	Viruses_unclassified	Viruses_unclassified	Caudovirales	Siphoviridae	Che8virus	Mycobacterium_virus_Che8	0.000145806	0	0.000222295	0.01356	0	0.01356	0	0	0	0	0	0	0	0	0	0	0	0	0	0	0	0	0	0	0	0	0	0	0	0	0	0	0	0	0	0	0	0	0	0	0	0	0
Viruses	Viruses_unclassified	Viruses_unclassified	Caudovirales	Siphoviridae	Che8virus	Mycobacterium_virus_Wee	0.000298495	0	0.000455082	0.02776	0	0.02776	0	0	0	0	0	0	0	0	0	0	0	0	0	0	0	0	0	0	0	0	0	0	0	0	0	0	0	0	0	0	0	0	0	0	0	0	0
Viruses	Viruses_unclassified	Viruses_unclassified	Caudovirales	Siphoviridae	Che9cvirus	Mycobacterium_virus_Che9c	0.00134183	0	0.00204574	0.06418	0	0.06418	0	0	0	0	0	0	0	0	0	0	0	0	0	0	0	0	0	0	0	0	0	0	0	0	0	0	0	0	0	0	0	0	0	0	0	0	0
Viruses	Viruses_unclassified	Viruses_unclassified	Caudovirales	Siphoviridae	Chivirus	Providencia_phage_Redjac	0.00190817	0	0.00290918	0.14973	0	0.14973	1	0	1	0	0	0	0	0	0	0	0	0	0	0	0	0	0	0	0	0	0	0	0	0	0	0	0	0	0	0	0	0	0	0	0	0	0
Viruses	Viruses_unclassified	Viruses_unclassified	Caudovirales	Siphoviridae	Fishburnevirus	Mycobacterium_virus_Fishburne	0.00216581	0.0014675	0.00253213	0.0995	0.03774	0.0995	0	0	0	0	0	0	0	0	0	0	0	0	0	0	0	0	0	0	0	0	0	0	0	0.03774	0.00922	0	0	0	0	0	0	0	0	0	0	0	0
Viruses	Viruses_unclassified	Viruses_unclassified	Caudovirales	Siphoviridae	Gilesvirus	Mycobacterium_virus_Giles	0.00548129	0.0129987	0.0015377	0.25008	0.25008	0.04173	2	2	0	0	0	0	0	0	0	0	0	0	0	0	0	0	0	0	0	0.25008	0.16588	0	0	0	0	0	0	0	0	0	0	0	0	0	0	0	0
Viruses	Viruses_unclassified	Viruses_unclassified	Caudovirales	Siphoviridae	Kp36virus	Klebsiella_virus_KP36	0.0211729	0.00231969	0.0310631	1.33951	0.07423	1.33951	2	0	2	0	0	0	0	0	0	0	0	0	0	0	0	0	0	0	0	0	0	0	0	0.07423	0	0	0	0	0	0	0	0	0	0	0	0	0
Viruses	Viruses_unclassified	Viruses_unclassified	Caudovirales	Siphoviridae	L5virus	Mycobacterium_phage_AnnaL29	0.00170699	0.00160437	0.00176082	0.10741	0.05134	0.10741	1	0	1	0	0	0	0	0	0	0	0	0	0	0	0	0	0	0	0	0.05134	0	0	0	0	0	0	0	0	0	0	0	0	0	0	0	0	0
Viruses	Viruses_unclassified	Viruses_unclassified	Caudovirales	Siphoviridae	L5virus	Mycobacterium_phage_BTCU_1	0.00328634	0.005215	0.00227459	0.12689	0.12689	0.10529	2	1	1	0	0	0	0	0	0	0	0	0	0	0	0	0	0	0	0	0.12689	0	0.03999	0	0	0	0	0	0	0	0	0	0	0	0	0	0	0
Viruses	Viruses_unclassified	Viruses_unclassified	Caudovirales	Siphoviridae	L5virus	Mycobacterium_phage_Fredward	0.00459699	0.01336	0	0.42752	0.42752	0	1	1	0	0	0	0	0	0	0	0	0	0	0	0	0	0	0	0	0	0	0	0	0	0	0.42752	0	0	0	0	0	0	0	0	0	0	0	0
Viruses	Viruses_unclassified	Viruses_unclassified	Caudovirales	Siphoviridae	L5virus	Mycobacterium_phage_HINdeR	0.00116978	0	0.00178344	0.09749	0	0.09749	0	0	0	0	0	0	0	0	0	0	0	0	0	0	0	0	0	0	0	0	0	0	0	0	0	0	0	0	0	0	0	0	0	0	0	0	0
Viruses	Viruses_unclassified	Viruses_unclassified	Caudovirales	Siphoviridae	L5virus	Mycobacterium_phage_LittleCherry	0.00385065	0.00777406	0.00179246	0.24877	0.24877	0.07181	1	1	0	0	0	0	0	0	0	0	0	0	0	0	0	0	0	0	0	0	0	0.24877	0	0	0	0	0	0	0	0	0	0	0	0	0	0	0
Viruses	Viruses_unclassified	Viruses_unclassified	Caudovirales	Siphoviridae	L5virus	Mycobacterium_phage_Severus	0.000907957	0	0.00138426	0.03708	0	0.03708	0	0	0	0	0	0	0	0	0	0	0	0	0	0	0	0	0	0	0	0	0	0	0	0	0	0	0	0	0	0	0	0	0	0	0	0	0
Viruses	Viruses_unclassified	Viruses_unclassified	Caudovirales	Siphoviridae	L5virus	Mycobacterium_virus_Bethlehem	3.68817e-05	0	5.62295e-05	0.00343	0	0.00343	0	0	0	0	0	0	0	0	0	0	0	0	0	0	0	0	0	0	0	0	0	0	0	0	0	0	0	0	0	0	0	0	0	0	0	0	0
Viruses	Viruses_unclassified	Viruses_unclassified	Caudovirales	Siphoviridae	L5virus	Mycobacterium_virus_L5	0.00849473	0	0.012951	0.45147	0	0.45147	2	0	2	0	0	0	0	0	0	0	0	0	0	0	0	0	0	0	0	0	0	0	0	0	0	0	0	0	0	0	0	0	0	0	0	0	0
Viruses	Viruses_unclassified	Viruses_unclassified	Caudovirales	Siphoviridae	L5virus	Mycobacterium_virus_Peaches	0.000389677	0	0.000594098	0.02124	0	0.02124	0	0	0	0	0	0	0	0	0	0	0	0	0	0	0	0	0	0	0	0	0	0	0	0	0	0	0	0	0	0	0	0	0	0	0	0	0
Viruses	Viruses_unclassified	Viruses_unclassified	Caudovirales	Siphoviridae	L5virus	Mycobacterium_virus_Pukovnik	0.00119398	0	0.00182033	0.03792	0	0.03792	0	0	0	0	0	0	0	0	0	0	0	0	0	0	0	0	0	0	0	0	0	0	0	0	0	0	0	0	0	0	0	0	0	0	0	0	0
Viruses	Viruses_unclassified	Viruses_unclassified	Caudovirales	Siphoviridae	N15virus	Escherichia_virus_N15	0.00108161	0.00129594	0.00096918	0.04147	0.04147	0.03576	0	0	0	0	0	0	0	0	0	0	0	0	0	0	0	0	0	0	0	0	0	0.04147	0	0	0	0	0	0	0	0	0	0	0	0	0	0	0
Viruses	Viruses_unclassified	Viruses_unclassified	Caudovirales	Siphoviridae	Omegavirus	Mycobacterium_phage_Redno2	0.00703097	0.0191353	0.000681148	0.55849	0.55849	0.02335	1	1	0	0	0	0	0	0	0	0	0	0	0	0	0	0	0	0	0	0	0	0.05384	0	0.55849	0	0	0	0	0	0	0	0	0	0	0	0	0
Viruses	Viruses_unclassified	Viruses_unclassified	Caudovirales	Siphoviridae	Omegavirus	Mycobacterium_phage_Wanda	0.00225806	0.00448375	0.00109049	0.14348	0.14348	0.04231	1	1	0	0	0	0	0	0	0	0	0	0	0	0	0	0	0	0	0	0	0.14348	0	0	0	0	0	0	0	0	0	0	0	0	0	0	0	0
Viruses	Viruses_unclassified	Viruses_unclassified	Caudovirales	Siphoviridae	Omegavirus	Mycobacterium_virus_Omega	0.000507204	0	0.000773279	0.04717	0	0.04717	0	0	0	0	0	0	0	0	0	0	0	0	0	0	0	0	0	0	0	0	0	0	0	0	0	0	0	0	0	0	0	0	0	0	0	0	0
Viruses	Viruses_unclassified	Viruses_unclassified	Caudovirales	Siphoviridae	Pbi1virus	Mycobacterium_virus_PBI1	0.0319852	0.00732031	0.0449241	1.61654	0.23425	1.61654	3	1	2	0	0	0	0	0	0	0	0	0	0	0	0	0	0	0	0	0	0	0.23425	0	0	0	0	0	0	0	0	0	0	0	0	0	0	0
Viruses	Viruses_unclassified	Viruses_unclassified	Caudovirales	Siphoviridae	Phic31virus	Streptomyces_phage_phiSASD1	0.00136731	0	0.00208459	0.0542	0	0.0542	0	0	0	0	0	0	0	0	0	0	0	0	0	0	0	0	0	0	0	0	0	0	0	0	0	0	0	0	0	0	0	0	0	0	0	0	0
Viruses	Viruses_unclassified	Viruses_unclassified	Caudovirales	Siphoviridae	Phic31virus	Streptomyces_virus_TG1	0.00149548	0.00132844	0.00158311	0.05872	0.04251	0.05872	0	0	0	0	0	0	0	0	0	0	0	0	0	0	0	0	0	0	0	0	0	0.04251	0	0	0	0	0	0	0	0	0	0	0	0	0	0	0
Viruses	Viruses_unclassified	Viruses_unclassified	Caudovirales	Siphoviridae	Phic31virus	Streptomyces_virus_phiBT1	0.000397419	0	0.000605902	0.03696	0	0.03696	0	0	0	0	0	0	0	0	0	0	0	0	0	0	0	0	0	0	0	0	0	0	0	0	0	0	0	0	0	0	0	0	0	0	0	0	0
Viruses	Viruses_unclassified	Viruses_unclassified	Caudovirales	Siphoviridae	Phic31virus	Streptomyces_virus_phiC31	0.000396452	0	0.000604426	0.03687	0	0.03687	0	0	0	0	0	0	0	0	0	0	0	0	0	0	0	0	0	0	0	0	0	0	0	0	0	0	0	0	0	0	0	0	0	0	0	0	0
Viruses	Viruses_unclassified	Viruses_unclassified	Caudovirales	Siphoviridae	Phicbkvirus	Caulobacter_virus_Rogue	0.00224828	0.00248531	0.00212393	0.0842	0.07953	0.0842	0	0	0	0	0	0	0	0	0	0	0	0	0	0	0	0	0	0	0	0	0	0	0	0.07953	0	0	0	0	0	0	0	0	0	0	0	0	0
Viruses	Viruses_unclassified	Viruses_unclassified	Caudovirales	Siphoviridae	Phietavirus	Staphylococcus_phage_StB27	0.00351151	0.00856156	0.000862295	0.25517	0.25517	0.04485	1	1	0	0	0	0	0	0	0	0	0	0	0	0	0	0	0	0	0	0	0	0	0	0	0	0	0.0188	0	0.25517	0	0	0	0	0	0	0	0
Viruses	Viruses_unclassified	Viruses_unclassified	Caudovirales	Siphoviridae	Phietavirus	Staphylococcus_virus_EW	0.000207419	0	0.00031623	0.01929	0	0.01929	0	0	0	0	0	0	0	0	0	0	0	0	0	0	0	0	0	0	0	0	0	0	0	0	0	0	0	0	0	0	0	0	0	0	0	0	0
Viruses	Viruses_unclassified	Viruses_unclassified	Caudovirales	Siphoviridae	Phietavirus	Staphylococcus_virus_PH15	0.000164624	0	0.000250984	0.01531	0	0.01531	0	0	0	0	0	0	0	0	0	0	0	0	0	0	0	0	0	0	0	0	0	0	0	0	0	0	0	0	0	0	0	0	0	0	0	0	0
Viruses	Viruses_unclassified	Viruses_unclassified	Caudovirales	Siphoviridae	Pis4avirus	Vibrio_phage_pYD38_A	0.00018172	0	0.000277049	0.0169	0	0.0169	0	0	0	0	0	0	0	0	0	0	0	0	0	0	0	0	0	0	0	0	0	0	0	0	0	0	0	0	0	0	0	0	0	0	0	0	0
Viruses	Viruses_unclassified	Viruses_unclassified	Caudovirales	Siphoviridae	R4virus	Streptomyces_virus_R4	0.00148978	0	0.00227131	0.07816	0	0.07816	0	0	0	0	0	0	0	0	0	0	0	0	0	0	0	0	0	0	0	0	0	0	0	0	0	0	0	0	0	0	0	0	0	0	0	0	0
Viruses	Viruses_unclassified	Viruses_unclassified	Caudovirales	Siphoviridae	Rer2virus	Rhodococcus_virus_RER2	0.00157882	0.00206719	0.00132262	0.08068	0.06615	0.08068	0	0	0	0	0	0	0	0	0	0	0	0	0	0	0	0	0	0	0	0	0	0.06615	0	0	0	0	0	0	0	0	0	0	0	0	0	0	0
Viruses	Viruses_unclassified	Viruses_unclassified	Caudovirales	Siphoviridae	Rer2virus	Rhodococcus_virus_RGL3	0.00347237	0.00237375	0.00404869	0.09679	0.07596	0.09679	0	0	0	0	0	0	0	0	0	0	0	0	0	0	0	0	0	0	0	0	0	0.07596	0	0	0	0	0	0	0	0	0	0	0	0	0	0	0
Viruses	Viruses_unclassified	Viruses_unclassified	Caudovirales	Siphoviridae	Send513virus	Mycobacterium_virus_Papyrus	0.000205914	0.000314062	0.00014918	0.01005	0.01005	0.00512	0	0	0	0	0	0	0	0	0	0	0	0	0	0	0	0	0	0	0	0	0	0	0	0.01005	0	0	0	0	0	0	0	0	0	0	0	0	0
Viruses	Viruses_unclassified	Viruses_unclassified	Caudovirales	Siphoviridae	Sfi11virus	Streptococcus_phage_TP_778L	1.64516e-05	0	2.5082e-05	0.00153	0	0.00153	0	0	0	0	0	0	0	0	0	0	0	0	0	0	0	0	0	0	0	0	0	0	0	0	0	0	0	0	0	0	0	0	0	0	0	0	0
Viruses	Viruses_unclassified	Viruses_unclassified	Caudovirales	Siphoviridae	Sfi11virus	Streptococcus_virus_O1205	0	0	0	0	0	0	0	0	0	0	0	0	0	0	0	0	0	0	0	0	0	0	0	0	0	0	0	0	0	0	0	0	0	0	0	0	0	0	0	0	0	0	0
Viruses	Viruses_unclassified	Viruses_unclassified	Caudovirales	Siphoviridae	Sfi21dt1virus	Streptococcus_virus_DT1	0.00182505	0.00169719	0.00189213	0.11542	0.05431	0.11542	1	0	1	0	0	0	0	0	0	0	0	0	0	0	0	0	0	0	0	0	0	0	0	0	0	0	0	0	0	0	0	0	0	0.05431	0	0	0
Viruses	Viruses_unclassified	Viruses_unclassified	Caudovirales	Siphoviridae	Sfi21dt1virus	Streptococcus_virus_Sfi21	0	0	0	0	0	0	0	0	0	0	0	0	0	0	0	0	0	0	0	0	0	0	0	0	0	0	0	0	0	0	0	0	0	0	0	0	0	0	0	0	0	0	0
Viruses	Viruses_unclassified	Viruses_unclassified	Caudovirales	Siphoviridae	Sfi21dt1virus	Streptococcus_virus_phiAbc2	0.014366	0.00324562	0.0201997	1.1765	0.0754	1.1765	1	0	1	0	0	0	0	0	0	0	0	0	0	0	0	0	0	0	0	0	0	0	0	0	0	0	0	0.0754	0	0	0	0.02846	0	0	0	0	0
Viruses	Viruses_unclassified	Viruses_unclassified	Caudovirales	Siphoviridae	Siphoviridae_unclassified	Acinetobacter_phage_Bphi_B1251	0.000532473	0.000798437	0.000392951	0.02555	0.02555	0.01546	0	0	0	0	0	0	0	0	0	0	0	0	0	0	0	0	0	0	0	0	0	0	0	0	0	0	0.02555	0	0	0	0	0	0	0	0	0	0
Viruses	Viruses_unclassified	Viruses_unclassified	Caudovirales	Siphoviridae	Siphoviridae_unclassified	Actinomyces_phage_xhp1	0.495426	0.649214	0.41475	23.2007	19.4014	23.2007	4	2	2	0	0	0	1.37343	0	0	0	0	0	0	0	0	0	19.4014	0	0	0	0	0	0	0	0	0	0	0	0	0	0	0	0	0	0	0	0
Viruses	Viruses_unclassified	Viruses_unclassified	Caudovirales	Siphoviridae	Siphoviridae_unclassified	Actinoplanes_phage_phiAsp2	0.00331763	0.00568531	0.00207557	0.12141	0.12141	0.06392	1	1	0	0	0	0	0	0	0	0	0	0	0	0	0	0	0	0	0	0.12141	0	0.03769	0	0.02283	0	0	0	0	0	0	0	0	0	0	0	0	0
Viruses	Viruses_unclassified	Viruses_unclassified	Caudovirales	Siphoviridae	Siphoviridae_unclassified	Archaeal_BJ1_virus	0.00396247	0.00378656	0.00405475	0.12599	0.12117	0.12599	3	1	2	0	0	0	0	0	0	0	0	0	0	0	0	0	0	0	0	0	0	0	0	0.12117	0	0	0	0	0	0	0	0	0	0	0	0	0
Viruses	Viruses_unclassified	Viruses_unclassified	Caudovirales	Siphoviridae	Siphoviridae_unclassified	Azospirillum_phage_Cd	0.00526409	0.0126763	0.00137574	0.31474	0.31474	0.07561	1	1	0	0	0	0	0	0	0	0	0	0	0	0	0	0	0	0	0	0.31474	0.0909	0	0	0	0	0	0	0	0	0	0	0	0	0	0	0	0
Viruses	Viruses_unclassified	Viruses_unclassified	Caudovirales	Siphoviridae	Siphoviridae_unclassified	Bacillus_phage_BCJA1c	4.6129e-05	0	7.03279e-05	0.00429	0	0.00429	0	0	0	0	0	0	0	0	0	0	0	0	0	0	0	0	0	0	0	0	0	0	0	0	0	0	0	0	0	0	0	0	0	0	0	0	0
Viruses	Viruses_unclassified	Viruses_unclassified	Caudovirales	Siphoviridae	Siphoviridae_unclassified	Bacillus_phage_PBC1	5.53763e-05	0	8.44262e-05	0.00515	0	0.00515	0	0	0	0	0	0	0	0	0	0	0	0	0	0	0	0	0	0	0	0	0	0	0	0	0	0	0	0	0	0	0	0	0	0	0	0	0
Viruses	Viruses_unclassified	Viruses_unclassified	Caudovirales	Siphoviridae	Siphoviridae_unclassified	Bacillus_phage_PM1	0.00102656	0.00251062	0.000248033	0.08034	0.08034	0.01513	0	0	0	0	0	0	0	0	0	0	0	0	0	0	0	0	0	0	0	0	0	0.08034	0	0	0	0	0	0	0	0	0	0	0	0	0	0	0
Viruses	Viruses_unclassified	Viruses_unclassified	Caudovirales	Siphoviridae	Siphoviridae_unclassified	Bacillus_phage_phBC6A51	0.000316667	0	0.000482787	0.0171	0	0.0171	0	0	0	0	0	0	0	0	0	0	0	0	0	0	0	0	0	0	0	0	0	0	0	0	0	0	0	0	0	0	0	0	0	0	0	0	0
Viruses	Viruses_unclassified	Viruses_unclassified	Caudovirales	Siphoviridae	Siphoviridae_unclassified	Bacillus_phage_phBC6A52	0.00199129	0.00512844	0.000345574	0.16411	0.16411	0.02108	1	1	0	0	0	0	0	0	0	0	0	0	0	0	0	0	0	0	0	0.16411	0	0	0	0	0	0	0	0	0	0	0	0	0	0	0	0	0
Viruses	Viruses_unclassified	Viruses_unclassified	Caudovirales	Siphoviridae	Siphoviridae_unclassified	Bacillus_phage_phi105	0.000558172	0.0006175	0.000527049	0.02283	0.01976	0.02283	0	0	0	0	0	0	0	0	0	0	0	0	0	0	0	0	0	0	0	0	0	0	0	0.01976	0	0	0	0	0	0	0	0	0	0	0	0	0
Viruses	Viruses_unclassified	Viruses_unclassified	Caudovirales	Siphoviridae	Siphoviridae_unclassified	Brochothrix_phage_BL3	0.00479258	0.000200625	0.00720148	0.41019	0.00642	0.41019	1	0	1	0	0	0	0	0	0	0	0	0	0	0	0	0	0	0	0	0	0	0	0	0.00642	0	0	0	0	0	0	0	0	0	0	0	0	0
Viruses	Viruses_unclassified	Viruses_unclassified	Caudovirales	Siphoviridae	Siphoviridae_unclassified	Brochothrix_phage_NF5	0.000409247	0	0.000623934	0.02325	0	0.02325	0	0	0	0	0	0	0	0	0	0	0	0	0	0	0	0	0	0	0	0	0	0	0	0	0	0	0	0	0	0	0	0	0	0	0	0	0
Viruses	Viruses_unclassified	Viruses_unclassified	Caudovirales	Siphoviridae	Siphoviridae_unclassified	Burkholderia_phage_Bcep176	9.69892e-05	0	0.000147869	0.00902	0	0.00902	0	0	0	0	0	0	0	0	0	0	0	0	0	0	0	0	0	0	0	0	0	0	0	0	0	0	0	0	0	0	0	0	0	0	0	0	0
Viruses	Viruses_unclassified	Viruses_unclassified	Caudovirales	Siphoviridae	Siphoviridae_unclassified	Burkholderia_phage_BcepGomr	0.00656	0.0123812	0.00350623	0.3962	0.3962	0.16802	2	1	1	0	0	0	0	0	0	0	0	0	0	0	0	0	0	0	0	0	0	0	0	0	0.3962	0	0	0	0	0	0	0	0	0	0	0	0
Viruses	Viruses_unclassified	Viruses_unclassified	Caudovirales	Siphoviridae	Siphoviridae_unclassified	Burkholderia_phage_BcepNazgul	0.0022786	0.00555281	0.000560984	0.11462	0.11462	0.0195	1	1	0	0	0	0	0	0	0	0	0	0	0	0	0	0	0	0	0	0.06307	0.11462	0	0	0	0	0	0	0	0	0	0	0	0	0	0	0	0
Viruses	Viruses_unclassified	Viruses_unclassified	Caudovirales	Siphoviridae	Siphoviridae_unclassified	Caulobacter_phage_CcrColossus	0.00103194	0.00299906	0	0.09597	0.09597	0	0	0	0	0	0	0	0	0	0	0	0	0	0	0	0	0	0	0	0	0	0	0.09597	0	0	0	0	0	0	0	0	0	0	0	0	0	0	0
Viruses	Viruses_unclassified	Viruses_unclassified	Caudovirales	Siphoviridae	Siphoviridae_unclassified	Cellulophaga_phage_phi10_1	0.0242552	0	0.0369792	2.25573	0	2.25573	1	0	1	0	0	0	0	0	0	0	0	0	0	0	0	0	0	0	0	0	0	0	0	0	0	0	0	0	0	0	0	0	0	0	0	0	0
Viruses	Viruses_unclassified	Viruses_unclassified	Caudovirales	Siphoviridae	Siphoviridae_unclassified	Cellulophaga_phage_phi19_1	0.000145376	0	0.000221639	0.01352	0	0.01352	0	0	0	0	0	0	0	0	0	0	0	0	0	0	0	0	0	0	0	0	0	0	0	0	0	0	0	0	0	0	0	0	0	0	0	0	0
Viruses	Viruses_unclassified	Viruses_unclassified	Caudovirales	Siphoviridae	Siphoviridae_unclassified	Cellulophaga_phage_phi46_1	0.000106129	0	0.000161803	0.00987	0	0.00987	0	0	0	0	0	0	0	0	0	0	0	0	0	0	0	0	0	0	0	0	0	0	0	0	0	0	0	0	0	0	0	0	0	0	0	0	0
Viruses	Viruses_unclassified	Viruses_unclassified	Caudovirales	Siphoviridae	Siphoviridae_unclassified	Clavibacter_phage_CMP1	0.00576914	0.0104428	0.00331738	0.18328	0.18328	0.1364	3	2	1	0	0	0	0	0	0	0	0	0	0	0	0	0	0	0	0	0.13777	0	0	0	0.01312	0.18328	0	0	0	0	0	0	0	0	0	0	0	0
Viruses	Viruses_unclassified	Viruses_unclassified	Caudovirales	Siphoviridae	Siphoviridae_unclassified	Clostridium_phage_PhiS63	0.00437624	0.00967969	0.0015941	0.30975	0.30975	0.04792	1	1	0	0	0	0	0	0	0	0	0	0	0	0	0	0	0	0	0	0	0	0	0	0	0.30975	0	0	0	0	0	0	0	0	0	0	0	0
Viruses	Viruses_unclassified	Viruses_unclassified	Caudovirales	Siphoviridae	Siphoviridae_unclassified	Clostridium_phage_phi3626	0.000717527	0.000437812	0.000864262	0.03078	0.01401	0.03078	0	0	0	0	0	0	0	0	0	0	0	0	0	0	0	0	0	0	0	0	0	0.01401	0	0	0	0	0	0	0	0	0	0	0	0	0	0	0
Viruses	Viruses_unclassified	Viruses_unclassified	Caudovirales	Siphoviridae	Siphoviridae_unclassified	Clostridium_phage_phi8074_B1	9.12903e-05	0	0.00013918	0.00849	0	0.00849	0	0	0	0	0	0	0	0	0	0	0	0	0	0	0	0	0	0	0	0	0	0	0	0	0	0	0	0	0	0	0	0	0	0	0	0	0
Viruses	Viruses_unclassified	Viruses_unclassified	Caudovirales	Siphoviridae	Siphoviridae_unclassified	Clostridium_phage_phiCP39_O	0.00192903	0.00526781	0.000177541	0.15254	0.15254	0.00715	1	1	0	0	0	0	0	0	0	0	0	0	0	0	0	0	0	0	0	0.15254	0	0.01603	0	0	0	0	0	0	0	0	0	0	0	0	0	0	0
Viruses	Viruses_unclassified	Viruses_unclassified	Caudovirales	Siphoviridae	Siphoviridae_unclassified	Clostridium_phage_phiCTP1	0.00173978	0	0.00265246	0.09629	0	0.09629	0	0	0	0	0	0	0	0	0	0	0	0	0	0	0	0	0	0	0	0	0	0	0	0	0	0	0	0	0	0	0	0	0	0	0	0	0
Viruses	Viruses_unclassified	Viruses_unclassified	Caudovirales	Siphoviridae	Siphoviridae_unclassified	Clostridium_phage_vB_CpeS_CP51	0.0013457	0	0.00205164	0.11867	0	0.11867	1	0	1	0	0	0	0	0	0	0	0	0	0	0	0	0	0	0	0	0	0	0	0	0	0	0	0	0	0	0	0	0	0	0	0	0	0
Viruses	Viruses_unclassified	Viruses_unclassified	Caudovirales	Siphoviridae	Siphoviridae_unclassified	Colwellia_phage_9A	0.000395054	0	0.000602295	0.03674	0	0.03674	0	0	0	0	0	0	0	0	0	0	0	0	0	0	0	0	0	0	0	0	0	0	0	0	0	0	0	0	0	0	0	0	0	0	0	0	0
Viruses	Viruses_unclassified	Viruses_unclassified	Caudovirales	Siphoviridae	Siphoviridae_unclassified	Corynebacterium_phage_P1201	0.121751	0.183411	0.0894039	3.44695	3.44695	3.05421	8	3	5	0	0	0	0	0	0	0	0	0	0	0	0	0	0	0	0	3.44695	0	0.89685	0	1.44951	0.07585	0	0	0	0	0	0	0	0	0	0	0	0
Viruses	Viruses_unclassified	Viruses_unclassified	Caudovirales	Siphoviridae	Siphoviridae_unclassified	Cyanophage_PSS2	0.00138387	0.00249656	0.000800164	0.04519	0.04519	0.02331	0	0	0	0	0	0	0	0	0	0	0	0	0	0	0	0	0	0	0	0.02851	0.04519	0.00619	0	0	0	0	0	0	0	0	0	0	0	0	0	0	0
Viruses	Viruses_unclassified	Viruses_unclassified	Caudovirales	Siphoviridae	Siphoviridae_unclassified	Enterobacter_phage_Enc34	0.000988925	0	0.0015077	0.06806	0	0.06806	0	0	0	0	0	0	0	0	0	0	0	0	0	0	0	0	0	0	0	0	0	0	0	0	0	0	0	0	0	0	0	0	0	0	0	0	0
Viruses	Viruses_unclassified	Viruses_unclassified	Caudovirales	Siphoviridae	Siphoviridae_unclassified	Enterobacteria_phage_HK225	0.000255161	0	0.000389016	0.02373	0	0.02373	0	0	0	0	0	0	0	0	0	0	0	0	0	0	0	0	0	0	0	0	0	0	0	0	0	0	0	0	0	0	0	0	0	0	0	0	0
Viruses	Viruses_unclassified	Viruses_unclassified	Caudovirales	Siphoviridae	Siphoviridae_unclassified	Enterobacteria_phage_mEp237	5.6129e-05	0	8.55738e-05	0.00522	0	0.00522	0	0	0	0	0	0	0	0	0	0	0	0	0	0	0	0	0	0	0	0	0	0	0	0	0	0	0	0	0	0	0	0	0	0	0	0	0
Viruses	Viruses_unclassified	Viruses_unclassified	Caudovirales	Siphoviridae	Siphoviridae_unclassified	Enterobacteria_phage_mEp460	0.106909	0.00105031	0.162442	3.68435	0.03361	3.68435	8	0	8	0	0	0	0	0	0	0	0	0	0	0	0	0	0	0	0	0	0	0.03361	0	0	0	0	0	0	0	0	0	0	0	0	0	0	0
Viruses	Viruses_unclassified	Viruses_unclassified	Caudovirales	Siphoviridae	Siphoviridae_unclassified	Enterococcus_phage_EFAP_1	0.000641828	0.00122062	0.000338197	0.03906	0.03906	0.02063	0	0	0	0	0	0	0	0	0	0	0	0	0	0	0	0	0	0	0	0	0	0.03906	0	0	0	0	0	0	0	0	0	0	0	0	0	0	0
Viruses	Viruses_unclassified	Viruses_unclassified	Caudovirales	Siphoviridae	Siphoviridae_unclassified	Enterococcus_phage_phiEf11	0.000392366	0	0.000598197	0.0216	0	0.0216	0	0	0	0	0	0	0	0	0	0	0	0	0	0	0	0	0	0	0	0	0	0	0	0	0	0	0	0	0	0	0	0	0	0	0	0	0
Viruses	Viruses_unclassified	Viruses_unclassified	Caudovirales	Siphoviridae	Siphoviridae_unclassified	Enterococcus_phage_phiFL4A	0.000853441	0	0.00130115	0.05577	0	0.05577	0	0	0	0	0	0	0	0	0	0	0	0	0	0	0	0	0	0	0	0	0	0	0	0	0	0	0	0	0	0	0	0	0	0	0	0	0
Viruses	Viruses_unclassified	Viruses_unclassified	Caudovirales	Siphoviridae	Siphoviridae_unclassified	Escherichia_phage_HK639	0.000141505	0	0.000215738	0.01316	0	0.01316	0	0	0	0	0	0	0	0	0	0	0	0	0	0	0	0	0	0	0	0	0	0	0	0	0	0	0	0	0	0	0	0	0	0	0	0	0
Viruses	Viruses_unclassified	Viruses_unclassified	Caudovirales	Siphoviridae	Siphoviridae_unclassified	Geobacillus_virus_E2	0.00103075	0	0.00157148	0.08955	0	0.08955	0	0	0	0	0	0	0	0	0	0	0	0	0	0	0	0	0	0	0	0	0	0	0	0	0	0	0	0	0	0	0	0	0	0	0	0	0
Viruses	Viruses_unclassified	Viruses_unclassified	Caudovirales	Siphoviridae	Siphoviridae_unclassified	Gordonia_phage_GRU1	0.000905699	0	0.00138082	0.07167	0	0.07167	0	0	0	0	0	0	0	0	0	0	0	0	0	0	0	0	0	0	0	0	0	0	0	0	0	0	0	0	0	0	0	0	0	0	0	0	0
Viruses	Viruses_unclassified	Viruses_unclassified	Caudovirales	Siphoviridae	Siphoviridae_unclassified	Gordonia_phage_GTE2	0.000206559	0	0.000314918	0.01921	0	0.01921	0	0	0	0	0	0	0	0	0	0	0	0	0	0	0	0	0	0	0	0	0	0	0	0	0	0	0	0	0	0	0	0	0	0	0	0	0
Viruses	Viruses_unclassified	Viruses_unclassified	Caudovirales	Siphoviridae	Siphoviridae_unclassified	Gordonia_phage_GTE5	0.00278634	0.00809781	0	0.25913	0.25913	0	1	1	0	0	0	0	0	0	0	0	0	0	0	0	0	0	0	0	0	0	0	0	0	0.25913	0	0	0	0	0	0	0	0	0	0	0	0	0
Viruses	Viruses_unclassified	Viruses_unclassified	Caudovirales	Siphoviridae	Siphoviridae_unclassified	Gordonia_phage_GTE7	0.00064129	0	0.000977705	0.05525	0	0.05525	0	0	0	0	0	0	0	0	0	0	0	0	0	0	0	0	0	0	0	0	0	0	0	0	0	0	0	0	0	0	0	0	0	0	0	0	0
Viruses	Viruses_unclassified	Viruses_unclassified	Caudovirales	Siphoviridae	Siphoviridae_unclassified	Klebsiella_phage_phiKO2	0.00248624	0	0.00379049	0.20152	0	0.20152	1	0	1	0	0	0	0	0	0	0	0	0	0	0	0	0	0	0	0	0	0	0	0	0	0	0	0	0	0	0	0	0	0	0	0	0	0
Viruses	Viruses_unclassified	Viruses_unclassified	Caudovirales	Siphoviridae	Siphoviridae_unclassified	Lactobacillus_phage_A2	0.00704892	0	0.0107467	0.60377	0	0.60377	1	0	1	0	0	0	0	0	0	0	0	0	0	0	0	0	0	0	0	0	0	0	0	0	0	0	0	0	0	0	0	0	0	0	0	0	0
Viruses	Viruses_unclassified	Viruses_unclassified	Caudovirales	Siphoviridae	Siphoviridae_unclassified	Lactobacillus_phage_ATCC_8014_B2	0.000122581	0	0.000186885	0.0114	0	0.0114	0	0	0	0	0	0	0	0	0	0	0	0	0	0	0	0	0	0	0	0	0	0	0	0	0	0	0	0	0	0	0	0	0	0	0	0	0
Viruses	Viruses_unclassified	Viruses_unclassified	Caudovirales	Siphoviridae	Siphoviridae_unclassified	Lactobacillus_phage_J1	0.000150108	0	0.000228852	0.01396	0	0.01396	0	0	0	0	0	0	0	0	0	0	0	0	0	0	0	0	0	0	0	0	0	0	0	0	0	0	0	0	0	0	0	0	0	0	0	0	0
Viruses	Viruses_unclassified	Viruses_unclassified	Caudovirales	Siphoviridae	Siphoviridae_unclassified	Lactobacillus_phage_JCL1032	0.00013	0	0.000198197	0.01209	0	0.01209	0	0	0	0	0	0	0	0	0	0	0	0	0	0	0	0	0	0	0	0	0	0	0	0	0	0	0	0	0	0	0	0	0	0	0	0	0
Viruses	Viruses_unclassified	Viruses_unclassified	Caudovirales	Siphoviridae	Siphoviridae_unclassified	Lactobacillus_phage_Lv_1	0.000174946	0	0.000266721	0.01627	0	0.01627	0	0	0	0	0	0	0	0	0	0	0	0	0	0	0	0	0	0	0	0	0	0	0	0	0	0	0	0	0	0	0	0	0	0	0	0	0
Viruses	Viruses_unclassified	Viruses_unclassified	Caudovirales	Siphoviridae	Siphoviridae_unclassified	Lactobacillus_phage_phiadh	0.000232581	0	0.00035459	0.01112	0	0.01112	0	0	0	0	0	0	0	0	0	0	0	0	0	0	0	0	0	0	0	0	0	0	0	0	0	0	0	0	0	0	0	0	0	0	0	0	0
Viruses	Viruses_unclassified	Viruses_unclassified	Caudovirales	Siphoviridae	Siphoviridae_unclassified	Lactobacillus_phage_phig1e	6.34409e-05	0	9.67213e-05	0.0059	0	0.0059	0	0	0	0	0	0	0	0	0	0	0	0	0	0	0	0	0	0	0	0	0	0	0	0	0	0	0	0	0	0	0	0	0	0	0	0	0
Viruses	Viruses_unclassified	Viruses_unclassified	Caudovirales	Siphoviridae	Siphoviridae_unclassified	Lactobacillus_prophage_Lj928	0.000978387	0	0.00149164	0.08458	0	0.08458	0	0	0	0	0	0	0	0	0	0	0	0	0	0	0	0	0	0	0	0	0	0	0	0	0	0	0	0	0	0	0	0	0	0	0	0	0
Viruses	Viruses_unclassified	Viruses_unclassified	Caudovirales	Siphoviridae	Siphoviridae_unclassified	Lactobacillus_prophage_Lj965	0.000213118	0	0.000324918	0.00992	0	0.00992	0	0	0	0	0	0	0	0	0	0	0	0	0	0	0	0	0	0	0	0	0	0	0	0	0	0	0	0	0	0	0	0	0	0	0	0	0
Viruses	Viruses_unclassified	Viruses_unclassified	Caudovirales	Siphoviridae	Siphoviridae_unclassified	Lactococcus_phage_1706	0.00792183	0.0196288	0.00178049	0.60592	0.60592	0.07111	1	1	0	0	0	0	0	0	0	0	0	0	0	0	0	0	0	0	0	0	0	0.0222	0	0.60592	0	0	0	0	0	0	0	0	0	0	0	0	0
Viruses	Viruses_unclassified	Viruses_unclassified	Caudovirales	Siphoviridae	Siphoviridae_unclassified	Lactococcus_phage_949	0.000346452	0	0.000528197	0.01845	0	0.01845	0	0	0	0	0	0	0	0	0	0	0	0	0	0	0	0	0	0	0	0	0	0	0	0	0	0	0	0	0	0	0	0	0	0	0	0	0
Viruses	Viruses_unclassified	Viruses_unclassified	Caudovirales	Siphoviridae	Siphoviridae_unclassified	Lactococcus_phage_BK5_T	0.000384516	0.0011175	0	0.03576	0.03576	0	0	0	0	0	0	0	0	0	0	0	0	0	0	0	0	0	0	0	0	0	0	0	0	0	0	0	0	0	0	0	0	0	0.03576	0	0	0	0
Viruses	Viruses_unclassified	Viruses_unclassified	Caudovirales	Siphoviridae	Siphoviridae_unclassified	Lactococcus_phage_BM13	0.000657957	0.00165625	0.000134262	0.053	0.053	0.00819	0	0	0	0	0	0	0	0	0	0	0	0	0	0	0	0	0	0	0	0	0	0	0	0	0	0	0.053	0	0	0	0	0	0	0	0	0	0
Viruses	Viruses_unclassified	Viruses_unclassified	Caudovirales	Siphoviridae	Siphoviridae_unclassified	Lactococcus_phage_P087	0.0626076	0.112752	0.0363026	3.57012	3.57012	1.07002	4	1	3	0	0	0	0	0	0	0	0	0	0	0	0	0	0	0	0	0	0	3.57012	0	0	0	0	0	0	0	0	0	0	0	0.03793	0	0	0
Viruses	Viruses_unclassified	Viruses_unclassified	Caudovirales	Siphoviridae	Siphoviridae_unclassified	Lactococcus_phage_P335_sensu_lato	0.0415013	0.00288562	0.0617587	3.43601	0.09234	3.43601	2	0	2	0	0	0	0	0	0	0	0	0	0	0	0	0	0	0	0	0	0	0	0	0	0	0	0	0.09234	0	0	0	0	0	0	0	0	0
Viruses	Viruses_unclassified	Viruses_unclassified	Caudovirales	Siphoviridae	Siphoviridae_unclassified	Lactococcus_phage_bIL285	0.00517645	0.00249719	0.00658197	0.39774	0.04778	0.39774	1	0	1	0	0	0	0	0	0	0	0	0	0	0	0	0	0	0	0	0.04778	0	0	0	0	0	0	0	0	0	0.03213	0	0	0	0	0	0	0
Viruses	Viruses_unclassified	Viruses_unclassified	Caudovirales	Siphoviridae	Siphoviridae_unclassified	Lactococcus_phage_bIL286	0.0931332	0.0218956	0.130504	7.96073	0.70066	7.96073	2	1	1	0	0	0	0	0	0	0	0	0	0	0	0	0	0	0	0	0	0	0	0	0	0	0	0	0	0.70066	0	0	0	0	0	0	0	0
Viruses	Viruses_unclassified	Viruses_unclassified	Caudovirales	Siphoviridae	Siphoviridae_unclassified	Lactococcus_phage_bIL309	0.096624	0.00398062	0.145224	8.49917	0.07923	8.49917	2	0	2	0	0	0	0	0	0	0	0	0	0	0	0	0	0	0	0	0	0	0	0	0	0	0	0	0.04815	0	0.07923	0	0	0	0	0	0	0
Viruses	Viruses_unclassified	Viruses_unclassified	Caudovirales	Siphoviridae	Siphoviridae_unclassified	Lactococcus_phage_bIL310	0.0601878	0	0.0917618	5.59747	0	5.59747	1	0	1	0	0	0	0	0	0	0	0	0	0	0	0	0	0	0	0	0	0	0	0	0	0	0	0	0	0	0	0	0	0	0	0	0	0
Viruses	Viruses_unclassified	Viruses_unclassified	Caudovirales	Siphoviridae	Siphoviridae_unclassified	Lactococcus_phage_ul36	0.0335291	0	0.0511182	3.11821	0	3.11821	1	0	1	0	0	0	0	0	0	0	0	0	0	0	0	0	0	0	0	0	0	0	0	0	0	0	0	0	0	0	0	0	0	0	0	0	0
Viruses	Viruses_unclassified	Viruses_unclassified	Caudovirales	Siphoviridae	Siphoviridae_unclassified	Listeria_phage_A006	4.04301e-05	0	6.16393e-05	0.00376	0	0.00376	0	0	0	0	0	0	0	0	0	0	0	0	0	0	0	0	0	0	0	0	0	0	0	0	0	0	0	0	0	0	0	0	0	0	0	0	0
Viruses	Viruses_unclassified	Viruses_unclassified	Caudovirales	Siphoviridae	Siphoviridae_unclassified	Listeria_phage_B025	0.000217742	0.000372812	0.000136393	0.01193	0.01193	0.00832	0	0	0	0	0	0	0	0	0	0	0	0	0	0	0	0	0	0	0	0	0	0	0	0	0	0	0.01193	0	0	0	0	0	0	0	0	0	0
Viruses	Viruses_unclassified	Viruses_unclassified	Caudovirales	Siphoviridae	Siphoviridae_unclassified	Listeria_phage_B054	0.000155161	0.000450938	0	0.01443	0.01443	0	0	0	0	0	0	0	0	0	0	0	0	0	0	0	0	0	0	0	0	0	0	0	0	0	0	0	0	0	0	0	0	0.01443	0	0	0	0	0
Viruses	Viruses_unclassified	Viruses_unclassified	Caudovirales	Siphoviridae	Siphoviridae_unclassified	Listeria_phage_P35	0.000120215	0	0.000183279	0.01118	0	0.01118	0	0	0	0	0	0	0	0	0	0	0	0	0	0	0	0	0	0	0	0	0	0	0	0	0	0	0	0	0	0	0	0	0	0	0	0	0
Viruses	Viruses_unclassified	Viruses_unclassified	Caudovirales	Siphoviridae	Siphoviridae_unclassified	Listeria_phage_P40	4.97849e-05	0	7.59016e-05	0.00463	0	0.00463	0	0	0	0	0	0	0	0	0	0	0	0	0	0	0	0	0	0	0	0	0	0	0	0	0	0	0	0	0	0	0	0	0	0	0	0	0
Viruses	Viruses_unclassified	Viruses_unclassified	Caudovirales	Siphoviridae	Siphoviridae_unclassified	Methanobacterium_phage_psiM2	0.000243226	0	0.00037082	0.02262	0	0.02262	0	0	0	0	0	0	0	0	0	0	0	0	0	0	0	0	0	0	0	0	0	0	0	0	0	0	0	0	0	0	0	0	0	0	0	0	0
Viruses	Viruses_unclassified	Viruses_unclassified	Caudovirales	Siphoviridae	Siphoviridae_unclassified	Microbacterium_phage_Min1	0.0433205	0.0510472	0.0392672	1.04171	0.94626	1.04171	8	3	5	0	0	0	0	0	0	0	0	0	0	0	0	0	0	0	0	0.22673	0	0.4331	0	0.94626	0.02742	0	0	0	0	0	0	0	0	0	0	0	0
Viruses	Viruses_unclassified	Viruses_unclassified	Caudovirales	Siphoviridae	Siphoviridae_unclassified	Mycobacterium_phage_KayaCho	0.00585602	0.00820281	0.00462492	0.21818	0.21818	0.18159	2	1	1	0	0	0	0	0	0	0	0	0	0	0	0	0	0	0	0	0	0	0.04431	0	0.21818	0	0	0	0	0	0	0	0	0	0	0	0	0
Viruses	Viruses_unclassified	Viruses_unclassified	Caudovirales	Siphoviridae	Siphoviridae_unclassified	Nocardia_phage_NBR1	0.00128151	0.00133812	0.0012518	0.05495	0.04282	0.05495	0	0	0	0	0	0	0	0	0	0	0	0	0	0	0	0	0	0	0	0	0	0.04282	0	0	0	0	0	0	0	0	0	0	0	0	0	0	0
Viruses	Viruses_unclassified	Viruses_unclassified	Caudovirales	Siphoviridae	Siphoviridae_unclassified	Paenibacillus_phage_PG1	0.000340215	0	0.000518689	0.03164	0	0.03164	0	0	0	0	0	0	0	0	0	0	0	0	0	0	0	0	0	0	0	0	0	0	0	0	0	0	0	0	0	0	0	0	0	0	0	0	0
Viruses	Viruses_unclassified	Viruses_unclassified	Caudovirales	Siphoviridae	Siphoviridae_unclassified	Pseudoalteromonas_phage_H105_1	0.000215591	0	0.000328689	0.01255	0	0.01255	0	0	0	0	0	0	0	0	0	0	0	0	0	0	0	0	0	0	0	0	0	0	0	0	0	0	0	0	0	0	0	0	0	0	0	0	0
Viruses	Viruses_unclassified	Viruses_unclassified	Caudovirales	Siphoviridae	Siphoviridae_unclassified	Pseudomonas_phage_F10	0.000402581	0	0.00061377	0.02393	0	0.02393	0	0	0	0	0	0	0	0	0	0	0	0	0	0	0	0	0	0	0	0	0	0	0	0	0	0	0	0	0	0	0	0	0	0	0	0	0
Viruses	Viruses_unclassified	Viruses_unclassified	Caudovirales	Siphoviridae	Siphoviridae_unclassified	Pseudomonas_phage_PAJU2	0.00106333	0.00292219	8.81967e-05	0.06402	0.06402	0.00538	0	0	0	0	0	0	0	0	0	0	0	0	0	0	0	0	0	0	0	0.06402	0	0.02949	0	0	0	0	0	0	0	0	0	0	0	0	0	0	0
Viruses	Viruses_unclassified	Viruses_unclassified	Caudovirales	Siphoviridae	Siphoviridae_unclassified	Pseudomonas_phage_phi2	0.00292484	0.00654344	0.00102656	0.20939	0.20939	0.04088	1	1	0	0	0	0	0	0	0	0	0	0	0	0	0	0	0	0	0	0	0.20939	0	0	0	0	0	0	0	0	0	0	0	0	0	0	0	0
Viruses	Viruses_unclassified	Viruses_unclassified	Caudovirales	Siphoviridae	Siphoviridae_unclassified	Pseudomonas_phage_phi297	0.00774935	0.000304687	0.0116548	0.63433	0.00975	0.63433	1	0	1	0	0	0	0	0	0	0	0	0	0	0	0	0	0	0	0	0	0	0	0	0	0	0	0.00975	0	0	0	0	0	0	0	0	0	0
Viruses	Viruses_unclassified	Viruses_unclassified	Caudovirales	Siphoviridae	Siphoviridae_unclassified	Rhizobium_phage_16_3	0.00101409	0	0.00154607	0.0656	0	0.0656	0	0	0	0	0	0	0	0	0	0	0	0	0	0	0	0	0	0	0	0	0	0	0	0	0	0	0	0	0	0	0	0	0	0	0	0	0
Viruses	Viruses_unclassified	Viruses_unclassified	Caudovirales	Siphoviridae	Siphoviridae_unclassified	Rhodobacter_phage_RcapMu	0.00321785	0.00798656	0.00071623	0.20637	0.20637	0.02492	1	1	0	0	0	0	0	0	0	0	0	0	0	0	0	0	0	0	0	0.03741	0.20637	0.01179	0	0	0	0	0	0	0	0	0	0	0	0	0	0	0
Viruses	Viruses_unclassified	Viruses_unclassified	Caudovirales	Siphoviridae	Siphoviridae_unclassified	Rhodococcus_phage_REQ1	0.0162461	0.0412269	0.00314148	0.97958	0.97958	0.06043	3	3	0	0	0	0	0	0	0	0	0	0	0	0	0	0	0	0	0	0	0.22529	0	0	0.11439	0.97958	0	0	0	0	0	0	0	0	0	0	0	0
Viruses	Viruses_unclassified	Viruses_unclassified	Caudovirales	Siphoviridae	Siphoviridae_unclassified	Rhodococcus_phage_REQ2	0.00715269	0.0128797	0.00414836	0.37232	0.37232	0.18868	2	1	1	0	0	0	0	0	0	0	0	0	0	0	0	0	0	0	0	0.37232	0	0.03983	0	0	0	0	0	0	0	0	0	0	0	0	0	0	0
Viruses	Viruses_unclassified	Viruses_unclassified	Caudovirales	Siphoviridae	Siphoviridae_unclassified	Rhodococcus_phage_REQ3	0.000739462	0.00113875	0.00053	0.03644	0.03644	0.03233	0	0	0	0	0	0	0	0	0	0	0	0	0	0	0	0	0	0	0	0	0	0.03644	0	0	0	0	0	0	0	0	0	0	0	0	0	0	0
Viruses	Viruses_unclassified	Viruses_unclassified	Caudovirales	Siphoviridae	Siphoviridae_unclassified	Rhodococcus_phage_RRH1	0.000590538	0	0.000900328	0.04893	0	0.04893	0	0	0	0	0	0	0	0	0	0	0	0	0	0	0	0	0	0	0	0	0	0	0	0	0	0	0	0	0	0	0	0	0	0	0	0	0
Viruses	Viruses_unclassified	Viruses_unclassified	Caudovirales	Siphoviridae	Siphoviridae_unclassified	Riemerella_phage_RAP44	0.000283011	0	0.000431475	0.0241	0	0.0241	0	0	0	0	0	0	0	0	0	0	0	0	0	0	0	0	0	0	0	0	0	0	0	0	0	0	0	0	0	0	0	0	0	0	0	0	0
Viruses	Viruses_unclassified	Viruses_unclassified	Caudovirales	Siphoviridae	Siphoviridae_unclassified	Salmonella_phage_SSU5	0.0160765	0.0163953	0.0159092	0.46848	0.40395	0.46848	5	2	3	0	0	0	0	0	0	0	0	0	0	0	0	0	0	0	0	0	0	0.40395	0	0.1207	0	0	0	0	0	0	0	0	0	0	0	0	0
Viruses	Viruses_unclassified	Viruses_unclassified	Caudovirales	Siphoviridae	Siphoviridae_unclassified	Serratia_phage_Eta	0.00106505	0.00226125	0.000437541	0.07236	0.07236	0.02669	0	0	0	0	0	0	0	0	0	0	0	0	0	0	0	0	0	0	0	0	0	0.07236	0	0	0	0	0	0	0	0	0	0	0	0	0	0	0
Viruses	Viruses_unclassified	Viruses_unclassified	Caudovirales	Siphoviridae	Siphoviridae_unclassified	Staphylococcus_phage_StB20	0.0133995	0.00349656	0.0185944	0.69369	0.08527	0.69369	2	0	2	0	0	0	0	0	0	0	0	0	0	0	0	0	0	0	0	0	0	0	0	0	0	0	0.02662	0	0	0	0	0.08527	0	0	0	0	0
Viruses	Viruses_unclassified	Viruses_unclassified	Caudovirales	Siphoviridae	Siphoviridae_unclassified	Stenotrophomonas_phage_S1	0.000544839	0.00158344	0	0.04261	0.04261	0	0	0	0	0	0	0	0	0	0	0	0	0	0	0	0	0	0	0	0	0.04261	0	0	0	0.00806	0	0	0	0	0	0	0	0	0	0	0	0	0
Viruses	Viruses_unclassified	Viruses_unclassified	Caudovirales	Siphoviridae	Siphoviridae_unclassified	Streptococcus_phage_Dp_1	0.144964	0.173363	0.130066	6.43781	4.81747	6.43781	6	2	4	4.81747	0	0	0	0	0	0	0	0	0	0	0	0	0	0	0	0	0	0.03677	0	0	0	0	0	0	0.69337	0	0	0	0	0	0	0	0
Viruses	Viruses_unclassified	Viruses_unclassified	Caudovirales	Siphoviridae	Siphoviridae_unclassified	Streptococcus_phage_M102	0	0	0	0	0	0	0	0	0	0	0	0	0	0	0	0	0	0	0	0	0	0	0	0	0	0	0	0	0	0	0	0	0	0	0	0	0	0	0	0	0	0	0
Viruses	Viruses_unclassified	Viruses_unclassified	Caudovirales	Siphoviridae	Siphoviridae_unclassified	Streptococcus_phage_MM1	0.00231559	0	0.00353033	0.21535	0	0.21535	1	0	1	0	0	0	0	0	0	0	0	0	0	0	0	0	0	0	0	0	0	0	0	0	0	0	0	0	0	0	0	0	0	0	0	0	0
Viruses	Viruses_unclassified	Viruses_unclassified	Caudovirales	Siphoviridae	Siphoviridae_unclassified	Streptococcus_phage_PH15	0.0778833	0.0232819	0.106527	3.82757	0.31647	3.82757	9	3	6	0	0.31647	0	0	0	0	0	0	0	0	0	0	0	0	0	0	0	0	0	0	0	0	0.24095	0	0.1876	0	0	0	0	0	0	0	0	0
Viruses	Viruses_unclassified	Viruses_unclassified	Caudovirales	Siphoviridae	Siphoviridae_unclassified	Streptococcus_phage_SM1	0.000124516	0	0.000189836	0.01158	0	0.01158	0	0	0	0	0	0	0	0	0	0	0	0	0	0	0	0	0	0	0	0	0	0	0	0	0	0	0	0	0	0	0	0	0	0	0	0	0
Viruses	Viruses_unclassified	Viruses_unclassified	Caudovirales	Siphoviridae	Siphoviridae_unclassified	Streptococcus_phage_SMP	0.00103108	0	0.00157197	0.09589	0	0.09589	0	0	0	0	0	0	0	0	0	0	0	0	0	0	0	0	0	0	0	0	0	0	0	0	0	0	0	0	0	0	0	0	0	0	0	0	0
Viruses	Viruses_unclassified	Viruses_unclassified	Caudovirales	Siphoviridae	Siphoviridae_unclassified	Streptomyces_phage_SV1	0.0054028	0.0108647	0.00253754	0.34767	0.34767	0.0906	1	1	0	0	0	0	0	0	0	0	0	0	0	0	0	0	0	0	0	0.34767	0	0	0	0	0	0	0	0	0	0	0	0	0	0	0	0	0
Viruses	Viruses_unclassified	Viruses_unclassified	Caudovirales	Siphoviridae	Siphoviridae_unclassified	Streptomyces_phage_VWB	0.00105398	0.000795313	0.00118967	0.04822	0.02545	0.04822	0	0	0	0	0	0	0	0	0	0	0	0	0	0	0	0	0	0	0	0	0	0	0	0.02545	0	0	0	0	0	0	0	0	0	0	0	0	0
Viruses	Viruses_unclassified	Viruses_unclassified	Caudovirales	Siphoviridae	Siphoviridae_unclassified	Streptomyces_phage_mu1_6	0.00405086	0.00256875	0.00482836	0.2495	0.04812	0.2495	1	0	1	0	0	0	0	0	0	0	0	0	0	0	0	0	0	0	0	0	0	0.03408	0	0	0.04812	0	0	0	0	0	0	0	0	0	0	0	0
Viruses	Viruses_unclassified	Viruses_unclassified	Caudovirales	Siphoviridae	Siphoviridae_unclassified	Streptomyces_virus_phiHau3	0.0172528	0.030135	0.0104949	0.61653	0.5936	0.61653	3	2	1	0	0	0	0	0	0	0	0	0	0	0	0	0	0	0	0	0	0	0.06576	0	0.30496	0.5936	0	0	0	0	0	0	0	0	0	0	0	0
Viruses	Viruses_unclassified	Viruses_unclassified	Caudovirales	Siphoviridae	Siphoviridae_unclassified	Synechococcus_phage_S_CBS2	0.00027957	0	0.00042623	0.026	0	0.026	0	0	0	0	0	0	0	0	0	0	0	0	0	0	0	0	0	0	0	0	0	0	0	0	0	0	0	0	0	0	0	0	0	0	0	0	0
Viruses	Viruses_unclassified	Viruses_unclassified	Caudovirales	Siphoviridae	Siphoviridae_unclassified	Synechococcus_phage_S_CBS3	0.000622581	0	0.00094918	0.0579	0	0.0579	0	0	0	0	0	0	0	0	0	0	0	0	0	0	0	0	0	0	0	0	0	0	0	0	0	0	0	0	0	0	0	0	0	0	0	0	0
Viruses	Viruses_unclassified	Viruses_unclassified	Caudovirales	Siphoviridae	Siphoviridae_unclassified	Synechococcus_phage_S_CBS4	0.00439828	0.0119678	0.000427377	0.38297	0.38297	0.01582	1	1	0	0	0	0	0	0	0	0	0	0	0	0	0	0	0	0	0	0	0	0	0	0	0.38297	0	0	0	0	0	0	0	0	0	0	0	0
Viruses	Viruses_unclassified	Viruses_unclassified	Caudovirales	Siphoviridae	Siphoviridae_unclassified	Synechococcus_phage_S_SKS1	0.00148043	0	0.00225705	0.08311	0	0.08311	0	0	0	0	0	0	0	0	0	0	0	0	0	0	0	0	0	0	0	0	0	0	0	0	0	0	0	0	0	0	0	0	0	0	0	0	0
Viruses	Viruses_unclassified	Viruses_unclassified	Caudovirales	Siphoviridae	Siphoviridae_unclassified	Tsukamurella_phage_TPA2	0.0125578	0.0272684	0.00484082	0.44073	0.44073	0.1475	4	3	1	0	0	0	0	0	0	0	0	0	0	0	0	0	0	0	0	0.31676	0.44073	0.1151	0	0	0	0	0	0	0	0	0	0	0	0	0	0	0
Viruses	Viruses_unclassified	Viruses_unclassified	Caudovirales	Siphoviridae	Siphoviridae_unclassified	Vibrio_phage_pVp_1	7.08602e-05	0	0.000108033	0.00659	0	0.00659	0	0	0	0	0	0	0	0	0	0	0	0	0	0	0	0	0	0	0	0	0	0	0	0	0	0	0	0	0	0	0	0	0	0	0	0	0
Viruses	Viruses_unclassified	Viruses_unclassified	Caudovirales	Siphoviridae	Siphoviridae_unclassified	Vibrio_phage_pYD21_A	0.000248387	0	0.000378689	0.0231	0	0.0231	0	0	0	0	0	0	0	0	0	0	0	0	0	0	0	0	0	0	0	0	0	0	0	0	0	0	0	0	0	0	0	0	0	0	0	0	0
Viruses	Viruses_unclassified	Viruses_unclassified	Caudovirales	Siphoviridae	Siphoviridae_unclassified	Xanthomonas_phage_Xp15	0.0263729	0.0560697	0.0107943	1.23196	1.23196	0.47363	4	2	2	0	0	0	0	0	0	0	0	0	0	0	0	0	0	0	0	0	0	0.05201	0	1.23196	0.51026	0	0	0	0	0	0	0	0	0	0	0	0
Viruses	Viruses_unclassified	Viruses_unclassified	Caudovirales	Siphoviridae	Siphoviridae_unclassified	Yersinia_phage_PY54	0.000293871	0.000427187	0.000223934	0.01367	0.01367	0.01366	0	0	0	0	0	0	0	0	0	0	0	0	0	0	0	0	0	0	0	0	0	0	0	0	0.01367	0	0	0	0	0	0	0	0	0	0	0	0
Viruses	Viruses_unclassified	Viruses_unclassified	Caudovirales	Siphoviridae	Sk1virus	Lactococcus_phage_340	3.78495e-05	0	5.77049e-05	0.00352	0	0.00352	0	0	0	0	0	0	0	0	0	0	0	0	0	0	0	0	0	0	0	0	0	0	0	0	0	0	0	0	0	0	0	0	0	0	0	0	0
Viruses	Viruses_unclassified	Viruses_unclassified	Caudovirales	Siphoviridae	Sk1virus	Lactococcus_phage_jm2	0.000584516	0	0.000891148	0.05436	0	0.05436	0	0	0	0	0	0	0	0	0	0	0	0	0	0	0	0	0	0	0	0	0	0	0	0	0	0	0	0	0	0	0	0	0	0	0	0	0
Viruses	Viruses_unclassified	Viruses_unclassified	Caudovirales	Siphoviridae	Sk1virus	Lactococcus_phage_jm3	0.00535237	0.0126375	0.00153066	0.30179	0.30179	0.09337	1	1	0	0	0	0	0	0	0	0	0	0	0	0	0	0	0	0	0	0	0	0	0	0	0	0	0	0	0	0.30179	0.07788	0.02473	0	0	0	0	0
Viruses	Viruses_unclassified	Viruses_unclassified	Caudovirales	Siphoviridae	Sp31virus	Salmonella_virus_SP31	0.000983656	0.000981875	0.00098459	0.06006	0.03142	0.06006	0	0	0	0	0	0	0	0	0	0	0	0	0	0	0	0	0	0	0	0	0	0.03142	0	0	0	0	0	0	0	0	0	0	0	0	0	0	0
Viruses	Viruses_unclassified	Viruses_unclassified	Caudovirales	Siphoviridae	Spbetavirus	Bacillus_virus_SPbeta	0.00019129	0	0.000291639	0.01779	0	0.01779	0	0	0	0	0	0	0	0	0	0	0	0	0	0	0	0	0	0	0	0	0	0	0	0	0	0	0	0	0	0	0	0	0	0	0	0	0
Viruses	Viruses_unclassified	Viruses_unclassified	Caudovirales	Siphoviridae	Ssp2virus	Vibrio_virus_MAR10	0.00054172	0	0.000825902	0.03787	0	0.03787	0	0	0	0	0	0	0	0	0	0	0	0	0	0	0	0	0	0	0	0	0	0	0	0	0	0	0	0	0	0	0	0	0	0	0	0	0
Viruses	Viruses_unclassified	Viruses_unclassified	Caudovirales	Siphoviridae	T5virus	Escherichia_virus_EPS7	0.000286989	0.000478437	0.000186557	0.01531	0.01531	0.01138	0	0	0	0	0	0	0	0	0	0	0	0	0	0	0	0	0	0	0	0	0	0.01531	0	0	0	0	0	0	0	0	0	0	0	0	0	0	0
Viruses	Viruses_unclassified	Viruses_unclassified	Caudovirales	Siphoviridae	T5virus	Escherichia_virus_T5	0.000964301	0	0.00147016	0.05825	0	0.05825	0	0	0	0	0	0	0	0	0	0	0	0	0	0	0	0	0	0	0	0	0	0	0	0	0	0	0	0	0	0	0	0	0	0	0	0	0
Viruses	Viruses_unclassified	Viruses_unclassified	Caudovirales	Siphoviridae	T5virus	Pectobacterium_phage_My1	0.000110645	0	0.000168689	0.0061	0	0.0061	0	0	0	0	0	0	0	0	0	0	0	0	0	0	0	0	0	0	0	0	0	0	0	0	0	0	0	0	0	0	0	0	0	0	0	0	0
Viruses	Viruses_unclassified	Viruses_unclassified	Caudovirales	Siphoviridae	Tlsvirus	Escherichia_virus_TLS	0.000125914	0	0.000191967	0.01171	0	0.01171	0	0	0	0	0	0	0	0	0	0	0	0	0	0	0	0	0	0	0	0	0	0	0	0	0	0	0	0	0	0	0	0	0	0	0	0	0
Viruses	Viruses_unclassified	Viruses_unclassified	Caudovirales	Siphoviridae	Tm4virus	Mycobacterium_virus_TM4	0.00302774	0	0.00461607	0.1167	0	0.1167	1	0	1	0	0	0	0	0	0	0	0	0	0	0	0	0	0	0	0	0	0	0	0	0	0	0	0	0	0	0	0	0	0	0	0	0	0
Viruses	Viruses_unclassified	Viruses_unclassified	Caudovirales	Siphoviridae	Tp21virus	Bacillus_virus_BMBtp2	1.86022e-05	0	2.83607e-05	0.00173	0	0.00173	0	0	0	0	0	0	0	0	0	0	0	0	0	0	0	0	0	0	0	0	0	0	0	0	0	0	0	0	0	0	0	0	0	0	0	0	0
Viruses	Viruses_unclassified	Viruses_unclassified	Caudovirales	Siphoviridae	Xp10virus	Xanthomonas_virus_phil7	4.13978e-05	0	6.31148e-05	0.00385	0	0.00385	0	0	0	0	0	0	0	0	0	0	0	0	0	0	0	0	0	0	0	0	0	0	0	0	0	0	0	0	0	0	0	0	0	0	0	0	0
Viruses	Viruses_unclassified	Viruses_unclassified	Caudovirales	Siphoviridae	Yuavirus	Alphaproteobacteria_virus_phiJl001	0.00740957	0.01634	0.00272475	0.15912	0.15912	0.06568	2	2	0	0	0	0	0	0	0	0	0	0	0	0	0	0	0	0	0	0.15912	0.12985	0	0	0	0	0	0.05452	0	0	0	0	0.05516	0	0.06181	0.06242	0	0
Viruses	Viruses_unclassified	Viruses_unclassified	Herpesvirales	Alloherpesviridae	Batrachovirus	Ranid_herpesvirus_1	0.00391806	0.00864594	0.00143787	0.1587	0.1587	0.03147	2	2	0	0	0	0	0	0	0	0	0	0	0	0	0	0	0	0	0	0.10785	0	0.01012	0	0.1587	0	0	0	0	0	0	0	0	0	0	0	0	0
Viruses	Viruses_unclassified	Viruses_unclassified	Herpesvirales	Alloherpesviridae	Batrachovirus	Ranid_herpesvirus_2	0.000774516	0.00137	0.000462131	0.04384	0.04384	0.01527	0	0	0	0	0	0	0	0	0	0	0	0	0	0	0	0	0	0	0	0	0	0.04384	0	0	0	0	0	0	0	0	0	0	0	0	0	0	0
Viruses	Viruses_unclassified	Viruses_unclassified	Herpesvirales	Alloherpesviridae	Cyprinivirus	Anguillid_herpesvirus_1	0.0588715	0.156222	0.0078023	4.49344	4.49344	0.14703	5	3	2	0	0	0	0	0	0	0	0	0	0	4.49344	0	0	0	0	0	0.13452	0.12395	0.02382	0	0	0.00929	0.03987	0.02992	0.02643	0	0	0	0.04022	0	0	0.07765	0	0
Viruses	Viruses_unclassified	Viruses_unclassified	Herpesvirales	Alloherpesviridae	Cyprinivirus	Cyprinid_herpesvirus_1	0.637398	1.8281	0.0127689	44.6145	44.6145	0.54784	9	7	2	0	0	0	0	0	0	0	0	0	0	3.07666	44.6145	0	0	0	0	0.05275	0.07499	0.08321	0	0.02092	0.04427	0	2.10999	0.31805	0	0	0	2.13375	0	3.60632	2.36371	0	0
Viruses	Viruses_unclassified	Viruses_unclassified	Herpesvirales	Alloherpesviridae	Cyprinivirus	Cyprinid_herpesvirus_2	0.00965022	0.0191541	0.00466459	0.21354	0.21354	0.08736	2	2	0	0	0	0	0	0	0	0	0	0	0	0	0	0	0	0	0	0.21354	0.1971	0.04232	0	0.01342	0.02558	0	0.0231	0	0	0	0	0.028	0	0.0431	0.02677	0	0
Viruses	Viruses_unclassified	Viruses_unclassified	Herpesvirales	Alloherpesviridae	Cyprinivirus	Cyprinid_herpesvirus_3	0.893485	1.7894	0.423497	21.8144	21.8144	13.8681	21	14	7	0	0	0	0	0	0	0	0	0	0	4.51287	21.8144	0	0	0	0	0.15139	0.12084	0.051	0	0.01728	0.0668	1.29941	8.78017	0.79718	1.45604	1.84598	2.05889	5.58517	0.88278	2.71024	5.11035	0	0
Viruses	Viruses_unclassified	Viruses_unclassified	Herpesvirales	Alloherpesviridae	Ictalurivirus	Ictalurid_herpesvirus_1	0.00745462	0.0198991	0.000926393	0.37239	0.37239	0.01765	2	2	0	0	0	0	0	0	0	0	0	0	0	0	0	0	0	0	0	0.37239	0.26061	0.00377	0	0	0	0	0	0	0	0	0	0	0	0	0	0	0
Viruses	Viruses_unclassified	Viruses_unclassified	Herpesvirales	Herpesviridae	Cytomegalovirus	Aotine_betaherpesvirus_1	0.00850366	0.00137344	0.0122441	0.63784	0.04395	0.63784	1	0	1	0	0	0	0	0	0	0	0	0	0	0	0	0	0	0	0	0	0	0.04395	0	0	0	0	0	0	0	0	0	0	0	0	0	0	0
Viruses	Viruses_unclassified	Viruses_unclassified	Herpesvirales	Herpesviridae	Cytomegalovirus	Cercopithecine_betaherpesvirus_5	0.0474177	0.0567466	0.0425239	1.45668	1.07278	1.45668	6	3	3	0	0	0	0	0	0	0	0	0	0	0	0	0	0	0	0	1.07278	0	0.60708	0	0.13603	0	0	0	0	0	0	0	0	0	0	0	0	0
Viruses	Viruses_unclassified	Viruses_unclassified	Herpesvirales	Herpesviridae	Cytomegalovirus	Human_betaherpesvirus_5	0.0076772	0.0199672	0.00123	0.41793	0.41793	0.03297	2	2	0	0	0	0	0	0	0	0	0	0	0	0	0	0	0	0	0	0.21839	0.41793	0	0	0.00263	0	0	0	0	0	0	0	0	0	0	0	0	0
Viruses	Viruses_unclassified	Viruses_unclassified	Herpesvirales	Herpesviridae	Cytomegalovirus	Macacine_betaherpesvirus_3	8.04301e-05	0	0.000122623	0.00748	0	0.00748	0	0	0	0	0	0	0	0	0	0	0	0	0	0	0	0	0	0	0	0	0	0	0	0	0	0	0	0	0	0	0	0	0	0	0	0	0
Viruses	Viruses_unclassified	Viruses_unclassified	Herpesvirales	Herpesviridae	Cytomegalovirus	Panine_betaherpesvirus_2	0.00501581	0.00690031	0.00402721	0.1819	0.1819	0.17191	2	1	1	0	0	0	0	0	0	0	0	0	0	0	0	0	0	0	0	0	0.1819	0.03891	0	0	0	0	0	0	0	0	0	0	0	0	0	0	0
Viruses	Viruses_unclassified	Viruses_unclassified	Herpesvirales	Herpesviridae	Cytomegalovirus	Saimiriine_herpesvirus_3	0.000937742	0	0.00142967	0.0363	0	0.0363	0	0	0	0	0	0	0	0	0	0	0	0	0	0	0	0	0	0	0	0	0	0	0	0	0	0	0	0	0	0	0	0	0	0	0	0	0
Viruses	Viruses_unclassified	Viruses_unclassified	Herpesvirales	Herpesviridae	Herpesviridae_unclassified	Caviid_betaherpesvirus_2	0.00908925	0.0182134	0.00430279	0.20115	0.20115	0.10123	3	2	1	0	0	0	0	0	0	0	0	0	0	0	0	0	0	0	0	0.09968	0.17111	0.20115	0	0.03891	0.07198	0	0	0	0	0	0	0	0	0	0	0	0
Viruses	Viruses_unclassified	Viruses_unclassified	Herpesvirales	Herpesviridae	Herpesviridae_unclassified	Suid_betaherpesvirus_2	0.00722796	0.00504281	0.00837426	0.41592	0.11512	0.41592	2	1	1	0	0	0	0	0	0	0	0	0	0	0	0	0	0	0	0	0	0.11512	0.04625	0	0	0	0	0	0	0	0	0	0	0	0	0	0	0
Viruses	Viruses_unclassified	Viruses_unclassified	Herpesvirales	Herpesviridae	Herpesviridae_unclassified	Tupaiid_betaherpesvirus_1	0.00941129	0.0223841	0.0026059	0.49198	0.49198	0.10939	3	2	1	0	0	0	0	0	0	0	0	0	0	0	0	0	0	0	0	0.15936	0.49198	0.04275	0	0.0222	0	0	0	0	0	0	0	0	0	0	0	0	0
Viruses	Viruses_unclassified	Viruses_unclassified	Herpesvirales	Herpesviridae	Iltovirus	Gallid_alphaherpesvirus_1	0.0100058	0.0279084	0.000614262	0.44948	0.44948	0.01097	3	3	0	0	0	0	0	0	0	0	0	0	0	0	0	0	0	0	0	0.44948	0.25539	0.01868	0	0	0.16952	0	0	0	0	0	0	0	0	0	0	0	0
Viruses	Viruses_unclassified	Viruses_unclassified	Herpesvirales	Herpesviridae	Iltovirus	Psittacid_alphaherpesvirus_1	0.00156022	0.00191125	0.00137607	0.03852	0.03852	0.03301	0	0	0	0	0	0	0	0	0	0	0	0	0	0	0	0	0	0	0	0	0.03852	0.01771	0	0.00493	0	0	0	0	0	0	0	0	0	0	0	0	0
Viruses	Viruses_unclassified	Viruses_unclassified	Herpesvirales	Herpesviridae	Lymphocryptovirus	Callitrichine_gammaherpesvirus_3	0.00389312	0.00867656	0.00138377	0.22773	0.22773	0.03344	1	1	0	0	0	0	0	0	0	0	0	0	0	0	0	0	0	0	0	0.04992	0	0	0	0	0.22773	0	0	0	0	0	0	0	0	0	0	0	0
Viruses	Viruses_unclassified	Viruses_unclassified	Herpesvirales	Herpesviridae	Lymphocryptovirus	Human_gammaherpesvirus_4	0.00164312	0.00269437	0.00109164	0.0634	0.0634	0.05141	0	0	0	0	0	0	0	0	0	0	0	0	0	0	0	0	0	0	0	0.0634	0	0.02282	0	0	0	0	0	0	0	0	0	0	0	0	0	0	0
Viruses	Viruses_unclassified	Viruses_unclassified	Herpesvirales	Herpesviridae	Lymphocryptovirus	Macacine_gammaherpesvirus_4	0.0186114	0.040115	0.00733082	0.26668	0.26668	0.24209	9	7	2	0	0	0	0	0	0	0	0	0	0	0	0	0	0	0	0	0	0	0	0	0	0.0642	0.16409	0.18145	0.11768	0.04323	0.26668	0.13636	0	0.05742	0.12566	0.12691	0	0
Viruses	Viruses_unclassified	Viruses_unclassified	Herpesvirales	Herpesviridae	Macavirus	Alcelaphine_gammaherpesvirus_1	0.00936559	0.01132	0.00834033	0.26922	0.08234	0.26922	3	0	3	0	0	0	0	0	0	0	0	0	0	0	0	0	0	0	0	0.03287	0.06044	0.06561	0	0	0	0	0	0	0	0.04421	0.08234	0	0	0.0382	0.03857	0	0
Viruses	Viruses_unclassified	Viruses_unclassified	Herpesvirales	Herpesviridae	Mardivirus	Anatid_alphaherpesvirus_1	0.00125333	0.0002225	0.0017941	0.05212	0.00712	0.05212	0	0	0	0	0	0	0	0	0	0	0	0	0	0	0	0	0	0	0	0	0	0	0	0	0.00712	0	0	0	0	0	0	0	0	0	0	0	0
Viruses	Viruses_unclassified	Viruses_unclassified	Herpesvirales	Herpesviridae	Mardivirus	Gallid_alphaherpesvirus_2	0.00189086	0.00440719	0.00057082	0.10147	0.10147	0.01236	1	1	0	0	0	0	0	0	0	0	0	0	0	0	0	0	0	0	0	0.0184	0.10147	0.00816	0	0	0.013	0	0	0	0	0	0	0	0	0	0	0	0
Viruses	Viruses_unclassified	Viruses_unclassified	Herpesvirales	Herpesviridae	Mardivirus	Gallid_alphaherpesvirus_3	0.01442	0.0398719	0.0010682	0.44179	0.44179	0.05431	3	3	0	0	0	0	0	0	0	0	0	0	0	0	0	0	0	0	0	0	0	0.03908	0	0	0	0.44179	0.08383	0.07324	0.06278	0.0352	0.08741	0.11105	0	0.03439	0.30713	0	0
Viruses	Viruses_unclassified	Viruses_unclassified	Herpesvirales	Herpesviridae	Mardivirus	Meleagrid_alphaherpesvirus_1	0.00344978	0.00134063	0.00455623	0.25823	0.03418	0.25823	1	0	1	0	0	0	0	0	0	0	0	0	0	0	0	0	0	0	0	0	0.03418	0.00872	0	0	0	0	0	0	0	0	0	0	0	0	0	0	0
Viruses	Viruses_unclassified	Viruses_unclassified	Herpesvirales	Herpesviridae	Muromegalovirus	Murid_betaherpesvirus_1	0.00773634	0.00642469	0.00842443	0.36123	0.20559	0.36123	3	1	2	0	0	0	0	0	0	0	0	0	0	0	0	0	0	0	0	0.20559	0	0	0	0	0	0	0	0	0	0	0	0	0	0	0	0	0
Viruses	Viruses_unclassified	Viruses_unclassified	Herpesvirales	Herpesviridae	Muromegalovirus	Murid_betaherpesvirus_2	0.0464391	0.128016	0.00364459	2.8855	2.8855	0.08137	2	2	0	0	0	0	0	0	0	0	0	0	0	0	0	0	0	0	0	2.8855	0	0.08742	0	1.1236	0	0	0	0	0	0	0	0	0	0	0	0	0
Viruses	Viruses_unclassified	Viruses_unclassified	Herpesvirales	Herpesviridae	Muromegalovirus	Murid_betaherpesvirus_8	0.356743	0.72523	0.163439	23.2074	23.2074	9.93889	2	1	1	0	0	0	0	0	0	0	0	0	0	0	0	0	0	0	0	0	0	23.2074	0	0	0	0	0	0	0	0	0	0	0	0	0	0	0
Viruses	Viruses_unclassified	Viruses_unclassified	Herpesvirales	Herpesviridae	Percavirus	Equid_gammaherpesvirus_2	0.0107001	0.0291541	0.00101934	0.57775	0.57775	0.02526	2	2	0	0	0	0	0	0	0	0	0	0	0	0	0	0	0	0	0	0.24825	0.57775	0.09965	0	0.00728	0	0	0	0	0	0	0	0	0	0	0	0	0
Viruses	Viruses_unclassified	Viruses_unclassified	Herpesvirales	Herpesviridae	Proboscivirus	Elephantid_betaherpesvirus_1	0.000522043	0	0.000795902	0.02093	0	0.02093	0	0	0	0	0	0	0	0	0	0	0	0	0	0	0	0	0	0	0	0	0	0	0	0	0	0	0	0	0	0	0	0	0	0	0	0	0
Viruses	Viruses_unclassified	Viruses_unclassified	Herpesvirales	Herpesviridae	Rhadinovirus	Ateline_gammaherpesvirus_3	0.00707871	0.0113997	0.00481197	0.19007	0.19007	0.13317	3	1	2	0	0	0	0	0	0	0	0	0	0	0	0	0	0	0	0	0.05	0.19007	0	0	0	0.00469	0	0.01234	0	0	0	0.04503	0	0	0.06266	0	0	0
Viruses	Viruses_unclassified	Viruses_unclassified	Herpesvirales	Herpesviridae	Rhadinovirus	Bovine_gammaherpesvirus_4	0.00102817	0.00114719	0.000965738	0.03671	0.03671	0.03347	0	0	0	0	0	0	0	0	0	0	0	0	0	0	0	0	0	0	0	0	0	0.03671	0	0	0	0	0	0	0	0	0	0	0	0	0	0	0
Viruses	Viruses_unclassified	Viruses_unclassified	Herpesvirales	Herpesviridae	Rhadinovirus	Cricetid_gammaherpesvirus_2	0.00103129	0.00222844	0.000403279	0.07131	0.07131	0.01456	0	0	0	0	0	0	0	0	0	0	0	0	0	0	0	0	0	0	0	0.07131	0	0	0	0	0	0	0	0	0	0	0	0	0	0	0	0	0
Viruses	Viruses_unclassified	Viruses_unclassified	Herpesvirales	Herpesviridae	Rhadinovirus	Human_gammaherpesvirus_8	0.00342505	0.008525	0.000749672	0.14507	0.14507	0.01839	1	1	0	0	0	0	0	0	0	0	0	0	0	0	0	0	0	0	0	0	0.14507	0.00717	0	0	0.05941	0	0.0217	0.03945	0	0	0	0	0	0	0	0	0
Viruses	Viruses_unclassified	Viruses_unclassified	Herpesvirales	Herpesviridae	Rhadinovirus	Macacine_gammaherpesvirus_5	0.000554086	0	0.000844754	0.02572	0	0.02572	0	0	0	0	0	0	0	0	0	0	0	0	0	0	0	0	0	0	0	0	0	0	0	0	0	0	0	0	0	0	0	0	0	0	0	0	0
Viruses	Viruses_unclassified	Viruses_unclassified	Herpesvirales	Herpesviridae	Rhadinovirus	Murid_gammaherpesvirus_4	0.034833	0.0324034	0.0361075	1.43582	0.35203	1.43582	7	4	3	0	0	0	0	0	0	0	0	0	0	0	0	0	0	0	0	0.35203	0.18493	0.34431	0	0.01184	0.1438	0	0	0	0	0	0	0	0	0	0	0	0
Viruses	Viruses_unclassified	Viruses_unclassified	Herpesvirales	Herpesviridae	Rhadinovirus	Saimiriine_gammaherpesvirus_2	0.00237247	0	0.00361705	0.1624	0	0.1624	1	0	1	0	0	0	0	0	0	0	0	0	0	0	0	0	0	0	0	0	0	0	0	0	0	0	0	0	0	0	0	0	0	0	0	0	0
Viruses	Viruses_unclassified	Viruses_unclassified	Herpesvirales	Herpesviridae	Roseolovirus	Human_betaherpesvirus_6A	0.00330022	0.000991875	0.00451115	0.098	0.03174	0.098	0	0	0	0	0	0	0	0	0	0	0	0	0	0	0	0	0	0	0	0	0	0.03174	0	0	0	0	0	0	0	0	0	0	0	0	0	0	0
Viruses	Viruses_unclassified	Viruses_unclassified	Herpesvirales	Herpesviridae	Roseolovirus	Human_betaherpesvirus_6B	0.00594419	0.000745	0.00867164	0.19329	0.0202	0.19329	2	0	2	0	0	0	0	0	0	0	0	0	0	0	0	0	0	0	0	0.0202	0	0.00364	0	0	0	0	0	0	0	0	0	0	0	0	0	0	0
Viruses	Viruses_unclassified	Viruses_unclassified	Herpesvirales	Herpesviridae	Roseolovirus	Human_betaherpesvirus_7	0.00117172	0.00147687	0.00101164	0.03534	0.03534	0.02675	0	0	0	0	0	0	0	0	0	0	0	0	0	0	0	0	0	0	0	0.03534	0	0	0	0	0.01192	0	0	0	0	0	0	0	0	0	0	0	0
Viruses	Viruses_unclassified	Viruses_unclassified	Herpesvirales	Herpesviridae	Simplexvirus	Cercopithecine_alphaherpesvirus_2	0.0616249	0.174568	0.00237607	3.46359	3.46359	0.07809	3	3	0	0	0	0	0	0	0	0	0	0	0	0	0	0	0	0	0	1.91675	3.46359	0.12167	0	0.01125	0.07292	0	0	0	0	0	0	0	0	0	0	0	0
Viruses	Viruses_unclassified	Viruses_unclassified	Herpesvirales	Herpesviridae	Simplexvirus	Human_alphaherpesvirus_1	0.0140839	0.0364272	0.00236279	0.65944	0.65944	0.05345	3	3	0	0	0	0	0	0	0	0	0	0	0	0	0	0	0	0	0	0.13127	0.19343	0.01374	0	0.65944	0	0	0	0.06134	0	0.06478	0	0	0	0	0.04167	0	0
Viruses	Viruses_unclassified	Viruses_unclassified	Herpesvirales	Herpesviridae	Simplexvirus	Human_alphaherpesvirus_2	0.0126289	0.0336438	0.00160475	0.37955	0.37955	0.02802	4	4	0	0	0	0	0	0	0	0	0	0	0	0	0	0	0	0	0	0.17653	0.19318	0.04974	0	0.37955	0.1634	0	0	0.0362	0	0.0456	0.0324	0	0	0	0	0	0
Viruses	Viruses_unclassified	Viruses_unclassified	Herpesvirales	Herpesviridae	Simplexvirus	Macacine_alphaherpesvirus_1	0.00347989	0.00747281	0.00138525	0.09368	0.09368	0.06568	0	0	0	0	0	0	0	0	0	0	0	0	0	0.04394	0	0	0	0	0	0.09368	0	0.08735	0	0	0.01416	0	0	0	0	0	0	0	0	0	0	0	0
Viruses	Viruses_unclassified	Viruses_unclassified	Herpesvirales	Herpesviridae	Simplexvirus	Papiine_alphaherpesvirus_2	0.0114608	0.00690781	0.0138492	0.56403	0.14318	0.56403	4	1	3	0	0	0	0	0	0	0	0	0	0	0	0	0	0	0	0	0.14318	0.07787	0	0	0	0	0	0	0	0	0	0	0	0	0	0	0	0
Viruses	Viruses_unclassified	Viruses_unclassified	Herpesvirales	Herpesviridae	Simplexvirus	Saimiriine_alphaherpesvirus_1	0.00997667	0.0263669	0.00137852	0.59701	0.59701	0.02816	2	2	0	0	0	0	0	0	0	0	0	0	0	0	0	0	0	0	0	0.15585	0.59701	0.0313	0	0.0513	0.00828	0	0	0	0	0	0	0	0	0	0	0	0
Viruses	Viruses_unclassified	Viruses_unclassified	Herpesvirales	Herpesviridae	Varicellovirus	Bovine_alphaherpesvirus_1	0.00404355	0.00942406	0.00122098	0.10851	0.10851	0.03173	1	1	0	0	0	0	0	0	0	0	0	0	0	0	0	0	0	0	0	0.0437	0	0.02076	0	0.10851	0	0.04425	0	0	0	0.02116	0.02627	0	0	0	0.03692	0	0
Viruses	Viruses_unclassified	Viruses_unclassified	Herpesvirales	Herpesviridae	Varicellovirus	Bovine_alphaherpesvirus_5	0.0141015	0.03764	0.00175344	0.92105	0.92105	0.05064	2	2	0	0	0	0	0	0	0	0	0	0	0	0.04185	0	0	0	0	0	0.11028	0.09062	0.01622	0	0	0.92105	0	0	0	0	0	0.02446	0	0	0	0	0	0
Viruses	Viruses_unclassified	Viruses_unclassified	Herpesvirales	Herpesviridae	Varicellovirus	Cercopithecine_alphaherpesvirus_9	0.00145796	0.00235313	0.000988361	0.05921	0.05921	0.02474	0	0	0	0	0	0	0	0	0	0	0	0	0	0	0	0	0	0	0	0	0.05921	0.01609	0	0	0	0	0	0	0	0	0	0	0	0	0	0	0
Viruses	Viruses_unclassified	Viruses_unclassified	Herpesvirales	Herpesviridae	Varicellovirus	Equid_alphaherpesvirus_4	0.000955484	0.00166594	0.000582787	0.03934	0.03934	0.01463	0	0	0	0	0	0	0	0	0	0	0	0	0	0	0	0	0	0	0	0	0	0.03934	0	0.01397	0	0	0	0	0	0	0	0	0	0	0	0	0
Viruses	Viruses_unclassified	Viruses_unclassified	Herpesvirales	Herpesviridae	Varicellovirus	Equid_alphaherpesvirus_8	0.000236344	0	0.000360328	0.02198	0	0.02198	0	0	0	0	0	0	0	0	0	0	0	0	0	0	0	0	0	0	0	0	0	0	0	0	0	0	0	0	0	0	0	0	0	0	0	0	0
Viruses	Viruses_unclassified	Viruses_unclassified	Herpesvirales	Herpesviridae	Varicellovirus	Felid_alphaherpesvirus_1	0.000370538	0.000213438	0.000452951	0.01302	0.00683	0.01302	0	0	0	0	0	0	0	0	0	0	0	0	0	0	0	0	0	0	0	0	0	0	0	0	0	0	0.00683	0	0	0	0	0	0	0	0	0	0
Viruses	Viruses_unclassified	Viruses_unclassified	Herpesvirales	Herpesviridae	Varicellovirus	Human_alphaherpesvirus_3	0.197614	0.44384	0.068447	2.52816	2.52816	2.33374	14	10	4	0	0	0	0	0	0	0	0	0	0	0	0	0	0	0	0	0.05946	0	0.00704	0	0	0	1.22031	1.38205	1.52843	0.30827	2.52816	1.63642	1.97673	0.10235	1.53072	1.92293	0	0
Viruses	Viruses_unclassified	Viruses_unclassified	Herpesvirales	Herpesviridae	Varicellovirus	Suid_alphaherpesvirus_1	0.00898161	0.0237575	0.00123033	0.29363	0.29363	0.03042	4	4	0	0	0	0	0	0	0	0	0	0	0	0	0	0	0	0	0	0.14763	0.29363	0.02487	0	0.10733	0.12041	0	0	0	0	0	0	0	0	0.06637	0	0	0
Viruses	Viruses_unclassified	Viruses_unclassified	Herpesvirales	Malacoherpesviridae	Aurivirus	Haliotid_herpesvirus_1	0.00684763	0.0176253	0.00119377	0.42835	0.42835	0.02935	2	2	0	0	0	0	0	0	0	0	0	0	0	0	0	0	0	0	0	0.11228	0.42835	0.02338	0	0	0	0	0	0	0	0	0	0	0	0	0	0	0
Viruses	Viruses_unclassified	Viruses_unclassified	Herpesvirales	Malacoherpesviridae	Ostreavirus	Ostreid_herpesvirus_1	0.000625484	0.00072375	0.000573934	0.02316	0.02316	0.01531	0	0	0	0	0	0	0	0	0	0	0	0	0	0	0	0	0	0	0	0	0	0.02316	0	0	0	0	0	0	0	0	0	0	0	0	0	0	0
Viruses	Viruses_unclassified	Viruses_unclassified	Ligamenvirales	Lipothrixviridae	Betalipothrixvirus	Acidianus_filamentous_virus_3	0.00160495	0	0.00244689	0.12669	0	0.12669	1	0	1	0	0	0	0	0	0	0	0	0	0	0	0	0	0	0	0	0	0	0	0	0	0	0	0	0	0	0	0	0	0	0	0	0	0
Viruses	Viruses_unclassified	Viruses_unclassified	Ligamenvirales	Lipothrixviridae	Betalipothrixvirus	Acidianus_filamentous_virus_7	0.00040828	0	0.000622459	0.0288	0	0.0288	0	0	0	0	0	0	0	0	0	0	0	0	0	0	0	0	0	0	0	0	0	0	0	0	0	0	0	0	0	0	0	0	0	0	0	0	0
Viruses	Viruses_unclassified	Viruses_unclassified	Ligamenvirales	Lipothrixviridae	Betalipothrixvirus	Acidianus_filamentous_virus_9	0.000345806	0	0.000527213	0.02364	0	0.02364	0	0	0	0	0	0	0	0	0	0	0	0	0	0	0	0	0	0	0	0	0	0	0	0	0	0	0	0	0	0	0	0	0	0	0	0	0
Viruses	Viruses_unclassified	Viruses_unclassified	Ligamenvirales	Lipothrixviridae	Betalipothrixvirus	Sulfolobus_islandicus_filamentous_virus	0.000470323	0	0.000717049	0.02668	0	0.02668	0	0	0	0	0	0	0	0	0	0	0	0	0	0	0	0	0	0	0	0	0	0	0	0	0	0	0	0	0	0	0	0	0	0	0	0	0
Viruses	Viruses_unclassified	Viruses_unclassified	Ligamenvirales	Lipothrixviridae	Deltalipothrixvirus	Acidianus_filamentous_virus_2	0.0017772	0	0.00270951	0.12919	0	0.12919	1	0	1	0	0	0	0	0	0	0	0	0	0	0	0	0	0	0	0	0	0	0	0	0	0	0	0	0	0	0	0	0	0	0	0	0	0
Viruses	Viruses_unclassified	Viruses_unclassified	Ligamenvirales	Rudiviridae	Rudivirus	Sulfolobales_Mexican_rudivirus_1	0.00214151	0.00572625	0.000260984	0.17277	0.17277	0.01592	1	1	0	0	0	0	0	0	0	0	0	0	0	0	0	0	0	0	0	0	0	0	0	0.17277	0.01047	0	0	0	0	0	0	0	0	0	0	0	0
Viruses	Viruses_unclassified	Viruses_unclassified	Ligamenvirales	Rudiviridae	Rudivirus	Sulfolobus_islandicus_rod_shaped_virus_2	0.000484301	0	0.000738361	0.04504	0	0.04504	0	0	0	0	0	0	0	0	0	0	0	0	0	0	0	0	0	0	0	0	0	0	0	0	0	0	0	0	0	0	0	0	0	0	0	0	0
Viruses	Viruses_unclassified	Viruses_unclassified	Nidovirales	Coronaviridae	Alphacoronavirus	Bat_coronavirus_1A	0.00182731	0.00150719	0.00199525	0.06941	0.02179	0.06941	0	0	0	0	0	0	0	0	0	0	0	0	0	0	0	0	0	0	0	0	0	0.00972	0	0.02179	0.01672	0	0	0	0	0	0	0	0	0	0	0	0
Viruses	Viruses_unclassified	Viruses_unclassified	Nidovirales	Coronaviridae	Alphacoronavirus	Bat_coronavirus_CDPHE15	0.000438925	0.000308438	0.000507377	0.01439	0.00987	0.01439	0	0	0	0	0	0	0	0	0	0	0	0	0	0	0	0	0	0	0	0	0	0.00987	0	0	0	0	0	0	0	0	0	0	0	0	0	0	0
Viruses	Viruses_unclassified	Viruses_unclassified	Nidovirales	Coronaviridae	Alphacoronavirus	Miniopterus_bat_coronavirus_HKU8	0.000633978	0.0018425	0	0.05896	0.05896	0	0	0	0	0	0	0	0	0	0	0	0	0	0	0	0	0	0	0	0	0	0	0	0	0	0.05896	0	0	0	0	0	0	0	0	0	0	0	0
Viruses	Viruses_unclassified	Viruses_unclassified	Nidovirales	Coronaviridae	Alphacoronavirus	Porcine_epidemic_diarrhea_virus	0.000106237	0	0.000161967	0.00988	0	0.00988	0	0	0	0	0	0	0	0	0	0	0	0	0	0	0	0	0	0	0	0	0	0	0	0	0	0	0	0	0	0	0	0	0	0	0	0	0
Viruses	Viruses_unclassified	Viruses_unclassified	Nidovirales	Coronaviridae	Alphacoronavirus	Rhinolophus_bat_coronavirus_HKU2	0.000205161	0.000373125	0.000117049	0.01194	0.01194	0.00468	0	0	0	0	0	0	0	0	0	0	0	0	0	0	0	0	0	0	0	0	0	0.01194	0	0	0	0	0	0	0	0	0	0	0	0	0	0	0
Viruses	Viruses_unclassified	Viruses_unclassified	Nidovirales	Coronaviridae	Betacoronavirus	Betacoronavirus_1	3.60215e-05	8.25e-05	1.16393e-05	0.00264	0.00264	0.00071	0	0	0	0	0	0	0	0	0	0	0	0	0	0	0	0	0	0	0	0	0	0	0	0	0.00264	0	0	0	0	0	0	0	0	0	0	0	0
Viruses	Viruses_unclassified	Viruses_unclassified	Nidovirales	Coronaviridae	Betacoronavirus	Hedgehog_coronavirus_1	9.70968e-05	0	0.000148033	0.00903	0	0.00903	0	0	0	0	0	0	0	0	0	0	0	0	0	0	0	0	0	0	0	0	0	0	0	0	0	0	0	0	0	0	0	0	0	0	0	0	0
Viruses	Viruses_unclassified	Viruses_unclassified	Nidovirales	Coronaviridae	Deltacoronavirus	Common_moorhen_coronavirus_HKU21	0.000176022	6.78125e-05	0.000232787	0.00459	0.00217	0.00459	0	0	0	0	0	0	0	0	0	0	0	0	0	0	0	0	0	0	0	0	0	0.00217	0	0	0	0	0	0	0	0	0	0	0	0	0	0	0
Viruses	Viruses_unclassified	Viruses_unclassified	Nidovirales	Coronaviridae	Deltacoronavirus	Night_heron_coronavirus_HKU19	0.000198387	0.000150313	0.000223607	0.00756	0.00481	0.00756	0	0	0	0	0	0	0	0	0	0	0	0	0	0	0	0	0	0	0	0	0	0	0	0.00481	0	0	0	0	0	0	0	0	0	0	0	0	0
Viruses	Viruses_unclassified	Viruses_unclassified	Nidovirales	Coronaviridae	Deltacoronavirus	Thrush_coronavirus_HKU12	4.02151e-05	0.000116875	0	0.00214	0.00214	0	0	0	0	0	0	0	0	0	0	0	0	0	0	0	0	0	0	0	0	0	0	0.00214	0	0.0016	0	0	0	0	0	0	0	0	0	0	0	0	0
Viruses	Viruses_unclassified	Viruses_unclassified	Nidovirales	Coronaviridae	Deltacoronavirus	White_eye_coronavirus_HKU16	3.75269e-05	0	5.72131e-05	0.00254	0	0.00254	0	0	0	0	0	0	0	0	0	0	0	0	0	0	0	0	0	0	0	0	0	0	0	0	0	0	0	0	0	0	0	0	0	0	0	0	0
Viruses	Viruses_unclassified	Viruses_unclassified	Nidovirales	Coronaviridae	Deltacoronavirus	Wigeon_coronavirus_HKU20	5.37634e-06	0	8.19672e-06	0.0005	0	0.0005	0	0	0	0	0	0	0	0	0	0	0	0	0	0	0	0	0	0	0	0	0	0	0	0	0	0	0	0	0	0	0	0	0	0	0	0	0
Viruses	Viruses_unclassified	Viruses_unclassified	Nidovirales	Coronaviridae	Gammacoronavirus	Beluga_whale_coronavirus_SW1	0.00064043	0	0.000976393	0.04421	0	0.04421	0	0	0	0	0	0	0	0	0	0	0	0	0	0	0	0	0	0	0	0	0	0	0	0	0	0	0	0	0	0	0	0	0	0	0	0	0
Viruses	Viruses_unclassified	Viruses_unclassified	Nidovirales	Mesoniviridae	Mesoniviridae_unclassified	Mesonivirus_1	6.55914e-06	0	1e-05	0.00061	0	0.00061	0	0	0	0	0	0	0	0	0	0	0	0	0	0	0	0	0	0	0	0	0	0	0	0	0	0	0	0	0	0	0	0	0	0	0	0	0
Viruses	Viruses_unclassified	Viruses_unclassified	Nidovirales	Mesoniviridae	Mesoniviridae_unclassified	Mesonivirus_2	7.17204e-05	0	0.000109344	0.00667	0	0.00667	0	0	0	0	0	0	0	0	0	0	0	0	0	0	0	0	0	0	0	0	0	0	0	0	0	0	0	0	0	0	0	0	0	0	0	0	0
Viruses	Viruses_unclassified	Viruses_unclassified	Nidovirales	Tobaniviridae	Bafinivirus	White_bream_virus	0.000612043	0.00156344	0.000112951	0.04007	0.04007	0.00492	0	0	0	0	0	0	0	0	0	0	0	0	0	0	0	0	0	0	0	0	0	0	0	0	0	0	0.04007	0	0	0	0	0.00996	0	0	0	0	0
Viruses	Viruses_unclassified	Viruses_unclassified	Ortervirales	Caulimoviridae	Badnavirus	Banana_streak_CA_virus	0.00143925	0.00413	2.77049e-05	0.0856	0.0856	0.00169	0	0	0	0	0	0	0	0	0	0	0	0	0	0	0	0	0	0	0	0.04656	0.0856	0	0	0	0	0	0	0	0	0	0	0	0	0	0	0	0
Viruses	Viruses_unclassified	Viruses_unclassified	Ortervirales	Caulimoviridae	Badnavirus	Banana_streak_GF_virus	3.63441e-05	0	5.54098e-05	0.00338	0	0.00338	0	0	0	0	0	0	0	0	0	0	0	0	0	0	0	0	0	0	0	0	0	0	0	0	0	0	0	0	0	0	0	0	0	0	0	0	0
Viruses	Viruses_unclassified	Viruses_unclassified	Ortervirales	Caulimoviridae	Badnavirus	Banana_streak_MY_virus	0.00047	0.00131406	2.72131e-05	0.04205	0.04205	0.00166	0	0	0	0	0	0	0	0	0	0	0	0	0	0	0	0	0	0	0	0	0.04205	0	0	0	0	0	0	0	0	0	0	0	0	0	0	0	0
Viruses	Viruses_unclassified	Viruses_unclassified	Ortervirales	Caulimoviridae	Badnavirus	Banana_streak_OL_virus	3.63441e-05	0	5.54098e-05	0.00338	0	0.00338	0	0	0	0	0	0	0	0	0	0	0	0	0	0	0	0	0	0	0	0	0	0	0	0	0	0	0	0	0	0	0	0	0	0	0	0	0
Viruses	Viruses_unclassified	Viruses_unclassified	Ortervirales	Caulimoviridae	Badnavirus	Banana_streak_UA_virus	5.43011e-05	0	8.27869e-05	0.00505	0	0.00505	0	0	0	0	0	0	0	0	0	0	0	0	0	0	0	0	0	0	0	0	0	0	0	0	0	0	0	0	0	0	0	0	0	0	0	0	0
Viruses	Viruses_unclassified	Viruses_unclassified	Ortervirales	Caulimoviridae	Badnavirus	Banana_streak_UI_virus	0.000630753	0.00183312	0	0.05866	0.05866	0	0	0	0	0	0	0	0	0	0	0	0	0	0	0	0	0	0	0	0	0	0	0.05866	0	0	0	0	0	0	0	0	0	0	0	0	0	0	0
Viruses	Viruses_unclassified	Viruses_unclassified	Ortervirales	Caulimoviridae	Badnavirus	Banana_streak_UL_virus	0.000100323	0	0.000152951	0.00595	0	0.00595	0	0	0	0	0	0	0	0	0	0	0	0	0	0	0	0	0	0	0	0	0	0	0	0	0	0	0	0	0	0	0	0	0	0	0	0	0
Viruses	Viruses_unclassified	Viruses_unclassified	Ortervirales	Caulimoviridae	Badnavirus	Banana_streak_UM_virus	7.83871e-05	0.000227812	0	0.00729	0.00729	0	0	0	0	0	0	0	0	0	0	0	0	0	0	0	0	0	0	0	0	0	0	0.00729	0	0	0	0	0	0	0	0	0	0	0	0	0	0	0
Viruses	Viruses_unclassified	Viruses_unclassified	Ortervirales	Caulimoviridae	Badnavirus	Bougainvillea_chlorotic_vein_banding_virus	1.48387e-05	0	2.2623e-05	0.00138	0	0.00138	0	0	0	0	0	0	0	0	0	0	0	0	0	0	0	0	0	0	0	0	0	0	0	0	0	0	0	0	0	0	0	0	0	0	0	0	0
Viruses	Viruses_unclassified	Viruses_unclassified	Ortervirales	Caulimoviridae	Badnavirus	Cacao_swollen_shoot_virus	7.04301e-05	0	0.000107377	0.00655	0	0.00655	0	0	0	0	0	0	0	0	0	0	0	0	0	0	0	0	0	0	0	0	0	0	0	0	0	0	0	0	0	0	0	0	0	0	0	0	0
Viruses	Viruses_unclassified	Viruses_unclassified	Ortervirales	Caulimoviridae	Badnavirus	Commelina_yellow_mottle_virus	0.000110968	0	0.00016918	0.00529	0	0.00529	0	0	0	0	0	0	0	0	0	0	0	0	0	0	0	0	0	0	0	0	0	0	0	0	0	0	0	0	0	0	0	0	0	0	0	0	0
Viruses	Viruses_unclassified	Viruses_unclassified	Ortervirales	Caulimoviridae	Badnavirus	Cycad_leaf_necrosis_virus	0.000223871	0	0.000341311	0.02082	0	0.02082	0	0	0	0	0	0	0	0	0	0	0	0	0	0	0	0	0	0	0	0	0	0	0	0	0	0	0	0	0	0	0	0	0	0	0	0	0
Viruses	Viruses_unclassified	Viruses_unclassified	Ortervirales	Caulimoviridae	Badnavirus	Dioscorea_bacilliform_virus	5.1828e-05	0	7.90164e-05	0.00318	0	0.00318	0	0	0	0	0	0	0	0	0	0	0	0	0	0	0	0	0	0	0	0	0	0	0	0	0	0	0	0	0	0	0	0	0	0	0	0	0
Viruses	Viruses_unclassified	Viruses_unclassified	Ortervirales	Caulimoviridae	Badnavirus	Grapevine_vein_clearing_virus	0.000134194	0	0.00020459	0.00929	0	0.00929	0	0	0	0	0	0	0	0	0	0	0	0	0	0	0	0	0	0	0	0	0	0	0	0	0	0	0	0	0	0	0	0	0	0	0	0	0
Viruses	Viruses_unclassified	Viruses_unclassified	Ortervirales	Caulimoviridae	Badnavirus	Pineapple_bacilliform_CO_virus	5.12903e-05	0	7.81967e-05	0.00315	0	0.00315	0	0	0	0	0	0	0	0	0	0	0	0	0	0	0	0	0	0	0	0	0	0	0	0	0	0	0	0	0	0	0	0	0	0	0	0	0
Viruses	Viruses_unclassified	Viruses_unclassified	Ortervirales	Caulimoviridae	Badnavirus	Piper_yellow_mottle_virus	0.00023871	0.00069375	0	0.0222	0.0222	0	0	0	0	0	0	0	0	0	0	0	0	0	0	0	0	0	0	0	0	0.0222	0	0	0	0	0	0	0	0	0	0	0	0	0	0	0	0	0
Viruses	Viruses_unclassified	Viruses_unclassified	Ortervirales	Caulimoviridae	Badnavirus	Sugarcane_bacilliform_IM_virus	1.74194e-05	0	2.65574e-05	0.00162	0	0.00162	0	0	0	0	0	0	0	0	0	0	0	0	0	0	0	0	0	0	0	0	0	0	0	0	0	0	0	0	0	0	0	0	0	0	0	0	0
Viruses	Viruses_unclassified	Viruses_unclassified	Ortervirales	Caulimoviridae	Badnavirus	Sugarcane_bacilliform_virus	0.000252366	0	0.000384754	0.02347	0	0.02347	0	0	0	0	0	0	0	0	0	0	0	0	0	0	0	0	0	0	0	0	0	0	0	0	0	0	0	0	0	0	0	0	0	0	0	0	0
Viruses	Viruses_unclassified	Viruses_unclassified	Ortervirales	Caulimoviridae	Badnavirus	Sweet_potato_badnavirus_B	4.31183e-05	0	6.57377e-05	0.00401	0	0.00401	0	0	0	0	0	0	0	0	0	0	0	0	0	0	0	0	0	0	0	0	0	0	0	0	0	0	0	0	0	0	0	0	0	0	0	0	0
Viruses	Viruses_unclassified	Viruses_unclassified	Ortervirales	Caulimoviridae	Caulimoviridae_unclassified	Rudbeckia_flower_distortion_virus	0.000110108	0	0.000167869	0.01024	0	0.01024	0	0	0	0	0	0	0	0	0	0	0	0	0	0	0	0	0	0	0	0	0	0	0	0	0	0	0	0	0	0	0	0	0	0	0	0	0
Viruses	Viruses_unclassified	Viruses_unclassified	Ortervirales	Caulimoviridae	Caulimovirus	Cauliflower_mosaic_virus	9.7957e-05	0	0.000149344	0.00911	0	0.00911	0	0	0	0	0	0	0	0	0	0	0	0	0	0	0	0	0	0	0	0	0	0	0	0	0	0	0	0	0	0	0	0	0	0	0	0	0
Viruses	Viruses_unclassified	Viruses_unclassified	Ortervirales	Caulimoviridae	Caulimovirus	Horseradish_latent_virus	0.00026129	0	0.000398361	0.0243	0	0.0243	0	0	0	0	0	0	0	0	0	0	0	0	0	0	0	0	0	0	0	0	0	0	0	0	0	0	0	0	0	0	0	0	0	0	0	0	0
Viruses	Viruses_unclassified	Viruses_unclassified	Ortervirales	Caulimoviridae	Caulimovirus	Mirabilis_mosaic_virus	9.58065e-05	0	0.000146066	0.00891	0	0.00891	0	0	0	0	0	0	0	0	0	0	0	0	0	0	0	0	0	0	0	0	0	0	0	0	0	0	0	0	0	0	0	0	0	0	0	0	0
Viruses	Viruses_unclassified	Viruses_unclassified	Ortervirales	Caulimoviridae	Cavemovirus	Cassava_vein_mosaic_virus	0.00124978	0	0.00190541	0.04817	0	0.04817	0	0	0	0	0	0	0	0	0	0	0	0	0	0	0	0	0	0	0	0	0	0	0	0	0	0	0	0	0	0	0	0	0	0	0	0	0
Viruses	Viruses_unclassified	Viruses_unclassified	Ortervirales	Caulimoviridae	Cavemovirus	Sweet_potato_collusive_virus	0.000484301	0	0.000738361	0.01578	0	0.01578	0	0	0	0	0	0	0	0	0	0	0	0	0	0	0	0	0	0	0	0	0	0	0	0	0	0	0	0	0	0	0	0	0	0	0	0	0
Viruses	Viruses_unclassified	Viruses_unclassified	Ortervirales	Caulimoviridae	Solendovirus	Tobacco_vein_clearing_virus	8.15054e-05	0	0.000124262	0.00758	0	0.00758	0	0	0	0	0	0	0	0	0	0	0	0	0	0	0	0	0	0	0	0	0	0	0	0	0	0	0	0	0	0	0	0	0	0	0	0	0
Viruses	Viruses_unclassified	Viruses_unclassified	Ortervirales	Caulimoviridae	Soymovirus	Peanut_chlorotic_streak_virus	0.000201183	0	0.000306721	0.01425	0	0.01425	0	0	0	0	0	0	0	0	0	0	0	0	0	0	0	0	0	0	0	0	0	0	0	0	0	0	0	0	0	0	0	0	0	0	0	0	0
Viruses	Viruses_unclassified	Viruses_unclassified	Ortervirales	Caulimoviridae	Soymovirus	Soybean_chlorotic_mottle_virus	0.000141398	0	0.000215574	0.00868	0	0.00868	0	0	0	0	0	0	0	0	0	0	0	0	0	0	0	0	0	0	0	0	0	0	0	0	0	0	0	0	0	0	0	0	0	0	0	0	0
Viruses	Viruses_unclassified	Viruses_unclassified	Ortervirales	Caulimoviridae	Tungrovirus	Rice_tungro_bacilliform_virus	0.000100645	0	0.000153443	0.00566	0	0.00566	0	0	0	0	0	0	0	0	0	0	0	0	0	0	0	0	0	0	0	0	0	0	0	0	0	0	0	0	0	0	0	0	0	0	0	0	0
Viruses	Viruses_unclassified	Viruses_unclassified	Ortervirales	Retroviridae	Alpharetrovirus	Avian_carcinoma_virus	0.139083	0.355926	0.0253295	4.32929	4.32929	0.75926	14	10	4	0	0	0	0	0	0	0	0	0	0	0	0	0	0	0	0	0	0	0	0	0	0	0.61758	0.50225	1.00102	4.32929	1.41069	1.26261	0.62093	0.62158	0.6802	0.34347	0	0
Viruses	Viruses_unclassified	Viruses_unclassified	Ortervirales	Retroviridae	Alpharetrovirus	Avian_myelocytomatosis_virus	5.84841	13.983	1.58106	77.1927	77.1927	35.8184	16	10	6	0	0	0	0	0	0	0	0	0	0	0	0	0	0	0	0	0	0	0	0	0	0	34.1661	33.7176	72.5459	62.9615	77.1927	68.5621	38.4236	11.4602	31.5406	16.8871	0	0
Viruses	Viruses_unclassified	Viruses_unclassified	Ortervirales	Retroviridae	Alpharetrovirus	Fujinami_sarcoma_virus	0.637242	1.5836	0.140789	13.5385	13.5385	2.93815	15	10	5	0	0	0	0	0	0	0	0	0	0	0	0	0	0	0	0	0	0	0	0	0	0	1.75531	3.20694	7.93088	13.5385	7.68943	7.53536	2.78578	2.17239	2.59646	1.46433	0	0
Viruses	Viruses_unclassified	Viruses_unclassified	Ortervirales	Retroviridae	Betaretrovirus	Mouse_mammary_tumor_virus	2.2043e-05	0	3.36066e-05	0.00205	0	0.00205	0	0	0	0	0	0	0	0	0	0	0	0	0	0	0	0	0	0	0	0	0	0	0	0	0	0	0	0	0	0	0	0	0	0	0	0	0
Viruses	Viruses_unclassified	Viruses_unclassified	Ortervirales	Retroviridae	Bovispumavirus	Bovine_foamy_virus	5.46237e-05	0	8.32787e-05	0.00508	0	0.00508	0	0	0	0	0	0	0	0	0	0	0	0	0	0	0	0	0	0	0	0	0	0	0	0	0	0	0	0	0	0	0	0	0	0	0	0	0
Viruses	Viruses_unclassified	Viruses_unclassified	Ortervirales	Retroviridae	Deltaretrovirus	Human_T_lymphotropic_virus_4	0.000505806	0.00147	0	0.04704	0.04704	0	0	0	0	0	0	0	0	0	0	0	0	0	0	0	0	0	0	0	0	0.04704	0	0	0	0	0	0	0	0	0	0	0	0	0	0	0	0	0
Viruses	Viruses_unclassified	Viruses_unclassified	Ortervirales	Retroviridae	Deltaretrovirus	Primate_T_lymphotropic_virus_2	0.000936667	0.00091	0.000950656	0.0294	0.02912	0.0294	0	0	0	0	0	0	0	0	0	0	0	0	0	0	0	0	0	0	0	0.02912	0	0	0	0	0	0	0	0	0	0	0	0	0	0	0	0	0
Viruses	Viruses_unclassified	Viruses_unclassified	Ortervirales	Retroviridae	Deltaretrovirus	Primate_T_lymphotropic_virus_3	0.000341505	0.000782188	0.000110328	0.02503	0.02503	0.00673	0	0	0	0	0	0	0	0	0	0	0	0	0	0	0	0	0	0	0	0	0	0.02503	0	0	0	0	0	0	0	0	0	0	0	0	0	0	0
Viruses	Viruses_unclassified	Viruses_unclassified	Ortervirales	Retroviridae	Epsilonretrovirus	Walleye_dermal_sarcoma_virus	4.67742e-05	0	7.13115e-05	0.00293	0	0.00293	0	0	0	0	0	0	0	0	0	0	0	0	0	0	0	0	0	0	0	0	0	0	0	0	0	0	0	0	0	0	0	0	0	0	0	0	0
Viruses	Viruses_unclassified	Viruses_unclassified	Ortervirales	Retroviridae	Equispumavirus	Equine_foamy_virus	0.000130968	0	0.000199672	0.01218	0	0.01218	0	0	0	0	0	0	0	0	0	0	0	0	0	0	0	0	0	0	0	0	0	0	0	0	0	0	0	0	0	0	0	0	0	0	0	0	0
Viruses	Viruses_unclassified	Viruses_unclassified	Ortervirales	Retroviridae	Felispumavirus	Feline_foamy_virus	0.000196989	0.00024125	0.00017377	0.00772	0.00772	0.00444	0	0	0	0	0	0	0	0	0	0	0	0	0	0	0	0	0	0	0	0	0	0.00772	0	0	0	0	0	0	0	0	0	0	0	0	0	0	0
Viruses	Viruses_unclassified	Viruses_unclassified	Ortervirales	Retroviridae	Gammaretrovirus	Abelson_murine_leukemia_virus	0.00871194	0.0233488	0.00103361	0.21816	0.21816	0.05377	5	5	0	0	0	0	0	0	0	0	0	0	0	0	0	0	0	0	0	0	0	0	0	0	0	0	0	0.10155	0	0.11715	0.21816	0	0.20809	0	0.10221	0	0
Viruses	Viruses_unclassified	Viruses_unclassified	Ortervirales	Retroviridae	Gammaretrovirus	Feline_leukemia_virus	0.00935086	0	0.0142562	0.86963	0	0.86963	1	0	1	0	0	0	0	0	0	0	0	0	0	0	0	0	0	0	0	0	0	0	0	0	0	0	0	0	0	0	0	0	0	0	0	0	0
Viruses	Viruses_unclassified	Viruses_unclassified	Ortervirales	Retroviridae	Gammaretrovirus	Murine_osteosarcoma_virus	0.984048	0.749583	1.10705	40.8345	7.11911	40.8345	24	13	11	0	0	0	0	0	0	0	0	0	0	0	0	0	0	0	0	0.12222	0.07491	0.38519	0	0	0.39746	6.04785	0.21492	0.28645	0.19545	3.3774	7.11911	0.95809	2.35936	1.09152	1.35672	0	0
Viruses	Viruses_unclassified	Viruses_unclassified	Ortervirales	Retroviridae	Gammaretrovirus	Porcine_type_C_oncovirus	0.0085129	0.000859063	0.012528	0.73083	0.01906	0.73083	1	0	1	0	0	0	0	0	0	0	0	0	0	0	0	0	0	0	0	0	0	0	0	0	0	0	0	0	0.01906	0	0	0.00843	0	0	0	0	0
Viruses	Viruses_unclassified	Viruses_unclassified	Ortervirales	Retroviridae	Gammaretrovirus	RD114_retrovirus	0.173105	0.502916	8.95082e-05	16.0638	16.0638	0.00546	1	1	0	0	0	0	0	0	0	0	0	0	0	0	0	16.0638	0	0	0	0	0	0	0	0	0	0	0	0	0.02948	0	0	0	0	0	0	0	0
Viruses	Viruses_unclassified	Viruses_unclassified	Ortervirales	Retroviridae	Lentivirus	Bovine_immunodeficiency_virus	0.00301086	0.00861031	7.34426e-05	0.26064	0.26064	0.00448	1	1	0	0	0	0	0	0	0	0	0	0	0	0	0	0	0	0	0	0	0.26064	0.01489	0	0	0	0	0	0	0	0	0	0	0	0	0	0	0
Viruses	Viruses_unclassified	Viruses_unclassified	Ortervirales	Retroviridae	Lentivirus	Caprine_arthritis_encephalitis_virus	0.000103656	0	0.000158033	0.00636	0	0.00636	0	0	0	0	0	0	0	0	0	0	0	0	0	0	0	0	0	0	0	0	0	0	0	0	0	0	0	0	0	0	0	0	0	0	0	0	0
Viruses	Viruses_unclassified	Viruses_unclassified	Ortervirales	Retroviridae	Lentivirus	Feline_immunodeficiency_virus	3.89247e-05	0	5.93443e-05	0.00362	0	0.00362	0	0	0	0	0	0	0	0	0	0	0	0	0	0	0	0	0	0	0	0	0	0	0	0	0	0	0	0	0	0	0	0	0	0	0	0	0
Viruses	Viruses_unclassified	Viruses_unclassified	Ortervirales	Retroviridae	Lentivirus	Human_immunodeficiency_virus_1	0.166298	0.357841	0.0658162	7.01246	7.01246	2.94222	13	9	4	0	0	0	0	0	0	0	0	0	0	0	0	0	0	7.01246	1.36122	0	0	0	0	0	0	0.14649	0	0.35795	0	0.59647	0.8912	0.26234	0	0.21176	0.61101	0	0
Viruses	Viruses_unclassified	Viruses_unclassified	Ortervirales	Retroviridae	Lentivirus	Human_immunodeficiency_virus_2	0.000283226	0.000823125	0	0.02634	0.02634	0	0	0	0	0	0	0	0	0	0	0	0	0	0	0	0	0	0	0	0	0	0	0	0	0	0	0	0	0	0	0	0	0.02634	0	0	0	0	0
Viruses	Viruses_unclassified	Viruses_unclassified	Ortervirales	Retroviridae	Lentivirus	Ovine_lentivirus	0.000243333	0	0.000370984	0.01371	0	0.01371	0	0	0	0	0	0	0	0	0	0	0	0	0	0	0	0	0	0	0	0	0	0	0	0	0	0	0	0	0	0	0	0	0	0	0	0	0
Viruses	Viruses_unclassified	Viruses_unclassified	Ortervirales	Retroviridae	Lentivirus	Simian_immunodeficiency_virus	0.000807419	0	0.00123098	0.04496	0	0.04496	0	0	0	0	0	0	0	0	0	0	0	0	0	0	0	0	0	0	0	0	0	0	0	0	0	0	0	0	0	0	0	0	0	0	0	0	0
Viruses	Viruses_unclassified	Viruses_unclassified	Ortervirales	Retroviridae	Lentivirus	Visna_maedi_virus	0.000965484	0.00222969	0.000302295	0.07135	0.07135	0.01563	0	0	0	0	0	0	0	0	0	0	0	0	0	0	0	0	0	0	0	0	0.07135	0	0	0	0	0	0	0	0	0	0	0	0	0	0	0	0
Viruses	Viruses_unclassified	Viruses_unclassified	Ortervirales	Retroviridae	Retroviridae_unclassified	Avian_endogenous_retrovirus_EAV_HP	0.00078043	0.00218219	4.5082e-05	0.06983	0.06983	0.00275	0	0	0	0	0	0	0	0	0	0	0	0	0	0	0	0	0	0	0	0	0.06983	0	0	0	0	0	0	0	0	0	0	0	0	0	0	0	0
Viruses	Viruses_unclassified	Viruses_unclassified	Ortervirales	Retroviridae	Retroviridae_unclassified	Human_endogenous_retrovirus_K	0.435922	0.203262	0.557972	15.3936	1.42825	15.3936	22	11	11	0	0	0	0	0	0	0	0	0	0	0	0	0	0	0	0	0	0	0.09627	0	0.3595	0.56289	0.77344	0.26558	0.62683	1.09904	0.65738	1.42825	0.12961	0.29192	0.14198	0.07169	0	0
Viruses	Viruses_unclassified	Viruses_unclassified	Ortervirales	Retroviridae	Spumavirus	African_green_monkey_simian_foamy_virus	0.000131505	0	0.000200492	0.01223	0	0.01223	0	0	0	0	0	0	0	0	0	0	0	0	0	0	0	0	0	0	0	0	0	0	0	0	0	0	0	0	0	0	0	0	0	0	0	0	0
Viruses	Viruses_unclassified	Viruses_unclassified	Ortervirales	Retroviridae	Spumavirus	Macaque_simian_foamy_virus	8.88172e-05	0	0.00013541	0.00826	0	0.00826	0	0	0	0	0	0	0	0	0	0	0	0	0	0	0	0	0	0	0	0	0	0	0	0	0	0	0	0	0	0	0	0	0	0	0	0	0
Viruses	Viruses_unclassified	Viruses_unclassified	Ortervirales	Retroviridae	Spumavirus	Simian_foamy_virus	0.000182581	0	0.000278361	0.0087	0	0.0087	0	0	0	0	0	0	0	0	0	0	0	0	0	0	0	0	0	0	0	0	0	0	0	0	0	0	0	0	0	0	0	0	0	0	0	0	0
Viruses	Viruses_unclassified	Viruses_unclassified	Picornavirales	Dicistroviridae	Aparavirus	Solenopsis_invicta_virus_1	0.000582258	0.00125812	0.000227705	0.03061	0.03061	0.00709	0	0	0	0	0	0	0	0	0	0	0	0	0	0	0	0	0	0	0	0.03061	0	0.00965	0	0	0	0	0	0	0	0	0	0	0	0	0	0	0
Viruses	Viruses_unclassified	Viruses_unclassified	Picornavirales	Dicistroviridae	Aparavirus	Taura_syndrome_virus	0.000218172	0.000634062	0	0.02029	0.02029	0	0	0	0	0	0	0	0	0	0	0	0	0	0	0	0	0	0	0	0	0.02029	0	0	0	0	0	0	0	0	0	0	0	0	0	0	0	0	0
Viruses	Viruses_unclassified	Viruses_unclassified	Picornavirales	Dicistroviridae	Cripavirus	Aphid_lethal_paralysis_virus	0.000126344	0	0.000192623	0.01175	0	0.01175	0	0	0	0	0	0	0	0	0	0	0	0	0	0	0	0	0	0	0	0	0	0	0	0	0	0	0	0	0	0	0	0	0	0	0	0	0
Viruses	Viruses_unclassified	Viruses_unclassified	Picornavirales	Dicistroviridae	Cripavirus	Cricket_paralysis_virus	6.05376e-05	0	9.22951e-05	0.00563	0	0.00563	0	0	0	0	0	0	0	0	0	0	0	0	0	0	0	0	0	0	0	0	0	0	0	0	0	0	0	0	0	0	0	0	0	0	0	0	0
Viruses	Viruses_unclassified	Viruses_unclassified	Picornavirales	Dicistroviridae	Cripavirus	Drosophila_C_virus	0.00011914	0.000239375	5.60656e-05	0.00766	0.00766	0.00342	0	0	0	0	0	0	0	0	0	0	0	0	0	0	0	0	0	0	0	0	0	0.00766	0	0	0	0	0	0	0	0	0	0	0	0	0	0	0
Viruses	Viruses_unclassified	Viruses_unclassified	Picornavirales	Dicistroviridae	Cripavirus	Rhopalosiphum_padi_virus	0.00218183	0.00634094	0	0.20291	0.20291	0	1	1	0	0	0	0	0	0	0	0	0	0	0	0	0	0	0	0	0	0	0	0	0	0	0.20291	0	0	0	0	0	0	0	0	0	0	0	0
Viruses	Viruses_unclassified	Viruses_unclassified	Picornavirales	Dicistroviridae	Triatovirus	Black_queen_cell_virus	0.000100645	0	0.000153443	0.00573	0	0.00573	0	0	0	0	0	0	0	0	0	0	0	0	0	0	0	0	0	0	0	0	0	0	0	0	0	0	0	0	0	0	0	0	0	0	0	0	0
Viruses	Viruses_unclassified	Viruses_unclassified	Picornavirales	Dicistroviridae	Triatovirus	Himetobi_P_virus	0.000619892	0.00088125	0.000482787	0.01691	0.01516	0.01691	0	0	0	0	0	0	0	0	0	0	0	0	0	0	0	0	0	0	0	0	0	0.01516	0	0	0.01304	0	0	0	0	0	0	0	0	0	0	0	0
Viruses	Viruses_unclassified	Viruses_unclassified	Picornavirales	Dicistroviridae	Triatovirus	Homalodisca_coagulata_virus_1	1.86022e-05	0	2.83607e-05	0.00173	0	0.00173	0	0	0	0	0	0	0	0	0	0	0	0	0	0	0	0	0	0	0	0	0	0	0	0	0	0	0	0	0	0	0	0	0	0	0	0	0
Viruses	Viruses_unclassified	Viruses_unclassified	Picornavirales	Dicistroviridae	Triatovirus	Triatoma_virus	0.00979688	0.0166884	0.00618164	0.3827	0.3827	0.21672	4	2	2	0	0	0	0	0	0	0	0	0	0	0	0	0	0	0	0	0	0	0.3827	0	0.15133	0	0	0	0	0	0	0	0	0	0	0	0	0
Viruses	Viruses_unclassified	Viruses_unclassified	Picornavirales	Iflaviridae	Iflaviridae_unclassified	Halyomorpha_halys_virus	3.3871e-05	0	5.16393e-05	0.00315	0	0.00315	0	0	0	0	0	0	0	0	0	0	0	0	0	0	0	0	0	0	0	0	0	0	0	0	0	0	0	0	0	0	0	0	0	0	0	0	0
Viruses	Viruses_unclassified	Viruses_unclassified	Picornavirales	Iflaviridae	Iflavirus	Sacbrood_virus	0.000818387	0.00231062	3.55738e-05	0.07394	0.07394	0.00217	0	0	0	0	0	0	0	0	0	0	0	0	0	0	0	0	0	0	0	0	0	0	0	0.07394	0	0	0	0	0	0	0	0	0	0	0	0	0
Viruses	Viruses_unclassified	Viruses_unclassified	Picornavirales	Iflaviridae	Iflavirus	Slow_bee_paralysis_virus	3.5914e-05	0	5.47541e-05	0.00334	0	0.00334	0	0	0	0	0	0	0	0	0	0	0	0	0	0	0	0	0	0	0	0	0	0	0	0	0	0	0	0	0	0	0	0	0	0	0	0	0
Viruses	Viruses_unclassified	Viruses_unclassified	Picornavirales	Iflaviridae	Iflavirus	Spodoptera_exigua_iflavirus_1	1.03226e-05	0	1.57377e-05	0.00096	0	0.00096	0	0	0	0	0	0	0	0	0	0	0	0	0	0	0	0	0	0	0	0	0	0	0	0	0	0	0	0	0	0	0	0	0	0	0	0	0
Viruses	Viruses_unclassified	Viruses_unclassified	Picornavirales	Picornavirales_unclassified	Labyrnavirus	Aurantiochytrium_single_stranded_RNA_virus_01	0.000105484	0	0.00016082	0.00709	0	0.00709	0	0	0	0	0	0	0	0	0	0	0	0	0	0	0	0	0	0	0	0	0	0	0	0	0	0	0	0	0	0	0	0	0	0	0	0	0
Viruses	Viruses_unclassified	Viruses_unclassified	Picornavirales	Picornavirales_unclassified	Picornavirales_unclassified	Marine_RNA_virus_JP_A	3.82796e-05	0	5.83607e-05	0.00356	0	0.00356	0	0	0	0	0	0	0	0	0	0	0	0	0	0	0	0	0	0	0	0	0	0	0	0	0	0	0	0	0	0	0	0	0	0	0	0	0
Viruses	Viruses_unclassified	Viruses_unclassified	Picornavirales	Picornavirales_unclassified	Picornavirales_unclassified	Marine_RNA_virus_JP_B	0.000141828	0	0.00021623	0.00588	0	0.00588	0	0	0	0	0	0	0	0	0	0	0	0	0	0	0	0	0	0	0	0	0	0	0	0	0	0	0	0	0	0	0	0	0	0	0	0	0
Viruses	Viruses_unclassified	Viruses_unclassified	Picornavirales	Picornaviridae	Aphthovirus	Bovine_rhinitis_B_virus	7.12903e-05	0	0.000108689	0.00527	0	0.00527	0	0	0	0	0	0	0	0	0	0	0	0	0	0	0	0	0	0	0	0	0	0	0	0	0	0	0	0	0	0	0	0	0	0	0	0	0
Viruses	Viruses_unclassified	Viruses_unclassified	Picornavirales	Picornaviridae	Aphthovirus	Equine_rhinitis_A_virus	0.000401505	0.00112375	2.2623e-05	0.03596	0.03596	0.00138	0	0	0	0	0	0	0	0	0	0	0	0	0	0	0	0	0	0	0	0	0	0.03596	0	0	0	0	0	0	0	0	0	0	0	0	0	0	0
Viruses	Viruses_unclassified	Viruses_unclassified	Picornavirales	Picornaviridae	Cosavirus	Cosavirus_A	0.000180108	0	0.00027459	0.0047	0	0.0047	0	0	0	0	0	0	0	0	0	0	0	0	0	0	0	0	0	0	0	0	0	0	0	0	0	0	0	0	0	0	0	0	0	0	0	0	0
Viruses	Viruses_unclassified	Viruses_unclassified	Picornavirales	Picornaviridae	Cosavirus	Cosavirus_D	0.00013129	0	0.000200164	0.00938	0	0.00938	0	0	0	0	0	0	0	0	0	0	0	0	0	0	0	0	0	0	0	0	0	0	0	0	0	0	0	0	0	0	0	0	0	0	0	0	0
Viruses	Viruses_unclassified	Viruses_unclassified	Picornavirales	Picornaviridae	Dicipivirus	Cadicivirus_A	0.000697097	0.00174625	0.000146721	0.05588	0.05588	0.00675	0	0	0	0	0	0	0	0	0	0	0	0	0	0	0	0	0	0	0	0	0.05588	0	0	0	0	0	0	0	0	0	0	0	0	0	0	0	0
Viruses	Viruses_unclassified	Viruses_unclassified	Picornavirales	Picornaviridae	Enterovirus	Enterovirus_A	0.00153355	0.00445687	0	0.14262	0.14262	0	1	1	0	0	0	0	0	0	0	0	0	0	0	0	0	0	0	0	0	0	0	0	0	0	0.14262	0	0	0	0	0	0	0	0	0	0	0	0
Viruses	Viruses_unclassified	Viruses_unclassified	Picornavirales	Picornaviridae	Enterovirus	Enterovirus_C	2.92473e-05	0	4.45902e-05	0.00272	0	0.00272	0	0	0	0	0	0	0	0	0	0	0	0	0	0	0	0	0	0	0	0	0	0	0	0	0	0	0	0	0	0	0	0	0	0	0	0	0
Viruses	Viruses_unclassified	Viruses_unclassified	Picornavirales	Picornaviridae	Enterovirus	Enterovirus_E	0.000267419	0	0.000407705	0.02487	0	0.02487	0	0	0	0	0	0	0	0	0	0	0	0	0	0	0	0	0	0	0	0	0	0	0	0	0	0	0	0	0	0	0	0	0	0	0	0	0
Viruses	Viruses_unclassified	Viruses_unclassified	Picornavirales	Picornaviridae	Enterovirus	Rhinovirus_B	0.00014828	0	0.000226066	0.01379	0	0.01379	0	0	0	0	0	0	0	0	0	0	0	0	0	0	0	0	0	0	0	0	0	0	0	0	0	0	0	0	0	0	0	0	0	0	0	0	0
Viruses	Viruses_unclassified	Viruses_unclassified	Picornavirales	Picornaviridae	Enterovirus	Rhinovirus_C	6.75269e-05	0.00019625	0	0.00628	0.00628	0	0	0	0	0	0	0	0	0	0	0	0	0	0	0	0	0	0	0	0	0	0	0.00628	0	0	0	0	0	0	0	0	0	0	0	0	0	0	0
Viruses	Viruses_unclassified	Viruses_unclassified	Picornavirales	Picornaviridae	Gallivirus	Gallivirus_A	8.6129e-05	0	0.000131311	0.00801	0	0.00801	0	0	0	0	0	0	0	0	0	0	0	0	0	0	0	0	0	0	0	0	0	0	0	0	0	0	0	0	0	0	0	0	0	0	0	0	0
Viruses	Viruses_unclassified	Viruses_unclassified	Picornavirales	Picornaviridae	Hepatovirus	Hepatovirus_A	3.92473e-05	0	5.98361e-05	0.00241	0	0.00241	0	0	0	0	0	0	0	0	0	0	0	0	0	0	0	0	0	0	0	0	0	0	0	0	0	0	0	0	0	0	0	0	0	0	0	0	0
Viruses	Viruses_unclassified	Viruses_unclassified	Picornavirales	Picornaviridae	Kobuvirus	Aichivirus_B	0.000104946	0	0.00016	0.00976	0	0.00976	0	0	0	0	0	0	0	0	0	0	0	0	0	0	0	0	0	0	0	0	0	0	0	0	0	0	0	0	0	0	0	0	0	0	0	0	0
Viruses	Viruses_unclassified	Viruses_unclassified	Picornavirales	Picornaviridae	Kobuvirus	Mouse_kobuvirus_M_5_USA_2010	0.00163527	0.0047525	0	0.08763	0.08763	0	0	0	0	0	0	0	0	0	0	0	0	0	0	0	0	0	0	0	0	0.08763	0.06445	0	0	0	0	0	0	0	0	0	0	0	0	0	0	0	0
Viruses	Viruses_unclassified	Viruses_unclassified	Picornavirales	Picornaviridae	Megrivirus	Melegrivirus_A	0.000204409	0	0.000311639	0.01687	0	0.01687	0	0	0	0	0	0	0	0	0	0	0	0	0	0	0	0	0	0	0	0	0	0	0	0	0	0	0	0	0	0	0	0	0	0	0	0	0
Viruses	Viruses_unclassified	Viruses_unclassified	Picornavirales	Picornaviridae	Oscivirus	Oscivirus_A	0.000160645	0	0.000244918	0.00799	0	0.00799	0	0	0	0	0	0	0	0	0	0	0	0	0	0	0	0	0	0	0	0	0	0	0	0	0	0	0	0	0	0	0	0	0	0	0	0	0
Viruses	Viruses_unclassified	Viruses_unclassified	Picornavirales	Picornaviridae	Parechovirus	Parechovirus_A	0.000106129	0	0.000161803	0.00711	0	0.00711	0	0	0	0	0	0	0	0	0	0	0	0	0	0	0	0	0	0	0	0	0	0	0	0	0	0	0	0	0	0	0	0	0	0	0	0	0
Viruses	Viruses_unclassified	Viruses_unclassified	Picornavirales	Picornaviridae	Parechovirus	Parechovirus_C	9.37634e-05	0.000188437	4.40984e-05	0.00603	0.00603	0.00269	0	0	0	0	0	0	0	0	0	0	0	0	0	0	0	0	0	0	0	0	0	0.00603	0	0	0	0	0	0	0	0	0	0	0	0	0	0	0
Viruses	Viruses_unclassified	Viruses_unclassified	Picornavirales	Picornaviridae	Passerivirus	Passerivirus_A	0.000119355	0.000346875	0	0.0111	0.0111	0	0	0	0	0	0	0	0	0	0	0	0	0	0	0	0	0	0	0	0	0	0	0.0111	0	0	0	0	0	0	0	0	0	0	0	0	0	0	0
Viruses	Viruses_unclassified	Viruses_unclassified	Picornavirales	Picornaviridae	Picornaviridae_unclassified	Bovine_hungarovirus	9.49462e-05	0	0.000144754	0.00883	0	0.00883	0	0	0	0	0	0	0	0	0	0	0	0	0	0	0	0	0	0	0	0	0	0	0	0	0	0	0	0	0	0	0	0	0	0	0	0	0
Viruses	Viruses_unclassified	Viruses_unclassified	Picornavirales	Picornaviridae	Picornaviridae_unclassified	Feline_picornavirus	0.000432903	0.00105094	0.000108689	0.03363	0.03363	0.00406	0	0	0	0	0	0	0	0	0	0	0	0	0	0	0	0	0	0	0	0	0.03363	0	0	0	0	0	0	0	0	0	0	0	0	0	0	0	0
Viruses	Viruses_unclassified	Viruses_unclassified	Picornavirales	Picornaviridae	Potamipivirus	Potamipivirus_A	0.000256452	0.000745312	0	0.02385	0.02385	0	0	0	0	0	0	0	0	0	0	0	0	0	0	0	0	0	0	0	0	0	0	0.02385	0	0	0	0	0	0	0	0	0	0	0	0	0	0	0
Viruses	Viruses_unclassified	Viruses_unclassified	Picornavirales	Picornaviridae	Salivirus	Salivirus_A	9.75269e-05	0	0.000148689	0.00507	0	0.00507	0	0	0	0	0	0	0	0	0	0	0	0	0	0	0	0	0	0	0	0	0	0	0	0	0	0	0	0	0	0	0	0	0	0	0	0	0
Viruses	Viruses_unclassified	Viruses_unclassified	Picornavirales	Picornaviridae	Sapelovirus	Avian_sapelovirus	1.32258e-05	0	2.01639e-05	0.00123	0	0.00123	0	0	0	0	0	0	0	0	0	0	0	0	0	0	0	0	0	0	0	0	0	0	0	0	0	0	0	0	0	0	0	0	0	0	0	0	0
Viruses	Viruses_unclassified	Viruses_unclassified	Picornavirales	Picornaviridae	Sapelovirus	Sapelovirus_A	6.23656e-05	0.00018125	0	0.0058	0.0058	0	0	0	0	0	0	0	0	0	0	0	0	0	0	0	0	0	0	0	0	0	0	0.0058	0	0	0	0	0	0	0	0	0	0	0	0	0	0	0
Viruses	Viruses_unclassified	Viruses_unclassified	Picornavirales	Picornaviridae	Sapelovirus	Sapelovirus_B	2.65591e-05	0	4.04918e-05	0.00247	0	0.00247	0	0	0	0	0	0	0	0	0	0	0	0	0	0	0	0	0	0	0	0	0	0	0	0	0	0	0	0	0	0	0	0	0	0	0	0	0
Viruses	Viruses_unclassified	Viruses_unclassified	Picornavirales	Picornaviridae	Teschovirus	Teschovirus_A	0.000965161	0.002185	0.000325246	0.02221	0.02221	0.01984	0	0	0	0	0	0	0	0	0	0	0	0	0	0	0	0	0	0	0	0	0	0	0	0	0	0	0.00875	0	0	0.01286	0.01596	0.01014	0	0.02221	0	0	0
Viruses	Viruses_unclassified	Viruses_unclassified	Picornavirales	Polycipiviridae	Sopolycivirus	Solenopsis_invicta_virus_2	5.78495e-05	0.000168125	0	0.00538	0.00538	0	0	0	0	0	0	0	0	0	0	0	0	0	0	0	0	0	0	0	0	0	0	0	0	0	0.00538	0	0	0	0	0	0	0	0	0	0	0	0
Viruses	Viruses_unclassified	Viruses_unclassified	Picornavirales	Secoviridae	Cheravirus	Apple_latent_spherical_virus	0.00051043	0.0002025	0.000671967	0.03112	0.00648	0.03112	0	0	0	0	0	0	0	0	0	0	0	0	0	0	0	0	0	0	0	0	0	0.00648	0	0	0	0	0	0	0	0	0	0	0	0	0	0	0
Viruses	Viruses_unclassified	Viruses_unclassified	Picornavirales	Secoviridae	Cheravirus	Arracacha_virus_B	0.00118301	0.00311875	0.000167541	0.0998	0.0998	0.01022	0	0	0	0	0	0	0	0	0	0	0	0	0	0	0	0	0	0	0	0	0	0	0	0	0.0998	0	0	0	0	0	0	0	0	0	0	0	0
Viruses	Viruses_unclassified	Viruses_unclassified	Picornavirales	Secoviridae	Comovirus	Bean_pod_mottle_virus	1.7957e-05	0	2.7377e-05	0.00167	0	0.00167	0	0	0	0	0	0	0	0	0	0	0	0	0	0	0	0	0	0	0	0	0	0	0	0	0	0	0	0	0	0	0	0	0	0	0	0	0
Viruses	Viruses_unclassified	Viruses_unclassified	Picornavirales	Secoviridae	Comovirus	Broad_bean_true_mosaic_virus	0.000155484	0.000451875	0	0.01446	0.01446	0	0	0	0	0	0	0	0	0	0	0	0	0	0	0	0	0	0	0	0	0	0	0.01446	0	0	0	0	0	0	0	0	0	0	0	0	0	0	0
Viruses	Viruses_unclassified	Viruses_unclassified	Picornavirales	Secoviridae	Comovirus	Cowpea_severe_mosaic_virus	0.00010172	0	0.000155082	0.00946	0	0.00946	0	0	0	0	0	0	0	0	0	0	0	0	0	0	0	0	0	0	0	0	0	0	0	0	0	0	0	0	0	0	0	0	0	0	0	0	0
Viruses	Viruses_unclassified	Viruses_unclassified	Picornavirales	Secoviridae	Comovirus	Radish_mosaic_virus	9.76344e-05	0.000195313	4.63934e-05	0.00625	0.00625	0.00283	0	0	0	0	0	0	0	0	0	0	0	0	0	0	0	0	0	0	0	0	0	0	0	0	0.00625	0	0	0	0	0	0	0	0	0	0	0	0
Viruses	Viruses_unclassified	Viruses_unclassified	Picornavirales	Secoviridae	Fabavirus	Gentian_mosaic_virus	0.000926667	0.00253312	8.39344e-05	0.08106	0.08106	0.00512	0	0	0	0	0	0	0	0	0	0	0	0	0	0	0	0	0	0	0	0	0.08106	0	0	0	0	0	0	0	0	0	0	0	0	0	0	0	0
Viruses	Viruses_unclassified	Viruses_unclassified	Picornavirales	Secoviridae	Nepovirus	Arabis_mosaic_virus	0.000159355	0.000184375	0.00014623	0.00892	0.0059	0.00892	0	0	0	0	0	0	0	0	0	0	0	0	0	0	0	0	0	0	0	0	0	0.0059	0	0	0	0	0	0	0	0	0	0	0	0	0	0	0
Viruses	Viruses_unclassified	Viruses_unclassified	Picornavirales	Secoviridae	Nepovirus	Beet_ringspot_virus	1.47312e-05	0	2.2459e-05	0.00137	0	0.00137	0	0	0	0	0	0	0	0	0	0	0	0	0	0	0	0	0	0	0	0	0	0	0	0	0	0	0	0	0	0	0	0	0	0	0	0	0
Viruses	Viruses_unclassified	Viruses_unclassified	Picornavirales	Secoviridae	Nepovirus	Blackcurrant_reversion_virus	0.000203333	0	0.00031	0.01891	0	0.01891	0	0	0	0	0	0	0	0	0	0	0	0	0	0	0	0	0	0	0	0	0	0	0	0	0	0	0	0	0	0	0	0	0	0	0	0	0
Viruses	Viruses_unclassified	Viruses_unclassified	Picornavirales	Secoviridae	Nepovirus	Cycas_necrotic_stunt_virus	0.000165161	0	0.000251803	0.01006	0	0.01006	0	0	0	0	0	0	0	0	0	0	0	0	0	0	0	0	0	0	0	0	0	0	0	0	0	0	0	0	0	0	0	0	0	0	0	0	0
Viruses	Viruses_unclassified	Viruses_unclassified	Picornavirales	Secoviridae	Nepovirus	Grapevine_deformation_virus	1.46237e-05	0	2.22951e-05	0.00136	0	0.00136	0	0	0	0	0	0	0	0	0	0	0	0	0	0	0	0	0	0	0	0	0	0	0	0	0	0	0	0	0	0	0	0	0	0	0	0	0
Viruses	Viruses_unclassified	Viruses_unclassified	Picornavirales	Secoviridae	Nepovirus	Grapevine_fanleaf_virus	0.000791613	0.00221344	4.57377e-05	0.07083	0.07083	0.00279	0	0	0	0	0	0	0	0	0	0	0	0	0	0	0	0	0	0	0	0	0.07083	0	0	0	0	0	0	0	0	0	0	0	0	0	0	0	0
Viruses	Viruses_unclassified	Viruses_unclassified	Picornavirales	Secoviridae	Nepovirus	Raspberry_ringspot_virus	1.4086e-05	0	2.14754e-05	0.00131	0	0.00131	0	0	0	0	0	0	0	0	0	0	0	0	0	0	0	0	0	0	0	0	0	0	0	0	0	0	0	0	0	0	0	0	0	0	0	0	0
Viruses	Viruses_unclassified	Viruses_unclassified	Picornavirales	Secoviridae	Nepovirus	Tobacco_ringspot_virus	0.00229591	0.00637313	0.000157049	0.12987	0.12987	0.00824	1	1	0	0	0	0	0	0	0	0	0	0	0	0	0	0	0	0	0	0.12987	0.06822	0.00585	0	0	0	0	0	0	0	0	0	0	0	0	0	0	0
Viruses	Viruses_unclassified	Viruses_unclassified	Picornavirales	Secoviridae	Nepovirus	Tomato_black_ring_virus	0.000826989	0.00226375	7.32787e-05	0.03468	0.03468	0.00447	0	0	0	0	0	0	0	0	0	0	0	0	0	0	0	0	0	0	0	0.03182	0.03468	0.00594	0	0	0	0	0	0	0	0	0	0	0	0	0	0	0
Viruses	Viruses_unclassified	Viruses_unclassified	Picornavirales	Secoviridae	Nepovirus	Tomato_ringspot_virus	0.000843656	0.00240031	2.70492e-05	0.07154	0.07154	0.00165	0	0	0	0	0	0	0	0	0	0	0	0	0	0	0	0	0	0	0	0	0.07154	0	0	0	0.00527	0	0	0	0	0	0	0	0	0	0	0	0
Viruses	Viruses_unclassified	Viruses_unclassified	Picornavirales	Secoviridae	Secoviridae_unclassified	Black_raspberry_necrosis_virus	3.73118e-05	0	5.68852e-05	0.00347	0	0.00347	0	0	0	0	0	0	0	0	0	0	0	0	0	0	0	0	0	0	0	0	0	0	0	0	0	0	0	0	0	0	0	0	0	0	0	0	0
Viruses	Viruses_unclassified	Viruses_unclassified	Picornavirales	Secoviridae	Secoviridae_unclassified	Strawberry_latent_ringspot_virus	0.000482581	0.00110281	0.000157213	0.03529	0.03529	0.00959	0	0	0	0	0	0	0	0	0	0	0	0	0	0	0	0	0	0	0	0	0.03529	0	0	0	0	0	0	0	0	0	0	0	0	0	0	0	0
Viruses	Viruses_unclassified	Viruses_unclassified	Picornavirales	Secoviridae	Sequivirus	Parsnip_yellow_fleck_virus	2.13978e-05	0	3.2623e-05	0.00199	0	0.00199	0	0	0	0	0	0	0	0	0	0	0	0	0	0	0	0	0	0	0	0	0	0	0	0	0	0	0	0	0	0	0	0	0	0	0	0	0
Viruses	Viruses_unclassified	Viruses_unclassified	Picornavirales	Secoviridae	Torradovirus	Tomato_chocolate_spot_virus	6.08602e-05	0	9.27869e-05	0.00287	0	0.00287	0	0	0	0	0	0	0	0	0	0	0	0	0	0	0	0	0	0	0	0	0	0	0	0	0	0	0	0	0	0	0	0	0	0	0	0	0
Viruses	Viruses_unclassified	Viruses_unclassified	Picornavirales	Secoviridae	Torradovirus	Tomato_marchitez_virus	0.000569247	0.000195625	0.000765246	0.04155	0.00626	0.04155	0	0	0	0	0	0	0	0	0	0	0	0	0	0	0	0	0	0	0	0	0	0.00626	0	0	0	0	0	0	0	0	0	0	0	0	0	0	0
Viruses	Viruses_unclassified	Viruses_unclassified	Picornavirales	Secoviridae	Torradovirus	Tomato_torrado_virus	5.01075e-05	0.000145625	0	0.00466	0.00466	0	0	0	0	0	0	0	0	0	0	0	0	0	0	0	0	0	0	0	0	0	0	0	0	0.00466	0	0	0	0	0	0	0	0	0	0	0	0	0
Viruses	Viruses_unclassified	Viruses_unclassified	Picornavirales	Secoviridae	Waikavirus	Maize_chlorotic_dwarf_virus	0.000266989	0.000775938	0	0.02483	0.02483	0	0	0	0	0	0	0	0	0	0	0	0	0	0	0	0	0	0	0	0	0.02483	0	0	0	0	0	0	0	0	0	0	0	0	0	0	0	0	0
Viruses	Viruses_unclassified	Viruses_unclassified	Tymovirales	Alphaflexiviridae	Allexivirus	Garlic_virus_A	0.0260078	0	0.0396513	2.41873	0	2.41873	1	0	1	0	0	0	0	0	0	0	0	0	0	0	0	0	0	0	0	0	0	0	0	0	0	0	0	0	0	0	0	0	0	0	0	0	0
Viruses	Viruses_unclassified	Viruses_unclassified	Tymovirales	Alphaflexiviridae	Allexivirus	Shallot_virus_X	0.000164839	0	0.000251311	0.01533	0	0.01533	0	0	0	0	0	0	0	0	0	0	0	0	0	0	0	0	0	0	0	0	0	0	0	0	0	0	0	0	0	0	0	0	0	0	0	0	0
Viruses	Viruses_unclassified	Viruses_unclassified	Tymovirales	Alphaflexiviridae	Botrexvirus	Botrytis_virus_X	9.13978e-05	0	0.000139344	0.0085	0	0.0085	0	0	0	0	0	0	0	0	0	0	0	0	0	0	0	0	0	0	0	0	0	0	0	0	0	0	0	0	0	0	0	0	0	0	0	0	0
Viruses	Viruses_unclassified	Viruses_unclassified	Tymovirales	Alphaflexiviridae	Lolavirus	Lolium_latent_virus	0.000310108	0	0.000472787	0.02884	0	0.02884	0	0	0	0	0	0	0	0	0	0	0	0	0	0	0	0	0	0	0	0	0	0	0	0	0	0	0	0	0	0	0	0	0	0	0	0	0
Viruses	Viruses_unclassified	Viruses_unclassified	Tymovirales	Alphaflexiviridae	Mandarivirus	Indian_citrus_ringspot_virus	0.000213548	0.00025375	0.000192459	0.00812	0.00812	0.00602	0	0	0	0	0	0	0	0	0	0	0	0	0	0	0	0	0	0	0	0	0	0.00812	0	0	0	0	0	0	0	0	0	0	0	0	0	0	0
Viruses	Viruses_unclassified	Viruses_unclassified	Tymovirales	Alphaflexiviridae	Potexvirus	Alternanthera_mosaic_virus	2.16129e-05	0	3.29508e-05	0.00201	0	0.00201	0	0	0	0	0	0	0	0	0	0	0	0	0	0	0	0	0	0	0	0	0	0	0	0	0	0	0	0	0	0	0	0	0	0	0	0	0
Viruses	Viruses_unclassified	Viruses_unclassified	Tymovirales	Alphaflexiviridae	Potexvirus	Bamboo_mosaic_virus	0.000158495	0.000460625	0	0.01474	0.01474	0	0	0	0	0	0	0	0	0	0	0	0	0	0	0	0	0	0	0	0	0	0	0	0	0.01474	0	0	0	0	0	0	0	0	0	0	0	0	0
Viruses	Viruses_unclassified	Viruses_unclassified	Tymovirales	Alphaflexiviridae	Potexvirus	Cactus_virus_X	2.16129e-05	0	3.29508e-05	0.00201	0	0.00201	0	0	0	0	0	0	0	0	0	0	0	0	0	0	0	0	0	0	0	0	0	0	0	0	0	0	0	0	0	0	0	0	0	0	0	0	0
Viruses	Viruses_unclassified	Viruses_unclassified	Tymovirales	Alphaflexiviridae	Potexvirus	Clover_yellow_mosaic_virus	0.000256667	0.000745937	0	0.02387	0.02387	0	0	0	0	0	0	0	0	0	0	0	0	0	0	0	0	0	0	0	0	0	0	0	0	0	0	0	0	0.02387	0	0	0	0	0	0	0	0	0
Viruses	Viruses_unclassified	Viruses_unclassified	Tymovirales	Alphaflexiviridae	Potexvirus	Hosta_virus_X	0.000113548	0	0.000173115	0.00657	0	0.00657	0	0	0	0	0	0	0	0	0	0	0	0	0	0	0	0	0	0	0	0	0	0	0	0	0	0	0	0	0	0	0	0	0	0	0	0	0
Viruses	Viruses_unclassified	Viruses_unclassified	Tymovirales	Alphaflexiviridae	Potexvirus	Hydrangea_ringspot_virus	4.65591e-05	0	7.09836e-05	0.00433	0	0.00433	0	0	0	0	0	0	0	0	0	0	0	0	0	0	0	0	0	0	0	0	0	0	0	0	0	0	0	0	0	0	0	0	0	0	0	0	0
Viruses	Viruses_unclassified	Viruses_unclassified	Tymovirales	Alphaflexiviridae	Potexvirus	Mint_virus_X	0.000192796	0.000560313	0	0.01026	0.01026	0	0	0	0	0	0	0	0	0	0	0	0	0	0	0	0	0	0	0	0	0	0	0.01026	0	0.00767	0	0	0	0	0	0	0	0	0	0	0	0	0
Viruses	Viruses_unclassified	Viruses_unclassified	Tymovirales	Alphaflexiviridae	Potexvirus	Narcissus_mosaic_virus	3.93548e-05	0	6e-05	0.00366	0	0.00366	0	0	0	0	0	0	0	0	0	0	0	0	0	0	0	0	0	0	0	0	0	0	0	0	0	0	0	0	0	0	0	0	0	0	0	0	0
Viruses	Viruses_unclassified	Viruses_unclassified	Tymovirales	Alphaflexiviridae	Potexvirus	Pepino_mosaic_virus	0.00786538	0.00792219	0.00783557	0.37525	0.25351	0.37525	2	1	1	0	0	0	0.25351	0	0	0	0	0	0	0	0	0	0	0	0	0	0	0	0	0	0	0	0	0	0	0	0	0	0	0	0	0	0
Viruses	Viruses_unclassified	Viruses_unclassified	Tymovirales	Alphaflexiviridae	Potexvirus	Plantago_asiatica_mosaic_virus	0.000565699	0.00030375	0.000703115	0.04289	0.00972	0.04289	0	0	0	0	0	0	0	0	0	0	0	0	0	0	0	0	0	0	0	0	0	0.00972	0	0	0	0	0	0	0	0	0	0	0	0	0	0	0
Viruses	Viruses_unclassified	Viruses_unclassified	Tymovirales	Alphaflexiviridae	Potexvirus	Schlumbergera_virus_X	4.1828e-05	0	6.37705e-05	0.00389	0	0.00389	0	0	0	0	0	0	0	0	0	0	0	0	0	0	0	0	0	0	0	0	0	0	0	0	0	0	0	0	0	0	0	0	0	0	0	0	0
Viruses	Viruses_unclassified	Viruses_unclassified	Tymovirales	Alphaflexiviridae	Potexvirus	Strawberry_mild_yellow_edge_virus	0.000390645	0	0.000595574	0.03633	0	0.03633	0	0	0	0	0	0	0	0	0	0	0	0	0	0	0	0	0	0	0	0	0	0	0	0	0	0	0	0	0	0	0	0	0	0	0	0	0
Viruses	Viruses_unclassified	Viruses_unclassified	Tymovirales	Alphaflexiviridae	Potexvirus	Tamus_red_mosaic_virus	4.30108e-05	0	6.55738e-05	0.004	0	0.004	0	0	0	0	0	0	0	0	0	0	0	0	0	0	0	0	0	0	0	0	0	0	0	0	0	0	0	0	0	0	0	0	0	0	0	0	0
Viruses	Viruses_unclassified	Viruses_unclassified	Tymovirales	Alphaflexiviridae	Potexvirus	Tulip_virus_X	0.000217312	0	0.000331311	0.01138	0	0.01138	0	0	0	0	0	0	0	0	0	0	0	0	0	0	0	0	0	0	0	0	0	0	0	0	0	0	0	0	0	0	0	0	0	0	0	0	0
Viruses	Viruses_unclassified	Viruses_unclassified	Tymovirales	Alphaflexiviridae	Potexvirus	White_clover_mosaic_virus	0.242654	0.70499	0.000117705	22.4215	22.4215	0.00718	2	2	0	0	0	0	0	0	0	0	0	0	0	0	0	0	0	22.4215	0	0.03302	0	0	0	0	0	0	0	0	0	0	0	0	0.1052	0	0	0	0
Viruses	Viruses_unclassified	Viruses_unclassified	Tymovirales	Betaflexiviridae	Betaflexiviridae_unclassified	Banana_mild_mosaic_virus	0.00012828	0	0.000195574	0.01018	0	0.01018	0	0	0	0	0	0	0	0	0	0	0	0	0	0	0	0	0	0	0	0	0	0	0	0	0	0	0	0	0	0	0	0	0	0	0	0	0
Viruses	Viruses_unclassified	Viruses_unclassified	Tymovirales	Betaflexiviridae	Betaflexiviridae_unclassified	Sugarcane_striate_mosaic_associated_virus	1.72043e-05	0	2.62295e-05	0.0016	0	0.0016	0	0	0	0	0	0	0	0	0	0	0	0	0	0	0	0	0	0	0	0	0	0	0	0	0	0	0	0	0	0	0	0	0	0	0	0	0
Viruses	Viruses_unclassified	Viruses_unclassified	Tymovirales	Betaflexiviridae	Capillovirus	Apple_stem_grooving_virus	3.06452e-05	0	4.67213e-05	0.00285	0	0.00285	0	0	0	0	0	0	0	0	0	0	0	0	0	0	0	0	0	0	0	0	0	0	0	0	0	0	0	0	0	0	0	0	0	0	0	0	0
Viruses	Viruses_unclassified	Viruses_unclassified	Tymovirales	Betaflexiviridae	Capillovirus	Cherry_virus_A	2.76344e-05	0	4.21311e-05	0.00257	0	0.00257	0	0	0	0	0	0	0	0	0	0	0	0	0	0	0	0	0	0	0	0	0	0	0	0	0	0	0	0	0	0	0	0	0	0	0	0	0
Viruses	Viruses_unclassified	Viruses_unclassified	Tymovirales	Betaflexiviridae	Carlavirus	American_hop_latent_virus	0.000379032	0.00110156	0	0.02162	0.02162	0	0	0	0	0	0	0	0	0	0	0	0	0	0	0	0	0	0	0	0	0.02162	0	0.01363	0	0	0	0	0	0	0	0	0	0	0	0	0	0	0
Viruses	Viruses_unclassified	Viruses_unclassified	Tymovirales	Betaflexiviridae	Carlavirus	Blueberry_scorch_virus	5.1828e-05	0	7.90164e-05	0.00482	0	0.00482	0	0	0	0	0	0	0	0	0	0	0	0	0	0	0	0	0	0	0	0	0	0	0	0	0	0	0	0	0	0	0	0	0	0	0	0	0
Viruses	Viruses_unclassified	Viruses_unclassified	Tymovirales	Betaflexiviridae	Carlavirus	Coleus_vein_necrosis_virus	6.84946e-05	0	0.000104426	0.0048	0	0.0048	0	0	0	0	0	0	0	0	0	0	0	0	0	0	0	0	0	0	0	0	0	0	0	0	0	0	0	0	0	0	0	0	0	0	0	0	0
Viruses	Viruses_unclassified	Viruses_unclassified	Tymovirales	Betaflexiviridae	Carlavirus	Daphne_virus_S	5.08602e-05	0	7.7541e-05	0.00473	0	0.00473	0	0	0	0	0	0	0	0	0	0	0	0	0	0	0	0	0	0	0	0	0	0	0	0	0	0	0	0	0	0	0	0	0	0	0	0	0
Viruses	Viruses_unclassified	Viruses_unclassified	Tymovirales	Betaflexiviridae	Carlavirus	Garlic_common_latent_virus	0.00549817	0	0.00838246	0.50974	0	0.50974	1	0	1	0	0	0	0	0	0	0	0	0	0	0	0	0	0	0	0	0	0	0	0	0	0	0	0	0	0	0	0	0	0	0	0	0	0
Viruses	Viruses_unclassified	Viruses_unclassified	Tymovirales	Betaflexiviridae	Carlavirus	Helleborus_net_necrosis_virus	1.69892e-05	0	2.59016e-05	0.00158	0	0.00158	0	0	0	0	0	0	0	0	0	0	0	0	0	0	0	0	0	0	0	0	0	0	0	0	0	0	0	0	0	0	0	0	0	0	0	0	0
Viruses	Viruses_unclassified	Viruses_unclassified	Tymovirales	Betaflexiviridae	Carlavirus	Hop_latent_virus	9.54839e-05	0.000182813	4.96721e-05	0.00585	0.00585	0.00303	0	0	0	0	0	0	0	0	0	0	0	0	0	0	0	0	0	0	0	0	0	0	0	0	0.00585	0	0	0	0	0	0	0	0	0	0	0	0
Viruses	Viruses_unclassified	Viruses_unclassified	Tymovirales	Betaflexiviridae	Carlavirus	Hop_mosaic_virus	7.5914e-05	0	0.000115738	0.00706	0	0.00706	0	0	0	0	0	0	0	0	0	0	0	0	0	0	0	0	0	0	0	0	0	0	0	0	0	0	0	0	0	0	0	0	0	0	0	0	0
Viruses	Viruses_unclassified	Viruses_unclassified	Tymovirales	Betaflexiviridae	Carlavirus	Ligustrum_necrotic_ringspot_virus	0.000165376	0	0.000252131	0.01538	0	0.01538	0	0	0	0	0	0	0	0	0	0	0	0	0	0	0	0	0	0	0	0	0	0	0	0	0	0	0	0	0	0	0	0	0	0	0	0	0
Viruses	Viruses_unclassified	Viruses_unclassified	Tymovirales	Betaflexiviridae	Carlavirus	Phlox_virus_B	0.000121505	0.000353125	0	0.0113	0.0113	0	0	0	0	0	0	0	0	0	0	0	0	0	0	0	0	0	0	0	0	0	0	0	0	0	0.0113	0	0	0	0	0	0	0	0	0	0	0	0
Viruses	Viruses_unclassified	Viruses_unclassified	Tymovirales	Betaflexiviridae	Carlavirus	Phlox_virus_S	0.000218387	0.000634687	0	0.02031	0.02031	0	0	0	0	0	0	0	0	0	0	0	0	0	0	0	0	0	0	0	0	0	0	0.02031	0	0	0	0	0	0	0	0	0	0	0	0	0	0	0
Viruses	Viruses_unclassified	Viruses_unclassified	Tymovirales	Betaflexiviridae	Carlavirus	Potato_virus_S	0.00668505	0.000764375	0.00979098	0.58458	0.02446	0.58458	1	0	1	0	0	0	0	0	0	0	0	0	0	0	0	0	0	0	0	0	0	0	0	0	0	0	0	0	0	0.02446	0	0	0	0	0	0	0
Viruses	Viruses_unclassified	Viruses_unclassified	Tymovirales	Betaflexiviridae	Carlavirus	Red_clover_vein_mosaic_virus	0.000529892	0	0.000807869	0.04928	0	0.04928	0	0	0	0	0	0	0	0	0	0	0	0	0	0	0	0	0	0	0	0	0	0	0	0	0	0	0	0	0	0	0	0	0	0	0	0	0
Viruses	Viruses_unclassified	Viruses_unclassified	Tymovirales	Betaflexiviridae	Carlavirus	Sweet_potato_chlorotic_fleck_virus	5.09677e-05	0	7.77049e-05	0.00474	0	0.00474	0	0	0	0	0	0	0	0	0	0	0	0	0	0	0	0	0	0	0	0	0	0	0	0	0	0	0	0	0	0	0	0	0	0	0	0	0
Viruses	Viruses_unclassified	Viruses_unclassified	Tymovirales	Betaflexiviridae	Citrivirus	Citrus_leaf_blotch_virus	0.00025043	0.000155625	0.000300164	0.01525	0.00498	0.01525	0	0	0	0	0	0	0	0	0	0	0	0	0	0	0	0	0	0	0	0	0	0	0	0	0	0	0.00498	0	0	0	0	0	0	0	0	0	0
Viruses	Viruses_unclassified	Viruses_unclassified	Tymovirales	Betaflexiviridae	Divavirus	Diuris_virus_A	7.72043e-05	0	0.000117705	0.00448	0	0.00448	0	0	0	0	0	0	0	0	0	0	0	0	0	0	0	0	0	0	0	0	0	0	0	0	0	0	0	0	0	0	0	0	0	0	0	0	0
Viruses	Viruses_unclassified	Viruses_unclassified	Tymovirales	Betaflexiviridae	Divavirus	Diuris_virus_B	0.000978817	0.0022075	0.000334262	0.07064	0.07064	0.01279	0	0	0	0	0	0	0	0	0	0	0	0	0	0	0	0	0	0	0	0	0.07064	0	0	0	0	0	0	0	0	0	0	0	0	0	0	0	0
Viruses	Viruses_unclassified	Viruses_unclassified	Tymovirales	Betaflexiviridae	Divavirus	Hardenbergia_virus_A	0.000839677	0.00244031	0	0.07809	0.07809	0	0	0	0	0	0	0	0	0	0	0	0	0	0	0	0	0	0	0	0	0	0	0	0	0	0.07809	0	0	0	0	0	0	0	0	0	0	0	0
Viruses	Viruses_unclassified	Viruses_unclassified	Tymovirales	Betaflexiviridae	Foveavirus	Apple_stem_pitting_virus	0.000147957	0	0.000225574	0.01376	0	0.01376	0	0	0	0	0	0	0	0	0	0	0	0	0	0	0	0	0	0	0	0	0	0	0	0	0	0	0	0	0	0	0	0	0	0	0	0	0
Viruses	Viruses_unclassified	Viruses_unclassified	Tymovirales	Betaflexiviridae	Foveavirus	Apricot_latent_virus	3.05376e-05	0	4.65574e-05	0.00284	0	0.00284	0	0	0	0	0	0	0	0	0	0	0	0	0	0	0	0	0	0	0	0	0	0	0	0	0	0	0	0	0	0	0	0	0	0	0	0	0
Viruses	Viruses_unclassified	Viruses_unclassified	Tymovirales	Betaflexiviridae	Foveavirus	Peach_chlorotic_mottle_virus	0.00189656	0.00532781	9.65574e-05	0.11043	0.11043	0.00444	1	1	0	0	0	0	0	0	0	0	0	0	0	0	0	0	0	0	0	0.06006	0.11043	0	0	0	0	0	0	0	0	0	0	0	0	0	0	0	0
Viruses	Viruses_unclassified	Viruses_unclassified	Tymovirales	Betaflexiviridae	Foveavirus	Rubus_canadensis_virus_1	3.17204e-05	0	4.83607e-05	0.00295	0	0.00295	0	0	0	0	0	0	0	0	0	0	0	0	0	0	0	0	0	0	0	0	0	0	0	0	0	0	0	0	0	0	0	0	0	0	0	0	0
Viruses	Viruses_unclassified	Viruses_unclassified	Tymovirales	Betaflexiviridae	Robigovirus	African_oil_palm_ringspot_virus	1.80645e-05	0	2.7541e-05	0.00168	0	0.00168	0	0	0	0	0	0	0	0	0	0	0	0	0	0	0	0	0	0	0	0	0	0	0	0	0	0	0	0	0	0	0	0	0	0	0	0	0
Viruses	Viruses_unclassified	Viruses_unclassified	Tymovirales	Betaflexiviridae	Robigovirus	Cherry_rusty_mottle_associated_virus	0.000121505	0	0.000185246	0.00977	0	0.00977	0	0	0	0	0	0	0	0	0	0	0	0	0	0	0	0	0	0	0	0	0	0	0	0	0	0	0	0	0	0	0	0	0	0	0	0	0
Viruses	Viruses_unclassified	Viruses_unclassified	Tymovirales	Betaflexiviridae	Tepovirus	Potato_virus_T	0.000349677	0.000831563	9.68852e-05	0.02661	0.02661	0.00591	0	0	0	0	0	0	0	0	0	0	0	0	0	0	0	0	0	0	0	0.02661	0	0	0	0	0	0	0	0	0	0	0	0	0	0	0	0	0
Viruses	Viruses_unclassified	Viruses_unclassified	Tymovirales	Betaflexiviridae	Trichovirus	Grapevine_Pinot_gris_virus	3.50538e-05	0	5.34426e-05	0.00326	0	0.00326	0	0	0	0	0	0	0	0	0	0	0	0	0	0	0	0	0	0	0	0	0	0	0	0	0	0	0	0	0	0	0	0	0	0	0	0	0
Viruses	Viruses_unclassified	Viruses_unclassified	Tymovirales	Betaflexiviridae	Trichovirus	Grapevine_berry_inner_necrosis_virus	0.000290108	0.00067625	8.7541e-05	0.02164	0.02164	0.00534	0	0	0	0	0	0	0	0	0	0	0	0	0	0	0	0	0	0	0	0	0	0.02164	0	0	0	0	0	0	0	0	0	0	0	0	0	0	0
Viruses	Viruses_unclassified	Viruses_unclassified	Tymovirales	Betaflexiviridae	Vitivirus	Grapevine_virus_A	1.94624e-05	0	2.96721e-05	0.00181	0	0.00181	0	0	0	0	0	0	0	0	0	0	0	0	0	0	0	0	0	0	0	0	0	0	0	0	0	0	0	0	0	0	0	0	0	0	0	0	0
Viruses	Viruses_unclassified	Viruses_unclassified	Tymovirales	Tymoviridae	Maculavirus	Culex_originated_Tymoviridae_like_virus	0.000295054	0.000237812	0.000325082	0.01073	0.00761	0.01073	0	0	0	0	0	0	0	0	0	0	0	0	0	0	0	0	0	0	0	0	0	0.00761	0	0	0	0	0	0	0	0	0	0	0	0	0	0	0
Viruses	Viruses_unclassified	Viruses_unclassified	Tymovirales	Tymoviridae	Maculavirus	Fig_fleck_associated_virus	0.0161138	0	0.0245669	1.27088	0	1.27088	2	0	2	0	0	0	0	0	0	0	0	0	0	0	0	0	0	0	0	0	0	0	0	0	0	0	0	0	0	0	0	0	0	0	0	0	0
Viruses	Viruses_unclassified	Viruses_unclassified	Tymovirales	Tymoviridae	Maculavirus	Grapevine_fleck_virus	0.00137161	0.00382625	8.39344e-05	0.10965	0.10965	0.00512	1	1	0	0	0	0	0	0	0	0	0	0	0	0	0	0	0	0	0	0.10965	0	0.01279	0	0	0	0	0	0	0	0	0	0	0	0	0	0	0
Viruses	Viruses_unclassified	Viruses_unclassified	Tymovirales	Tymoviridae	Marafivirus	Citrus_sudden_death_associated_virus	0.000452473	0.001315	0	0.03592	0.03592	0	0	0	0	0	0	0	0	0	0	0	0	0	0	0	0	0	0	0	0	0	0.03592	0.00616	0	0	0	0	0	0	0	0	0	0	0	0	0	0	0
Viruses	Viruses_unclassified	Viruses_unclassified	Tymovirales	Tymoviridae	Marafivirus	Grapevine_Syrah_virus_1	5.98925e-05	0.000174063	0	0.00557	0.00557	0	0	0	0	0	0	0	0	0	0	0	0	0	0	0	0	0	0	0	0	0	0	0	0	0	0.00557	0	0	0	0	0	0	0	0	0	0	0	0
Viruses	Viruses_unclassified	Viruses_unclassified	Tymovirales	Tymoviridae	Marafivirus	Maize_rayado_fino_virus	0.000643656	0.00187062	0	0.03877	0.03877	0	0	0	0	0	0	0	0	0	0	0	0	0	0	0	0	0	0	0	0	0.02109	0.03877	0	0	0	0	0	0	0	0	0	0	0	0	0	0	0	0
Viruses	Viruses_unclassified	Viruses_unclassified	Tymovirales	Tymoviridae	Marafivirus	Oat_blue_dwarf_virus	0.000774516	0.00163	0.000325738	0.05216	0.05216	0.01837	0	0	0	0	0	0	0	0	0	0	0	0	0	0	0	0	0	0	0	0	0	0.05216	0	0	0	0	0	0	0	0	0	0	0	0	0	0	0
Viruses	Viruses_unclassified	Viruses_unclassified	Tymovirales	Tymoviridae	Marafivirus	Olive_latent_virus_3	0.000652258	0.00189562	0	0.03929	0.03929	0	0	0	0	0	0	0	0	0	0	0	0	0	0	0	0	0	0	0	0	0.02137	0.03929	0	0	0	0	0	0	0	0	0	0	0	0	0	0	0	0
Viruses	Viruses_unclassified	Viruses_unclassified	Tymovirales	Tymoviridae	Marafivirus	Switchgrass_mosaic_virus	4.94624e-05	0	7.54098e-05	0.0046	0	0.0046	0	0	0	0	0	0	0	0	0	0	0	0	0	0	0	0	0	0	0	0	0	0	0	0	0	0	0	0	0	0	0	0	0	0	0	0	0
Viruses	Viruses_unclassified	Viruses_unclassified	Tymovirales	Tymoviridae	Tymoviridae_unclassified	Poinsettia_mosaic_virus	0.000105376	0.000211875	4.95082e-05	0.00678	0.00678	0.00302	0	0	0	0	0	0	0	0	0	0	0	0	0	0	0	0	0	0	0	0	0	0.00678	0	0	0	0	0	0	0	0	0	0	0	0	0	0	0
Viruses	Viruses_unclassified	Viruses_unclassified	Tymovirales	Tymoviridae	Tymovirus	Anagyris_vein_yellowing_virus	0.000573978	0.000237812	0.000750328	0.03218	0.00761	0.03218	0	0	0	0	0	0	0	0	0	0	0	0	0	0	0	0	0	0	0	0	0	0.00761	0	0	0	0	0	0	0	0	0	0	0	0	0	0	0
Viruses	Viruses_unclassified	Viruses_unclassified	Tymovirales	Tymoviridae	Tymovirus	Asclepias_asymptomatic_virus	0.00261753	0.0072625	0.00018082	0.13039	0.13039	0.01103	1	1	0	0	0	0	0	0	0	0	0	0	0	0	0	0	0	0	0	0.09456	0.13039	0.00745	0	0	0	0	0	0	0	0	0	0	0	0	0	0	0
Viruses	Viruses_unclassified	Viruses_unclassified	Tymovirales	Tymoviridae	Tymovirus	Chiltepin_yellow_mosaic_virus	0.000447527	0.00130062	0	0.04162	0.04162	0	0	0	0	0	0	0	0	0	0	0	0	0	0	0	0	0	0	0	0	0	0	0	0	0	0	0	0	0	0	0.04162	0	0	0	0	0	0	0
Viruses	Viruses_unclassified	Viruses_unclassified	Tymovirales	Tymoviridae	Tymovirus	Diascia_yellow_mottle_virus	5.98925e-05	0	9.13115e-05	0.00557	0	0.00557	0	0	0	0	0	0	0	0	0	0	0	0	0	0	0	0	0	0	0	0	0	0	0	0	0	0	0	0	0	0	0	0	0	0	0	0	0
Viruses	Viruses_unclassified	Viruses_unclassified	Tymovirales	Tymoviridae	Tymovirus	Kennedya_yellow_mosaic_virus	5.44086e-05	0	8.29508e-05	0.00506	0	0.00506	0	0	0	0	0	0	0	0	0	0	0	0	0	0	0	0	0	0	0	0	0	0	0	0	0	0	0	0	0	0	0	0	0	0	0	0	0
Viruses	Viruses_unclassified	Viruses_unclassified	Tymovirales	Tymoviridae	Tymovirus	Nemesia_ring_necrosis_virus	0.000288925	0	0.000440492	0.02687	0	0.02687	0	0	0	0	0	0	0	0	0	0	0	0	0	0	0	0	0	0	0	0	0	0	0	0	0	0	0	0	0	0	0	0	0	0	0	0	0
Viruses	Viruses_unclassified	Viruses_unclassified	Tymovirales	Tymoviridae	Tymovirus	Okra_mosaic_virus	0.000654086	0.00147094	0.000225574	0.04707	0.04707	0.01045	0	0	0	0	0	0	0	0	0	0	0	0	0	0	0	0	0	0	0	0.04707	0	0	0	0	0	0	0	0	0	0	0	0	0	0	0	0	0
Viruses	Viruses_unclassified	Viruses_unclassified	Tymovirales	Tymoviridae	Tymovirus	Ononis_yellow_mosaic_virus	0.000406344	0	0.000619508	0.01685	0	0.01685	0	0	0	0	0	0	0	0	0	0	0	0	0	0	0	0	0	0	0	0	0	0	0	0	0	0	0	0	0	0	0	0	0	0	0	0	0
Viruses	Viruses_unclassified	Viruses_unclassified	Tymovirales	Tymoviridae	Tymovirus	Physalis_mottle_virus	0.000297527	0	0.000453607	0.02296	0	0.02296	0	0	0	0	0	0	0	0	0	0	0	0	0	0	0	0	0	0	0	0	0	0	0	0	0	0	0	0	0	0	0	0	0	0	0	0	0
Viruses	Viruses_unclassified	Viruses_unclassified	Tymovirales	Tymoviridae	Tymovirus	Tomato_blistering_mosaic_tymovirus	1.83871e-05	0	2.80328e-05	0.00171	0	0.00171	0	0	0	0	0	0	0	0	0	0	0	0	0	0	0	0	0	0	0	0	0	0	0	0	0	0	0	0	0	0	0	0	0	0	0	0	0
Viruses	Viruses_unclassified	Viruses_unclassified	Viruses_unclassified	Adenoviridae	Atadenovirus	Bovine_adenovirus_E	0.0011786	0.00277375	0.000341803	0.08876	0.08876	0.01096	0	0	0	0	0	0	0	0	0	0	0	0	0	0	0	0	0	0	0	0	0	0.08876	0	0	0	0	0	0	0	0	0	0	0	0	0	0	0
Viruses	Viruses_unclassified	Viruses_unclassified	Viruses_unclassified	Adenoviridae	Atadenovirus	Bovine_atadenovirus_D	0.000636022	0.00047625	0.000719836	0.04152	0.01524	0.04152	0	0	0	0	0	0	0	0	0	0	0	0	0	0	0	0	0	0	0	0	0	0	0	0	0	0	0	0.01524	0	0	0	0	0	0	0	0	0
Viruses	Viruses_unclassified	Viruses_unclassified	Viruses_unclassified	Adenoviridae	Atadenovirus	Ovine_atadenovirus_D	0.000388387	0	0.000592131	0.014	0	0.014	0	0	0	0	0	0	0	0	0	0	0	0	0	0	0	0	0	0	0	0	0	0	0	0	0	0	0	0	0	0	0	0	0	0	0	0	0
Viruses	Viruses_unclassified	Viruses_unclassified	Viruses_unclassified	Adenoviridae	Atadenovirus	Snake_atadenovirus_A	0.00370763	0.00999125	0.000411311	0.2172	0.2172	0.01089	1	1	0	0	0	0	0	0	0	0	0	0	0	0	0	0	0	0	0	0.07875	0.2172	0.02377	0	0	0	0	0	0	0	0	0	0	0	0	0	0	0
Viruses	Viruses_unclassified	Viruses_unclassified	Viruses_unclassified	Adenoviridae	Aviadenovirus	Fowl_aviadenovirus_B	0.000475484	0.00138187	0	0.04422	0.04422	0	0	0	0	0	0	0	0	0	0	0	0	0	0	0	0	0	0	0	0	0.04422	0	0	0	0	0	0	0	0	0	0	0	0	0	0	0	0	0
Viruses	Viruses_unclassified	Viruses_unclassified	Viruses_unclassified	Adenoviridae	Aviadenovirus	Fowl_aviadenovirus_C	0.000421075	0	0.000641967	0.02472	0	0.02472	0	0	0	0	0	0	0	0	0	0	0	0	0	0	0	0	0	0	0	0	0	0	0	0	0	0	0	0	0	0	0	0	0	0	0	0	0
Viruses	Viruses_unclassified	Viruses_unclassified	Viruses_unclassified	Adenoviridae	Aviadenovirus	Fowl_aviadenovirus_E	0.00779344	0.0208044	0.000968033	0.33131	0.33131	0.03974	3	3	0	0	0	0	0	0	0	0	0	0	0	0	0	0	0	0	0	0.06225	0.10484	0.03914	0	0.33131	0.1282	0	0	0	0	0	0	0	0	0	0	0	0
Viruses	Viruses_unclassified	Viruses_unclassified	Viruses_unclassified	Adenoviridae	Aviadenovirus	Goose_aviadenovirus_A	0.00448935	0.0129681	4.14754e-05	0.41498	0.41498	0.00253	1	1	0	0	0	0	0	0	0	0	0	0	0	0	0	0	0	0	0	0	0	0.41498	0	0	0	0	0	0	0	0	0	0	0	0	0	0	0
Viruses	Viruses_unclassified	Viruses_unclassified	Viruses_unclassified	Adenoviridae	Aviadenovirus	Turkey_aviadenovirus_B	0.00217581	0.00517031	0.000604918	0.13625	0.13625	0.01937	1	1	0	0	0	0	0	0	0	0	0	0	0	0	0	0	0	0	0	0.13625	0.01731	0.00795	0	0.00394	0	0	0	0	0	0	0	0	0	0	0	0	0
Viruses	Viruses_unclassified	Viruses_unclassified	Viruses_unclassified	Adenoviridae	Aviadenovirus	Turkey_aviadenovirus_C	0.000594409	0.00118594	0.000284098	0.03795	0.03795	0.01007	0	0	0	0	0	0	0	0	0	0	0	0	0	0	0	0	0	0	0	0	0	0	0	0	0	0	0	0.03795	0	0	0	0	0	0	0	0	0
Viruses	Viruses_unclassified	Viruses_unclassified	Viruses_unclassified	Adenoviridae	Aviadenovirus	Turkey_aviadenovirus_D	9.51613e-05	0.00014625	6.83607e-05	0.00468	0.00468	0.00232	0	0	0	0	0	0	0	0	0	0	0	0	0	0	0	0	0	0	0	0	0	0	0	0	0	0	0	0.00468	0	0	0	0	0	0	0	0	0
Viruses	Viruses_unclassified	Viruses_unclassified	Viruses_unclassified	Adenoviridae	Mastadenovirus	Bat_mastadenovirus_A	0.000157097	0	0.000239508	0.01461	0	0.01461	0	0	0	0	0	0	0	0	0	0	0	0	0	0	0	0	0	0	0	0	0	0	0	0	0	0	0	0	0	0	0	0	0	0	0	0	0
Viruses	Viruses_unclassified	Viruses_unclassified	Viruses_unclassified	Adenoviridae	Mastadenovirus	Bat_mastadenovirus_B	0.00325043	0.00944656	0	0.22117	0.22117	0	1	1	0	0	0	0	0	0	0	0	0	0	0	0	0	0	0	0	0	0	0.22117	0.01925	0	0.02876	0.03311	0	0	0	0	0	0	0	0	0	0	0	0
Viruses	Viruses_unclassified	Viruses_unclassified	Viruses_unclassified	Adenoviridae	Mastadenovirus	Canine_mastadenovirus_A	0.00274602	0.00765437	0.000171148	0.24494	0.24494	0.01044	1	1	0	0	0	0	0	0	0	0	0	0	0	0	0	0	0	0	0	0	0.24494	0	0	0	0	0	0	0	0	0	0	0	0	0	0	0	0
Viruses	Viruses_unclassified	Viruses_unclassified	Viruses_unclassified	Adenoviridae	Mastadenovirus	Human_mastadenovirus_B	5.46237e-05	0.00015875	0	0.00508	0.00508	0	0	0	0	0	0	0	0	0	0	0	0	0	0	0	0	0	0	0	0	0	0	0.00508	0	0	0	0	0	0	0	0	0	0	0	0	0	0	0
Viruses	Viruses_unclassified	Viruses_unclassified	Viruses_unclassified	Adenoviridae	Mastadenovirus	Human_mastadenovirus_D	0.0529932	0.095235	0.0308336	3.04361	3.04361	1.25508	3	1	2	0	0	0	0	0	0	0	0	0	0	0	0	0	0	0	3.04361	0	0	0	0	0.00391	0	0	0	0	0	0	0	0	0	0	0	0	0
Viruses	Viruses_unclassified	Viruses_unclassified	Viruses_unclassified	Adenoviridae	Mastadenovirus	Human_mastadenovirus_E	1.24903	2.34148	0.675941	21.836	21.836	20.8477	15	6	9	0	0	0	0	0	0	0	0	0	0	0	0	0	0	0	0	0	0	0	0	0	0	1.5356	18.1974	0	0	0	0	14.6261	0.82797	21.836	17.9042	0	0
Viruses	Viruses_unclassified	Viruses_unclassified	Viruses_unclassified	Adenoviridae	Mastadenovirus	Human_mastadenovirus_F	0.000268172	0	0.000408852	0.01278	0	0.01278	0	0	0	0	0	0	0	0	0	0	0	0	0	0	0	0	0	0	0	0	0	0	0	0	0	0	0	0	0	0	0	0	0	0	0	0	0
Viruses	Viruses_unclassified	Viruses_unclassified	Viruses_unclassified	Adenoviridae	Mastadenovirus	Murine_mastadenovirus_B	0.000197097	0.000334375	0.000125082	0.0107	0.0107	0.00763	0	0	0	0	0	0	0	0	0	0	0	0	0	0	0	0	0	0	0	0	0	0.0107	0	0	0	0	0	0	0	0	0	0	0	0	0	0	0
Viruses	Viruses_unclassified	Viruses_unclassified	Viruses_unclassified	Adenoviridae	Mastadenovirus	Simian_adenovirus_B	0.000799355	0	0.00121869	0.07434	0	0.07434	0	0	0	0	0	0	0	0	0	0	0	0	0	0	0	0	0	0	0	0	0	0	0	0	0	0	0	0	0	0	0	0	0	0	0	0	0
Viruses	Viruses_unclassified	Viruses_unclassified	Viruses_unclassified	Adenoviridae	Mastadenovirus	Simian_mastadenovirus_C	0.000142043	0.000412812	0	0.01321	0.01321	0	0	0	0	0	0	0	0	0	0	0	0	0	0	0	0	0	0	0	0	0	0	0	0	0.01321	0	0	0	0	0	0	0	0	0	0	0	0	0
Viruses	Viruses_unclassified	Viruses_unclassified	Viruses_unclassified	Adenoviridae	Siadenovirus	Frog_siadenovirus_A	0.000983333	0	0.00149918	0.04824	0	0.04824	0	0	0	0	0	0	0	0	0	0	0	0	0	0	0	0	0	0	0	0	0	0	0	0	0	0	0	0	0	0	0	0	0	0	0	0	0
Viruses	Viruses_unclassified	Viruses_unclassified	Viruses_unclassified	Adenoviridae	Siadenovirus	Raptor_siadenovirus_A	0.000350323	0	0.000534098	0.02599	0	0.02599	0	0	0	0	0	0	0	0	0	0	0	0	0	0	0	0	0	0	0	0	0	0	0	0	0	0	0	0	0	0	0	0	0	0	0	0	0
Viruses	Viruses_unclassified	Viruses_unclassified	Viruses_unclassified	Adenoviridae	Siadenovirus	Skua_siadenovirus_A	0.000705484	0.00191187	7.2623e-05	0.06118	0.06118	0.00443	0	0	0	0	0	0	0	0	0	0	0	0	0	0	0	0	0	0	0	0.06118	0	0	0	0	0	0	0	0	0	0	0	0	0	0	0	0	0
Viruses	Viruses_unclassified	Viruses_unclassified	Viruses_unclassified	Amalgaviridae	Amalgavirus	Southern_tomato_virus	0.011561	0.0119203	0.0113725	0.6508	0.38145	0.6508	2	1	1	0	0	0	0	0	0	0	0	0	0	0	0	0	0	0	0	0	0	0	0	0	0.38145	0	0	0	0	0	0	0	0	0	0	0	0
Viruses	Viruses_unclassified	Viruses_unclassified	Viruses_unclassified	Ampullaviridae	Ampullavirus	Acidianus_bottle_shaped_virus	0.00033172	0	0.000505738	0.03085	0	0.03085	0	0	0	0	0	0	0	0	0	0	0	0	0	0	0	0	0	0	0	0	0	0	0	0	0	0	0	0	0	0	0	0	0	0	0	0	0
Viruses	Viruses_unclassified	Viruses_unclassified	Viruses_unclassified	Anelloviridae	Alphatorquevirus	Torque_teno_virus_12	0.000358817	0	0.000547049	0.03337	0	0.03337	0	0	0	0	0	0	0	0	0	0	0	0	0	0	0	0	0	0	0	0	0	0	0	0	0	0	0	0	0	0	0	0	0	0	0	0	0
Viruses	Viruses_unclassified	Viruses_unclassified	Viruses_unclassified	Anelloviridae	Alphatorquevirus	Torque_teno_virus_14	0.000162688	0.000472812	0	0.01513	0.01513	0	0	0	0	0	0	0	0	0	0	0	0	0	0	0	0	0	0	0	0	0	0	0	0	0	0.01513	0	0	0	0	0	0	0	0	0	0	0	0
Viruses	Viruses_unclassified	Viruses_unclassified	Viruses_unclassified	Anelloviridae	Alphatorquevirus	Torque_teno_virus_27	0.00614946	0.0176581	0.000112131	0.56506	0.56506	0.00684	1	1	0	0	0	0	0	0	0	0	0	0	0	0	0	0	0	0	0	0	0	0.56506	0	0	0	0	0	0	0	0	0	0	0	0	0	0	0
Viruses	Viruses_unclassified	Viruses_unclassified	Viruses_unclassified	Anelloviridae	Alphatorquevirus	Torque_teno_virus_3	0.00568323	0.015075	0.000756393	0.45327	0.45327	0.02554	1	1	0	0	0	0	0	0	0	0	0	0	0	0	0	0	0	0	0	0	0	0.45327	0	0.01354	0.01559	0	0	0	0	0	0	0	0	0	0	0	0
Viruses	Viruses_unclassified	Viruses_unclassified	Viruses_unclassified	Anelloviridae	Alphatorquevirus	Torque_teno_virus_8	0.000239677	0	0.00036541	0.02229	0	0.02229	0	0	0	0	0	0	0	0	0	0	0	0	0	0	0	0	0	0	0	0	0	0	0	0	0	0	0	0	0	0	0	0	0	0	0	0	0
Viruses	Viruses_unclassified	Viruses_unclassified	Viruses_unclassified	Anelloviridae	Anelloviridae_unclassified	Torque_teno_virus	2.68817e-05	0	4.09836e-05	0.0025	0	0.0025	0	0	0	0	0	0	0	0	0	0	0	0	0	0	0	0	0	0	0	0	0	0	0	0	0	0	0	0	0	0	0	0	0	0	0	0	0
Viruses	Viruses_unclassified	Viruses_unclassified	Viruses_unclassified	Anelloviridae	Betatorquevirus	Torque_teno_mini_virus_5	0.000201505	0	0.000307213	0.01413	0	0.01413	0	0	0	0	0	0	0	0	0	0	0	0	0	0	0	0	0	0	0	0	0	0	0	0	0	0	0	0	0	0	0	0	0	0	0	0	0
Viruses	Viruses_unclassified	Viruses_unclassified	Viruses_unclassified	Anelloviridae	Epsilontorquevirus	Torque_teno_tamarin_virus	0.00126022	0.00295344	0.000371967	0.09451	0.09451	0.014	0	0	0	0	0	0	0	0	0	0	0	0	0	0	0	0	0	0	0	0	0	0.09451	0	0	0	0	0	0	0	0	0	0	0	0	0	0	0
Viruses	Viruses_unclassified	Viruses_unclassified	Viruses_unclassified	Ascoviridae	Ascovirus	Heliothis_virescens_ascovirus_3a	0.000471828	0	0.000719344	0.02674	0	0.02674	0	0	0	0	0	0	0	0	0	0	0	0	0	0	0	0	0	0	0	0	0	0	0	0	0	0	0	0	0	0	0	0	0	0	0	0	0
Viruses	Viruses_unclassified	Viruses_unclassified	Viruses_unclassified	Ascoviridae	Ascovirus	Spodoptera_frugiperda_ascovirus_1a	0.00307409	0.00765437	0.000671311	0.24494	0.24494	0.04095	1	1	0	0	0	0	0	0	0	0	0	0	0	0	0	0	0	0	0	0	0.24494	0	0	0	0	0	0	0	0	0	0	0	0	0	0	0	0
Viruses	Viruses_unclassified	Viruses_unclassified	Viruses_unclassified	Ascoviridae	Ascovirus	Trichoplusia_ni_ascovirus_2c	0.00348065	0.00326156	0.00359557	0.12826	0.10437	0.12826	2	1	1	0	0	0	0	0	0	0	0	0	0	0	0	0	0	0	0	0	0	0.10437	0	0	0	0	0	0	0	0	0	0	0	0	0	0	0
Viruses	Viruses_unclassified	Viruses_unclassified	Viruses_unclassified	Asfarviridae	Asfivirus	African_swine_fever_virus	0.00159806	0.00186469	0.0014582	0.0556	0.0556	0.04078	0	0	0	0	0	0	0	0	0	0	0	0	0	0	0	0	0	0	0	0	0	0.0556	0	0.00407	0	0	0	0	0	0	0	0	0	0	0	0	0
Viruses	Viruses_unclassified	Viruses_unclassified	Viruses_unclassified	Astroviridae	Astroviridae_unclassified	Astrovirus_MLB2	0.0010729	0.00311812	0	0.09978	0.09978	0	0	0	0	0	0	0	0	0	0	0	0	0	0	0	0	0	0	0	0	0	0.09978	0	0	0	0	0	0	0	0	0	0	0	0	0	0	0	0
Viruses	Viruses_unclassified	Viruses_unclassified	Viruses_unclassified	Astroviridae	Astroviridae_unclassified	Astrovirus_MLB3	0.000286882	0	0.000437377	0.02668	0	0.02668	0	0	0	0	0	0	0	0	0	0	0	0	0	0	0	0	0	0	0	0	0	0	0	0	0	0	0	0	0	0	0	0	0	0	0	0	0
Viruses	Viruses_unclassified	Viruses_unclassified	Viruses_unclassified	Astroviridae	Astroviridae_unclassified	Astrovirus_VA4	0.000139785	0	0.000213115	0.013	0	0.013	0	0	0	0	0	0	0	0	0	0	0	0	0	0	0	0	0	0	0	0	0	0	0	0	0	0	0	0	0	0	0	0	0	0	0	0	0
Viruses	Viruses_unclassified	Viruses_unclassified	Viruses_unclassified	Astroviridae	Astroviridae_unclassified	Mouse_astrovirus_M_52_USA_2008	0.0043629	0.0126797	0	0.35544	0.35544	0	1	1	0	0	0	0	0	0	0	0	0	0	0	0	0	0	0	0	0	0.05031	0	0	0	0.35544	0	0	0	0	0	0	0	0	0	0	0	0	0
Viruses	Viruses_unclassified	Viruses_unclassified	Viruses_unclassified	Astroviridae	Avastrovirus	Avastrovirus_3	8.58065e-05	0	0.00013082	0.00609	0	0.00609	0	0	0	0	0	0	0	0	0	0	0	0	0	0	0	0	0	0	0	0	0	0	0	0	0	0	0	0	0	0	0	0	0	0	0	0	0
Viruses	Viruses_unclassified	Viruses_unclassified	Viruses_unclassified	Astroviridae	Avastrovirus	Chicken_astrovirus	0.00167677	0.00487312	0	0.15594	0.15594	0	1	1	0	0	0	0	0	0	0	0	0	0	0	0	0	0	0	0	0	0	0.15594	0	0	0	0	0	0	0	0	0	0	0	0	0	0	0	0
Viruses	Viruses_unclassified	Viruses_unclassified	Viruses_unclassified	Astroviridae	Avastrovirus	Duck_astrovirus_GII_A	0.00721419	0.0201466	0.00043	0.50686	0.50686	0.01608	2	2	0	0	0	0	0	0	0	0	0	0	0	0	0	0	0	0	0	0.13783	0.50686	0	0	0	0	0	0	0	0	0	0	0	0	0	0	0	0
Viruses	Viruses_unclassified	Viruses_unclassified	Viruses_unclassified	Astroviridae	Avastrovirus	Turkey_astrovirus	0.000106344	0	0.000162131	0.00615	0	0.00615	0	0	0	0	0	0	0	0	0	0	0	0	0	0	0	0	0	0	0	0	0	0	0	0	0	0	0	0	0	0	0	0	0	0	0	0	0
Viruses	Viruses_unclassified	Viruses_unclassified	Viruses_unclassified	Astroviridae	Mamastrovirus	Astrovirus_wild_boar_WBAstV_1_2011_HUN	0.00016	0	0.000243934	0.01122	0	0.01122	0	0	0	0	0	0	0	0	0	0	0	0	0	0	0	0	0	0	0	0	0	0	0	0	0	0	0	0	0	0	0	0	0	0	0	0	0
Viruses	Viruses_unclassified	Viruses_unclassified	Viruses_unclassified	Astroviridae	Mamastrovirus	Feline_astrovirus_2	0.00441667	0.0122344	0.000315574	0.28942	0.28942	0.01165	1	1	0	0	0	0	0	0	0	0	0	0	0	0	0	0	0	0	0	0.05247	0.28942	0.04961	0	0	0	0	0	0	0	0	0	0	0	0	0	0	0
Viruses	Viruses_unclassified	Viruses_unclassified	Viruses_unclassified	Astroviridae	Mamastrovirus	Mamastrovirus_1	0.000243763	0.000294062	0.000217377	0.01326	0.00941	0.01326	0	0	0	0	0	0	0	0	0	0	0	0	0	0	0	0	0	0	0	0	0	0.00941	0	0	0	0	0	0	0	0	0	0	0	0	0	0	0
Viruses	Viruses_unclassified	Viruses_unclassified	Viruses_unclassified	Astroviridae	Mamastrovirus	Mamastrovirus_13	2.46237e-05	0	3.7541e-05	0.00229	0	0.00229	0	0	0	0	0	0	0	0	0	0	0	0	0	0	0	0	0	0	0	0	0	0	0	0	0	0	0	0	0	0	0	0	0	0	0	0	0
Viruses	Viruses_unclassified	Viruses_unclassified	Viruses_unclassified	Astroviridae	Mamastrovirus	Mamastrovirus_6	0.000314731	0	0.000479836	0.01205	0	0.01205	0	0	0	0	0	0	0	0	0	0	0	0	0	0	0	0	0	0	0	0	0	0	0	0	0	0	0	0	0	0	0	0	0	0	0	0	0
Viruses	Viruses_unclassified	Viruses_unclassified	Viruses_unclassified	Astroviridae	Mamastrovirus	Mamastrovirus_9	7.32258e-05	0	0.000111639	0.00681	0	0.00681	0	0	0	0	0	0	0	0	0	0	0	0	0	0	0	0	0	0	0	0	0	0	0	0	0	0	0	0	0	0	0	0	0	0	0	0	0
Viruses	Viruses_unclassified	Viruses_unclassified	Viruses_unclassified	Astroviridae	Mamastrovirus	Porcine_astrovirus_3	0.000124839	0	0.000190328	0.01161	0	0.01161	0	0	0	0	0	0	0	0	0	0	0	0	0	0	0	0	0	0	0	0	0	0	0	0	0	0	0	0	0	0	0	0	0	0	0	0	0
Viruses	Viruses_unclassified	Viruses_unclassified	Viruses_unclassified	Baculoviridae	Alphabaculovirus	Agrotis_ipsilon_multiple_nucleopolyhedrovirus	0.00394118	0.00558719	0.0030777	0.17879	0.17879	0.07938	1	1	0	0	0	0	0	0	0	0	0	0	0	0	0	0	0	0	0	0	0	0.17879	0	0	0	0	0	0	0	0	0	0	0	0	0	0	0
Viruses	Viruses_unclassified	Viruses_unclassified	Viruses_unclassified	Baculoviridae	Alphabaculovirus	Agrotis_segetum_nucleopolyhedrovirus_A	0.0103825	0.0267756	0.00178279	0.52705	0.52705	0.03764	2	2	0	0	0	0	0	0	0	0	0	0	0	0	0	0	0	0	0	0.28226	0.52705	0.04751	0	0	0	0	0	0	0	0	0	0	0	0	0	0	0
Viruses	Viruses_unclassified	Viruses_unclassified	Viruses_unclassified	Baculoviridae	Alphabaculovirus	Anticarsia_gemmatalis_nucleopolyhedrovirus	0.0010372	0	0.00158131	0.09297	0	0.09297	0	0	0	0	0	0	0	0	0	0	0	0	0	0	0	0	0	0	0	0	0	0	0	0	0	0	0	0	0	0	0	0	0	0	0	0	0
Viruses	Viruses_unclassified	Viruses_unclassified	Viruses_unclassified	Baculoviridae	Alphabaculovirus	Bombyx_mori_nucleopolyhedrovirus	0.000350753	0	0.000534754	0.03262	0	0.03262	0	0	0	0	0	0	0	0	0	0	0	0	0	0	0	0	0	0	0	0	0	0	0	0	0	0	0	0	0	0	0	0	0	0	0	0	0
Viruses	Viruses_unclassified	Viruses_unclassified	Viruses_unclassified	Baculoviridae	Alphabaculovirus	Choristoneura_fumiferana_DEF_multiple_nucleopolyhedrovirus	0.000166344	0.000483437	0	0.01547	0.01547	0	0	0	0	0	0	0	0	0	0	0	0	0	0	0	0	0	0	0	0	0	0	0.01547	0	0	0	0	0	0	0	0	0	0	0	0	0	0	0
Viruses	Viruses_unclassified	Viruses_unclassified	Viruses_unclassified	Baculoviridae	Alphabaculovirus	Choristoneura_rosaceana_nucleopolyhedrovirus	0.00459043	0.0116506	0.000886721	0.37282	0.37282	0.05409	1	1	0	0	0	0	0	0	0	0	0	0	0	0	0	0	0	0	0	0	0	0	0	0.37282	0	0	0	0	0	0	0	0	0	0	0	0	0
Viruses	Viruses_unclassified	Viruses_unclassified	Viruses_unclassified	Baculoviridae	Alphabaculovirus	Chrysodeixis_chalcites_nucleopolyhedrovirus	0.0124734	0.0302084	0.00316984	0.63675	0.63675	0.08002	3	3	0	0	0	0	0	0	0	0	0	0	0	0	0	0	0	0	0	0	0.15746	0.10043	0	0.63675	0.01964	0	0.03317	0	0	0	0	0.01922	0	0	0	0	0
Viruses	Viruses_unclassified	Viruses_unclassified	Viruses_unclassified	Baculoviridae	Alphabaculovirus	Clanis_bilineata_nucleopolyhedrovirus	0.00164871	0	0.00251361	0.09767	0	0.09767	0	0	0	0	0	0	0	0	0	0	0	0	0	0	0	0	0	0	0	0	0	0	0	0	0	0	0	0	0	0	0	0	0	0	0	0	0
Viruses	Viruses_unclassified	Viruses_unclassified	Viruses_unclassified	Baculoviridae	Alphabaculovirus	Ectropis_obliqua_nucleopolyhedrovirus	0.000665806	0	0.00101508	0.02915	0	0.02915	0	0	0	0	0	0	0	0	0	0	0	0	0	0	0	0	0	0	0	0	0	0	0	0	0	0	0	0	0	0	0	0	0	0	0	0	0
Viruses	Viruses_unclassified	Viruses_unclassified	Viruses_unclassified	Baculoviridae	Alphabaculovirus	Epiphyas_postvittana_nucleopolyhedrovirus	0.0044314	0.00992906	0.00154738	0.31773	0.31773	0.05403	1	1	0	0	0	0	0	0	0	0	0	0	0	0	0	0	0	0	0	0	0	0.31773	0	0	0	0	0	0	0	0	0	0	0	0	0	0	0
Viruses	Viruses_unclassified	Viruses_unclassified	Viruses_unclassified	Baculoviridae	Alphabaculovirus	Euproctis_pseudoconspersa_nucleopolyhedrovirus	0.00109151	0.000975938	0.00115213	0.03542	0.03123	0.03542	0	0	0	0	0	0	0	0	0	0	0	0	0	0	0	0	0	0	0	0	0	0.03123	0	0	0	0	0	0	0	0	0	0	0	0	0	0	0
Viruses	Viruses_unclassified	Viruses_unclassified	Viruses_unclassified	Baculoviridae	Alphabaculovirus	Helicoverpa_armigera_nucleopolyhedrovirus	0.000993978	0	0.00151541	0.05845	0	0.05845	0	0	0	0	0	0	0	0	0	0	0	0	0	0	0	0	0	0	0	0	0	0	0	0	0	0	0	0	0	0	0	0	0	0	0	0	0
Viruses	Viruses_unclassified	Viruses_unclassified	Viruses_unclassified	Baculoviridae	Alphabaculovirus	Hemileuca_sp_nucleopolyhedrovirus	0.00238817	0.00120531	0.00300869	0.13032	0.03857	0.13032	1	0	1	0	0	0	0	0	0	0	0	0	0	0	0	0	0	0	0	0	0	0.03857	0	0	0	0	0	0	0	0	0	0	0	0	0	0	0
Viruses	Viruses_unclassified	Viruses_unclassified	Viruses_unclassified	Baculoviridae	Alphabaculovirus	Hyphantria_cunea_nucleopolyhedrovirus	0.00037086	0	0.00056541	0.02384	0	0.02384	0	0	0	0	0	0	0	0	0	0	0	0	0	0	0	0	0	0	0	0	0	0	0	0	0	0	0	0	0	0	0	0	0	0	0	0	0
Viruses	Viruses_unclassified	Viruses_unclassified	Viruses_unclassified	Baculoviridae	Alphabaculovirus	Leucania_separata_nucleopolyhedrovirus	0.00604473	0.0148972	0.00140082	0.46145	0.46145	0.05118	1	1	0	0	0	0	0	0	0	0	0	0	0	0	0	0	0	0	0	0	0	0.01526	0	0.46145	0	0	0	0	0	0	0	0	0	0	0	0	0
Viruses	Viruses_unclassified	Viruses_unclassified	Viruses_unclassified	Baculoviridae	Alphabaculovirus	Lymantria_dispar_multiple_nucleopolyhedrovirus	0.0041129	0.00875969	0.00167525	0.28031	0.28031	0.03619	1	1	0	0	0	0	0	0	0	0	0	0	0	0	0	0	0	0	0	0	0.28031	0	0	0	0	0	0	0	0	0	0	0	0	0	0	0	0
Viruses	Viruses_unclassified	Viruses_unclassified	Viruses_unclassified	Baculoviridae	Alphabaculovirus	Lymantria_xylina_nucleopolyhedrovirus	0.00206978	0	0.00315557	0.06367	0	0.06367	0	0	0	0	0	0	0	0	0	0	0	0	0	0	0	0	0	0	0	0	0	0	0	0	0	0	0	0	0	0	0	0	0	0	0	0	0
Viruses	Viruses_unclassified	Viruses_unclassified	Viruses_unclassified	Baculoviridae	Alphabaculovirus	Mamestra_configurata_nucleopolyhedrovirus_B	0.0034743	0.00612031	0.00208623	0.16577	0.16577	0.07153	1	1	0	0	0	0	0	0	0	0	0	0	0	0	0	0	0	0	0	0	0	0	0	0.16577	0	0	0	0	0	0	0	0.03008	0	0	0	0	0
Viruses	Viruses_unclassified	Viruses_unclassified	Viruses_unclassified	Baculoviridae	Alphabaculovirus	Orgyia_leucostigma_nucleopolyhedrovirus	0.00296742	0.0051425	0.00182639	0.16456	0.16456	0.04309	1	1	0	0	0	0	0	0	0	0	0	0	0	0	0	0	0	0	0	0	0	0.16456	0	0	0	0	0	0	0	0	0	0	0	0	0	0	0
Viruses	Viruses_unclassified	Viruses_unclassified	Viruses_unclassified	Baculoviridae	Alphabaculovirus	Orgyia_pseudotsugata_multiple_nucleopolyhedrovirus	0.000457312	0	0.000697213	0.03398	0	0.03398	0	0	0	0	0	0	0	0	0	0	0	0	0	0	0	0	0	0	0	0	0	0	0	0	0	0	0	0	0	0	0	0	0	0	0	0	0
Viruses	Viruses_unclassified	Viruses_unclassified	Viruses_unclassified	Baculoviridae	Alphabaculovirus	Spodoptera_exigua_multiple_nucleopolyhedrovirus	0.00994366	0.0251366	0.00197361	0.31988	0.31988	0.0575	3	3	0	0	0	0	0	0	0	0	0	0	0	0	0	0	0	0	0	0.23548	0.31988	0.06632	0	0.12292	0.05977	0	0	0	0	0	0	0	0	0	0	0	0
Viruses	Viruses_unclassified	Viruses_unclassified	Viruses_unclassified	Baculoviridae	Alphabaculovirus	Spodoptera_frugiperda_multiple_nucleopolyhedrovirus	0.000454409	0	0.000692787	0.02933	0	0.02933	0	0	0	0	0	0	0	0	0	0	0	0	0	0	0	0	0	0	0	0	0	0	0	0	0	0	0	0	0	0	0	0	0	0	0	0	0
Viruses	Viruses_unclassified	Viruses_unclassified	Viruses_unclassified	Baculoviridae	Alphabaculovirus	Spodoptera_litura_nucleopolyhedrovirus	0.00554946	0.0141678	0.00102836	0.29366	0.29366	0.03716	2	2	0	0	0	0	0	0	0	0	0	0	0	0	0	0	0	0	0	0.15971	0.29366	0	0	0	0	0	0	0	0	0	0	0	0	0	0	0	0
Viruses	Viruses_unclassified	Viruses_unclassified	Viruses_unclassified	Baculoviridae	Alphabaculovirus	Spodoptera_litura_nucleopolyhedrovirus_II	0.00199473	0	0.00304115	0.07667	0	0.07667	0	0	0	0	0	0	0	0	0	0	0	0	0	0	0	0	0	0	0	0	0	0	0	0	0	0	0	0	0	0	0	0	0	0	0	0	0
Viruses	Viruses_unclassified	Viruses_unclassified	Viruses_unclassified	Baculoviridae	Alphabaculovirus	Thysanoplusia_orichalcea_nucleopolyhedrovirus	0.000526344	0.00152969	0	0.04895	0.04895	0	0	0	0	0	0	0	0	0	0	0	0	0	0	0	0	0	0	0	0	0	0	0.04895	0	0	0	0	0	0	0	0	0	0	0	0	0	0	0
Viruses	Viruses_unclassified	Viruses_unclassified	Viruses_unclassified	Baculoviridae	Betabaculovirus	Adoxophyes_orana_granulovirus	0.000395806	0.0004	0.000393607	0.01581	0.0128	0.01581	0	0	0	0	0	0	0	0	0	0	0	0	0	0	0	0	0	0	0	0	0	0	0	0	0	0	0.0128	0	0	0	0	0	0	0	0	0	0
Viruses	Viruses_unclassified	Viruses_unclassified	Viruses_unclassified	Baculoviridae	Betabaculovirus	Agrotis_segetum_granulovirus	0.000939032	0	0.00143164	0.03062	0	0.03062	0	0	0	0	0	0	0	0	0	0	0	0	0	0	0	0	0	0	0	0	0	0	0	0	0	0	0	0	0	0	0	0	0	0	0	0	0
Viruses	Viruses_unclassified	Viruses_unclassified	Viruses_unclassified	Baculoviridae	Betabaculovirus	Choristoneura_occidentalis_granulovirus	0.00287387	0.00643219	0.00100721	0.20583	0.20583	0.02865	1	1	0	0	0	0	0	0	0	0	0	0	0	0	0	0	0	0	0	0	0.20583	0	0	0	0	0	0	0	0	0	0	0	0	0	0	0	0
Viruses	Viruses_unclassified	Viruses_unclassified	Viruses_unclassified	Baculoviridae	Betabaculovirus	Cryptophlebia_leucotreta_granulovirus	0.0013771	0.00220781	0.000941311	0.07065	0.07065	0.02882	0	0	0	0	0	0	0	0	0	0	0	0	0	0	0	0	0	0	0	0	0	0.07065	0	0	0	0	0	0	0	0	0	0	0	0	0	0	0
Viruses	Viruses_unclassified	Viruses_unclassified	Viruses_unclassified	Baculoviridae	Betabaculovirus	Cydia_pomonella_granulovirus	0.000183333	0	0.000279508	0.01705	0	0.01705	0	0	0	0	0	0	0	0	0	0	0	0	0	0	0	0	0	0	0	0	0	0	0	0	0	0	0	0	0	0	0	0	0	0	0	0	0
Viruses	Viruses_unclassified	Viruses_unclassified	Viruses_unclassified	Baculoviridae	Betabaculovirus	Epinotia_aporema_granulovirus	0.000758172	0	0.0011559	0.06373	0	0.06373	0	0	0	0	0	0	0	0	0	0	0	0	0	0	0	0	0	0	0	0	0	0	0	0	0	0	0	0	0	0	0	0	0	0	0	0	0
Viruses	Viruses_unclassified	Viruses_unclassified	Viruses_unclassified	Baculoviridae	Betabaculovirus	Mythimna_unipuncta_granulovirus_A	0.00116731	0.0016575	0.000910164	0.05552	0.05304	0.05552	0	0	0	0	0	0	0	0	0	0	0	0	0	0	0	0	0	0	0	0	0	0	0	0	0	0	0	0.05304	0	0	0	0	0	0	0	0	0
Viruses	Viruses_unclassified	Viruses_unclassified	Viruses_unclassified	Baculoviridae	Betabaculovirus	Phthorimaea_operculella_granulovirus	0.00573989	0.0130197	0.00192098	0.41663	0.41663	0.05212	1	1	0	0	0	0	0	0	0	0	0	0	0	0	0	0	0	0	0	0	0	0	0	0	0.41663	0	0	0	0	0	0	0	0	0	0	0	0
Viruses	Viruses_unclassified	Viruses_unclassified	Viruses_unclassified	Baculoviridae	Betabaculovirus	Pieris_rapae_granulovirus	0.0086886	0.0195575	0.00298689	0.40698	0.40698	0.09287	2	2	0	0	0	0	0	0	0	0	0	0	0	0	0	0	0	0	0	0.11526	0	0.08218	0	0.40698	0.02142	0	0	0	0	0	0	0	0	0	0	0	0
Viruses	Viruses_unclassified	Viruses_unclassified	Viruses_unclassified	Baculoviridae	Betabaculovirus	Spodoptera_litura_granulovirus	0.000932258	0.000588125	0.00111279	0.05809	0.01882	0.05809	0	0	0	0	0	0	0	0	0	0	0	0	0	0	0	0	0	0	0	0	0	0.01882	0	0	0	0	0	0	0	0	0	0	0	0	0	0	0
Viruses	Viruses_unclassified	Viruses_unclassified	Viruses_unclassified	Baculoviridae	Betabaculovirus	Xestia_c_nigrum_granulovirus	0.000396344	0	0.000604262	0.02615	0	0.02615	0	0	0	0	0	0	0	0	0	0	0	0	0	0	0	0	0	0	0	0	0	0	0	0	0	0	0	0	0	0	0	0	0	0	0	0	0
Viruses	Viruses_unclassified	Viruses_unclassified	Viruses_unclassified	Baculoviridae	Deltabaculovirus	Culex_nigripalpus_nucleopolyhedrovirus	0.00818151	0.0217266	0.0010759	0.39759	0.39759	0.03368	2	2	0	0	0	0	0	0	0	0	0	0	0	0	0	0	0	0	0	0.39759	0.26713	0.03053	0	0	0	0	0	0	0	0	0	0	0	0	0	0	0
Viruses	Viruses_unclassified	Viruses_unclassified	Viruses_unclassified	Baculoviridae	Gammabaculovirus	Neodiprion_abietis_NPV	0.00740172	0.0157981	0.00299705	0.46608	0.46608	0.08334	1	1	0	0	0	0	0	0	0	0	0	0	0	0	0	0	0	0	0	0	0	0.03946	0	0	0.46608	0	0	0	0	0	0	0	0	0	0	0	0
Viruses	Viruses_unclassified	Viruses_unclassified	Viruses_unclassified	Baculoviridae	Gammabaculovirus	Neodiprion_sertifer_nucleopolyhedrovirus	0.000215806	0	0.000329016	0.02007	0	0.02007	0	0	0	0	0	0	0	0	0	0	0	0	0	0	0	0	0	0	0	0	0	0	0	0	0	0	0	0	0	0	0	0	0	0	0	0	0
Viruses	Viruses_unclassified	Viruses_unclassified	Viruses_unclassified	Benyviridae	Benyvirus	Beet_necrotic_yellow_vein_virus	3.06452e-05	0	4.67213e-05	0.00285	0	0.00285	0	0	0	0	0	0	0	0	0	0	0	0	0	0	0	0	0	0	0	0	0	0	0	0	0	0	0	0	0	0	0	0	0	0	0	0	0
Viruses	Viruses_unclassified	Viruses_unclassified	Viruses_unclassified	Benyviridae	Benyvirus	Beet_soil_borne_mosaic_virus	1.56989e-05	0	2.39344e-05	0.00146	0	0.00146	0	0	0	0	0	0	0	0	0	0	0	0	0	0	0	0	0	0	0	0	0	0	0	0	0	0	0	0	0	0	0	0	0	0	0	0	0
Viruses	Viruses_unclassified	Viruses_unclassified	Viruses_unclassified	Bicaudaviridae	Bicaudaviridae_unclassified	Sulfolobus_virus_STSV2	0.000586344	0.000830937	0.000458033	0.02659	0.02659	0.01642	0	0	0	0	0	0	0	0	0	0	0	0	0	0	0	0	0	0	0	0	0	0	0	0	0	0	0	0.02659	0	0	0	0	0	0	0	0	0
Viruses	Viruses_unclassified	Viruses_unclassified	Viruses_unclassified	Bicaudaviridae	Bicaudavirus	Acidianus_two_tailed_virus	0.00384989	0.0102859	0.000473607	0.2181	0.2181	0.01293	2	2	0	0	0	0	0	0	0	0	0	0	0	0	0	0	0	0	0	0	0.2181	0.11105	0	0	0	0	0	0	0	0	0	0	0	0	0	0	0
Viruses	Viruses_unclassified	Viruses_unclassified	Viruses_unclassified	Birnaviridae	Aquabirnavirus	Infectious_pancreatic_necrosis_virus	0.000231613	0	0.000353115	0.01421	0	0.01421	0	0	0	0	0	0	0	0	0	0	0	0	0	0	0	0	0	0	0	0	0	0	0	0	0	0	0	0	0	0	0	0	0	0	0	0	0
Viruses	Viruses_unclassified	Viruses_unclassified	Viruses_unclassified	Birnaviridae	Aquabirnavirus	Yellowtail_ascites_virus	0.000273441	0	0.000416885	0.01421	0	0.01421	0	0	0	0	0	0	0	0	0	0	0	0	0	0	0	0	0	0	0	0	0	0	0	0	0	0	0	0	0	0	0	0	0	0	0	0	0
Viruses	Viruses_unclassified	Viruses_unclassified	Viruses_unclassified	Birnaviridae	Blosnavirus	Blotched_snakehead_virus	0.00200849	0.00566156	9.21311e-05	0.18117	0.18117	0.00562	1	1	0	0	0	0	0	0	0	0	0	0	0	0	0	0	0	0	0	0	0.18117	0	0	0	0	0	0	0	0	0	0	0	0	0	0	0	0
Viruses	Viruses_unclassified	Viruses_unclassified	Viruses_unclassified	Bromoviridae	Alfamovirus	Alfalfa_mosaic_virus	0.0141248	0.00921094	0.0167026	0.97478	0.29475	0.97478	2	1	1	0	0	0	0	0	0	0	0	0	0	0	0	0	0	0	0	0	0	0	0	0.29475	0	0	0	0	0	0	0	0	0	0	0	0	0
Viruses	Viruses_unclassified	Viruses_unclassified	Viruses_unclassified	Bromoviridae	Bromovirus	Brome_mosaic_virus	0.0700996	0.00116	0.106265	5.75482	0.03712	5.75482	2	0	2	0	0	0	0	0	0	0	0	0	0	0	0	0	0	0	0	0	0	0	0	0	0	0	0	0	0	0	0.03712	0	0	0	0	0	0
Viruses	Viruses_unclassified	Viruses_unclassified	Viruses_unclassified	Bromoviridae	Bromovirus	Cassia_yellow_blotch_virus	0.000135269	0.000393125	0	0.01258	0.01258	0	0	0	0	0	0	0	0	0	0	0	0	0	0	0	0	0	0	0	0	0	0	0	0	0.01258	0	0	0	0	0	0	0	0	0	0	0	0	0
Viruses	Viruses_unclassified	Viruses_unclassified	Viruses_unclassified	Bromoviridae	Bromovirus	Cowpea_chlorotic_mottle_virus	0.000202258	0	0.000308361	0.01881	0	0.01881	0	0	0	0	0	0	0	0	0	0	0	0	0	0	0	0	0	0	0	0	0	0	0	0	0	0	0	0	0	0	0	0	0	0	0	0	0
Viruses	Viruses_unclassified	Viruses_unclassified	Viruses_unclassified	Bromoviridae	Bromovirus	Spring_beauty_latent_virus	7.77419e-05	0	0.000118525	0.00723	0	0.00723	0	0	0	0	0	0	0	0	0	0	0	0	0	0	0	0	0	0	0	0	0	0	0	0	0	0	0	0	0	0	0	0	0	0	0	0	0
Viruses	Viruses_unclassified	Viruses_unclassified	Viruses_unclassified	Bromoviridae	Cucumovirus	Cucumber_mosaic_virus	0.0145611	0.0109919	0.0164334	1.00244	0.12964	1.00244	3	2	1	0	0	0	0.12242	0	0	0	0	0	0	0	0	0	0	0	0	0.09968	0.12964	0	0	0	0	0	0	0	0	0	0	0	0	0	0	0	0
Viruses	Viruses_unclassified	Viruses_unclassified	Viruses_unclassified	Bromoviridae	Cucumovirus	Tomato_aspermy_virus	6.50538e-05	0	9.91803e-05	0.00605	0	0.00605	0	0	0	0	0	0	0	0	0	0	0	0	0	0	0	0	0	0	0	0	0	0	0	0	0	0	0	0	0	0	0	0	0	0	0	0	0
Viruses	Viruses_unclassified	Viruses_unclassified	Viruses_unclassified	Bromoviridae	Ilarvirus	Ageratum_latent_virus	0.000714516	0	0.00108934	0.06363	0	0.06363	0	0	0	0	0	0	0	0	0	0	0	0	0	0	0	0	0	0	0	0	0	0	0	0	0	0	0	0	0	0	0	0	0	0	0	0	0
Viruses	Viruses_unclassified	Viruses_unclassified	Viruses_unclassified	Bromoviridae	Ilarvirus	Apple_mosaic_virus	0.000512473	0	0.000781311	0.04766	0	0.04766	0	0	0	0	0	0	0	0	0	0	0	0	0	0	0	0	0	0	0	0	0	0	0	0	0	0	0	0	0	0	0	0	0	0	0	0	0
Viruses	Viruses_unclassified	Viruses_unclassified	Viruses_unclassified	Bromoviridae	Ilarvirus	Citrus_variegation_virus	0.000197849	0	0.000301639	0.0184	0	0.0184	0	0	0	0	0	0	0	0	0	0	0	0	0	0	0	0	0	0	0	0	0	0	0	0	0	0	0	0	0	0	0	0	0	0	0	0	0
Viruses	Viruses_unclassified	Viruses_unclassified	Viruses_unclassified	Bromoviridae	Ilarvirus	Fragaria_chiloensis_latent_virus	0.000401075	0.00116562	0	0.0373	0.0373	0	0	0	0	0	0	0	0	0	0	0	0	0	0	0	0	0	0	0	0	0	0	0.0373	0	0	0	0	0	0	0	0	0	0	0	0	0	0	0
Viruses	Viruses_unclassified	Viruses_unclassified	Viruses_unclassified	Bromoviridae	Ilarvirus	Parietaria_mottle_virus	5.88172e-05	0	8.96721e-05	0.00547	0	0.00547	0	0	0	0	0	0	0	0	0	0	0	0	0	0	0	0	0	0	0	0	0	0	0	0	0	0	0	0	0	0	0	0	0	0	0	0	0
Viruses	Viruses_unclassified	Viruses_unclassified	Viruses_unclassified	Bromoviridae	Ilarvirus	Prunus_necrotic_ringspot_virus	0.000743226	0	0.00113311	0.06912	0	0.06912	0	0	0	0	0	0	0	0	0	0	0	0	0	0	0	0	0	0	0	0	0	0	0	0	0	0	0	0	0	0	0	0	0	0	0	0	0
Viruses	Viruses_unclassified	Viruses_unclassified	Viruses_unclassified	Bromoviridae	Ilarvirus	Spinach_latent_virus	0.00105946	0.00307906	0	0.09853	0.09853	0	0	0	0	0	0	0	0	0	0	0	0	0	0	0	0	0	0	0	0	0	0.09853	0	0	0	0	0	0	0	0	0	0	0	0	0	0	0	0
Viruses	Viruses_unclassified	Viruses_unclassified	Viruses_unclassified	Bromoviridae	Ilarvirus	Strawberry_necrotic_shock_virus	0.000180215	0.00052375	0	0.01676	0.01676	0	0	0	0	0	0	0	0	0	0	0	0	0	0	0	0	0	0	0	0	0	0	0.01676	0	0	0	0	0	0	0	0	0	0	0	0	0	0	0
Viruses	Viruses_unclassified	Viruses_unclassified	Viruses_unclassified	Bromoviridae	Ilarvirus	Tulare_apple_mosaic_virus	0.000102043	0.000296563	0	0.00949	0.00949	0	0	0	0	0	0	0	0	0	0	0	0	0	0	0	0	0	0	0	0	0	0	0	0	0.00949	0	0	0	0	0	0	0	0	0	0	0	0	0
Viruses	Viruses_unclassified	Viruses_unclassified	Viruses_unclassified	Caliciviridae	Caliciviridae_unclassified	St_Valerien_swine_virus	0.000656022	0.00190656	0	0.06101	0.06101	0	0	0	0	0	0	0	0	0	0	0	0	0	0	0	0	0	0	0	0	0	0	0	0	0.06101	0	0	0	0	0	0	0	0	0	0	0	0	0
Viruses	Viruses_unclassified	Viruses_unclassified	Viruses_unclassified	Caliciviridae	Lagovirus	Rabbit_calicivirus_Australia_1_MIC_07	0.000315054	0.00067	0.000128852	0.02144	0.02144	0.00529	0	0	0	0	0	0	0	0	0	0	0	0	0	0	0	0	0	0	0	0	0	0	0	0	0	0	0	0	0	0	0	0	0	0	0.02144	0	0
Viruses	Viruses_unclassified	Viruses_unclassified	Viruses_unclassified	Caliciviridae	Lagovirus	Rabbit_hemorrhagic_disease_virus	0.00019914	0.000179687	0.000209344	0.01277	0.00575	0.01277	0	0	0	0	0	0	0	0	0	0	0	0	0	0	0	0	0	0	0	0	0	0.00575	0	0	0	0	0	0	0	0	0	0	0	0	0	0	0
Viruses	Viruses_unclassified	Viruses_unclassified	Viruses_unclassified	Caliciviridae	Norovirus	Norwalk_virus	3.6129e-05	0	5.5082e-05	0.00336	0	0.00336	0	0	0	0	0	0	0	0	0	0	0	0	0	0	0	0	0	0	0	0	0	0	0	0	0	0	0	0	0	0	0	0	0	0	0	0	0
Viruses	Viruses_unclassified	Viruses_unclassified	Viruses_unclassified	Caliciviridae	Sapovirus	Sapporo_virus	7.8172e-05	0.000184688	2.22951e-05	0.00591	0.00591	0.00136	0	0	0	0	0	0	0	0	0	0	0	0	0	0	0	0	0	0	0	0	0	0.00591	0	0	0	0	0	0	0	0	0	0	0	0	0	0	0
Viruses	Viruses_unclassified	Viruses_unclassified	Viruses_unclassified	Caliciviridae	Vesivirus	Canine_vesivirus	5.29032e-05	0	8.06557e-05	0.00492	0	0.00492	0	0	0	0	0	0	0	0	0	0	0	0	0	0	0	0	0	0	0	0	0	0	0	0	0	0	0	0	0	0	0	0	0	0	0	0	0
Viruses	Viruses_unclassified	Viruses_unclassified	Viruses_unclassified	Caliciviridae	Vesivirus	Vesicular_exanthema_of_swine_virus	0.00129634	0.0035	0.000140328	0.112	0.112	0.00856	1	1	0	0	0	0	0	0	0	0	0	0	0	0	0	0	0	0	0	0	0.112	0	0	0	0	0	0	0	0	0	0	0	0	0	0	0	0
Viruses	Viruses_unclassified	Viruses_unclassified	Viruses_unclassified	Carmotetraviridae	Alphacarmotetravirus	Providence_virus	0.000156452	0.000454688	0	0.01455	0.01455	0	0	0	0	0	0	0	0	0	0	0	0	0	0	0	0	0	0	0	0	0	0	0	0	0	0.01455	0	0	0	0	0	0	0	0	0	0	0	0
Viruses	Viruses_unclassified	Viruses_unclassified	Viruses_unclassified	Chrysoviridae	Chrysovirus	Magnaporthe_oryzae_chrysovirus_1	0.000210753	0.000526563	4.5082e-05	0.01685	0.01685	0.00275	0	0	0	0	0	0	0	0	0	0	0	0	0	0	0	0	0	0	0	0	0	0.01685	0	0	0	0	0	0	0	0	0	0	0	0	0	0	0
Viruses	Viruses_unclassified	Viruses_unclassified	Viruses_unclassified	Chrysoviridae	Chrysovirus	Penicillium_chrysogenum_virus	0.000926022	0.00269125	0	0.08612	0.08612	0	0	0	0	0	0	0	0	0	0	0	0	0	0	0	0	0	0	0	0	0	0.08612	0	0	0	0	0	0	0	0	0	0	0	0	0	0	0	0
Viruses	Viruses_unclassified	Viruses_unclassified	Viruses_unclassified	Closteroviridae	Ampelovirus	Blackberry_vein_banding_associated_virus	4.49462e-05	0	6.85246e-05	0.00418	0	0.00418	0	0	0	0	0	0	0	0	0	0	0	0	0	0	0	0	0	0	0	0	0	0	0	0	0	0	0	0	0	0	0	0	0	0	0	0	0
Viruses	Viruses_unclassified	Viruses_unclassified	Viruses_unclassified	Closteroviridae	Ampelovirus	Grapevine_leafroll_associated_virus_4	2.33333e-05	0	3.55738e-05	0.00217	0	0.00217	0	0	0	0	0	0	0	0	0	0	0	0	0	0	0	0	0	0	0	0	0	0	0	0	0	0	0	0	0	0	0	0	0	0	0	0	0
Viruses	Viruses_unclassified	Viruses_unclassified	Viruses_unclassified	Closteroviridae	Ampelovirus	Pineapple_mealybug_wilt_associated_virus_1	0.00032129	0.00034875	0.000306885	0.01116	0.01116	0.00914	0	0	0	0	0	0	0	0	0	0	0	0	0	0	0	0	0	0	0	0	0	0	0	0	0.01116	0	0	0	0	0	0	0	0	0	0	0	0
Viruses	Viruses_unclassified	Viruses_unclassified	Viruses_unclassified	Closteroviridae	Closteroviridae_unclassified	Blueberry_virus_A	8.09677e-05	0.000235312	0	0.00753	0.00753	0	0	0	0	0	0	0	0	0	0	0	0	0	0	0	0	0	0	0	0	0	0	0.00753	0	0	0	0	0	0	0	0	0	0	0	0	0	0	0
Viruses	Viruses_unclassified	Viruses_unclassified	Viruses_unclassified	Closteroviridae	Closterovirus	Beet_yellows_virus	3.30108e-05	0	5.03279e-05	0.00307	0	0.00307	0	0	0	0	0	0	0	0	0	0	0	0	0	0	0	0	0	0	0	0	0	0	0	0	0	0	0	0	0	0	0	0	0	0	0	0	0
Viruses	Viruses_unclassified	Viruses_unclassified	Viruses_unclassified	Closteroviridae	Closterovirus	Carrot_yellow_leaf_virus	0.000107957	0	0.00016459	0.0051	0	0.0051	0	0	0	0	0	0	0	0	0	0	0	0	0	0	0	0	0	0	0	0	0	0	0	0	0	0	0	0	0	0	0	0	0	0	0	0	0
Viruses	Viruses_unclassified	Viruses_unclassified	Viruses_unclassified	Closteroviridae	Closterovirus	Citrus_tristeza_virus	0.00984043	0	0.0150026	0.66163	0	0.66163	2	0	2	0	0	0	0	0	0	0	0	0	0	0	0	0	0	0	0	0	0	0	0	0	0	0	0	0	0	0	0	0	0	0	0	0	0
Viruses	Viruses_unclassified	Viruses_unclassified	Viruses_unclassified	Closteroviridae	Closterovirus	Grapevine_leafroll_associated_virus_2	2.26882e-05	0	3.45902e-05	0.00211	0	0.00211	0	0	0	0	0	0	0	0	0	0	0	0	0	0	0	0	0	0	0	0	0	0	0	0	0	0	0	0	0	0	0	0	0	0	0	0	0
Viruses	Viruses_unclassified	Viruses_unclassified	Viruses_unclassified	Closteroviridae	Closterovirus	Raspberry_leaf_mottle_virus	8.76344e-05	0.000149375	5.52459e-05	0.00478	0.00478	0.00337	0	0	0	0	0	0	0	0	0	0	0	0	0	0	0	0	0	0	0	0	0	0.00478	0	0	0	0	0	0	0	0	0	0	0	0	0	0	0
Viruses	Viruses_unclassified	Viruses_unclassified	Viruses_unclassified	Closteroviridae	Crinivirus	Bean_yellow_disorder_virus	0.000227957	0.000416562	0.000129016	0.01333	0.01333	0.0049	0	0	0	0	0	0	0	0	0	0	0	0	0	0	0	0	0	0	0	0	0	0.01333	0	0	0	0	0	0	0	0	0	0	0	0	0	0	0
Viruses	Viruses_unclassified	Viruses_unclassified	Viruses_unclassified	Closteroviridae	Crinivirus	Blackberry_yellow_vein_associated_virus	2.73118e-05	0	4.16393e-05	0.00254	0	0.00254	0	0	0	0	0	0	0	0	0	0	0	0	0	0	0	0	0	0	0	0	0	0	0	0	0	0	0	0	0	0	0	0	0	0	0	0	0
Viruses	Viruses_unclassified	Viruses_unclassified	Viruses_unclassified	Closteroviridae	Crinivirus	Cucurbit_chlorotic_yellows_virus	0.000303118	0.000535937	0.000180984	0.01715	0.01715	0.00723	0	0	0	0	0	0	0	0	0	0	0	0	0	0	0	0	0	0	0	0.01715	0	0	0	0	0	0	0	0	0	0	0	0	0	0	0	0	0
Viruses	Viruses_unclassified	Viruses_unclassified	Viruses_unclassified	Closteroviridae	Crinivirus	Cucurbit_yellow_stunting_disorder_virus	0.000221828	0	0.000338197	0.01265	0	0.01265	0	0	0	0	0	0	0	0	0	0	0	0	0	0	0	0	0	0	0	0	0	0	0	0	0	0	0	0	0	0	0	0	0	0	0	0	0
Viruses	Viruses_unclassified	Viruses_unclassified	Viruses_unclassified	Closteroviridae	Crinivirus	Lettuce_chlorosis_virus	0.000707097	0.002055	0	0.03426	0.03426	0	0	0	0	0	0	0	0	0	0	0	0	0	0	0	0	0	0	0	0	0.03426	0.0315	0	0	0	0	0	0	0	0	0	0	0	0	0	0	0	0
Viruses	Viruses_unclassified	Viruses_unclassified	Viruses_unclassified	Closteroviridae	Crinivirus	Lettuce_infectious_yellows_virus	0.000144946	0.000176875	0.000128197	0.00566	0.00566	0.00399	0	0	0	0	0	0	0	0	0	0	0	0	0	0	0	0	0	0	0	0	0	0.00566	0	0	0	0	0	0	0	0	0	0	0	0	0	0	0
Viruses	Viruses_unclassified	Viruses_unclassified	Viruses_unclassified	Closteroviridae	Crinivirus	Potato_yellow_vein_virus	0.000101075	0	0.000154098	0.0094	0	0.0094	0	0	0	0	0	0	0	0	0	0	0	0	0	0	0	0	0	0	0	0	0	0	0	0	0	0	0	0	0	0	0	0	0	0	0	0	0
Viruses	Viruses_unclassified	Viruses_unclassified	Viruses_unclassified	Closteroviridae	Crinivirus	Strawberry_pallidosis_associated_virus	7.91398e-05	0	0.000120656	0.00736	0	0.00736	0	0	0	0	0	0	0	0	0	0	0	0	0	0	0	0	0	0	0	0	0	0	0	0	0	0	0	0	0	0	0	0	0	0	0	0	0
Viruses	Viruses_unclassified	Viruses_unclassified	Viruses_unclassified	Closteroviridae	Crinivirus	Sweet_potato_chlorotic_stunt_virus	1.33333e-05	0	2.03279e-05	0.00124	0	0.00124	0	0	0	0	0	0	0	0	0	0	0	0	0	0	0	0	0	0	0	0	0	0	0	0	0	0	0	0	0	0	0	0	0	0	0	0	0
Viruses	Viruses_unclassified	Viruses_unclassified	Viruses_unclassified	Closteroviridae	Crinivirus	Tomato_infectious_chlorosis_virus	0.000356344	0	0.000543279	0.02481	0	0.02481	0	0	0	0	0	0	0	0	0	0	0	0	0	0	0	0	0	0	0	0	0	0	0	0	0	0	0	0	0	0	0	0	0	0	0	0	0
Viruses	Viruses_unclassified	Viruses_unclassified	Viruses_unclassified	Closteroviridae	Velarivirus	Grapevine_leafroll_associated_virus_7	1.44086e-05	0	2.19672e-05	0.00134	0	0.00134	0	0	0	0	0	0	0	0	0	0	0	0	0	0	0	0	0	0	0	0	0	0	0	0	0	0	0	0	0	0	0	0	0	0	0	0	0
Viruses	Viruses_unclassified	Viruses_unclassified	Viruses_unclassified	Closteroviridae	Velarivirus	Little_cherry_virus_1	3.48387e-05	0	5.31148e-05	0.00214	0	0.00214	0	0	0	0	0	0	0	0	0	0	0	0	0	0	0	0	0	0	0	0	0	0	0	0	0	0	0	0	0	0	0	0	0	0	0	0	0
Viruses	Viruses_unclassified	Viruses_unclassified	Viruses_unclassified	Cystoviridae	Cystovirus	Pseudomonas_virus_phi12	0.000480645	0	0.000732787	0.02762	0	0.02762	0	0	0	0	0	0	0	0	0	0	0	0	0	0	0	0	0	0	0	0	0	0	0	0	0	0	0	0	0	0	0	0	0	0	0	0	0
Viruses	Viruses_unclassified	Viruses_unclassified	Viruses_unclassified	Cystoviridae	Cystovirus	Pseudomonas_virus_phi8	0.000343011	0	0.000522951	0.02428	0	0.02428	0	0	0	0	0	0	0	0	0	0	0	0	0	0	0	0	0	0	0	0	0	0	0	0	0	0	0	0	0	0	0	0	0	0	0	0	0
Viruses	Viruses_unclassified	Viruses_unclassified	Viruses_unclassified	Endornaviridae	Alphaendornavirus	Bell_pepper_alphaendornavirus	0.0594931	0.00867656	0.086151	1.63325	0.20935	1.63325	12	1	11	0	0	0	0	0	0	0	0.05347	0	0	0	0	0	0	0	0	0	0	0	0	0	0.20935	0	0	0	0	0	0.01483	0	0	0	0	0	0
Viruses	Viruses_unclassified	Viruses_unclassified	Viruses_unclassified	Endornaviridae	Alphaendornavirus	Grapevine_endophyte_alphaendornavirus	0.00015871	0	0.000241967	0.01476	0	0.01476	0	0	0	0	0	0	0	0	0	0	0	0	0	0	0	0	0	0	0	0	0	0	0	0	0	0	0	0	0	0	0	0	0	0	0	0	0
Viruses	Viruses_unclassified	Viruses_unclassified	Viruses_unclassified	Endornaviridae	Alphaendornavirus	Helicobasidium_mompa_alphaendornavirus_1	0.000410323	0	0.000625574	0.0173	0	0.0173	0	0	0	0	0	0	0	0	0	0	0	0	0	0	0	0	0	0	0	0	0	0	0	0	0	0	0	0	0	0	0	0	0	0	0	0	0
Viruses	Viruses_unclassified	Viruses_unclassified	Viruses_unclassified	Endornaviridae	Alphaendornavirus	Oryza_rufipogon_alphaendornavirus	6.97849e-05	0.000181875	1.09836e-05	0.00582	0.00582	0.00067	0	0	0	0	0	0	0	0	0	0	0	0	0	0	0	0	0	0	0	0	0	0.00582	0	0	0	0	0	0	0	0	0	0	0	0	0	0	0
Viruses	Viruses_unclassified	Viruses_unclassified	Viruses_unclassified	Endornaviridae	Alphaendornavirus	Oryza_sativa_alphaendornavirus	0.000182688	0	0.000278525	0.00873	0	0.00873	0	0	0	0	0	0	0	0	0	0	0	0	0	0	0	0	0	0	0	0	0	0	0	0	0	0	0	0	0	0	0	0	0	0	0	0	0
Viruses	Viruses_unclassified	Viruses_unclassified	Viruses_unclassified	Endornaviridae	Alphaendornavirus	Phytophthora_alphaendornavirus_1	5.04301e-05	0	7.68852e-05	0.00205	0	0.00205	0	0	0	0	0	0	0	0	0	0	0	0	0	0	0	0	0	0	0	0	0	0	0	0	0	0	0	0	0	0	0	0	0	0	0	0	0
Viruses	Viruses_unclassified	Viruses_unclassified	Viruses_unclassified	Endornaviridae	Alphaendornavirus	Rhizoctonia_cerealis_alphaendornavirus_1	5.25806e-05	0	8.01639e-05	0.0033	0	0.0033	0	0	0	0	0	0	0	0	0	0	0	0	0	0	0	0	0	0	0	0	0	0	0	0	0	0	0	0	0	0	0	0	0	0	0	0	0
Viruses	Viruses_unclassified	Viruses_unclassified	Viruses_unclassified	Endornaviridae	Alphaendornavirus	Vicia_faba_alphaendornavirus	3.05376e-05	7.21875e-05	8.68852e-06	0.00231	0.00231	0.00053	0	0	0	0	0	0	0	0	0	0	0	0	0	0	0	0	0	0	0	0	0	0.00231	0	0	0	0	0	0	0	0	0	0	0	0	0	0	0
Viruses	Viruses_unclassified	Viruses_unclassified	Viruses_unclassified	Endornaviridae	Betaendornavirus	Gremmeniella_abietina_betaendornavirus_1	4.74194e-05	0	7.22951e-05	0.00351	0	0.00351	0	0	0	0	0	0	0	0	0	0	0	0	0	0	0	0	0	0	0	0	0	0	0	0	0	0	0	0	0	0	0	0	0	0	0	0	0
Viruses	Viruses_unclassified	Viruses_unclassified	Viruses_unclassified	Endornaviridae	Betaendornavirus	Tuber_aestivum_betaendornavirus	8.22581e-05	0	0.00012541	0.00374	0	0.00374	0	0	0	0	0	0	0	0	0	0	0	0	0	0	0	0	0	0	0	0	0	0	0	0	0	0	0	0	0	0	0	0	0	0	0	0	0
Viruses	Viruses_unclassified	Viruses_unclassified	Viruses_unclassified	Endornaviridae	Endornaviridae_unclassified	Sclerotinia_sclerotiorum_endornavirus_1	0.000311183	0	0.000474426	0.02175	0	0.02175	0	0	0	0	0	0	0	0	0	0	0	0	0	0	0	0	0	0	0	0	0	0	0	0	0	0	0	0	0	0	0	0	0	0	0	0	0
Viruses	Viruses_unclassified	Viruses_unclassified	Viruses_unclassified	Flaviviridae	Flavivirus	Aedes_flavivirus	3.15054e-05	9.15625e-05	0	0.00293	0.00293	0	0	0	0	0	0	0	0	0	0	0	0	0	0	0	0	0	0	0	0	0	0	0	0	0	0	0	0.00293	0	0	0	0	0	0	0	0	0	0
Viruses	Viruses_unclassified	Viruses_unclassified	Viruses_unclassified	Flaviviridae	Flavivirus	Aroa_virus	8.17204e-05	0.000122812	6.01639e-05	0.00393	0.00393	0.00277	0	0	0	0	0	0	0	0	0	0	0	0	0	0	0	0	0	0	0	0	0	0.00393	0	0	0	0	0	0	0	0	0	0	0	0	0	0	0
Viruses	Viruses_unclassified	Viruses_unclassified	Viruses_unclassified	Flaviviridae	Flavivirus	Bagaza_virus	0.000433763	0.00116969	4.77049e-05	0.03743	0.03743	0.00291	0	0	0	0	0	0	0	0	0	0	0	0	0	0	0	0	0	0	0	0.03743	0	0	0	0	0	0	0	0	0	0	0	0	0	0	0	0	0
Viruses	Viruses_unclassified	Viruses_unclassified	Viruses_unclassified	Flaviviridae	Flavivirus	Cell_fusing_agent_virus	1e-05	0	1.52459e-05	0.00093	0	0.00093	0	0	0	0	0	0	0	0	0	0	0	0	0	0	0	0	0	0	0	0	0	0	0	0	0	0	0	0	0	0	0	0	0	0	0	0	0
Viruses	Viruses_unclassified	Viruses_unclassified	Viruses_unclassified	Flaviviridae	Flavivirus	Culex_flavivirus	7.1828e-05	0	0.000109508	0.00294	0	0.00294	0	0	0	0	0	0	0	0	0	0	0	0	0	0	0	0	0	0	0	0	0	0	0	0	0	0	0	0	0	0	0	0	0	0	0	0	0
Viruses	Viruses_unclassified	Viruses_unclassified	Viruses_unclassified	Flaviviridae	Flavivirus	Donggang_virus	1.88172e-05	0	2.86885e-05	0.00175	0	0.00175	0	0	0	0	0	0	0	0	0	0	0	0	0	0	0	0	0	0	0	0	0	0	0	0	0	0	0	0	0	0	0	0	0	0	0	0	0
Viruses	Viruses_unclassified	Viruses_unclassified	Viruses_unclassified	Flaviviridae	Flavivirus	Entebbe_bat_virus	9.78495e-06	0	1.4918e-05	0.00091	0	0.00091	0	0	0	0	0	0	0	0	0	0	0	0	0	0	0	0	0	0	0	0	0	0	0	0	0	0	0	0	0	0	0	0	0	0	0	0	0
Viruses	Viruses_unclassified	Viruses_unclassified	Viruses_unclassified	Flaviviridae	Flavivirus	Ilheus_virus	0.000122581	0	0.000186885	0.00874	0	0.00874	0	0	0	0	0	0	0	0	0	0	0	0	0	0	0	0	0	0	0	0	0	0	0	0	0	0	0	0	0	0	0	0	0	0	0	0	0
Viruses	Viruses_unclassified	Viruses_unclassified	Viruses_unclassified	Flaviviridae	Flavivirus	Japanese_encephalitis_virus	0.00367054	0.0106394	1.47541e-05	0.22903	0.22903	0.0009	1	1	0	0	0	0	0	0	0	0	0	0	0	0	0	0	0	0	0	0.09965	0.22903	0.01178	0	0	0	0	0	0	0	0	0	0	0	0	0	0	0
Viruses	Viruses_unclassified	Viruses_unclassified	Viruses_unclassified	Flaviviridae	Flavivirus	Kamiti_River_virus	5.77419e-05	0	8.80328e-05	0.00537	0	0.00537	0	0	0	0	0	0	0	0	0	0	0	0	0	0	0	0	0	0	0	0	0	0	0	0	0	0	0	0	0	0	0	0	0	0	0	0	0
Viruses	Viruses_unclassified	Viruses_unclassified	Viruses_unclassified	Flaviviridae	Flavivirus	Kedougou_virus	0.021179	0	0.0322893	1.96789	0	1.96789	1	0	1	0	0	0	0	0	0	0	0	0	0	0	0	0	0	0	0	0	0	0	0	0	0	0	0	0	0	0	0	0	0	0	0	0	0
Viruses	Viruses_unclassified	Viruses_unclassified	Viruses_unclassified	Flaviviridae	Flavivirus	Kokobera_virus	0.000124624	0.000246875	6.04918e-05	0.0079	0.0079	0.00278	0	0	0	0	0	0	0	0	0	0	0	0	0	0	0	0	0	0	0	0	0	0.0079	0	0	0	0	0	0	0	0	0	0	0	0	0	0	0
Viruses	Viruses_unclassified	Viruses_unclassified	Viruses_unclassified	Flaviviridae	Flavivirus	Langat_virus	0.00429032	0.0113547	0.000584426	0.23024	0.23024	0.01741	2	2	0	0	0	0	0	0	0	0	0	0	0	0	0	0	0	0	0	0.12522	0.23024	0.00789	0	0	0	0	0	0	0	0	0	0	0	0	0	0	0
Viruses	Viruses_unclassified	Viruses_unclassified	Viruses_unclassified	Flaviviridae	Flavivirus	Louping_ill_virus	1.89247e-05	0	2.88525e-05	0.00176	0	0.00176	0	0	0	0	0	0	0	0	0	0	0	0	0	0	0	0	0	0	0	0	0	0	0	0	0	0	0	0	0	0	0	0	0	0	0	0	0
Viruses	Viruses_unclassified	Viruses_unclassified	Viruses_unclassified	Flaviviridae	Flavivirus	Modoc_virus	0.000429892	0	0.00065541	0.02138	0	0.02138	0	0	0	0	0	0	0	0	0	0	0	0	0	0	0	0	0	0	0	0	0	0	0	0	0	0	0	0	0	0	0	0	0	0	0	0	0
Viruses	Viruses_unclassified	Viruses_unclassified	Viruses_unclassified	Flaviviridae	Flavivirus	Montana_myotis_leukoencephalitis_virus	6.91398e-05	0	0.00010541	0.00281	0	0.00281	0	0	0	0	0	0	0	0	0	0	0	0	0	0	0	0	0	0	0	0	0	0	0	0	0	0	0	0	0	0	0	0	0	0	0	0	0
Viruses	Viruses_unclassified	Viruses_unclassified	Viruses_unclassified	Flaviviridae	Flavivirus	Murray_Valley_encephalitis_virus	5.94624e-05	0	9.06557e-05	0.00553	0	0.00553	0	0	0	0	0	0	0	0	0	0	0	0	0	0	0	0	0	0	0	0	0	0	0	0	0	0	0	0	0	0	0	0	0	0	0	0	0
Viruses	Viruses_unclassified	Viruses_unclassified	Viruses_unclassified	Flaviviridae	Flavivirus	Ntaya_virus	2.97849e-05	0	4.54098e-05	0.00277	0	0.00277	0	0	0	0	0	0	0	0	0	0	0	0	0	0	0	0	0	0	0	0	0	0	0	0	0	0	0	0	0	0	0	0	0	0	0	0	0
Viruses	Viruses_unclassified	Viruses_unclassified	Viruses_unclassified	Flaviviridae	Flavivirus	Rio_Bravo_virus	0.000188817	0	0.000287869	0.00889	0	0.00889	0	0	0	0	0	0	0	0	0	0	0	0	0	0	0	0	0	0	0	0	0	0	0	0	0	0	0	0	0	0	0	0	0	0	0	0	0
Viruses	Viruses_unclassified	Viruses_unclassified	Viruses_unclassified	Flaviviridae	Flavivirus	Royal_Farm_virus	2.98925e-05	0	4.55738e-05	0.00278	0	0.00278	0	0	0	0	0	0	0	0	0	0	0	0	0	0	0	0	0	0	0	0	0	0	0	0	0	0	0	0	0	0	0	0	0	0	0	0	0
Viruses	Viruses_unclassified	Viruses_unclassified	Viruses_unclassified	Flaviviridae	Flavivirus	Sepik_virus	0.000177527	0	0.000270656	0.00883	0	0.00883	0	0	0	0	0	0	0	0	0	0	0	0	0	0	0	0	0	0	0	0	0	0	0	0	0	0	0	0	0	0	0	0	0	0	0	0	0
Viruses	Viruses_unclassified	Viruses_unclassified	Viruses_unclassified	Flaviviridae	Flavivirus	Tamana_bat_virus	0.000167634	0.00039875	4.63934e-05	0.01276	0.01276	0.00283	0	0	0	0	0	0	0	0	0	0	0	0	0	0	0	0	0	0	0	0.01276	0	0	0	0	0	0	0	0	0	0	0	0	0	0	0	0	0
Viruses	Viruses_unclassified	Viruses_unclassified	Viruses_unclassified	Flaviviridae	Flavivirus	Tembusu_virus	4.86022e-05	0	7.40984e-05	0.00277	0	0.00277	0	0	0	0	0	0	0	0	0	0	0	0	0	0	0	0	0	0	0	0	0	0	0	0	0	0	0	0	0	0	0	0	0	0	0	0	0
Viruses	Viruses_unclassified	Viruses_unclassified	Viruses_unclassified	Flaviviridae	Flavivirus	Wesselsbron_virus	0.000124516	0	0.000189836	0.00879	0	0.00879	0	0	0	0	0	0	0	0	0	0	0	0	0	0	0	0	0	0	0	0	0	0	0	0	0	0	0	0	0	0	0	0	0	0	0	0	0
Viruses	Viruses_unclassified	Viruses_unclassified	Viruses_unclassified	Flaviviridae	Flavivirus	West_Nile_virus	0.000346559	0.000466875	0.000283443	0.01494	0.01494	0.01453	0	0	0	0	0	0	0	0	0	0	0	0	0	0	0	0	0	0	0	0	0	0	0	0	0	0	0	0	0.01494	0	0	0	0	0	0	0	0
Viruses	Viruses_unclassified	Viruses_unclassified	Viruses_unclassified	Flaviviridae	Flavivirus	Yokose_virus	2.97849e-05	0	4.54098e-05	0.00277	0	0.00277	0	0	0	0	0	0	0	0	0	0	0	0	0	0	0	0	0	0	0	0	0	0	0	0	0	0	0	0	0	0	0	0	0	0	0	0	0
Viruses	Viruses_unclassified	Viruses_unclassified	Viruses_unclassified	Flaviviridae	Flavivirus	Zika_virus	1.89247e-05	0	2.88525e-05	0.00176	0	0.00176	0	0	0	0	0	0	0	0	0	0	0	0	0	0	0	0	0	0	0	0	0	0	0	0	0	0	0	0	0	0	0	0	0	0	0	0	0
Viruses	Viruses_unclassified	Viruses_unclassified	Viruses_unclassified	Flaviviridae	Hepacivirus	Hepacivirus_C	0.00346495	0.00609719	0.0020841	0.09487	0.07989	0.09487	0	0	0	0	0	0	0	0	0	0	0	0	0	0	0	0	0	0	0	0	0	0	0	0	0	0.07989	0	0.01987	0	0.0191	0.03556	0.00753	0	0.0165	0.01666	0	0
Viruses	Viruses_unclassified	Viruses_unclassified	Viruses_unclassified	Flaviviridae	Hepacivirus	Rodent_hepacivirus	0.000513978	0.00145844	1.85246e-05	0.04667	0.04667	0.00113	0	0	0	0	0	0	0	0	0	0	0	0	0	0	0	0	0	0	0	0.04667	0	0	0	0	0	0	0	0	0	0	0	0	0	0	0	0	0
Viruses	Viruses_unclassified	Viruses_unclassified	Viruses_unclassified	Flaviviridae	Pegivirus	Pegivirus_A	0.000106237	0	0.000161967	0.00668	0	0.00668	0	0	0	0	0	0	0	0	0	0	0	0	0	0	0	0	0	0	0	0	0	0	0	0	0	0	0	0	0	0	0	0	0	0	0	0	0
Viruses	Viruses_unclassified	Viruses_unclassified	Viruses_unclassified	Flaviviridae	Pegivirus	Pegivirus_E	3.05376e-05	0	4.65574e-05	0.00284	0	0.00284	0	0	0	0	0	0	0	0	0	0	0	0	0	0	0	0	0	0	0	0	0	0	0	0	0	0	0	0	0	0	0	0	0	0	0	0	0
Viruses	Viruses_unclassified	Viruses_unclassified	Viruses_unclassified	Flaviviridae	Pegivirus	Rodent_pegivirus	6.63441e-05	0	0.000101148	0.00345	0	0.00345	0	0	0	0	0	0	0	0	0	0	0	0	0	0	0	0	0	0	0	0	0	0	0	0	0	0	0	0	0	0	0	0	0	0	0	0	0
Viruses	Viruses_unclassified	Viruses_unclassified	Viruses_unclassified	Flaviviridae	Pestivirus	Pestivirus_A	0.000348065	0.00094	3.7541e-05	0.01508	0.01508	0.00151	0	0	0	0	0	0	0	0	0	0	0	0	0	0	0	0	0	0	0	0	0	0	0	0	0	0.01508	0	0.015	0	0	0	0	0	0	0	0	0
Viruses	Viruses_unclassified	Viruses_unclassified	Viruses_unclassified	Flaviviridae	Pestivirus	Pestivirus_C	8.07527e-05	0	0.000123115	0.00508	0	0.00508	0	0	0	0	0	0	0	0	0	0	0	0	0	0	0	0	0	0	0	0	0	0	0	0	0	0	0	0	0	0	0	0	0	0	0	0	0
Viruses	Viruses_unclassified	Viruses_unclassified	Viruses_unclassified	Flaviviridae	Pestivirus	Pestivirus_D	0.000135054	0	0.000205902	0.01017	0	0.01017	0	0	0	0	0	0	0	0	0	0	0	0	0	0	0	0	0	0	0	0	0	0	0	0	0	0	0	0	0	0	0	0	0	0	0	0	0
Viruses	Viruses_unclassified	Viruses_unclassified	Viruses_unclassified	Flaviviridae	Pestivirus	Pestivirus_Giraffe_1	0.000747634	0.000705625	0.000769672	0.04389	0.01258	0.04389	0	0	0	0	0	0	0	0	0	0	0	0	0	0	0	0	0	0	0	0	0	0	0	0	0	0	0	0.01	0	0	0	0	0	0	0.01258	0	0
Viruses	Viruses_unclassified	Viruses_unclassified	Viruses_unclassified	Flaviviridae	Pestivirus	Pestivirus_H	0.000442043	0.00126	1.29508e-05	0.04032	0.04032	0.00079	0	0	0	0	0	0	0	0	0	0	0	0	0	0	0	0	0	0	0	0	0.04032	0	0	0	0	0	0	0	0	0	0	0	0	0	0	0	0
Viruses	Viruses_unclassified	Viruses_unclassified	Viruses_unclassified	Fuselloviridae	Alphafusellovirus	Sulfolobus_spindle_shaped_virus_1	0.00047172	0	0.00071918	0.04387	0	0.04387	0	0	0	0	0	0	0	0	0	0	0	0	0	0	0	0	0	0	0	0	0	0	0	0	0	0	0	0	0	0	0	0	0	0	0	0	0
Viruses	Viruses_unclassified	Viruses_unclassified	Viruses_unclassified	Hepadnaviridae	Avihepadnavirus	Parrot_hepatitis_B_virus	8.11828e-05	0	0.00012377	0.00755	0	0.00755	0	0	0	0	0	0	0	0	0	0	0	0	0	0	0	0	0	0	0	0	0	0	0	0	0	0	0	0	0	0	0	0	0	0	0	0	0
Viruses	Viruses_unclassified	Viruses_unclassified	Viruses_unclassified	Hepadnaviridae	Orthohepadnavirus	Woodchuck_hepatitis_virus	3.01075e-05	0	4.59016e-05	0.0028	0	0.0028	0	0	0	0	0	0	0	0	0	0	0	0	0	0	0	0	0	0	0	0	0	0	0	0	0	0	0	0	0	0	0	0	0	0	0	0	0
Viruses	Viruses_unclassified	Viruses_unclassified	Viruses_unclassified	Hypoviridae	Hypovirus	Cryphonectria_hypovirus_1	0.000224839	0.000399063	0.000133443	0.01277	0.01277	0.00501	0	0	0	0	0	0	0	0	0	0	0	0	0	0	0	0	0	0	0	0	0	0.01277	0	0	0	0	0	0	0	0	0	0	0	0	0	0	0
Viruses	Viruses_unclassified	Viruses_unclassified	Viruses_unclassified	Hypoviridae	Hypovirus	Cryphonectria_hypovirus_2	0.000125914	0.000365937	0	0.00819	0.00819	0	0	0	0	0	0	0	0	0	0	0	0	0	0	0	0	0	0	0	0	0	0	0.00819	0	0	0.00352	0	0	0	0	0	0	0	0	0	0	0	0
Viruses	Viruses_unclassified	Viruses_unclassified	Viruses_unclassified	Hypoviridae	Hypovirus	Cryphonectria_hypovirus_3	7.90323e-05	0	0.000120492	0.00627	0	0.00627	0	0	0	0	0	0	0	0	0	0	0	0	0	0	0	0	0	0	0	0	0	0	0	0	0	0	0	0	0	0	0	0	0	0	0	0	0
Viruses	Viruses_unclassified	Viruses_unclassified	Viruses_unclassified	Hypoviridae	Hypovirus	Valsa_ceratosperma_hypovirus_1	3.47312e-05	0	5.29508e-05	0.00323	0	0.00323	0	0	0	0	0	0	0	0	0	0	0	0	0	0	0	0	0	0	0	0	0	0	0	0	0	0	0	0	0	0	0	0	0	0	0	0	0
Viruses	Viruses_unclassified	Viruses_unclassified	Viruses_unclassified	Hytrosaviridae	Glossinavirus	Glossina_hytrovirus	0.000496774	0	0.000757377	0.02182	0	0.02182	0	0	0	0	0	0	0	0	0	0	0	0	0	0	0	0	0	0	0	0	0	0	0	0	0	0	0	0	0	0	0	0	0	0	0	0	0
Viruses	Viruses_unclassified	Viruses_unclassified	Viruses_unclassified	Hytrosaviridae	Muscavirus	Musca_hytrovirus	0.00763839	0.0177897	0.00231311	0.25568	0.25568	0.06633	2	2	0	0	0	0	0	0	0	0	0	0	0	0	0	0	0	0	0	0.25568	0.22692	0.0439	0	0.04277	0	0	0	0	0	0	0	0	0	0	0	0	0
Viruses	Viruses_unclassified	Viruses_unclassified	Viruses_unclassified	Inoviridae	Plectrovirus	Acholeplasma_virus_L51	6.8172e-05	0	0.000103934	0.00634	0	0.00634	0	0	0	0	0	0	0	0	0	0	0	0	0	0	0	0	0	0	0	0	0	0	0	0	0	0	0	0	0	0	0	0	0	0	0	0	0
Viruses	Viruses_unclassified	Viruses_unclassified	Viruses_unclassified	Iridoviridae	Chloriridovirus	Invertebrate_iridescent_virus_3	0.000734731	0	0.00112016	0.02508	0	0.02508	0	0	0	0	0	0	0	0	0	0	0	0	0	0	0	0	0	0	0	0	0	0	0	0	0	0	0	0	0	0	0	0	0	0	0	0	0
Viruses	Viruses_unclassified	Viruses_unclassified	Viruses_unclassified	Iridoviridae	Iridovirus	Invertebrate_iridescent_virus_6	0.000742473	0	0.00113197	0.03994	0	0.03994	0	0	0	0	0	0	0	0	0	0	0	0	0	0	0	0	0	0	0	0	0	0	0	0	0	0	0	0	0	0	0	0	0	0	0	0	0
Viruses	Viruses_unclassified	Viruses_unclassified	Viruses_unclassified	Iridoviridae	Iridovirus	Invertebrate_iridescent_virus_9	0.0013543	0.00102344	0.00152787	0.05097	0.03275	0.05097	0	0	0	0	0	0	0	0	0	0	0	0	0	0	0	0	0	0	0	0	0	0.03275	0	0	0	0	0	0	0	0	0	0	0	0	0	0	0
Viruses	Viruses_unclassified	Viruses_unclassified	Viruses_unclassified	Iridoviridae	Iridovirus	Invertebrate_iridovirus_22	0.00264914	0	0.00403885	0.11544	0	0.11544	1	0	1	0	0	0	0	0	0	0	0	0	0	0	0	0	0	0	0	0	0	0	0	0	0	0	0	0	0	0	0	0	0	0	0	0	0
Viruses	Viruses_unclassified	Viruses_unclassified	Viruses_unclassified	Iridoviridae	Lymphocystivirus	Lymphocystis_disease_virus_1	0.000324516	0	0.000494754	0.01585	0	0.01585	0	0	0	0	0	0	0	0	0	0	0	0	0	0	0	0	0	0	0	0	0	0	0	0	0	0	0	0	0	0	0	0	0	0	0	0	0
Viruses	Viruses_unclassified	Viruses_unclassified	Viruses_unclassified	Iridoviridae	Lymphocystivirus	Lymphocystis_disease_virus_isolate_China	0.00112957	0	0.00172213	0.07645	0	0.07645	0	0	0	0	0	0	0	0	0	0	0	0	0	0	0	0	0	0	0	0	0	0	0	0	0	0	0	0	0	0	0	0	0	0	0	0	0
Viruses	Viruses_unclassified	Viruses_unclassified	Viruses_unclassified	Iridoviridae	Megalocytivirus	Infectious_spleen_and_kidney_necrosis_virus	0.000706989	0	0.00107787	0.04878	0	0.04878	0	0	0	0	0	0	0	0	0	0	0	0	0	0	0	0	0	0	0	0	0	0	0	0	0	0	0	0	0	0	0	0	0	0	0	0	0
Viruses	Viruses_unclassified	Viruses_unclassified	Viruses_unclassified	Iridoviridae	Ranavirus	Singapore_grouper_iridovirus	0.0247728	0.0702481	0.000916885	2.00719	2.00719	0.02213	2	2	0	0	0	0	0	0	0	0	0	0	0	0	0	0	0	0	0	0.209	2.00719	0.03175	0	0	0	0	0	0	0	0	0	0	0	0	0	0	0
Viruses	Viruses_unclassified	Viruses_unclassified	Viruses_unclassified	Luteoviridae	Enamovirus	Pea_enation_mosaic_virus_1	8.46237e-05	0	0.000129016	0.00787	0	0.00787	0	0	0	0	0	0	0	0	0	0	0	0	0	0	0	0	0	0	0	0	0	0	0	0	0	0	0	0	0	0	0	0	0	0	0	0	0
Viruses	Viruses_unclassified	Viruses_unclassified	Viruses_unclassified	Luteoviridae	Luteoviridae_unclassified	Citrus_vein_enation_virus	2.51613e-05	0	3.83607e-05	0.00234	0	0.00234	0	0	0	0	0	0	0	0	0	0	0	0	0	0	0	0	0	0	0	0	0	0	0	0	0	0	0	0	0	0	0	0	0	0	0	0	0
Viruses	Viruses_unclassified	Viruses_unclassified	Viruses_unclassified	Luteoviridae	Luteovirus	Bean_leafroll_virus	4.6129e-05	0	7.03279e-05	0.00429	0	0.00429	0	0	0	0	0	0	0	0	0	0	0	0	0	0	0	0	0	0	0	0	0	0	0	0	0	0	0	0	0	0	0	0	0	0	0	0	0
Viruses	Viruses_unclassified	Viruses_unclassified	Viruses_unclassified	Luteoviridae	Luteovirus	Soybean_dwarf_virus	0.000159892	0	0.00024377	0.01487	0	0.01487	0	0	0	0	0	0	0	0	0	0	0	0	0	0	0	0	0	0	0	0	0	0	0	0	0	0	0	0	0	0	0	0	0	0	0	0	0
Viruses	Viruses_unclassified	Viruses_unclassified	Viruses_unclassified	Luteoviridae	Polerovirus	Carrot_red_leaf_virus	0.0263742	0.0744419	0.00115836	1.19184	1.19184	0.07066	2	2	0	0	0	0	0	0	0	0	0	0	0	0	0	0	0	0	0	0	0	0	0	1.19184	1.1903	0	0	0	0	0	0	0	0	0	0	0	0
Viruses	Viruses_unclassified	Viruses_unclassified	Viruses_unclassified	Luteoviridae	Polerovirus	Cotton_leafroll_dwarf_virus	0.000660645	0.00192	0	0.06144	0.06144	0	0	0	0	0	0	0	0	0	0	0	0	0	0	0	0	0	0	0	0	0.06144	0	0	0	0	0	0	0	0	0	0	0	0	0	0	0	0	0
Viruses	Viruses_unclassified	Viruses_unclassified	Viruses_unclassified	Luteoviridae	Polerovirus	Cucurbit_aphid_borne_yellows_virus	0.000501505	0	0.00076459	0.02818	0	0.02818	0	0	0	0	0	0	0	0	0	0	0	0	0	0	0	0	0	0	0	0	0	0	0	0	0	0	0	0	0	0	0	0	0	0	0	0	0
Viruses	Viruses_unclassified	Viruses_unclassified	Viruses_unclassified	Luteoviridae	Polerovirus	Pepper_vein_yellows_virus	0.483183	1.39136	0.00676426	28.1648	28.1648	0.34478	4	3	1	0	0	0	0	0	0	0	0	0	0	0	0	0	0	0	0	15.9564	28.1648	0.4023	0	0	0	0	0	0	0	0	0	0	0	0	0	0	0
Viruses	Viruses_unclassified	Viruses_unclassified	Viruses_unclassified	Luteoviridae	Polerovirus	Potato_leafroll_virus	0.00549355	0.0150809	0.000464098	0.32193	0.32193	0.0139	2	2	0	0	0	0	0	0	0	0	0	0	0	0	0	0	0	0	0	0.32193	0.14798	0.01268	0	0	0	0	0	0	0	0	0	0	0	0	0	0	0
Viruses	Viruses_unclassified	Viruses_unclassified	Viruses_unclassified	Luteoviridae	Polerovirus	Tobacco_vein_distorting_virus	0.000512258	0	0.000780984	0.03934	0	0.03934	0	0	0	0	0	0	0	0	0	0	0	0	0	0	0	0	0	0	0	0	0	0	0	0	0	0	0	0	0	0	0	0	0	0	0	0	0
Viruses	Viruses_unclassified	Viruses_unclassified	Viruses_unclassified	Luteoviridae	Polerovirus	Wheat_yellow_dwarf_virus_GPV	3.08602e-05	0	4.70492e-05	0.00287	0	0.00287	0	0	0	0	0	0	0	0	0	0	0	0	0	0	0	0	0	0	0	0	0	0	0	0	0	0	0	0	0	0	0	0	0	0	0	0	0
Viruses	Viruses_unclassified	Viruses_unclassified	Viruses_unclassified	Marseilleviridae	Marseilleviridae_unclassified	Lausannevirus	0.000532688	0	0.000812131	0.02993	0	0.02993	0	0	0	0	0	0	0	0	0	0	0	0	0	0	0	0	0	0	0	0	0	0	0	0	0	0	0	0	0	0	0	0	0	0	0	0	0
Viruses	Viruses_unclassified	Viruses_unclassified	Viruses_unclassified	Mimiviridae	Cafeteriavirus	Cafeteria_roenbergensis_virus	0.000688925	0	0.00105033	0.03598	0	0.03598	0	0	0	0	0	0	0	0	0	0	0	0	0	0	0	0	0	0	0	0	0	0	0	0	0	0	0	0	0	0	0	0	0	0	0	0	0
Viruses	Viruses_unclassified	Viruses_unclassified	Viruses_unclassified	Mimiviridae	Mimiviridae_unclassified	Moumouvirus	0.000582366	0	0.000887869	0.03719	0	0.03719	0	0	0	0	0	0	0	0	0	0	0	0	0	0	0	0	0	0	0	0	0	0	0	0	0	0	0	0	0	0	0	0	0	0	0	0	0
Viruses	Viruses_unclassified	Viruses_unclassified	Viruses_unclassified	Mimiviridae	Mimivirus	Acanthamoeba_polyphaga_mimivirus	0.00241903	0	0.00368803	0.13304	0	0.13304	1	0	1	0	0	0	0	0	0	0	0	0	0	0	0	0	0	0	0	0	0	0	0	0	0	0	0	0	0	0	0	0	0	0	0	0	0
Viruses	Viruses_unclassified	Viruses_unclassified	Viruses_unclassified	Mimiviridae	Mimivirus	Megavirus_chiliensis	0.000763333	0	0.00116377	0.0315	0	0.0315	0	0	0	0	0	0	0	0	0	0	0	0	0	0	0	0	0	0	0	0	0	0	0	0	0	0	0	0	0	0	0	0	0	0	0	0	0
Viruses	Viruses_unclassified	Viruses_unclassified	Viruses_unclassified	Narnaviridae	Mitovirus	Botrytis_cinerea_mitovirus_1	0.00082129	0.00238687	0	0.07638	0.07638	0	0	0	0	0	0	0	0	0	0	0	0	0	0	0	0	0	0	0	0	0	0	0	0	0	0	0	0	0	0	0	0.07638	0	0	0	0	0	0
Viruses	Viruses_unclassified	Viruses_unclassified	Viruses_unclassified	Narnaviridae	Mitovirus	Gremmeniella_abietina_mitochondrial_RNA_virus_S2	0.00155118	0.00360187	0.00047541	0.11526	0.11526	0.01621	1	1	0	0	0	0	0	0	0	0	0	0	0	0	0	0	0	0	0	0.11526	0	0	0	0	0	0	0	0	0	0	0	0	0	0	0	0	0
Viruses	Viruses_unclassified	Viruses_unclassified	Viruses_unclassified	Narnaviridae	Mitovirus	Ophiostoma_mitovirus_3a	0.000296344	0	0.000451803	0.02756	0	0.02756	0	0	0	0	0	0	0	0	0	0	0	0	0	0	0	0	0	0	0	0	0	0	0	0	0	0	0	0	0	0	0	0	0	0	0	0	0
Viruses	Viruses_unclassified	Viruses_unclassified	Viruses_unclassified	Narnaviridae	Mitovirus	Ophiostoma_mitovirus_5	0.000164194	0	0.000250328	0.01151	0	0.01151	0	0	0	0	0	0	0	0	0	0	0	0	0	0	0	0	0	0	0	0	0	0	0	0	0	0	0	0	0	0	0	0	0	0	0	0	0
Viruses	Viruses_unclassified	Viruses_unclassified	Viruses_unclassified	Narnaviridae	Narnavirus	Saccharomyces_20S_RNA_narnavirus	0.712457	0.03447	1.06812	65.1555	1.10304	65.1555	2	1	1	0	0	0	0	0	0	0	0	0	0	0	0	0	0	0	0	0	0	0	0	0	1.10304	0	0	0	0	0	0	0	0	0	0	0	0
Viruses	Viruses_unclassified	Viruses_unclassified	Viruses_unclassified	Narnaviridae	Narnavirus	Saccharomyces_23S_RNA_narnavirus	3.53763e-05	0	5.39344e-05	0.00329	0	0.00329	0	0	0	0	0	0	0	0	0	0	0	0	0	0	0	0	0	0	0	0	0	0	0	0	0	0	0	0	0	0	0	0	0	0	0	0	0
Viruses	Viruses_unclassified	Viruses_unclassified	Viruses_unclassified	Nodaviridae	Alphanodavirus	Boolarra_virus	0.000102151	0	0.000155738	0.0095	0	0.0095	0	0	0	0	0	0	0	0	0	0	0	0	0	0	0	0	0	0	0	0	0	0	0	0	0	0	0	0	0	0	0	0	0	0	0	0	0
Viruses	Viruses_unclassified	Viruses_unclassified	Viruses_unclassified	Nodaviridae	Nodaviridae_unclassified	Macrobrachium_rosenbergii_nodavirus	0.000123656	0	0.000188525	0.0115	0	0.0115	0	0	0	0	0	0	0	0	0	0	0	0	0	0	0	0	0	0	0	0	0	0	0	0	0	0	0	0	0	0	0	0	0	0	0	0	0
Viruses	Viruses_unclassified	Viruses_unclassified	Viruses_unclassified	Nodaviridae	Nodaviridae_unclassified	Santeuil_nodavirus	3.3871e-05	0	5.16393e-05	0.00315	0	0.00315	0	0	0	0	0	0	0	0	0	0	0	0	0	0	0	0	0	0	0	0	0	0	0	0	0	0	0	0	0	0	0	0	0	0	0	0	0
Viruses	Viruses_unclassified	Viruses_unclassified	Viruses_unclassified	Nudiviridae	Alphanudivirus	Gryllus_bimaculatus_nudivirus	0.00133194	0.000768438	0.00162754	0.03291	0.02459	0.03291	0	0	0	0	0	0	0	0	0	0	0	0	0	0	0	0	0	0	0	0	0	0.02459	0	0	0	0	0	0	0	0	0	0	0	0	0	0	0
Viruses	Viruses_unclassified	Viruses_unclassified	Viruses_unclassified	Nudiviridae	Alphanudivirus	Oryctes_rhinoceros_nudivirus	0.00157194	0.00171219	0.00149836	0.05479	0.05479	0.05357	0	0	0	0	0	0	0	0	0	0	0	0	0	0	0	0	0	0	0	0	0	0.05479	0	0	0	0	0	0	0	0	0	0	0	0	0	0	0
Viruses	Viruses_unclassified	Viruses_unclassified	Viruses_unclassified	Nudiviridae	Betanudivirus	Heliothis_zea_nudivirus	0.00129237	0.00149	0.00118869	0.03552	0.03552	0.02859	0	0	0	0	0	0	0	0	0	0	0	0	0	0	0	0	0	0	0	0.03552	0	0	0	0.01216	0	0	0	0	0	0	0	0	0	0	0	0	0
Viruses	Viruses_unclassified	Viruses_unclassified	Viruses_unclassified	Papillomaviridae	Alphapapillomavirus	Alphapapillomavirus_12	0.000291828	0.000848125	0	0.02714	0.02714	0	0	0	0	0	0	0	0	0	0	0	0	0	0	0	0	0	0	0	0	0	0	0.02714	0	0	0	0	0	0	0	0	0	0	0	0	0	0	0
Viruses	Viruses_unclassified	Viruses_unclassified	Viruses_unclassified	Papillomaviridae	Alphapapillomavirus	Alphapapillomavirus_2	0.00260011	0.00755656	0	0.21307	0.21307	0	1	1	0	0	0	0	0	0	0	0	0	0	0	0	0	0	0	0	0	0	0	0	0	0	0	0	0.02874	0	0.21307	0	0	0	0	0	0	0	0
Viruses	Viruses_unclassified	Viruses_unclassified	Viruses_unclassified	Papillomaviridae	Alphapapillomavirus	Alphapapillomavirus_9	0.00237731	0.00690906	0	0.11219	0.11219	0	2	2	0	0	0	0	0	0	0	0	0	0	0	0	0	0	0	0	0	0	0	0	0	0	0	0	0.1089	0	0	0	0	0.11219	0	0	0	0	0
Viruses	Viruses_unclassified	Viruses_unclassified	Viruses_unclassified	Papillomaviridae	Betapapillomavirus	Betapapillomavirus_4	0.000118495	0	0.000180656	0.01102	0	0.01102	0	0	0	0	0	0	0	0	0	0	0	0	0	0	0	0	0	0	0	0	0	0	0	0	0	0	0	0	0	0	0	0	0	0	0	0	0
Viruses	Viruses_unclassified	Viruses_unclassified	Viruses_unclassified	Papillomaviridae	Betapapillomavirus	Colobus_monkey_papillomavirus	0.000526989	0	0.000803443	0.04901	0	0.04901	0	0	0	0	0	0	0	0	0	0	0	0	0	0	0	0	0	0	0	0	0	0	0	0	0	0	0	0	0	0	0	0	0	0	0	0	0
Viruses	Viruses_unclassified	Viruses_unclassified	Viruses_unclassified	Papillomaviridae	Deltapapillomavirus	Deltapapillomavirus_4	0.021698	0.0585634	0.00235869	0.50938	0.50938	0.14388	8	7	1	0	0	0	0	0	0	0	0	0	0	0	0	0	0	0	0	0	0	0	0	0	0	0	0.19996	0.13586	0	0.50938	0.24323	0.30901	0	0.2031	0.27349	0	0
Viruses	Viruses_unclassified	Viruses_unclassified	Viruses_unclassified	Papillomaviridae	Deltapapillomavirus	Deltapapillomavirus_6	6.94624e-05	0	0.000105902	0.00646	0	0.00646	0	0	0	0	0	0	0	0	0	0	0	0	0	0	0	0	0	0	0	0	0	0	0	0	0	0	0	0	0	0	0	0	0	0	0	0	0
Viruses	Viruses_unclassified	Viruses_unclassified	Viruses_unclassified	Papillomaviridae	Dyolambdapapillomavirus	Dyolambdapapillomavirus_1	0.000421828	0.00122594	0	0.03923	0.03923	0	0	0	0	0	0	0	0	0	0	0	0	0	0	0	0	0	0	0	0	0	0	0.03923	0	0	0	0	0	0	0	0	0	0	0	0	0	0	0
Viruses	Viruses_unclassified	Viruses_unclassified	Viruses_unclassified	Papillomaviridae	Gammapapillomavirus	Gammapapillomavirus_1	0.00897065	0.0179703	0.00424951	0.17074	0.1525	0.17074	5	4	1	0	0	0	0	0	0	0	0	0	0	0	0	0	0	0	0	0	0	0	0	0	0	0.11995	0.05133	0	0.11089	0.14038	0.1525	0	0	0	0	0	0
Viruses	Viruses_unclassified	Viruses_unclassified	Viruses_unclassified	Papillomaviridae	Gammapapillomavirus	Gammapapillomavirus_12	0.000931505	0.00270719	0	0.08663	0.08663	0	0	0	0	0	0	0	0	0	0	0	0	0	0	0	0	0	0	0	0	0	0.08663	0	0	0	0	0	0	0	0	0	0	0	0	0	0	0	0
Viruses	Viruses_unclassified	Viruses_unclassified	Viruses_unclassified	Papillomaviridae	Gammapapillomavirus	Gammapapillomavirus_9	0.000173118	0	0.000263934	0.0161	0	0.0161	0	0	0	0	0	0	0	0	0	0	0	0	0	0	0	0	0	0	0	0	0	0	0	0	0	0	0	0	0	0	0	0	0	0	0	0	0
Viruses	Viruses_unclassified	Viruses_unclassified	Viruses_unclassified	Papillomaviridae	Lambdapapillomavirus	Lambdapapillomavirus_4	0.000568817	0.00165313	0	0.0529	0.0529	0	0	0	0	0	0	0	0	0	0	0	0	0	0	0	0	0	0	0	0	0	0	0.0529	0	0	0	0	0	0	0	0	0	0	0	0	0	0	0
Viruses	Viruses_unclassified	Viruses_unclassified	Viruses_unclassified	Papillomaviridae	Lambdapapillomavirus	Lambdapapillomavirus_5	9.3871e-05	0	0.000143115	0.00873	0	0.00873	0	0	0	0	0	0	0	0	0	0	0	0	0	0	0	0	0	0	0	0	0	0	0	0	0	0	0	0	0	0	0	0	0	0	0	0	0
Viruses	Viruses_unclassified	Viruses_unclassified	Viruses_unclassified	Partitiviridae	Alphapartitivirus	Vicia_cryptic_virus	0.54091	1.53066	0.0216956	27.4395	27.4395	0.67436	7	4	3	0	0	0	0	0	0	0	0	0	0	0	0	0	0	0	0	20.7442	27.4395	0.58658	0	0	0.21093	0	0	0	0	0	0	0	0	0	0	0	0
Viruses	Viruses_unclassified	Viruses_unclassified	Viruses_unclassified	Partitiviridae	Betapartitivirus	Dill_cryptic_virus_2	0.000691828	0	0.00105475	0.04409	0	0.04409	0	0	0	0	0	0	0	0	0	0	0	0	0	0	0	0	0	0	0	0	0	0	0	0	0	0	0	0	0	0	0	0	0	0	0	0	0
Viruses	Viruses_unclassified	Viruses_unclassified	Viruses_unclassified	Partitiviridae	Betapartitivirus	Hop_trefoil_cryptic_virus_2	0.000302903	0	0.000461803	0.02817	0	0.02817	0	0	0	0	0	0	0	0	0	0	0	0	0	0	0	0	0	0	0	0	0	0	0	0	0	0	0	0	0	0	0	0	0	0	0	0	0
Viruses	Viruses_unclassified	Viruses_unclassified	Viruses_unclassified	Partitiviridae	Betapartitivirus	Pleurotus_ostreatus_virus_1	9.13978e-05	0	0.000139344	0.0085	0	0.0085	0	0	0	0	0	0	0	0	0	0	0	0	0	0	0	0	0	0	0	0	0	0	0	0	0	0	0	0	0	0	0	0	0	0	0	0	0
Viruses	Viruses_unclassified	Viruses_unclassified	Viruses_unclassified	Partitiviridae	Betapartitivirus	Primula_malacoides_virus_1	9.5914e-05	0	0.00014623	0.00892	0	0.00892	0	0	0	0	0	0	0	0	0	0	0	0	0	0	0	0	0	0	0	0	0	0	0	0	0	0	0	0	0	0	0	0	0	0	0	0	0
Viruses	Viruses_unclassified	Viruses_unclassified	Viruses_unclassified	Partitiviridae	Betapartitivirus	Rhizoctonia_solani_virus_717	0.00494409	0.0143687	0	0.4598	0.4598	0	1	1	0	0	0	0	0	0	0	0	0	0	0	0	0	0	0	0	0	0	0.4598	0	0	0	0	0	0	0	0	0	0	0	0	0	0	0	0
Viruses	Viruses_unclassified	Viruses_unclassified	Viruses_unclassified	Partitiviridae	Betapartitivirus	White_clover_cryptic_virus_2	0.000158065	0	0.000240984	0.0147	0	0.0147	0	0	0	0	0	0	0	0	0	0	0	0	0	0	0	0	0	0	0	0	0	0	0	0	0	0	0	0	0	0	0	0	0	0	0	0	0
Viruses	Viruses_unclassified	Viruses_unclassified	Viruses_unclassified	Parvoviridae	Ambidensovirus	Dipteran_ambidensovirus_1	0.00013828	0	0.00021082	0.01286	0	0.01286	0	0	0	0	0	0	0	0	0	0	0	0	0	0	0	0	0	0	0	0	0	0	0	0	0	0	0	0	0	0	0	0	0	0	0	0	0
Viruses	Viruses_unclassified	Viruses_unclassified	Viruses_unclassified	Parvoviridae	Bocaparvovirus	Canine_bocavirus	0.00118581	0.00344625	0	0.11028	0.11028	0	1	1	0	0	0	0	0	0	0	0	0	0	0	0	0	0	0	0	0	0	0.11028	0	0	0	0	0	0	0	0	0	0	0	0	0	0	0	0
Viruses	Viruses_unclassified	Viruses_unclassified	Viruses_unclassified	Parvoviridae	Bocaparvovirus	Carnivore_bocaparvovirus_1	4.73118e-05	0	7.21311e-05	0.0044	0	0.0044	0	0	0	0	0	0	0	0	0	0	0	0	0	0	0	0	0	0	0	0	0	0	0	0	0	0	0	0	0	0	0	0	0	0	0	0	0
Viruses	Viruses_unclassified	Viruses_unclassified	Viruses_unclassified	Parvoviridae	Copiparvovirus	Ungulate_copiparvovirus_1	0.00139946	0.00406719	0	0.08232	0.08232	0	0	0	0	0	0	0	0	0	0	0	0	0	0	0	0	0	0	0	0	0.08232	0	0	0	0	0	0	0	0	0	0	0	0	0	0.04783	0	0	0
Viruses	Viruses_unclassified	Viruses_unclassified	Viruses_unclassified	Parvoviridae	Copiparvovirus	Ungulate_copiparvovirus_2	0.0100725	0.0277869	0.000779672	0.36991	0.36991	0.04756	3	3	0	0	0	0	0	0	0	0	0	0	0	0	0	0	0	0	0	0	0	0	0	0	0	0	0.01049	0	0.10994	0.36991	0.03827	0.07293	0.07301	0.05326	0.16137	0	0
Viruses	Viruses_unclassified	Viruses_unclassified	Viruses_unclassified	Parvoviridae	Iteradensovirus	Lepidopteran_iteradensovirus_2	0.000426882	0.00124062	0	0.0397	0.0397	0	0	0	0	0	0	0	0	0	0	0	0	0	0	0	0	0	0	0	0	0	0	0.0397	0	0	0	0	0	0	0	0	0	0	0	0	0	0	0
Viruses	Viruses_unclassified	Viruses_unclassified	Viruses_unclassified	Parvoviridae	Parvoviridae_unclassified	Parvovirus_NIH_CQV	2.04857	3.96884	1.04122	35.5787	34.6667	35.5787	15	10	5	0	0	0	0	0	0	0	0	0	0	0	0	0	0	0	0	0	0	0	0	0	0	0.27189	28.9368	0.49416	1.27077	0.91213	0.42465	29.425	2.43025	28.1705	34.6667	0	0
Viruses	Viruses_unclassified	Viruses_unclassified	Viruses_unclassified	Permutotetraviridae	Alphapermutotetravirus	Euprosterna_elaeasa_virus	0.000672043	0.00195312	0	0.0625	0.0625	0	0	0	0	0	0	0	0	0	0	0	0	0	0	0	0	0	0	0	0	0	0.0625	0	0	0	0	0	0	0	0	0	0	0	0	0	0	0	0
Viruses	Viruses_unclassified	Viruses_unclassified	Viruses_unclassified	Phycodnaviridae	Chlorovirus	Acanthocystis_turfacea_chlorella_virus_1	0.00098086	0.00256406	0.000150328	0.08205	0.08205	0.00917	0	0	0	0	0	0	0	0	0	0	0	0	0	0	0	0	0	0	0	0	0	0.08205	0	0	0	0	0	0	0	0	0	0	0	0	0	0	0
Viruses	Viruses_unclassified	Viruses_unclassified	Viruses_unclassified	Phycodnaviridae	Chlorovirus	Paramecium_bursaria_Chlorella_virus_NY2A	0.000397849	0	0.000606557	0.02818	0	0.02818	0	0	0	0	0	0	0	0	0	0	0	0	0	0	0	0	0	0	0	0	0	0	0	0	0	0	0	0	0	0	0	0	0	0	0	0	0
Viruses	Viruses_unclassified	Viruses_unclassified	Viruses_unclassified	Phycodnaviridae	Coccolithovirus	Emiliania_huxleyi_virus_86	0.000101828	0	0.000155246	0.00947	0	0.00947	0	0	0	0	0	0	0	0	0	0	0	0	0	0	0	0	0	0	0	0	0	0	0	0	0	0	0	0	0	0	0	0	0	0	0	0	0
Viruses	Viruses_unclassified	Viruses_unclassified	Viruses_unclassified	Phycodnaviridae	Phaeovirus	Ectocarpus_siliculosus_virus_1	0.00152495	0.00332937	0.000578361	0.10654	0.10654	0.01918	1	1	0	0	0	0	0	0	0	0	0	0	0	0	0	0	0	0	0	0	0.10654	0	0	0	0	0	0	0	0	0	0	0	0	0	0	0	0
Viruses	Viruses_unclassified	Viruses_unclassified	Viruses_unclassified	Phycodnaviridae	Phaeovirus	Feldmannia_species_virus	0.00792505	0	0.0120825	0.46657	0	0.46657	2	0	2	0	0	0	0	0	0	0	0	0	0	0	0	0	0	0	0	0	0	0	0	0	0	0	0	0	0	0	0	0	0	0	0	0	0
Viruses	Viruses_unclassified	Viruses_unclassified	Viruses_unclassified	Phycodnaviridae	Phycodnaviridae_unclassified	Ostreococcus_virus_OsV5	0.00103839	0	0.00158311	0.06031	0	0.06031	0	0	0	0	0	0	0	0	0	0	0	0	0	0	0	0	0	0	0	0	0	0	0	0	0	0	0	0	0	0	0	0	0	0	0	0	0
Viruses	Viruses_unclassified	Viruses_unclassified	Viruses_unclassified	Phycodnaviridae	Prasinovirus	Bathycoccus_sp_RCC1105_virus_BpV	0.00196527	0.00373813	0.00103525	0.11962	0.11962	0.02663	1	1	0	0	0	0	0	0	0	0	0	0	0	0	0	0	0	0	0	0	0	0.11962	0	0	0	0	0	0	0	0	0	0	0	0	0	0	0
Viruses	Viruses_unclassified	Viruses_unclassified	Viruses_unclassified	Phycodnaviridae	Prasinovirus	Micromonas_pusilla_virus_12T	0.00187978	0.00198625	0.00182393	0.07179	0.06356	0.07179	0	0	0	0	0	0	0	0	0	0	0	0	0	0	0	0	0	0	0	0	0	0	0	0.06356	0	0	0	0	0	0	0	0	0	0	0	0	0
Viruses	Viruses_unclassified	Viruses_unclassified	Viruses_unclassified	Phycodnaviridae	Prasinovirus	Micromonas_sp_RCC1109_virus_MpV1	0.000784839	0	0.00119656	0.03933	0	0.03933	0	0	0	0	0	0	0	0	0	0	0	0	0	0	0	0	0	0	0	0	0	0	0	0	0	0	0	0	0	0	0	0	0	0	0	0	0
Viruses	Viruses_unclassified	Viruses_unclassified	Viruses_unclassified	Phycodnaviridae	Prasinovirus	Ostreococcus_lucimarinus_virus_1	0.00013172	0	0.00020082	0.01225	0	0.01225	0	0	0	0	0	0	0	0	0	0	0	0	0	0	0	0	0	0	0	0	0	0	0	0	0	0	0	0	0	0	0	0	0	0	0	0	0
Viruses	Viruses_unclassified	Viruses_unclassified	Viruses_unclassified	Phycodnaviridae	Prasinovirus	Ostreococcus_lucimarinus_virus_OlV5	7.7957e-05	0	0.000118852	0.00547	0	0.00547	0	0	0	0	0	0	0	0	0	0	0	0	0	0	0	0	0	0	0	0	0	0	0	0	0	0	0	0	0	0	0	0	0	0	0	0	0
Viruses	Viruses_unclassified	Viruses_unclassified	Viruses_unclassified	Phycodnaviridae	Prasinovirus	Ostreococcus_tauri_virus_1	0.000323333	0	0.000492951	0.02171	0	0.02171	0	0	0	0	0	0	0	0	0	0	0	0	0	0	0	0	0	0	0	0	0	0	0	0	0	0	0	0	0	0	0	0	0	0	0	0	0
Viruses	Viruses_unclassified	Viruses_unclassified	Viruses_unclassified	Phycodnaviridae	Prymnesiovirus	Phaeocystis_globosa_virus	0.000567097	0.000476562	0.00061459	0.03749	0.01525	0.03749	0	0	0	0	0	0	0	0	0	0	0	0	0	0	0	0	0	0	0	0	0	0.01525	0	0	0	0	0	0	0	0	0	0	0	0	0	0	0
Viruses	Viruses_unclassified	Viruses_unclassified	Viruses_unclassified	Plasmaviridae	Plasmavirus	Acholeplasma_virus_L2	0.000122688	0	0.000187049	0.01141	0	0.01141	0	0	0	0	0	0	0	0	0	0	0	0	0	0	0	0	0	0	0	0	0	0	0	0	0	0	0	0	0	0	0	0	0	0	0	0	0
Viruses	Viruses_unclassified	Viruses_unclassified	Viruses_unclassified	Pleolipoviridae	Alphapleolipovirus	Haloarcula_virus_HHPV1	0.000407634	0	0.000621475	0.03791	0	0.03791	0	0	0	0	0	0	0	0	0	0	0	0	0	0	0	0	0	0	0	0	0	0	0	0	0	0	0	0	0	0	0	0	0	0	0	0	0
Viruses	Viruses_unclassified	Viruses_unclassified	Viruses_unclassified	Pleolipoviridae	Betapleolipovirus	Halogeometricum_virus_HGPV1	0.00042129	0.00122437	0	0.03918	0.03918	0	0	0	0	0	0	0	0	0	0	0	0	0	0	0	0	0	0	0	0	0	0	0.03918	0	0	0	0	0	0	0	0	0	0	0	0	0	0	0
Viruses	Viruses_unclassified	Viruses_unclassified	Viruses_unclassified	Pleolipoviridae	Betapleolipovirus	Halorubrum_virus_HRPV3	0.00421882	0.0122609	0	0.39235	0.39235	0	1	1	0	0	0	0	0	0	0	0	0	0	0	0	0	0	0	0	0	0	0.39235	0	0	0	0	0	0	0	0	0	0	0	0	0	0	0	0
Viruses	Viruses_unclassified	Viruses_unclassified	Viruses_unclassified	Pleolipoviridae	Gammapleolipovirus	Haloarcula_virus_His2	0.000283118	0	0.000431639	0.02633	0	0.02633	0	0	0	0	0	0	0	0	0	0	0	0	0	0	0	0	0	0	0	0	0	0	0	0	0	0	0	0	0	0	0	0	0	0	0	0	0
Viruses	Viruses_unclassified	Viruses_unclassified	Viruses_unclassified	Polydnaviridae	Bracovirus	Cotesia_congregata_bracovirus	0.478466	1.3821	0.00442656	33.5711	33.5711	0.0995	3	3	0	0	0	0	0	0	0	0	0	0	0	0	33.5711	0	0	0	0	6.20611	4.38741	0.06274	0	0	0	0	0	0	0	0	0	0	0	0	0	0	0
Viruses	Viruses_unclassified	Viruses_unclassified	Viruses_unclassified	Polydnaviridae	Bracovirus	Microplitis_demolitor_bracovirus	0.000413548	0	0.000630492	0.03846	0	0.03846	0	0	0	0	0	0	0	0	0	0	0	0	0	0	0	0	0	0	0	0	0	0	0	0	0	0	0	0	0	0	0	0	0	0	0	0	0
Viruses	Viruses_unclassified	Viruses_unclassified	Viruses_unclassified	Polydnaviridae	Ichnovirus	Campoletis_sonorensis_ichnovirus	4.98925e-05	0	7.60656e-05	0.00464	0	0.00464	0	0	0	0	0	0	0	0	0	0	0	0	0	0	0	0	0	0	0	0	0	0	0	0	0	0	0	0	0	0	0	0	0	0	0	0	0
Viruses	Viruses_unclassified	Viruses_unclassified	Viruses_unclassified	Polydnaviridae	Ichnovirus	Glypta_fumiferanae_ichnovirus	0.0247875	0	0.0377908	1.93325	0	1.93325	2	0	2	0	0	0	0	0	0	0	0	0	0	0	0	0	0	0	0	0	0	0	0	0	0	0	0	0	0	0	0	0	0	0	0	0	0
Viruses	Viruses_unclassified	Viruses_unclassified	Viruses_unclassified	Polydnaviridae	Ichnovirus	Hyposoter_fugitivus_ichnovirus	0.00976968	0.0277991	0.000311639	0.88957	0.88957	0.01901	1	1	0	0	0	0	0	0	0	0	0	0	0	0	0	0	0	0	0	0.88957	0	0	0	0	0	0	0	0	0	0	0	0	0	0	0	0	0
Viruses	Viruses_unclassified	Viruses_unclassified	Viruses_unclassified	Polyomaviridae	Alphapolyomavirus	Ateles_paniscus_polyomavirus_1	0.000122151	0	0.00018623	0.01136	0	0.01136	0	0	0	0	0	0	0	0	0	0	0	0	0	0	0	0	0	0	0	0	0	0	0	0	0	0	0	0	0	0	0	0	0	0	0	0	0
Viruses	Viruses_unclassified	Viruses_unclassified	Viruses_unclassified	Polyomaviridae	Alphapolyomavirus	Eidolon_helvum_polyomavirus_1	0.000933118	0.00251937	0.000100984	0.08062	0.08062	0.00616	0	0	0	0	0	0	0	0	0	0	0	0	0	0	0	0	0	0	0	0	0.08062	0	0	0	0	0	0	0	0	0	0	0	0	0	0	0	0
Viruses	Viruses_unclassified	Viruses_unclassified	Viruses_unclassified	Polyomaviridae	Alphapolyomavirus	Human_polyomavirus_5	0.175534	0.510145	0	16.3246	16.3246	0	1	1	0	0	0	0	0	0	0	0	0	0	0	0	0	0	0	0	16.3246	0	0	0	0	0	0	0	0	0	0	0	0	0	0	0	0	0	0
Viruses	Viruses_unclassified	Viruses_unclassified	Viruses_unclassified	Polyomaviridae	Alphapolyomavirus	Mus_musculus_polyomavirus_1	0.00106086	0.00308312	0	0.08599	0.08599	0	0	0	0	0	0	0	0	0	0	0	0	0	0	0	0	0	0	0	0	0	0.08599	0	0	0	0.01267	0	0	0	0	0	0	0	0	0	0	0	0
Viruses	Viruses_unclassified	Viruses_unclassified	Viruses_unclassified	Polyomaviridae	Betapolyomavirus	Human_polyomavirus_1	0.0117211	0.0161325	0.00940689	0.27369	0.12301	0.27369	5	3	2	0	0	0	0	0	0	0	0	0	0	0	0	0	0	0	0	0	0	0	0	0	0	0	0.03621	0.12301	0	0.10643	0.04405	0.08394	0	0.1226	0	0	0
Viruses	Viruses_unclassified	Viruses_unclassified	Viruses_unclassified	Polyomaviridae	Betapolyomavirus	Human_polyomavirus_3	0.000242688	0	0.00037	0.01231	0	0.01231	0	0	0	0	0	0	0	0	0	0	0	0	0	0	0	0	0	0	0	0	0	0	0	0	0	0	0	0	0	0	0	0	0	0	0	0	0
Viruses	Viruses_unclassified	Viruses_unclassified	Viruses_unclassified	Polyomaviridae	Betapolyomavirus	Macaca_mulatta_polyomavirus_1	0.011564	0.0156966	0.00939607	0.55812	0.21893	0.55812	3	2	1	0	0	0	0	0	0	0	0	0	0	0	0	0	0	0	0	0	0	0	0	0	0	0.21893	0.07122	0.07258	0	0.13956	0	0	0	0	0	0	0
Viruses	Viruses_unclassified	Viruses_unclassified	Viruses_unclassified	Polyomaviridae	Deltapolyomavirus	Human_polyomavirus_6	0.000262043	0.000526563	0.000123279	0.01685	0.01685	0.00752	0	0	0	0	0	0	0	0	0	0	0	0	0	0	0	0	0	0	0	0	0	0.01685	0	0	0	0	0	0	0	0	0	0	0	0	0	0	0
Viruses	Viruses_unclassified	Viruses_unclassified	Viruses_unclassified	Polyomaviridae	Gammapolyomavirus	Corvus_monedula_polyomavirus_1	0.0156213	0.0452606	7.27869e-05	1.01381	1.01381	0.00444	2	2	0	0	0	0	0	0	0	0	0	0	0	0	0	0	0	0	0	0.36759	1.01381	0.01931	0	0.01442	0.03321	0	0	0	0	0	0	0	0	0	0	0	0
Viruses	Viruses_unclassified	Viruses_unclassified	Viruses_unclassified	Polyomaviridae	Polyomaviridae_unclassified	African_green_monkey_polyomavirus	0.000158387	0	0.000241475	0.01473	0	0.01473	0	0	0	0	0	0	0	0	0	0	0	0	0	0	0	0	0	0	0	0	0	0	0	0	0	0	0	0	0	0	0	0	0	0	0	0	0
Viruses	Viruses_unclassified	Viruses_unclassified	Viruses_unclassified	Polyomaviridae	Polyomaviridae_unclassified	Miniopterus_polyomavirus	0.000229032	0	0.00034918	0.01208	0	0.01208	0	0	0	0	0	0	0	0	0	0	0	0	0	0	0	0	0	0	0	0	0	0	0	0	0	0	0	0	0	0	0	0	0	0	0	0	0
Viruses	Viruses_unclassified	Viruses_unclassified	Viruses_unclassified	Polyomaviridae	Polyomaviridae_unclassified	Otomops_polyomavirus_2	0.000170323	0.000495	0	0.01584	0.01584	0	0	0	0	0	0	0	0	0	0	0	0	0	0	0	0	0	0	0	0	0	0	0.01584	0	0	0	0	0	0	0	0	0	0	0	0	0	0	0
Viruses	Viruses_unclassified	Viruses_unclassified	Viruses_unclassified	Polyomaviridae	Polyomaviridae_unclassified	Pan_troglodytes_schweinfurthii_polyomavirus_2	0.000249462	0	0.000380328	0.01531	0	0.01531	0	0	0	0	0	0	0	0	0	0	0	0	0	0	0	0	0	0	0	0	0	0	0	0	0	0	0	0	0	0	0	0	0	0	0	0	0
Viruses	Viruses_unclassified	Viruses_unclassified	Viruses_unclassified	Polyomaviridae	Polyomaviridae_unclassified	Pan_troglodytes_verus_polyomavirus_4	7.37634e-05	0	0.000112459	0.00686	0	0.00686	0	0	0	0	0	0	0	0	0	0	0	0	0	0	0	0	0	0	0	0	0	0	0	0	0	0	0	0	0	0	0	0	0	0	0	0	0
Viruses	Viruses_unclassified	Viruses_unclassified	Viruses_unclassified	Polyomaviridae	Polyomaviridae_unclassified	Pan_troglodytes_verus_polyomavirus_5	0.000128602	0	0.000196066	0.01196	0	0.01196	0	0	0	0	0	0	0	0	0	0	0	0	0	0	0	0	0	0	0	0	0	0	0	0	0	0	0	0	0	0	0	0	0	0	0	0	0
Viruses	Viruses_unclassified	Viruses_unclassified	Viruses_unclassified	Polyomaviridae	Polyomaviridae_unclassified	Pteronotus_polyomavirus	0.000278172	0	0.000424098	0.01502	0	0.01502	0	0	0	0	0	0	0	0	0	0	0	0	0	0	0	0	0	0	0	0	0	0	0	0	0	0	0	0	0	0	0	0	0	0	0	0	0
Viruses	Viruses_unclassified	Viruses_unclassified	Viruses_unclassified	Potyviridae	Brambyvirus	Blackberry_virus_Y	3.09677e-05	9e-05	0	0.00288	0.00288	0	0	0	0	0	0	0	0	0	0	0	0	0	0	0	0	0	0	0	0	0	0	0	0	0.00288	0	0	0	0	0	0	0	0	0	0	0	0	0
Viruses	Viruses_unclassified	Viruses_unclassified	Viruses_unclassified	Potyviridae	Bymovirus	Barley_mild_mosaic_virus	0.000555914	0.00149313	6.42623e-05	0.04778	0.04778	0.00392	0	0	0	0	0	0	0	0	0	0	0	0	0	0	0	0	0	0	0	0.04778	0	0	0	0	0	0	0	0	0	0	0	0	0	0	0	0	0
Viruses	Viruses_unclassified	Viruses_unclassified	Viruses_unclassified	Potyviridae	Bymovirus	Oat_mosaic_virus	7.21505e-05	0	0.00011	0.00406	0	0.00406	0	0	0	0	0	0	0	0	0	0	0	0	0	0	0	0	0	0	0	0	0	0	0	0	0	0	0	0	0	0	0	0	0	0	0	0	0
Viruses	Viruses_unclassified	Viruses_unclassified	Viruses_unclassified	Potyviridae	Bymovirus	Wheat_yellow_mosaic_virus	0.00151892	0.00408656	0.000171967	0.13077	0.13077	0.01049	1	1	0	0	0	0	0	0	0	0	0	0	0	0	0	0	0	0	0	0	0.13077	0	0	0	0	0	0	0	0	0	0	0	0	0	0	0	0
Viruses	Viruses_unclassified	Viruses_unclassified	Viruses_unclassified	Potyviridae	Ipomovirus	Cassava_brown_streak_virus	3.43011e-05	0	5.22951e-05	0.00319	0	0.00319	0	0	0	0	0	0	0	0	0	0	0	0	0	0	0	0	0	0	0	0	0	0	0	0	0	0	0	0	0	0	0	0	0	0	0	0	0
Viruses	Viruses_unclassified	Viruses_unclassified	Viruses_unclassified	Potyviridae	Ipomovirus	Cucumber_vein_yellowing_virus	2.05376e-05	0	3.13115e-05	0.00191	0	0.00191	0	0	0	0	0	0	0	0	0	0	0	0	0	0	0	0	0	0	0	0	0	0	0	0	0	0	0	0	0	0	0	0	0	0	0	0	0
Viruses	Viruses_unclassified	Viruses_unclassified	Viruses_unclassified	Potyviridae	Ipomovirus	Sweet_potato_mild_mottle_virus	3.86022e-05	0	5.88525e-05	0.00359	0	0.00359	0	0	0	0	0	0	0	0	0	0	0	0	0	0	0	0	0	0	0	0	0	0	0	0	0	0	0	0	0	0	0	0	0	0	0	0	0
Viruses	Viruses_unclassified	Viruses_unclassified	Viruses_unclassified	Potyviridae	Ipomovirus	Ugandan_cassava_brown_streak_virus	9.98925e-05	0.000290312	0	0.00929	0.00929	0	0	0	0	0	0	0	0	0	0	0	0	0	0	0	0	0	0	0	0	0	0	0.00929	0	0	0	0	0	0	0	0	0	0	0	0	0	0	0
Viruses	Viruses_unclassified	Viruses_unclassified	Viruses_unclassified	Potyviridae	Macluravirus	Chinese_yam_necrotic_mosaic_virus	2.46237e-05	0	3.7541e-05	0.00229	0	0.00229	0	0	0	0	0	0	0	0	0	0	0	0	0	0	0	0	0	0	0	0	0	0	0	0	0	0	0	0	0	0	0	0	0	0	0	0	0
Viruses	Viruses_unclassified	Viruses_unclassified	Viruses_unclassified	Potyviridae	Poacevirus	Caladenia_virus_A	5.55914e-05	0	8.47541e-05	0.00322	0	0.00322	0	0	0	0	0	0	0	0	0	0	0	0	0	0	0	0	0	0	0	0	0	0	0	0	0	0	0	0	0	0	0	0	0	0	0	0	0
Viruses	Viruses_unclassified	Viruses_unclassified	Viruses_unclassified	Potyviridae	Poacevirus	Sugarcane_streak_mosaic_virus	6.19355e-05	0	9.44262e-05	0.00576	0	0.00576	0	0	0	0	0	0	0	0	0	0	0	0	0	0	0	0	0	0	0	0	0	0	0	0	0	0	0	0	0	0	0	0	0	0	0	0	0
Viruses	Viruses_unclassified	Viruses_unclassified	Viruses_unclassified	Potyviridae	Poacevirus	Triticum_mosaic_virus	0.000147957	0	0.000225574	0.00955	0	0.00955	0	0	0	0	0	0	0	0	0	0	0	0	0	0	0	0	0	0	0	0	0	0	0	0	0	0	0	0	0	0	0	0	0	0	0	0	0
Viruses	Viruses_unclassified	Viruses_unclassified	Viruses_unclassified	Potyviridae	Potyvirus	Algerian_watermelon_mosaic_virus	0.000576882	0.00161562	3.19672e-05	0.02694	0.02694	0.00195	0	0	0	0	0	0	0	0	0	0	0	0	0	0	0	0	0	0	0	0.02694	0.02476	0	0	0	0	0	0	0	0	0	0	0	0	0	0	0	0
Viruses	Viruses_unclassified	Viruses_unclassified	Viruses_unclassified	Potyviridae	Potyvirus	Banana_bract_mosaic_virus	4.13978e-05	0	6.31148e-05	0.00385	0	0.00385	0	0	0	0	0	0	0	0	0	0	0	0	0	0	0	0	0	0	0	0	0	0	0	0	0	0	0	0	0	0	0	0	0	0	0	0	0
Viruses	Viruses_unclassified	Viruses_unclassified	Viruses_unclassified	Potyviridae	Potyvirus	Bean_common_mosaic_virus	9.23656e-05	0	0.00014082	0.00563	0	0.00563	0	0	0	0	0	0	0	0	0	0	0	0	0	0	0	0	0	0	0	0	0	0	0	0	0	0	0	0	0	0	0	0	0	0	0	0	0
Viruses	Viruses_unclassified	Viruses_unclassified	Viruses_unclassified	Potyviridae	Potyvirus	Beet_mosaic_virus	1.07527e-05	0	1.63934e-05	0.001	0	0.001	0	0	0	0	0	0	0	0	0	0	0	0	0	0	0	0	0	0	0	0	0	0	0	0	0	0	0	0	0	0	0	0	0	0	0	0	0
Viruses	Viruses_unclassified	Viruses_unclassified	Viruses_unclassified	Potyviridae	Potyvirus	Blue_squill_virus_A	1.07527e-05	0	1.63934e-05	0.001	0	0.001	0	0	0	0	0	0	0	0	0	0	0	0	0	0	0	0	0	0	0	0	0	0	0	0	0	0	0	0	0	0	0	0	0	0	0	0	0
Viruses	Viruses_unclassified	Viruses_unclassified	Viruses_unclassified	Potyviridae	Potyvirus	Brugmansia_suaveolens_mottle_virus	0.000490215	0.00142469	0	0.04559	0.04559	0	0	0	0	0	0	0	0	0	0	0	0	0	0	0	0	0	0	0	0	0	0	0	0	0.04559	0	0	0	0	0	0	0	0	0	0	0	0	0
Viruses	Viruses_unclassified	Viruses_unclassified	Viruses_unclassified	Potyviridae	Potyvirus	Calla_lily_latent_virus	5.37634e-05	0	8.19672e-05	0.00306	0	0.00306	0	0	0	0	0	0	0	0	0	0	0	0	0	0	0	0	0	0	0	0	0	0	0	0	0	0	0	0	0	0	0	0	0	0	0	0	0
Viruses	Viruses_unclassified	Viruses_unclassified	Viruses_unclassified	Potyviridae	Potyvirus	Celery_mosaic_virus	9.76344e-05	0	0.000148852	0.00597	0	0.00597	0	0	0	0	0	0	0	0	0	0	0	0	0	0	0	0	0	0	0	0	0	0	0	0	0	0	0	0	0	0	0	0	0	0	0	0	0
Viruses	Viruses_unclassified	Viruses_unclassified	Viruses_unclassified	Potyviridae	Potyvirus	Chilli_ringspot_virus	0.000149247	0.00043375	0	0.01388	0.01388	0	0	0	0	0	0	0	0	0	0	0	0	0	0	0	0	0	0	0	0	0.01388	0	0	0	0	0	0	0	0	0	0	0	0	0	0	0	0	0
Viruses	Viruses_unclassified	Viruses_unclassified	Viruses_unclassified	Potyviridae	Potyvirus	Clover_yellow_vein_virus	3.32258e-05	0	5.06557e-05	0.00309	0	0.00309	0	0	0	0	0	0	0	0	0	0	0	0	0	0	0	0	0	0	0	0	0	0	0	0	0	0	0	0	0	0	0	0	0	0	0	0	0
Viruses	Viruses_unclassified	Viruses_unclassified	Viruses_unclassified	Potyviridae	Potyvirus	Cocksfoot_streak_virus	3.17204e-05	0	4.83607e-05	0.00195	0	0.00195	0	0	0	0	0	0	0	0	0	0	0	0	0	0	0	0	0	0	0	0	0	0	0	0	0	0	0	0	0	0	0	0	0	0	0	0	0
Viruses	Viruses_unclassified	Viruses_unclassified	Viruses_unclassified	Potyviridae	Potyvirus	Cowpea_aphid_borne_mosaic_virus	4.74194e-05	0.000137812	0	0.00441	0.00441	0	0	0	0	0	0	0	0	0	0	0	0	0	0	0	0	0	0	0	0	0	0	0.00441	0	0	0	0	0	0	0	0	0	0	0	0	0	0	0
Viruses	Viruses_unclassified	Viruses_unclassified	Viruses_unclassified	Potyviridae	Potyvirus	Dasheen_mosaic_virus	1.55238	4.39725	0.0599972	80.0186	80.0186	0.9581	14	5	9	0	0	0	0	0	0	0	0	0	0	80.0186	0	58.475	0	0	0	0.97131	1.03394	0.12084	0	0.05415	0.02078	0	0	0	0	0.01719	0	0	0	0	0	0	0
Viruses	Viruses_unclassified	Viruses_unclassified	Viruses_unclassified	Potyviridae	Potyvirus	Donkey_orchid_virus_A	7.47312e-05	0	0.000113934	0.00593	0	0.00593	0	0	0	0	0	0	0	0	0	0	0	0	0	0	0	0	0	0	0	0	0	0	0	0	0	0	0	0	0	0	0	0	0	0	0	0	0
Viruses	Viruses_unclassified	Viruses_unclassified	Viruses_unclassified	Potyviridae	Potyvirus	East_Asian_Passiflora_virus	3.17204e-05	0	4.83607e-05	0.00295	0	0.00295	0	0	0	0	0	0	0	0	0	0	0	0	0	0	0	0	0	0	0	0	0	0	0	0	0	0	0	0	0	0	0	0	0	0	0	0	0
Viruses	Viruses_unclassified	Viruses_unclassified	Viruses_unclassified	Potyviridae	Potyvirus	Freesia_mosaic_virus	6.96774e-05	0	0.00010623	0.00648	0	0.00648	0	0	0	0	0	0	0	0	0	0	0	0	0	0	0	0	0	0	0	0	0	0	0	0	0	0	0	0	0	0	0	0	0	0	0	0	0
Viruses	Viruses_unclassified	Viruses_unclassified	Viruses_unclassified	Potyviridae	Potyvirus	Fritillary_virus_Y	1.08602e-05	0	1.65574e-05	0.00101	0	0.00101	0	0	0	0	0	0	0	0	0	0	0	0	0	0	0	0	0	0	0	0	0	0	0	0	0	0	0	0	0	0	0	0	0	0	0	0	0
Viruses	Viruses_unclassified	Viruses_unclassified	Viruses_unclassified	Potyviridae	Potyvirus	Hardenbergia_mosaic_virus	3.31183e-05	0	5.04918e-05	0.00308	0	0.00308	0	0	0	0	0	0	0	0	0	0	0	0	0	0	0	0	0	0	0	0	0	0	0	0	0	0	0	0	0	0	0	0	0	0	0	0	0
Viruses	Viruses_unclassified	Viruses_unclassified	Viruses_unclassified	Potyviridae	Potyvirus	Keunjorong_mosaic_virus	3.49462e-05	0	5.32787e-05	0.00325	0	0.00325	0	0	0	0	0	0	0	0	0	0	0	0	0	0	0	0	0	0	0	0	0	0	0	0	0	0	0	0	0	0	0	0	0	0	0	0	0
Viruses	Viruses_unclassified	Viruses_unclassified	Viruses_unclassified	Potyviridae	Potyvirus	Konjac_mosaic_virus	0.000498065	0.00122781	0.000115246	0.02545	0.02545	0.00307	0	0	0	0	0	0	0	0	0	0	0	0	0	0	0	0	0	0	0	0.01384	0.02545	0	0	0	0	0	0	0	0	0	0	0	0	0	0	0	0
Viruses	Viruses_unclassified	Viruses_unclassified	Viruses_unclassified	Potyviridae	Potyvirus	Lettuce_mosaic_virus	3.07527e-05	0	4.68852e-05	0.00286	0	0.00286	0	0	0	0	0	0	0	0	0	0	0	0	0	0	0	0	0	0	0	0	0	0	0	0	0	0	0	0	0	0	0	0	0	0	0	0	0
Viruses	Viruses_unclassified	Viruses_unclassified	Viruses_unclassified	Potyviridae	Potyvirus	Lily_mottle_virus	4.67742e-05	0.000135937	0	0.00435	0.00435	0	0	0	0	0	0	0	0	0	0	0	0	0	0	0	0	0	0	0	0	0	0	0.00435	0	0	0	0	0	0	0	0	0	0	0	0	0	0	0
Viruses	Viruses_unclassified	Viruses_unclassified	Viruses_unclassified	Potyviridae	Potyvirus	Lupinus_mosaic_virus	4.98925e-05	0	7.60656e-05	0.00369	0	0.00369	0	0	0	0	0	0	0	0	0	0	0	0	0	0	0	0	0	0	0	0	0	0	0	0	0	0	0	0	0	0	0	0	0	0	0	0	0
Viruses	Viruses_unclassified	Viruses_unclassified	Viruses_unclassified	Potyviridae	Potyvirus	Maize_dwarf_mosaic_virus	5.12903e-05	0	7.81967e-05	0.00379	0	0.00379	0	0	0	0	0	0	0	0	0	0	0	0	0	0	0	0	0	0	0	0	0	0	0	0	0	0	0	0	0	0	0	0	0	0	0	0	0
Viruses	Viruses_unclassified	Viruses_unclassified	Viruses_unclassified	Potyviridae	Potyvirus	Narcissus_yellow_stripe_virus	0.000195914	0.000407187	8.5082e-05	0.01303	0.01303	0.00319	0	0	0	0	0	0	0	0	0	0	0	0	0	0	0	0	0	0	0	0	0	0.01303	0	0	0	0	0	0	0	0	0	0	0	0	0	0	0
Viruses	Viruses_unclassified	Viruses_unclassified	Viruses_unclassified	Potyviridae	Potyvirus	Onion_yellow_dwarf_virus	0.000142151	0.000359687	2.80328e-05	0.01151	0.01151	0.00171	0	0	0	0	0	0	0	0	0	0	0	0	0	0	0	0	0	0	0	0	0	0.01151	0	0	0	0	0	0	0	0	0	0	0	0	0	0	0
Viruses	Viruses_unclassified	Viruses_unclassified	Viruses_unclassified	Potyviridae	Potyvirus	Ornithogalum_mosaic_virus	2.13978e-05	0	3.2623e-05	0.00199	0	0.00199	0	0	0	0	0	0	0	0	0	0	0	0	0	0	0	0	0	0	0	0	0	0	0	0	0	0	0	0	0	0	0	0	0	0	0	0	0
Viruses	Viruses_unclassified	Viruses_unclassified	Viruses_unclassified	Potyviridae	Potyvirus	Panax_virus_Y	0.000764624	0	0.00116574	0.0338	0	0.0338	0	0	0	0	0	0	0	0	0	0	0	0	0	0	0	0	0	0	0	0	0	0	0	0	0	0	0	0	0	0	0	0	0	0	0	0	0
Viruses	Viruses_unclassified	Viruses_unclassified	Viruses_unclassified	Potyviridae	Potyvirus	Papaya_leaf_distortion_mosaic_virus	9.89247e-06	0	1.5082e-05	0.00092	0	0.00092	0	0	0	0	0	0	0	0	0	0	0	0	0	0	0	0	0	0	0	0	0	0	0	0	0	0	0	0	0	0	0	0	0	0	0	0	0
Viruses	Viruses_unclassified	Viruses_unclassified	Viruses_unclassified	Potyviridae	Potyvirus	Papaya_ringspot_virus	0.0807852	0.00329281	0.121437	7.05445	0.06908	7.05445	3	0	3	0	0	0	0	0	0	0.06908	0	0	0	0	0	0	0	0	0	0.01278	0.02351	0	0	0	0	0	0	0	0	0	0	0	0	0	0	0	0
Viruses	Viruses_unclassified	Viruses_unclassified	Viruses_unclassified	Potyviridae	Potyvirus	Passion_fruit_woodiness_virus	3.17204e-05	0	4.83607e-05	0.00195	0	0.00195	0	0	0	0	0	0	0	0	0	0	0	0	0	0	0	0	0	0	0	0	0	0	0	0	0	0	0	0	0	0	0	0	0	0	0	0	0
Viruses	Viruses_unclassified	Viruses_unclassified	Viruses_unclassified	Potyviridae	Potyvirus	Pea_seed_borne_mosaic_virus	0.000143333	0.000416562	0	0.01333	0.01333	0	0	0	0	0	0	0	0	0	0	0	0	0	0	0	0	0	0	0	0	0.01333	0	0	0	0	0	0	0	0	0	0	0	0	0	0	0	0	0
Viruses	Viruses_unclassified	Viruses_unclassified	Viruses_unclassified	Potyviridae	Potyvirus	Peanut_mottle_virus	0.000203441	0	0.000310164	0.01598	0	0.01598	0	0	0	0	0	0	0	0	0	0	0	0	0	0	0	0	0	0	0	0	0	0	0	0	0	0	0	0	0	0	0	0	0	0	0	0	0
Viruses	Viruses_unclassified	Viruses_unclassified	Viruses_unclassified	Potyviridae	Potyvirus	Pennisetum_mosaic_virus	4.21505e-05	0	6.42623e-05	0.00392	0	0.00392	0	0	0	0	0	0	0	0	0	0	0	0	0	0	0	0	0	0	0	0	0	0	0	0	0	0	0	0	0	0	0	0	0	0	0	0	0
Viruses	Viruses_unclassified	Viruses_unclassified	Viruses_unclassified	Potyviridae	Potyvirus	Pepper_mottle_virus	0.000164624	0.000354062	6.52459e-05	0.01133	0.01133	0.00202	0	0	0	0	0	0	0	0	0	0	0	0	0	0	0	0	0	0	0	0	0	0	0	0	0.01133	0	0	0	0	0	0	0	0	0	0	0	0
Viruses	Viruses_unclassified	Viruses_unclassified	Viruses_unclassified	Potyviridae	Potyvirus	Pepper_veinal_mottle_virus	0.000104731	0	0.000159672	0.00974	0	0.00974	0	0	0	0	0	0	0	0	0	0	0	0	0	0	0	0	0	0	0	0	0	0	0	0	0	0	0	0	0	0	0	0	0	0	0	0	0
Viruses	Viruses_unclassified	Viruses_unclassified	Viruses_unclassified	Potyviridae	Potyvirus	Peru_tomato_mosaic_virus	0.00219581	0.00608781	0.000154098	0.14297	0.14297	0.0047	1	1	0	0	0	0	0	0	0	0	0	0	0	0	0	0	0	0	0	0.05184	0.14297	0	0	0	0	0	0	0	0	0	0	0	0	0	0	0	0
Viruses	Viruses_unclassified	Viruses_unclassified	Viruses_unclassified	Potyviridae	Potyvirus	Plum_pox_virus	0.000723441	0	0.00110295	0.06094	0	0.06094	0	0	0	0	0	0	0	0	0	0	0	0	0	0	0	0	0	0	0	0	0	0	0	0	0	0	0	0	0	0	0	0	0	0	0	0	0
Viruses	Viruses_unclassified	Viruses_unclassified	Viruses_unclassified	Potyviridae	Potyvirus	Potato_virus_V	0.000415699	0.00080125	0.000213443	0.02564	0.02564	0.01302	0	0	0	0	0	0	0	0	0	0	0	0	0	0	0	0	0	0	0	0	0.02564	0	0	0	0	0	0	0	0	0	0	0	0	0	0	0	0
Viruses	Viruses_unclassified	Viruses_unclassified	Viruses_unclassified	Potyviridae	Potyvirus	Potato_virus_Y	0.000100968	0.000293438	0	0.00939	0.00939	0	0	0	0	0	0	0	0	0	0	0	0	0	0	0	0	0	0	0	0	0	0	0	0	0	0	0	0	0	0	0.00939	0	0	0	0	0	0	0
Viruses	Viruses_unclassified	Viruses_unclassified	Viruses_unclassified	Potyviridae	Potyvirus	Scallion_mosaic_virus	0.000249677	0.000725625	0	0.01424	0.01424	0	0	0	0	0	0	0	0	0	0	0	0	0	0	0	0	0	0	0	0	0.01424	0	0.00898	0	0	0	0	0	0	0	0	0	0	0	0	0	0	0
Viruses	Viruses_unclassified	Viruses_unclassified	Viruses_unclassified	Potyviridae	Potyvirus	Shallot_yellow_stripe_virus	3.7957e-05	0	5.78689e-05	0.00353	0	0.00353	0	0	0	0	0	0	0	0	0	0	0	0	0	0	0	0	0	0	0	0	0	0	0	0	0	0	0	0	0	0	0	0	0	0	0	0	0
Viruses	Viruses_unclassified	Viruses_unclassified	Viruses_unclassified	Potyviridae	Potyvirus	Sugarcane_mosaic_virus	0.000318495	0.000824687	5.29508e-05	0.02639	0.02639	0.00323	0	0	0	0	0	0	0	0	0	0	0	0	0	0	0	0	0	0	0	0	0	0.02639	0	0	0	0	0	0	0	0	0	0	0	0	0	0	0
Viruses	Viruses_unclassified	Viruses_unclassified	Viruses_unclassified	Potyviridae	Potyvirus	Sunflower_chlorotic_mottle_virus	0.000112581	0.000131875	0.000102459	0.00625	0.00422	0.00625	0	0	0	0	0	0	0	0	0	0	0	0	0	0	0	0	0	0	0	0	0	0.00422	0	0	0	0	0	0	0	0	0	0	0	0	0	0	0
Viruses	Viruses_unclassified	Viruses_unclassified	Viruses_unclassified	Potyviridae	Potyvirus	Sunflower_mild_mosaic_virus	4.6129e-05	0.000134062	0	0.00429	0.00429	0	0	0	0	0	0	0	0	0	0	0	0	0	0	0	0	0	0	0	0	0	0	0.00429	0	0	0	0	0	0	0	0	0	0	0	0	0	0	0
Viruses	Viruses_unclassified	Viruses_unclassified	Viruses_unclassified	Potyviridae	Potyvirus	Sweet_potato_virus_C	0.000120645	0	0.000183934	0.0086	0	0.0086	0	0	0	0	0	0	0	0	0	0	0	0	0	0	0	0	0	0	0	0	0	0	0	0	0	0	0	0	0	0	0	0	0	0	0	0	0
Viruses	Viruses_unclassified	Viruses_unclassified	Viruses_unclassified	Potyviridae	Potyvirus	Sweet_potato_virus_G	3.05376e-05	0	4.65574e-05	0.00284	0	0.00284	0	0	0	0	0	0	0	0	0	0	0	0	0	0	0	0	0	0	0	0	0	0	0	0	0	0	0	0	0	0	0	0	0	0	0	0	0
Viruses	Viruses_unclassified	Viruses_unclassified	Viruses_unclassified	Potyviridae	Potyvirus	Thunberg_fritillary_mosaic_virus	2.06452e-05	0	3.14754e-05	0.00192	0	0.00192	0	0	0	0	0	0	0	0	0	0	0	0	0	0	0	0	0	0	0	0	0	0	0	0	0	0	0	0	0	0	0	0	0	0	0	0	0
Viruses	Viruses_unclassified	Viruses_unclassified	Viruses_unclassified	Potyviridae	Potyvirus	Tobacco_etch_virus	0.00458989	0.0132494	4.72131e-05	0.42398	0.42398	0.0019	1	1	0	0	0	0	0	0	0	0	0	0	0	0	0	0	0.42398	0	0	0	0	0	0	0	0	0	0	0	0	0	0	0	0	0	0	0	0
Viruses	Viruses_unclassified	Viruses_unclassified	Viruses_unclassified	Potyviridae	Potyvirus	Tobacco_vein_banding_mosaic_virus	3.24731e-05	0	4.95082e-05	0.00302	0	0.00302	0	0	0	0	0	0	0	0	0	0	0	0	0	0	0	0	0	0	0	0	0	0	0	0	0	0	0	0	0	0	0	0	0	0	0	0	0
Viruses	Viruses_unclassified	Viruses_unclassified	Viruses_unclassified	Potyviridae	Potyvirus	Turnip_mosaic_virus	0.000207849	0.000422187	9.54098e-05	0.01351	0.01351	0.00392	0	0	0	0	0	0	0	0	0	0	0	0	0	0	0	0	0	0	0	0.01351	0	0	0	0	0	0	0	0	0	0	0	0	0	0	0	0	0
Viruses	Viruses_unclassified	Viruses_unclassified	Viruses_unclassified	Potyviridae	Potyvirus	Verbena_virus_Y	0.000283656	0.000430312	0.000206721	0.01377	0.01377	0.01161	0	0	0	0	0	0	0	0	0	0	0	0	0	0	0	0	0	0	0	0.01377	0	0	0	0	0	0	0	0	0	0	0	0	0	0	0	0	0
Viruses	Viruses_unclassified	Viruses_unclassified	Viruses_unclassified	Potyviridae	Potyvirus	Wild_potato_mosaic_virus	0.00163129	0.003565	0.000616885	0.07792	0.07792	0.01461	0	0	0	0	0	0	0	0	0	0	0	0	0	0	0	0	0	0	0	0.07792	0.02388	0.01228	0	0	0	0	0	0	0	0	0	0	0	0	0	0	0
Viruses	Viruses_unclassified	Viruses_unclassified	Viruses_unclassified	Potyviridae	Potyvirus	Wild_tomato_mosaic_virus	5.6129e-05	0.000102187	3.19672e-05	0.00327	0.00327	0.00195	0	0	0	0	0	0	0	0	0	0	0	0	0	0	0	0	0	0	0	0	0	0	0	0.00327	0	0	0	0	0	0	0	0	0	0	0	0	0
Viruses	Viruses_unclassified	Viruses_unclassified	Viruses_unclassified	Potyviridae	Potyvirus	Wisteria_vein_mosaic_virus	3.16129e-05	0	4.81967e-05	0.00194	0	0.00194	0	0	0	0	0	0	0	0	0	0	0	0	0	0	0	0	0	0	0	0	0	0	0	0	0	0	0	0	0	0	0	0	0	0	0	0	0
Viruses	Viruses_unclassified	Viruses_unclassified	Viruses_unclassified	Potyviridae	Potyvirus	Yam_mild_mosaic_virus	0.00015172	0.000409688	1.63934e-05	0.01311	0.01311	0.001	0	0	0	0	0	0	0	0	0	0	0	0	0	0	0	0	0	0	0	0	0	0.01311	0	0	0	0	0	0	0	0	0	0	0	0	0	0	0
Viruses	Viruses_unclassified	Viruses_unclassified	Viruses_unclassified	Potyviridae	Potyvirus	Yam_mosaic_virus	7.95699e-05	0.000135625	5.01639e-05	0.00434	0.00434	0.00306	0	0	0	0	0	0	0	0	0	0	0	0	0	0	0	0	0	0	0	0	0	0.00434	0	0	0	0	0	0	0	0	0	0	0	0	0	0	0
Viruses	Viruses_unclassified	Viruses_unclassified	Viruses_unclassified	Potyviridae	Potyvirus	Yambean_mosaic_virus	2.09677e-05	0	3.19672e-05	0.00195	0	0.00195	0	0	0	0	0	0	0	0	0	0	0	0	0	0	0	0	0	0	0	0	0	0	0	0	0	0	0	0	0	0	0	0	0	0	0	0	0
Viruses	Viruses_unclassified	Viruses_unclassified	Viruses_unclassified	Potyviridae	Potyvirus	Zantedeschia_mild_mosaic_virus	0.00024172	0.0007025	0	0.02248	0.02248	0	0	0	0	0	0	0	0	0	0	0	0	0	0	0	0	0	0	0	0	0	0	0	0	0	0	0	0	0	0	0	0.02248	0	0	0	0	0	0
Viruses	Viruses_unclassified	Viruses_unclassified	Viruses_unclassified	Potyviridae	Potyvirus	Zea_mosaic_virus	0.000506452	0.00137875	4.88525e-05	0.04412	0.04412	0.00197	0	0	0	0	0	0	0	0	0	0	0	0	0	0	0	0	0	0	0	0	0	0.04412	0	0	0	0	0	0	0	0	0	0	0	0	0	0	0
Viruses	Viruses_unclassified	Viruses_unclassified	Viruses_unclassified	Potyviridae	Potyvirus	Zucchini_yellow_mosaic_virus	0.0960797	0	0.146482	8.93541	0	8.93541	1	0	1	0	0	0	0	0	0	0	0	0	0	0	0	0	0	0	0	0	0	0	0	0	0	0	0	0	0	0	0	0	0	0	0	0	0
Viruses	Viruses_unclassified	Viruses_unclassified	Viruses_unclassified	Potyviridae	Rymovirus	Agropyron_mosaic_virus	4.2043e-05	0	6.40984e-05	0.00391	0	0.00391	0	0	0	0	0	0	0	0	0	0	0	0	0	0	0	0	0	0	0	0	0	0	0	0	0	0	0	0	0	0	0	0	0	0	0	0	0
Viruses	Viruses_unclassified	Viruses_unclassified	Viruses_unclassified	Potyviridae	Rymovirus	Ryegrass_mosaic_virus	2.09677e-05	0	3.19672e-05	0.00195	0	0.00195	0	0	0	0	0	0	0	0	0	0	0	0	0	0	0	0	0	0	0	0	0	0	0	0	0	0	0	0	0	0	0	0	0	0	0	0	0
Viruses	Viruses_unclassified	Viruses_unclassified	Viruses_unclassified	Potyviridae	Tritimovirus	Oat_necrotic_mottle_virus	0.00036043	0	0.000549508	0.0264	0	0.0264	0	0	0	0	0	0	0	0	0	0	0	0	0	0	0	0	0	0	0	0	0	0	0	0	0	0	0	0	0	0	0	0	0	0	0	0	0
Viruses	Viruses_unclassified	Viruses_unclassified	Viruses_unclassified	Potyviridae	Tritimovirus	Tall_oatgrass_mosaic_virus	0.00130581	0.003525	0.000141639	0.05645	0.05645	0.00659	0	0	0	0	0	0	0	0	0	0	0	0	0	0	0	0	0	0	0	0.05645	0.0519	0.00445	0	0	0	0	0	0	0	0	0	0	0	0	0	0	0
Viruses	Viruses_unclassified	Viruses_unclassified	Viruses_unclassified	Potyviridae	Tritimovirus	Wheat_eqlid_mosaic_virus	5.35484e-05	0	8.16393e-05	0.00305	0	0.00305	0	0	0	0	0	0	0	0	0	0	0	0	0	0	0	0	0	0	0	0	0	0	0	0	0	0	0	0	0	0	0	0	0	0	0	0	0
Viruses	Viruses_unclassified	Viruses_unclassified	Viruses_unclassified	Potyviridae	Tritimovirus	Wheat_streak_mosaic_virus	0.000952151	0.000579062	0.00114787	0.06574	0.01409	0.06574	0	0	0	0	0	0	0	0	0	0	0	0	0	0	0	0	0	0	0	0.01409	0	0.00444	0	0	0	0	0	0	0	0	0	0	0	0	0	0	0
[truncated: 180 more rows]
[truncated: 59 more columns]

## Sheet: experimental models
Dataset S2C. Experimental model transcriptomes (in vitro or mouse models), including metadata, sequencing, mapping, and counting data for each sample.
[truncated: 124 more rows]
