# Supplementary material for: A quantitative framework reveals traditional laboratory growth is a highly accurate model of human oral infection
Source: Proc Natl Acad Sci U S A. 2022 Jan 6;119(2):e2116637119. doi: 10.1073/pnas.2116637119 (PMC8764681; doi:10.1073/pnas.2116637119)
Supplement: Supplementary File [file pnas.2116637119.sd03.xlsx]

## Sheet: raw counts
Dataset S3A. Raw counts of transcriptomes and metatranscriptomes mapped to the P. gingivalis pangenome.
																W83	W83	W83	W83	W83	W83	W83	W83	ATCC33277	ATCC33277	ATCC33277	ATCC33277	ATCC33277	ATCC33277	ATCC33277	ATCC33277	ATCC33277	ATCC33277	ATCC33277	381	381	381	W83	W83	W83	ATCC33277	ATCC33277	ATCC33277	ATCC33277	ATCC33277	ATCC33277	ATCC33277	ATCC33277	ATCC33277
				periodontitis	periodontitis	periodontitis	periodontitis	periodontitis	periodontitis	periodontitis	periodontitis	periodontitis	periodontitis	periodontitis	periodontitis	midlog	midlog	midlog	midlog	midlog	midlog	midlog	midlog	log	log	log	log	log	log	log	log	stationary	stationary	stationary	stationary	stationary	stationary	late-log	late-log	late-log	pellet	pellet	pellet	pellet	pellet	pellet	pellet	pellet	pellet
LocusID	Annotation	Notes	Core	DuranPinedo_Periodontitis2	DuranPinedo_Periodontitis3	DuranPinedo_Periodontitis4	DuranPinedo_Periodontitis5	Jorth_SRR1045151	Jorth_SRR1045153	Szafranski_AU_02	Szafranski_AU_05	Szafranski_AU_08	Szafranski_AU_13	Yost_15.2_R1_Progressing	Yost_21.2_R1_Progressing	Belvin_PgWT_1_SRR7544712	Belvin_PgWT_2_SRR7544713	Belvin_PgWT_3_SRR7544714	Belvin_PgWT_4_SRR7544715	Belvin_PgWTNitrite_1_SRR7544716	Belvin_PgWTNitrite_2_SRR7544717	Belvin_PgWTNitrite_3_SRR7544718	Belvin_PgWTNitrite_4_SRR7544719	Cheng_Pg180_SRR6675433	Cheng_Pg180RBC_SRR6675429	Cheng_Pg30_SRR6675435	Cheng_Pg30RBC_SRR6675431	Cheng_Pg360_SRR6675432	Cheng_Pg360RBC_SRR6675428	Cheng_Pg60_SRR6675434	Cheng_Pg60RBC_SRR6675430	Coats_Pg33277_1_SRR8788484_1	Coats_Pg33277_2_SRR8788486_1	Coats_Pg33277_3_SRR8788488_1	Coats_Pg381_1_SRR8788490_1	Coats_Pg381_2_SRR8788492_1	Coats_Pg381_3_SRR8788494_1	Dou_PgWTH2O2_1_SRR6028661	Dou_PgWTH2O2_2_SRR6028662	Dou_PgWTH2O2_3_SRR6028663	Hendrickson_Pg0_1_SRR3384395	Hendrickson_Pg0_2_SRR3384396	Hendrickson_Pg120_1_SRR3384370	Hendrickson_Pg120_2_SRR3384371	Hendrickson_Pg120_3_SRR3384372	Hendrickson_Pg240_1_SRR3384373	Hendrickson_Pg240_2_SRR3384375	Hendrickson_Pg240_3_SRR3384376	Hendrickson_Pg30_1_SRR3384367
PgPan_0001	tRNA pseudouridine(38-40) synthase TruA	--	core	61	13	7	7	3	1011	14	10	36	35	8	14	1167	1220	1009	1586	1108	1249	1169	1381	3730	3488	3603	1919	2414	2607	4008	3047	73	67	84	146	129	75	106	90	124	476	504	20	16	30	22	26	25	45
PgPan_0002	hypothetical protein	--	not_core	0	0	0	0	0	0	0	0	0	0	0	0	0	0	0	0	0	0	0	0	45	49	45	26	37	44	54	42	10	0	1	3	7	1	0	0	0	37	36	2	1	2	2	2	1	1
PgPan_0003	DNA-binding protein	--	not_core	30	5	4	11	13	0	0	0	74	0	0	4	0	0	0	0	0	0	0	0	4876	5093	4516	2675	5907	5652	4593	3568	1094	823	1239	1499	1451	431	0	0	0	12115	9435	137	84	94	60	33	50	304
PgPan_0004	IS982-like element IS195 family transposase	--	not_core	5	1	9	0	0	20	0	0	0	0	0	0	21	6	14	24	11	11	10	22	37	24	38	50	25	33	35	20	28	32	24	25	19	9	6	1	4	42	44	6	3	9	7	4	7	8
PgPan_0005	hypothetical protein	--	not_core	72	19	0	21	33	2	0	0	112	0	0	19	0	0	0	0	0	0	0	0	11245	10075	9049	5526	10928	9948	8419	5209	3126	1438	1992	2772	2750	789	0	0	1	39576	26689	386	307	331	136	79	124	1275
PgPan_0006	hypothetical protein	--	not_core	22	5	0	9	14	0	0	0	25	0	0	8	0	0	0	0	0	0	0	0	1484	1402	1417	853	1455	1351	1302	878	289	215	357	1305	1126	181	0	0	0	6359	4558	122	78	115	40	30	39	281
PgPan_0007	DUF2130 domain-containing protein	--	core	37	13	7	4	1	860	10	12	27	18	12	12	1168	1338	1509	2110	1457	1588	1420	2037	4001	3899	3894	2114	3302	3695	3795	2776	374	579	990	4622	4211	858	152	151	292	1662	1623	235	204	221	103	76	110	728
PgPan_0008	hypothetical protein	--	core	18	6	6	7	17	205	7	7	4	9	11	20	1185	1107	1333	1634	1226	1508	1132	1724	3684	3619	3582	1925	3163	3526	3568	3250	124	113	191	943	726	171	78	93	142	854	913	163	115	107	98	41	53	303
PgPan_0009	M3 family metallopeptidase	dipeptides to amino acids (strong hit)	core	86	22	13	20	88	954	25	10	65	45	21	52	2159	2502	2616	3517	2548	2742	2540	3459	33027	35815	39565	23560	33549	35219	37228	35167	1681	2137	3207	6456	6079	2366	866	1020	1972	5965	6188	4896	3589	3395	2257	1439	1990	6926
PgPan_0010	hypothetical protein	conserved hypothetical protein	core	129	29	12	34	107	1388	46	55	65	38	46	55	7949	8550	8124	12032	9296	9712	6795	12226	23981	24686	29346	16791	20976	24744	27248	24724	2776	2798	3851	7405	8291	4015	636	757	1332	7191	7572	1376	1082	1091	574	395	525	2970
PgPan_0011	IS5 family transposase	--	core	18	4	4	1	5	25	1	5	3	6	1	2	354	273	163	350	229	245	270	298	352	358	382	465	503	410	345	368	3014	3086	1902	883	1687	3325	362	470	645	2846	2605	386	371	287	251	175	226	848
PgPan_0012	trigger factor	--	core	362	69	86	60	43	6215	52	63	456	251	9	64	3393	3660	3397	3918	3951	3802	3992	4458	35104	35208	35921	21329	31876	37623	35009	37136	3331	2436	3735	14909	13120	3594	1299	1287	1826	7023	7011	1298	943	983	596	347	578	3311
PgPan_0013	polyribonucleotide nucleotidyltransferase	--	core	212	53	59	56	248	8369	170	148	808	356	32	104	11772	11857	13411	15719	11882	15616	12441	16675	39155	35691	50228	27381	38084	39855	42770	39976	3316	3131	4636	10460	9387	4554	3577	3692	5818	9340	11031	4375	3231	3112	1994	1442	1927	5433
PgPan_0014	4-alpha-glucanotransferase	--	core	73	19	22	21	37	663	23	25	87	49	21	35	4465	4263	4593	5462	4252	5325	4291	5916	7985	7953	7301	4551	8705	8808	7147	6225	1451	1466	1880	3494	3660	2343	517	535	892	2930	3169	215	171	172	142	93	106	621
PgPan_0015	DUF2891 domain-containing protein	--	core	41	9	16	16	46	397	19	7	69	36	12	17	848	841	901	1257	1141	1061	696	1284	4876	4814	4847	2848	5033	5341	4659	4121	916	765	785	1326	1413	1387	323	336	558	1930	2083	166	162	127	93	69	64	475
PgPan_0016	hypothetical protein	conserved hypothetical protein	core	143	38	71	13	98	1098	36	19	88	31	10	9	3697	5347	4810	6460	4415	5331	4613	6160	6735	5951	4720	2520	9989	7211	5203	4570	2639	3001	5404	11226	9247	3401	338	351	612	6454	6569	1022	686	842	393	252	365	2549
PgPan_0017	acyl-CoA dehydrogenase	--	core	270	63	113	52	80	6741	66	98	486	263	18	82	2788	3989	3853	3599	2816	3931	4302	4159	40912	51068	49314	37589	20202	25713	54007	51405	3709	4298	4630	8009	8512	6484	1693	1844	3493	7573	9345	1893	1479	1258	756	453	638	4806
PgPan_0018	electron transfer flavoprotein subunit alpha/FixB family protein	Bcd/Etf	core	104	26	40	26	19	3427	52	125	211	128	6	34	1344	2593	1925	1562	1684	1966	1763	1959	21041	27989	27147	21771	11111	14822	30195	26376	2193	1627	1510	2871	3210	2294	691	888	1585	1367	1947	617	496	464	271	157	197	1712
PgPan_0019	electron transfer flavoprotein subunit beta/FixA family protein	Bcd/Etf	core	80	24	42	24	31	2670	38	32	123	108	12	34	2133	2869	3098	2773	2724	3437	2546	3426	14018	19155	18474	15155	7662	10082	20378	20092	1256	1121	1131	2101	2224	1466	580	643	1232	1614	2172	561	419	455	216	134	196	1555
PgPan_0020	tRNA (adenosine(37)-N6)-threonylcarbamoyltransferase complex dimerization subunit type 1 TsaB	probable glycoprotease	core	149	33	87	15	11	1248	11	10	24	27	2	44	544	686	515	664	614	675	465	692	4949	6284	6002	4638	4090	4551	7908	6661	680	630	601	858	986	644	111	142	238	2294	2204	211	166	161	96	64	89	642
PgPan_0021	biopolymer transporter ExbD	--	core	290	64	81	45	217	5441	169	97	289	197	1	46	2282	1751	1012	1429	831	1612	2041	1443	28934	29803	27701	20051	26650	30270	30875	26277	10965	7966	10280	25513	28668	12564	4352	4575	7506	55584	43449	17662	14843	12466	9039	5440	8251	27477
PgPan_0022	transport energizing protein, ExbD/TolR family	--	core	610	131	329	99	186	5133	61	102	584	336	1	132	10293	5926	7463	6992	5149	7018	7954	6702	69447	72696	64614	48654	55347	67041	68367	59866	12794	9906	13590	33169	37951	15495	5844	5992	9715	53872	47171	11963	8804	8428	4601	2421	4415	22797
PgPan_0023	hypothetical protein	--	core	420	97	250	76	105	3619	80	109	574	314	4	99	4207	4945	4324	2868	3342	4514	3878	3856	37977	38580	38389	27231	31512	37846	38321	33359	7723	6455	9606	26501	22741	10434	2856	2942	4640	19949	20019	4996	3500	3814	1860	1032	1698	11388
PgPan_0024	MotA/TolQ/ExbB proton channel family protein	nutrient transport, including heme	core	545	142	323	130	196	6666	147	178	702	502	5	136	3128	5704	4052	2956	3827	5419	2732	4482	40857	36741	36969	24553	34469	38330	35679	40572	16662	10652	14271	38910	40519	15158	2773	3014	5108	19880	22194	4454	2692	3345	1198	725	1062	13471
PgPan_0025	TatD family hydrolase	--	core	51	11	19	15	4	427	8	10	14	12	2	9	597	479	531	938	492	545	510	778	2113	2054	3041	1697	1459	1271	2824	2270	117	84	105	520	357	133	257	219	325	1145	1107	75	52	65	29	21	39	197
PgPan_0026	polyprenyl synthetase family protein	--	core	53	13	27	15	7	779	5	5	32	15	6	14	709	757	698	1104	707	729	683	960	2250	2440	3500	1646	1851	1667	3296	3035	297	154	226	835	715	210	315	304	403	1340	1312	79	49	56	64	48	29	242
PgPan_0027	energy transducer TonB	nutrient transport, including heme; putative TonB protein	core	118	31	165	44	161	2884	141	313	352	191	9	74	15458	17507	15933	19211	16449	21946	13814	21776	15156	15024	14640	9362	18064	18328	15846	15384	1654	1418	1652	3591	3408	2045	823	910	1461	9420	8626	1124	771	996	654	481	654	1785
PgPan_0028	T9SS type A sorting domain-containing protein	conserved hypothetical protein	not_core	2	1	0	1	0	36	0	2	0	2	2	0	305	277	323	456	308	261	357	466	257	223	290	123	130	177	289	149	12	16	20	83	45	12	2	3	5	87	65	13	10	9	7	3	7	22
PgPan_0029	carboxypeptidase-like regulatory domain-containing protein	--	core	72	13	16	23	27	1623	24	54	82	50	26	31	3715	3868	4496	5534	3890	4662	3840	5564	9034	8848	9698	5520	5663	6612	9644	7475	277	260	365	2072	1543	357	303	324	459	3618	3358	212	146	179	169	108	124	477
PgPan_0030	hypothetical protein	--	core	35	7	32	7	17	906	12	10	34	14	5	31	3571	2825	3902	3976	2740	3759	3374	4021	4061	3823	4344	2487	2953	3445	4448	3442	153	133	213	618	513	192	247	266	347	1211	1288	49	52	57	49	23	32	165
PgPan_0031	GTPase ObgE	--	core	154	49	33	29	213	2394	52	45	392	133	13	86	5255	5815	6283	6560	5570	8237	5304	7725	12517	12466	12672	7719	10839	11979	12281	11666	3070	3543	3638	8007	8516	5066	1038	997	1465	7628	7328	399	308	385	270	154	226	707
PgPan_0032	adenylate kinase	AMP => ATP, dATP	core	164	45	23	26	50	1115	38	48	253	138	9	40	2251	2769	2068	1923	1852	3269	1574	2220	8873	9267	8378	5176	9693	9566	8655	9775	4329	4542	4969	9656	12120	6974	528	536	827	4686	4243	581	423	477	266	210	231	1171
PgPan_0033	hypoxanthine phosphoribosyltransferase	--	core	49	17	12	10	17	593	5	11	28	29	2	16	1628	2235	1661	2197	1916	2525	1322	2319	3212	3270	2862	2027	3763	3910	3087	3060	1124	921	1175	2511	3568	1797	269	329	486	2461	2183	102	84	69	42	33	46	328
PgPan_0034	DUF1661 domain-containing protein	--	not_core	4	1	0	0	0	6	0	0	0	0	1	0	18	8	14	114	24	20	25	59	15	13	17	31	31	30	21	16	9	10	9	10	12	15	0	0	6	8	4	1	0	0	1	0	2	5
PgPan_0035	fructose-bisphosphatase class III	fructose-1,6-bisphosphate => glyceraldehyde-3-P + dihydroxyacetone-3-P (glycolysis)	core	440	83	110	38	76	1904	65	43	190	193	9	64	4841	3800	4115	4431	4944	5198	4220	5457	17101	15705	16062	11017	17333	18093	14859	14234	15272	12240	19067	33897	37393	16845	3459	3337	4681	27734	26613	1174	898	917	429	290	371	5240
PgPan_0036	transglycosylase	--	core	302	69	70	55	69	1659	37	32	143	99	20	74	3477	2954	2729	3808	2973	3681	3055	3940	8317	7542	9412	5458	7625	8133	7828	7408	2076	2635	4153	13396	11079	4931	1576	1712	2398	13902	13164	1035	739	783	332	253	286	4323
PgPan_0037	Bax inhibitor-1/YccA family protein	--	core	113	29	161	6	71	1070	7	10	74	58	7	12	486	545	413	990	503	570	485	840	3780	3842	3223	2934	4475	4504	3396	4082	930	923	1191	4885	3803	1767	383	406	635	5127	4480	2708	1797	1946	1136	733	1019	4321
PgPan_0038	leucine--tRNA ligase	--	core	137	41	47	34	55	2630	23	54	158	95	18	45	9025	9869	9899	13795	7785	11124	8856	13787	11446	10917	11039	6324	12933	13862	10938	9283	6955	6634	7780	9235	10955	7054	1148	1104	1490	8015	7721	823	629	697	414	231	282	2345
PgPan_0039	FAD-binding protein	--	core	37	15	63	9	19	514	16	18	48	25	15	19	542	554	511	1157	594	572	522	761	4276	4009	4256	2495	3575	4280	4088	3711	988	852	896	1865	1825	975	94	84	127	1367	1435	113	89	111	55	67	70	262
PgPan_0040	HD domain-containing protein	--	core	30	13	38	3	27	741	8	10	59	53	18	19	1308	1329	1611	2017	1492	2018	1567	2203	4522	4691	4275	2815	4651	5367	4716	4623	1492	1478	1685	3200	3211	1901	51	77	117	1803	1614	107	98	93	92	63	63	270
PgPan_0041	dihydrolipoyl dehydrogenase	--	core	49	14	8	14	72	2557	24	43	183	143	12	35	1200	1500	1340	1692	1229	1794	1455	1649	15874	16643	13449	7337	15014	16568	13590	13521	1090	1432	2160	6289	5077	1541	633	751	1166	1816	2286	864	621	517	445	274	399	1312
PgPan_0042	glucosamine-6-phosphate deaminase	--	core	42	4	16	6	16	896	14	40	61	39	7	31	2676	3252	3777	3441	2937	4046	3836	4328	10514	11244	8974	5177	8900	10113	8969	7791	265	255	391	1456	1243	273	308	363	561	1833	2232	182	148	156	86	52	73	571
PgPan_0043	FprA family A-type flavoprotein	--	core	134	19	29	37	29	1647	39	57	152	103	8	27	4480	7372	6327	5916	5117	7318	5060	7528	20664	23213	18044	10903	18559	21690	20380	18658	1549	1466	2019	7066	5925	1654	479	672	1015	5890	6128	295	206	238	129	88	95	1054
PgPan_0044	prolipoprotein diacylglyceryl transferase	--	core	29	3	29	13	14	848	5	4	31	20	10	28	772	897	969	1083	930	1111	760	1200	5520	5781	5564	3567	5131	5581	5344	5771	463	348	531	1506	1597	416	151	168	247	1293	1200	60	35	34	42	24	23	121
PgPan_0045	diaminopimelate dehydrogenase	--	core	43	9	9	18	19	1300	25	48	51	42	18	36	5113	5417	6233	6941	4774	6734	4861	7774	12692	12212	12830	7562	12533	13089	13557	10214	505	473	547	1569	1643	551	257	279	403	2952	2802	117	117	86	87	50	69	378
PgPan_0046	transcription antitermination factor NusB	--	core	90	20	23	21	30	1923	58	66	148	107	8	20	5366	6346	5648	5542	4703	6528	4297	6190	13521	13260	13008	7343	12739	14097	14115	13753	2567	2425	3029	7201	8031	3210	230	320	433	4685	3828	272	218	206	189	76	132	672
PgPan_0047	cell surface protein SprA	Por secretion system protein sov/gliding motility protein SprA; T9SS	core	383	72	135	63	73	2813	86	98	260	149	66	84	10319	9697	10325	14818	9745	11879	9567	15146	42422	38434	42028	22931	42336	41705	43578	30961	3924	4196	5622	18040	17597	6775	901	899	1398	19492	17714	701	591	601	498	295	321	2692
PgPan_0048	Holliday junction branch migration protein RuvA	--	core	63	13	34	13	7	339	16	7	24	21	3	18	886	934	1008	1099	864	1285	772	1402	4910	4527	4119	2403	5803	4899	5163	3531	937	989	972	2310	2026	1342	97	125	228	2339	2307	392	287	261	190	141	172	855
PgPan_0049	hypothetical protein	--	not_core	0	0	0	1	17	0	2	0	0	6	0	0	329	252	197	443	261	301	219	395	0	0	0	0	0	0	0	0	0	0	0	0	0	0	27	17	25	0	0	0	0	0	0	0	0	0
PgPan_0050	DUF1896 domain-containing protein	--	not_core	0	0	0	0	0	1	0	0	0	41	0	1	884	644	648	1060	554	697	535	965	0	0	0	0	0	0	0	0	0	0	0	0	0	0	46	31	50	0	0	0	0	0	0	0	0	0
PgPan_0051	site-specific integrase	--	not_core	1	0	4	0	0	30	0	0	0	24	11	1	1181	682	872	1453	940	898	692	1469	0	0	0	0	0	0	0	0	0	0	0	0	0	0	147	128	184	0	0	0	0	0	0	0	0	0
PgPan_0052	IS5 family transposase	--	not_core	7	1	6	1	2	6	3	4	1	3	0	1	246	186	151	212	142	175	219	245	202	198	228	274	295	230	248	223	1061	1104	680	352	673	1385	159	233	322	1438	1287	229	197	167	117	90	122	440
PgPan_0053	histidinol-phosphate aminotransferase	--	not_core	0	1	0	0	0	24	3	2	0	1	5	1	7881	11601	9118	15522	7658	9994	6778	13068	0	0	0	0	0	0	0	0	0	0	0	0	0	0	487	426	555	0	0	0	0	0	0	0	0	0
PgPan_0054	DUF4393 domain-containing protein	--	not_core	0	0	0	0	0	0	2	0	0	0	2	0	6416	3480	4640	6765	4445	4040	3917	6618	0	0	0	0	0	0	0	0	0	0	0	0	0	0	994	893	1196	0	0	0	0	0	0	0	0	0
PgPan_0055	helix-turn-helix domain-containing protein	--	not_core	48	19	3	0	2	393	0	13	2	3	3	0	0	0	0	0	0	0	0	0	0	0	0	0	0	0	0	0	0	0	0	0	0	0	0	0	0	0	0	0	0	0	0	0	0	0
PgPan_0056	type II toxin-antitoxin system HipA family toxin	--	not_core	8	2	15	0	1	173	0	1	1	4	11	0	0	0	0	0	0	0	0	0	0	0	0	0	0	0	0	0	0	0	0	0	0	0	0	0	0	0	0	0	0	0	0	0	0	0
PgPan_0057	helix-turn-helix transcriptional regulator	--	not_core	3	0	6	0	9	50	1	0	13	8	5	0	184	149	103	166	131	122	98	168	0	0	0	0	0	0	0	0	0	0	0	0	0	0	347	381	547	0	0	0	0	0	0	0	0	0
PgPan_0058	hypothetical protein	--	not_core	0	0	0	0	0	0	0	0	0	0	1	0	0	0	0	0	0	0	0	0	0	0	0	0	0	0	0	0	0	0	0	0	0	0	0	0	0	0	0	0	0	0	0	0	0	0
PgPan_0059	helix-turn-helix transcriptional regulator	--	not_core	29	5	1	0	1	392	3	15	0	17	0	0	0	0	0	0	0	0	0	0	0	0	0	0	0	0	0	0	0	0	0	0	0	0	0	0	0	0	0	0	0	0	0	0	0	0
PgPan_0060	type I restriction endonuclease subunit R	--	not_core	0	0	0	0	0	0	0	0	0	0	0	0	0	0	0	0	0	0	0	0	0	0	0	0	0	0	0	0	0	0	0	0	0	0	0	0	0	0	0	0	0	0	0	0	0	0
PgPan_0061	GIY-YIG nuclease family protein	--	not_core	0	0	0	0	0	0	0	0	0	0	0	0	0	0	0	0	0	0	0	0	0	0	0	0	0	0	0	0	0	0	0	0	0	0	0	0	0	0	0	0	0	0	0	0	0	0
PgPan_0062	type I restriction-modification system subunit M	--	not_core	0	0	0	0	1	2	0	0	0	0	0	0	0	0	0	0	0	0	0	0	0	0	0	0	0	0	0	0	0	0	0	0	0	0	0	0	0	0	0	0	0	0	0	0	0	0
PgPan_0063	restriction endonuclease subunit S	--	not_core	3	0	0	0	0	11	0	0	0	0	0	0	0	0	0	0	0	0	0	0	0	0	0	0	0	0	0	0	0	0	0	0	0	0	0	0	0	0	0	0	0	0	0	0	0	0
PgPan_0064	hypothetical protein	--	not_core	24	7	2	0	2	302	0	0	0	0	0	0	0	0	0	0	0	0	0	0	0	0	0	0	0	0	0	0	0	0	0	0	0	0	0	0	0	0	0	0	0	0	0	0	0	0
PgPan_0065	restriction endonuclease subunit S	--	not_core	0	0	0	0	0	9	0	0	0	0	0	0	0	0	0	0	0	0	0	0	0	0	0	0	0	0	0	0	0	0	0	0	0	0	0	0	0	0	0	0	0	0	0	0	0	0
PgPan_0066	site-specific integrase	--	not_core	52	10	0	0	1	88	1	0	0	0	0	0	0	0	0	0	0	0	0	0	0	0	0	0	0	0	0	0	0	0	0	0	0	0	0	0	0	0	0	0	0	0	0	0	0	0
PgPan_0067	hypothetical protein	--	not_core	100	17	0	0	13	869	0	0	0	0	0	0	0	0	0	0	0	0	0	0	0	0	0	0	0	0	0	0	0	0	0	0	0	0	0	0	0	0	0	0	0	0	0	0	0	0
PgPan_0068	hypothetical protein	--	not_core	34	9	0	0	13	43	0	4	0	7	65	0	607	477	333	745	434	510	434	683	0	0	0	0	0	0	0	0	0	0	0	0	0	0	163	126	162	0	0	0	0	0	0	0	0	0
PgPan_0069	relaxase/mobilization nuclease domain-containing protein	--	not_core	32	11	1	0	2	32	0	0	0	0	39	1	246	226	131	390	214	229	133	337	0	0	0	0	0	0	0	0	0	0	0	0	0	0	14	10	22	0	0	0	0	0	0	0	0	0
PgPan_0070	plasmid mobilization relaxosome protein MobC	--	not_core	21	6	0	0	1	12	0	0	0	3	15	0	65	73	46	161	71	60	45	125	0	0	0	0	0	0	0	0	0	0	0	0	0	0	5	2	8	0	0	0	0	0	0	0	0	0
PgPan_0071	DUF3987 domain-containing protein	--	not_core	25	5	1	0	1	35	0	0	0	4	52	1	231	87	105	545	180	141	124	381	0	0	0	0	0	0	0	0	0	0	0	0	0	0	8	11	15	0	0	0	0	0	0	0	0	0
PgPan_0072	helix-turn-helix domain-containing protein	--	not_core	0	1	1	0	0	0	0	0	0	0	8	0	0	0	0	0	0	0	0	0	0	0	0	0	0	0	0	0	0	0	0	0	0	0	0	0	0	0	0	0	0	0	0	0	0	0
PgPan_0073	mobilization protein	--	not_core	0	0	1	0	0	0	0	0	0	1	26	0	0	0	0	0	0	0	0	0	0	0	0	0	0	0	0	0	0	0	0	0	0	0	0	0	0	0	0	0	0	0	0	0	0	0
PgPan_0074	site-specific integrase	--	not_core	10	5	8	1	1	22	0	0	0	7	22	0	1219	461	495	1338	652	517	442	1011	0	0	0	0	0	0	0	0	0	0	0	0	0	0	14	15	27	0	0	0	0	0	0	0	0	0
PgPan_0075	helix-turn-helix domain-containing protein	--	not_core	1	1	0	0	0	0	0	0	0	1	0	0	263	159	137	355	189	140	150	359	0	0	0	0	0	0	0	0	0	0	0	0	0	0	10	9	21	0	0	0	0	0	0	0	0	0
PgPan_0076	tRNA uridine-5-carboxymethylaminomethyl(34) synthesis GTPase MnmE	--	core	57	16	30	9	27	1095	20	24	41	38	23	20	2604	3074	2370	3827	2622	2831	2363	3491	4699	4678	4822	2389	4497	4600	5417	4004	331	311	376	915	961	669	136	153	185	1130	1270	82	77	58	89	52	48	187
PgPan_0077	hypothetical protein	--	core	35	5	29	4	8	251	5	18	11	7	8	12	2416	1926	1884	2800	1912	2699	1804	2631	2802	2965	2599	1488	2862	3180	3005	2632	410	393	318	598	617	532	69	80	107	907	951	90	66	75	70	40	65	180
PgPan_0078	hypothetical protein	--	not_core	1	1	3	0	2	103	0	0	3	2	1	0	34	40	38	37	26	37	37	48	11	13	18	11	10	12	11	15	55	54	49	26	48	121	14	18	30	8	10	7	3	2	6	2	4	20
PgPan_0079	thioredoxin-dependent thiol peroxidase	putative bacterioferritin comigratory protein, bcp; virulence modulating/oxidative stress resistance	core	52	17	19	7	34	562	26	18	23	43	3	11	8833	8037	8770	9713	9154	9606	6890	9336	3254	3532	3154	2156	3423	3996	3359	3871	6947	6300	5615	7041	10644	7669	1112	1258	1507	4292	3567	904	944	698	481	346	382	1870
PgPan_0080	recombinase RecA	RecA, DNA repair, coordinates regulation of virulence gene expression	core	177	41	65	31	125	1883	44	32	193	112	6	53	4130	3841	5491	5551	4662	6187	5197	6760	13339	13574	13567	8825	14562	14830	13171	13275	14506	18446	17554	16917	23569	20978	2644	2681	4058	17898	15658	3258	2529	2495	1364	925	1242	5868
PgPan_0081	GNAT family N-acetyltransferase	vimA (virulence modulatingm activates gingipains, oxidative stress resistance)	core	47	10	102	33	35	873	17	14	76	65	10	53	1421	1832	1893	2025	1807	1942	1505	2263	9456	9676	10282	5941	8260	9217	10211	10354	4376	4226	4991	6882	7749	4607	1377	1304	1833	6929	6487	1006	671	868	453	288	372	1903
PgPan_0082	hypothetical protein	putative polysaccharide deacetylase/VimE (virulence modulating, affects gingipain secretion)	core	54	23	28	27	19	842	9	19	50	39	9	42	3357	3764	3880	5419	3307	4273	4176	5260	11758	11466	12075	7033	8688	10274	11150	10439	1107	858	1204	5170	4655	1176	755	741	1337	2943	3209	229	160	200	116	76	98	826
PgPan_0083	glycosyltransferase	Glycosyltransferase/VimF (virulence modulating, glyocsylates gingipains)	core	49	16	25	19	9	358	9	4	29	11	14	38	1149	1193	1057	1411	1174	1291	976	1345	7952	7842	8042	4547	5530	6634	8018	6940	151	111	175	1124	837	162	301	297	561	2529	2591	171	124	145	82	62	65	505
PgPan_0084	bifunctional 3-deoxy-7-phosphoheptulonate synthase/chorismate mutase type II	aroG; chorismate => prephenate towards phenylpyruvate; Probably maintaining the balance of aromatic amino acids in the cell (syntehsis of aromatic amico acids, survival and pathogenicity)	core	42	9	18	8	9	374	6	14	27	11	7	28	1140	1108	1112	1609	1227	1293	1111	1649	3895	3948	3953	2070	2803	3202	4020	3582	104	102	148	933	629	110	119	120	229	1251	1312	129	104	95	68	63	60	356
PgPan_0085	2-amino-4-hydroxy-6- hydroxymethyldihydropteridine pyrophosphokinase	folate biosynthesis	core	59	19	8	11	24	2040	16	10	104	71	6	7	870	948	743	1068	786	1148	743	1006	4816	3208	4723	19841	2703	2652	3951	5458	1074	1198	1744	8091	7629	1618	404	389	593	5312	4350	475	380	412	199	157	197	1439
PgPan_0086	aminopeptidase P family protein	--	core	86	19	81	11	33	3528	38	31	327	122	7	22	803	898	674	1146	806	1025	985	1276	5386	4011	7445	34195	3786	4047	4745	6928	881	1003	1249	3935	2718	989	1022	1180	1626	2603	2851	637	515	513	309	188	250	1725
PgPan_0087	alkaline phosphatase	folate synthesis (7,8-dihydroneopterin 3 triphosphate => 7,8-dihydroneopterin)	core	293	57	77	22	45	5049	34	28	613	207	15	22	2476	2331	2401	3361	5183	6642	7889	10421	12581	10205	20567	93141	13106	12057	11102	24080	2830	3311	3979	10821	7536	3728	1784	1871	2914	14006	13803	1963	1430	1723	810	526	651	4562
PgPan_0088	hydroxylamine reductase	--	core	422	118	17	9	9	326	1	33	2	14	9	13	543	347	613	1149	76324	105119	86264	96725	746	613	850	478	709	690	858	536	521	287	396	561	574	305	62	63	97	588	537	334	260	266	126	97	96	995
PgPan_0089	DNA repair protein RadC	--	not_core	19	1	0	1	3	86	3	4	1	7	8	2	171	158	135	491	170	177	143	240	925	1009	948	561	1001	1100	1187	958	93	72	113	201	193	114	33	34	52	175	162	31	16	23	36	15	15	66
PgPan_0090	DUF4981 domain-containing protein	--	core	113	23	24	9	15	619	8	30	16	71	27	19	1722	1554	1222	2841	1514	1777	1366	2211	3214	2876	3122	1764	3444	3332	3331	2677	476	425	446	948	783	572	167	190	237	1503	1333	88	78	64	105	56	72	210
PgPan_0091	alpha-amylase	--	core	43	14	21	3	7	372	4	12	36	19	13	12	1578	1400	1469	2511	1461	1776	1676	2471	2585	2743	2523	1489	2807	2868	2509	2373	1026	925	977	2224	2063	944	160	186	306	1947	1817	242	189	205	155	118	127	660
PgPan_0092	patatin-like phospholipase family protein	--	core	35	10	7	3	12	780	13	19	22	21	2	6	791	686	574	920	716	765	699	988	2090	2315	1919	1163	2793	2733	2199	1874	1166	1051	1110	2652	2576	1270	85	109	207	2733	2602	481	472	368	264	225	267	1263
PgPan_0093	cytochrome d ubiquinol oxidase subunit II	cytochrome d ubiquinol oxidase subunit II	core	138	41	37	8	24	1451	12	15	93	40	11	11	1113	1327	1056	1422	1119	1331	1146	1549	7071	3833	6737	12191	2921	3053	3359	11226	1329	1148	1421	2795	2819	1508	604	642	960	2791	2471	2389	1596	1768	1086	592	940	4308
PgPan_0094	cytochrome ubiquinol oxidase subunit I	cytochrome d ubiquinol oxidase subunit I	core	264	55	97	9	39	1749	49	33	119	52	11	16	2342	2306	2969	2866	2520	3365	2349	3545	25429	17475	24281	26966	7680	8475	11749	28265	5684	4326	6092	8554	8632	3491	771	814	1437	2375	2415	2804	2269	2048	1044	575	915	9224
PgPan_0095	DUF4492 domain-containing protein	conserved hypothetical protein	core	30	10	1	1	6	223	3	1	8	9	1	0	442	101	224	371	138	111	122	181	4499	3951	4578	2084	1972	2580	3011	2267	11728	11556	8955	8078	14385	8776	108	138	232	1279	1043	383	284	287	141	89	153	1503
PgPan_0096	alpha-mannosidase	--	core	33	11	24	2	4	268	13	5	12	17	21	5	778	666	683	1594	751	858	719	1074	1903	1782	1372	1097	2699	2780	1626	1266	323	261	279	600	676	683	95	77	144	1090	1026	57	60	41	60	38	47	137
PgPan_0097	AAA family ATPase	--	not_core	0	0	0	0	0	2	0	0	0	0	0	0	0	0	0	0	0	0	0	0	0	0	0	0	0	0	0	0	0	0	0	0	0	0	0	0	0	0	0	0	0	0	0	0	0	0
PgPan_0098	AAA family ATPase	--	not_core	0	0	1	0	0	10	2	0	0	0	0	0	0	0	0	0	0	0	0	0	0	0	0	0	0	0	0	0	0	0	0	0	0	0	0	0	0	0	0	0	0	0	0	0	0	0
PgPan_0099	hypothetical protein	--	not_core	0	0	0	0	0	0	2	0	0	0	0	0	0	0	0	0	0	0	0	0	0	0	0	0	0	0	0	0	0	0	0	0	0	0	0	0	0	0	0	0	0	0	0	0	0	0
PgPan_0100	IS5 family transposase	--	not_core	2	2	6	2	1	4	0	0	2	3	0	0	41	33	22	45	22	28	18	44	76	66	80	92	90	92	86	97	535	495	325	165	277	608	59	51	74	652	587	73	46	53	60	36	49	188
PgPan_0101	arginine decarboxylase	--	core	281	83	36	23	143	2211	13	24	109	88	4	25	4345	4239	3329	4227	3220	4073	3344	3981	6505	7050	5797	3374	7344	7486	7227	6899	3939	3845	3016	4406	4616	4300	403	290	490	17062	15491	1398	943	1070	730	449	619	3073
PgPan_0102	hypothetical protein	--	core	824	225	304	21	157	6581	36	46	445	425	1	18	1150	1408	748	1043	881	1506	1278	1249	21010	19544	16956	11540	28561	31896	18736	12651	9686	11124	12532	18403	15512	11120	1347	1193	1545	39656	34340	9045	6102	7323	3595	2816	3548	14677
PgPan_0103	DNA-deoxyinosine glycosylase	--	core	38	7	8	3	9	774	12	21	39	20	5	8	2269	1107	1799	1985	1556	1519	1969	1829	3531	3236	3831	1767	2975	3416	4115	2788	437	381	474	1168	943	406	137	119	220	1537	1545	203	165	200	167	94	108	483
PgPan_0104	serine dehydratase subunit alpha family protein	--	core	93	26	65	8	15	1926	39	49	106	67	13	18	3089	3572	3731	4122	3361	4310	3120	4395	10913	10090	9925	5064	9175	10542	11168	7825	2109	1569	1653	4542	4525	1762	442	435	683	4147	4282	322	265	226	154	100	139	927
PgPan_0105	FHA domain-containing protein	--	core	96	20	66	12	6	783	12	5	35	40	2	10	946	954	732	839	781	787	643	869	3659	3563	3336	1930	3224	3946	3636	3435	726	641	726	1623	1557	663	246	239	377	2652	2107	90	73	72	59	38	42	250
PgPan_0106	sugar transporter	polysaccharide export	not_core	56	8	195	13	8	590	3	0	12	18	4	9	1888	915	1439	2469	1739	992	1016	2265	2687	2459	2902	1495	1626	1920	2882	1989	7142	5108	3165	4148	4339	3095	275	277	410	5540	4262	85	56	75	55	40	48	242
PgPan_0107	hypothetical protein	--	core	124	21	14	6	291	336	8	11	16	59	4	10	993	704	317	596	331	416	385	464	1275	988	454	571	4577	2219	634	684	27270	31070	21751	6627	9777	15698	152	204	404	34379	23798	1928	1516	1541	1152	678	954	3402
PgPan_0108	hypothetical protein	--	not_core	2	0	1	0	1	1	0	0	0	1	1	0	21	6	7	104	16	7	12	56	11	7	7	3	11	7	7	2	6	2	3	2	1	3	1	2	4	13	10	1	0	3	0	2	0	3
PgPan_0109	GtrA family protein	--	core	17	1	2	2	15	281	4	2	1	7	1	8	2972	1446	2697	4435	2179	2371	1908	4377	849	835	799	519	827	839	889	679	957	773	798	2316	3026	1148	30	32	58	1415	1047	73	50	64	35	16	23	176
PgPan_0110	hypothetical protein	--	core	31	4	17	3	4	432	1	1	22	13	10	4	1987	1333	1750	2373	1323	1957	1396	2564	2093	2031	1930	1120	2234	2190	2042	1587	2861	2399	2028	4583	5339	2982	69	75	121	2964	2587	159	128	137	93	51	72	464
PgPan_0111	dihydroorotase	--	core	46	9	22	19	13	603	8	18	56	36	14	25	2487	2468	2537	3084	2288	3152	2280	3639	6049	6477	6016	3398	5107	6146	6217	5086	1791	1800	1785	4484	4781	3462	371	430	683	2212	2203	214	171	171	155	100	116	471
PgPan_0112	polyprenol monophosphomannose synthase	--	core	40	11	10	16	12	581	14	9	40	39	2	27	1762	2268	2188	2594	1987	2527	1976	3023	5195	5711	5187	2977	4904	5845	5482	4782	2335	2194	2198	4249	4523	3588	554	569	869	3572	3798	194	130	158	120	67	89	482
PgPan_0113	ABC transporter permease	--	core	35	10	11	11	17	721	10	5	41	29	10	21	716	586	606	1183	719	665	580	1033	2974	3002	3143	2187	2069	2422	3127	2382	928	767	905	2387	2422	880	147	154	253	1570	1490	153	127	110	101	69	91	317
PgPan_0114	30S ribosome-binding factor RbfA	--	core	13	6	2	3	5	565	8	14	16	12	2	10	545	537	451	691	575	530	454	781	1776	1922	1811	1437	1549	1837	1990	1811	929	681	778	1434	2300	1235	76	111	156	595	530	70	35	57	51	28	40	192
PgPan_0115	5'-nucleotidase, lipoprotein e(P4) family	--	core	25	6	27	12	10	849	19	18	52	27	16	11	1238	1716	1442	2241	1773	1799	1281	2276	4098	4338	4129	3158	3619	4246	4290	4158	1024	1074	1326	2628	2890	1689	289	388	511	987	1001	260	237	214	161	99	130	509
PgPan_0116	thymidine kinase	--	core	65	18	23	14	23	794	15	18	30	25	9	22	5987	4342	3777	5961	4149	3632	2988	5361	3355	3439	3628	3001	3276	3389	3718	3065	1436	870	655	1531	1491	1044	196	165	272	1972	2010	138	107	124	108	60	60	298
PgPan_0117	hypothetical protein	--	core	11	5	3	5	6	933	4	3	10	4	3	14	787	604	521	1259	568	622	499	1033	1772	1634	1802	2060	1619	1639	1607	1497	213	191	184	464	482	252	41	36	48	490	525	26	20	28	29	21	19	66
PgPan_0118	tRNA (adenosine(37)-N6)-threonylcarbamoyltransferase complex ATPase subunit type 1 TsaE	putative Ser/Thr/Tyr kinase	core	26	12	5	6	87	1635	4	18	50	14	1	18	506	549	445	686	508	448	269	723	3257	3420	3280	3856	3704	3508	3295	3211	950	677	656	1501	1553	1168	83	75	110	2149	2146	133	105	85	97	50	76	283
PgPan_0119	PglZ domain-containing protein	Por secretion system response regulatr protein porX; T9SS	core	178	43	49	24	58	3004	58	123	284	140	14	44	3936	2860	3019	4487	3468	3540	2978	5488	18529	19911	18563	22463	19399	18685	18424	17489	6388	5357	4942	7618	8457	6970	234	335	509	2927	2867	832	695	673	659	427	564	2329
PgPan_0120	ATP-binding protein	--	not_core	0	0	0	21	16	0	0	0	18	18	10	29	0	0	0	0	0	0	0	0	4212	4956	3714	3238	5876	6083	4569	4237	425	378	356	741	874	614	0	0	0	1368	1426	216	182	214	167	106	137	477
PgPan_0121	hypothetical protein	--	core	13	6	29	1	5	179	5	1	18	7	8	2	853	713	828	1042	821	895	839	1095	584	811	654	702	513	658	659	760	150	118	137	174	223	138	8	8	14	168	204	38	35	25	45	30	27	82
PgPan_0122	DNA-binding protein	--	core	35	5	21	1	8	316	9	7	21	11	17	15	995	880	963	1327	1054	1106	1011	1464	1365	1862	1635	1658	1228	1670	1558	1719	533	457	512	1175	1337	812	25	20	42	821	913	78	51	61	80	39	58	178
PgPan_0123	DNA polymerase III subunit delta'	--	core	85	10	42	36	39	1314	18	20	36	35	20	29	2659	2736	2894	4022	2691	3444	2701	4312	6738	6279	6824	4290	7025	6977	7156	6317	1059	1370	1458	2430	2466	2114	616	677	841	3221	3228	437	307	357	260	175	226	805
PgPan_0124	elongation factor G	--	core	323	67	36	57	544	3331	76	91	216	207	25	83	7524	8017	6697	8904	8445	9253	7041	10255	35683	40515	37918	31550	60376	51774	33237	34111	16778	17250	15303	32908	26127	19480	11515	10251	15576	32209	32916	10925	7892	8143	6383	3845	5569	15795
PgPan_0125	YgiQ family radical SAM protein	--	core	49	12	28	9	10	671	3	8	36	21	16	12	1705	1576	1455	2448	1357	1496	1468	2054	3463	3212	3755	2058	1940	2423	3620	2832	266	242	330	1490	1120	329	142	106	185	1037	1144	95	82	71	76	52	55	195
PgPan_0126	4-(cytidine 5'-diphospho)-2-C-methyl-D-erythritol kinase	--	core	35	8	15	10	15	414	9	16	44	18	9	8	2151	1745	2296	2144	1655	2769	2616	2344	4262	3996	4232	2232	2780	3289	3959	3499	210	270	230	950	689	261	67	68	126	1474	1419	191	111	177	99	65	64	275
PgPan_0127	NCS2 family permease	xanthine import?	core	48	16	29	15	17	719	10	9	52	24	11	16	3004	2663	4043	4733	3250	3618	2632	4554	6679	6457	6974	3505	4659	5114	6099	5706	198	171	216	906	607	248	104	113	188	1342	1661	305	219	246	155	99	124	458
PgPan_0128	DUF5020 family protein	--	core	39	12	7	7	5	474	10	9	27	20	3	13	2529	3900	3073	3221	2869	3695	2656	3403	5889	5913	5526	3310	4430	4879	5552	4900	309	226	265	1179	882	278	74	78	123	1540	1597	304	204	229	129	82	102	597
PgPan_0129	calcium-translocating P-type ATPase, PMCA-type	Ca2+ export	core	150	31	14	12	98	4169	14	13	20	26	65	53	2729	2696	2608	4202	3100	3246	2317	3669	6866	6293	7758	5195	6398	6150	7364	6632	295	232	253	488	471	212	127	142	196	7073	7114	271	221	269	241	167	197	376
PgPan_0130	transposase	--	not_core	8	5	7	1	5	17	3	0	1	3	1	2	178	140	104	218	131	130	130	178	229	273	302	348	356	312	264	299	2085	1975	1349	790	1193	2488	251	313	434	2653	2366	325	300	273	230	142	183	693
PgPan_0131	ABC transporter permease	Na+ export	core	68	27	9	10	22	762	28	55	73	34	20	38	1602	1760	1553	2025	1837	2193	1717	2174	13378	14384	14767	8135	11990	13657	13685	14475	841	1081	1108	2905	2767	1860	1181	1170	1892	3538	3786	799	624	634	513	306	406	1296
PgPan_0132	ATP-binding cassette domain-containing protein	Na+ export	core	44	4	4	9	12	518	17	24	43	36	22	9	5319	5570	5562	5125	6043	7873	4896	6571	6691	6682	6479	3934	6251	6743	6932	7757	949	1001	1076	2932	2989	1715	955	955	1477	2638	2745	437	335	277	232	162	198	739
PgPan_0133	type I restriction enzyme HsdR N-terminal domain-containing protein	--	core	50	13	6	6	5	162	3	0	6	4	3	6	1232	1155	1214	1391	1724	1520	852	1637	3369	3376	3197	2088	3679	3640	3490	3657	593	532	533	992	845	447	302	364	556	3816	3411	307	264	227	158	92	144	771
PgPan_0134	AMP nucleosidase	--	core	62	11	45	13	23	630	4	4	28	19	4	8	1685	2051	1610	2347	1938	2105	1308	2324	3679	3894	3338	2657	4634	4218	3624	3843	2239	2339	2099	4212	4553	4215	272	244	369	2404	2326	181	134	184	109	75	83	499
PgPan_0135	DNA polymerase III subunit delta	--	core	31	16	16	1	4	237	3	4	15	22	13	16	1920	2594	1702	2270	1816	2629	1783	2310	2667	2936	2476	1916	3125	3085	2687	2640	2234	2014	2268	3770	5128	3640	240	245	390	1456	1315	121	89	94	59	47	60	308
PgPan_0136	glycine cleavage system protein GcvH	glycine => ammonia	core	184	40	37	26	47	1992	16	25	544	148	3	36	1812	2139	1374	1485	1484	1677	1452	1426	12087	12072	10850	5970	12087	12717	12154	9456	10132	8208	7354	14988	15342	8871	522	479	786	6959	6607	649	385	495	182	131	153	1739
PgPan_0137	5-(carboxyamino)imidazole ribonucleotide mutase	--	core	200	65	44	28	107	2263	25	42	144	86	7	29	2565	1534	2549	3041	4923	1485	1861	3074	12869	13208	11352	6245	12702	13452	12963	8965	1429	1393	1429	4198	3525	1323	672	598	927	4929	5252	637	463	574	243	178	183	1718
PgPan_0138	4-hydroxy-3-methylbut-2-en-1-yl diphosphate synthase	--	core	124	31	75	36	56	2868	60	37	221	101	13	92	1862	2224	1923	2223	2072	2648	1803	2322	11951	11302	13004	6753	9477	10609	12186	9737	1872	1416	1941	5387	6048	2364	1379	1248	2057	4534	4981	333	289	293	142	117	142	1057
PgPan_0139	dUTP diphosphatase	--	core	23	4	18	7	2	459	7	8	36	14	1	24	508	512	523	650	495	528	459	616	2394	2284	2508	1293	1706	2078	2563	1770	470	295	365	1265	1129	482	134	135	206	829	751	49	37	39	24	20	24	162
PgPan_0140	tetratricopeptide repeat protein	--	core	117	21	33	15	28	1225	22	24	105	46	9	37	1854	1802	1883	2320	1790	1756	1660	2332	5286	4892	5815	2947	3598	4051	5574	4046	1788	1756	2204	5609	5920	2776	310	355	542	4501	3973	177	127	160	97	61	88	652
PgPan_0141	DUF4292 domain-containing protein	--	core	57	7	28	14	24	455	5	10	19	20	1	15	2608	2701	2485	2900	2091	2664	2431	2905	2777	2548	2865	1581	2181	2294	3029	1947	670	602	625	1909	1960	944	52	64	94	1798	1622	154	122	118	84	51	53	495
PgPan_0142	peptidoglycan DD-metalloendopeptidase family protein	--	core	81	15	32	12	13	1027	9	17	53	41	10	9	2246	2252	1931	2725	2393	2230	1731	2547	3656	3235	3929	2250	2796	2714	3898	2968	1689	2091	2057	6203	6516	3016	274	223	286	4517	3787	374	328	288	146	101	156	1053
PgPan_0143	riboflavin biosynthesis protein RibF	ribF riboflavin/FAD biosynthesis (riboflavin => FMN => FAD)	core	33	9	25	9	7	660	10	8	33	29	3	23	935	1017	928	1455	930	1078	974	1345	2671	2314	2846	1518	2160	2142	2882	2270	696	667	539	1463	1525	781	200	191	266	1716	1537	102	66	77	58	27	44	255
PgPan_0144	YihY/virulence factor BrkB family protein	--	core	81	16	56	15	12	1110	7	22	46	40	4	32	6791	4706	6797	9965	5329	6370	5806	8944	5807	5336	5912	3445	4987	5430	5821	5565	587	583	649	2239	1979	956	633	582	830	2972	2528	126	95	109	86	74	91	343
PgPan_0145	Mrp/NBP35 family ATP-binding protein	--	core	102	21	43	26	28	1695	36	75	207	122	11	43	1920	1989	1654	2168	2034	2334	1827	2079	9943	9427	9980	5872	8300	9317	10435	10265	2434	2408	3426	11923	12285	4324	2306	2236	2863	4527	4281	524	477	382	285	183	272	1173
PgPan_0146	tRNA (guanosine(46)-N7)-methyltransferase TrmB	--	core	71	17	58	21	16	1793	26	24	81	73	3	38	920	856	865	1128	1175	1157	982	1135	4490	4298	4674	2704	3758	4435	4484	4399	904	911	1441	5068	4811	1680	1069	1109	1508	2741	2724	335	239	237	98	98	119	855
PgPan_0147	hypothetical protein	--	core	56	10	18	6	13	431	12	12	70	38	6	12	716	672	617	669	602	891	520	656	2778	2684	2607	1610	3252	2913	2536	2096	675	696	1067	2440	2969	1310	496	534	665	1695	1761	347	216	291	133	84	120	771
PgPan_0148	proline--tRNA ligase	--	core	271	70	37	29	66	2668	46	62	313	163	11	56	41448	32724	41714	46251	27319	51333	30305	51557	15805	16728	15235	9864	16177	17554	15290	15936	5670	4618	5772	16275	16459	7611	1561	1687	2294	7641	7163	701	595	566	255	219	234	2394
PgPan_0149	hypothetical protein	--	core	12	3	11	4	0	146	3	5	15	11	1	3	1781	1449	1483	1393	1210	1602	1033	1761	702	765	711	420	648	725	824	593	1032	831	693	2108	2129	996	44	60	85	475	374	28	24	20	14	9	20	79
PgPan_0150	CDP-diacylglycerol--serine O-phosphatidyltransferase	--	core	47	8	34	15	6	799	3	12	14	20	9	30	967	867	1022	1429	910	1019	886	1500	2817	2837	2698	1767	2740	3008	2763	2396	559	447	393	945	915	486	137	143	219	1048	1162	77	44	62	40	31	30	199
PgPan_0151	phosphatidylserine decarboxylase family protein	--	core	35	6	45	25	18	567	3	17	26	30	2	13	1094	795	773	1369	1164	891	686	1398	4136	4129	3357	2366	4734	4945	3815	4393	955	592	417	812	837	730	335	336	509	4825	4499	121	84	109	89	54	74	350
PgPan_0152	AAA family ATPase	--	not_core	0	0	0	0	0	0	0	0	0	0	0	0	0	0	0	0	0	0	0	0	0	0	0	0	0	0	0	0	0	0	0	0	0	0	0	0	0	0	0	0	0	0	0	0	0	0
PgPan_0153	hypothetical protein	--	not_core	0	0	0	0	0	0	0	0	0	0	0	0	0	0	0	0	0	0	0	0	0	0	0	0	0	0	0	0	0	0	0	0	0	0	0	0	0	0	0	0	0	0	0	0	0	0
PgPan_0154	S-adenosylmethionine:tRNA ribosyltransferase-isomerase	--	core	41	10	7	15	2	471	11	18	22	9	11	13	808	718	791	1497	829	921	749	1188	1549	1534	1706	986	1355	1578	1933	1281	164	127	196	188	185	125	75	60	78	392	445	78	39	57	62	43	51	107
PgPan_0155	alpha-mannosidase	--	core	81	24	11	9	24	334	15	3	33	14	24	21	2275	1649	2420	4067	2307	2344	1817	3805	3233	3032	2823	1757	3278	3326	3085	2430	1163	1304	1136	1536	1823	1565	416	387	608	2609	2349	156	125	154	116	75	91	369
PgPan_0156	PhoH family protein	--	core	104	26	18	23	9	580	8	12	75	56	8	37	1503	1060	1235	1555	2269	2053	1006	1764	7007	7390	8605	5425	6742	7767	8431	9925	338	239	360	1347	1106	422	412	457	643	1642	1841	122	94	111	76	49	64	349
PgPan_0157	phosphoribosylaminoimidazolesuccinocarboxamide synthase	--	core	70	25	20	20	35	1702	52	52	117	106	4	31	3741	4773	4544	4917	4175	6968	4528	6035	9094	9684	9551	5131	10030	10492	9710	7890	525	399	562	2280	2017	760	610	700	946	1992	2159	265	240	243	137	96	104	670
PgPan_0158	bifunctional demethylmenaquinone methyltransferase/2-methoxy-6-polyprenyl-1,4-benzoquinol methylase UbiE	menaquinone synthesis	core	47	17	47	17	39	1586	26	24	84	51	6	29	1250	1359	1306	1547	1295	1659	1341	1685	4470	4485	4815	2494	4182	4309	4460	3439	173	204	254	1263	865	372	369	374	625	2700	2653	135	123	115	95	59	64	322
PgPan_0159	shikimate dehydrogenase	chorismate/folate synthesis	core	65	17	13	24	24	1027	4	8	31	25	9	41	968	909	1342	1281	1135	1319	1020	1268	5008	4893	5364	2874	4535	4309	4996	3371	82	99	137	482	343	143	189	219	300	1509	1628	69	42	74	52	30	41	169
PgPan_0160	BamA/TamA family outer membrane protein	--	core	79	23	30	21	24	1960	10	17	46	31	17	43	4981	3328	4543	6600	3647	4613	4125	5743	5861	5933	6201	3601	4872	5027	6170	4794	496	464	593	2061	1532	486	144	132	255	3676	3482	212	175	197	145	102	99	470
PgPan_0161	sigma-70 family RNA polymerase sigma factor	--	core	44	12	5	0	35	1218	21	9	11	8	8	1	1586	1104	608	1216	987	1063	833	1355	280	250	325	245	368	307	379	328	662	566	824	415	645	1130	196	195	278	692	682	292	255	211	236	164	210	412
PgPan_0162	hypothetical protein	--	core	67	17	31	1	126	4924	13	5	13	5	13	1	1698	1116	875	1737	1220	1193	868	2005	181	159	136	138	303	211	162	161	1515	1231	921	757	1072	1940	198	186	271	733	654	173	162	163	160	110	128	177
PgPan_0163	DUF4252 domain-containing protein	starch degradation?	core	27	7	26	3	25	1500	27	21	43	11	5	1	3688	2705	2615	5051	2485	2576	2638	5961	865	788	650	600	1411	977	721	597	3141	3643	3908	2469	4249	8305	386	403	589	611	549	520	345	428	343	257	300	620
PgPan_0164	50S ribosomal protein L20	putative 50S ribosomal protein L20	core	327	87	170	45	68	4198	8	64	154	163	1	52	558	336	352	482	347	487	453	434	21314	24078	20117	17271	18536	21976	24031	17348	1264	920	845	2172	1747	1504	346	441	770	22833	19865	2342	1809	1867	1210	743	1081	3709
PgPan_0165	50S ribosomal protein L35	probable 50S ribosomal protein L35	core	263	63	109	37	21	1179	43	33	215	351	0	24	3741	3426	2374	2374	1974	3872	2743	2122	10637	12138	10527	8905	9559	12746	13330	10441	4930	5098	5252	10275	10921	8212	364	552	869	15659	13695	1486	1205	1152	665	415	612	2836
PgPan_0166	translation initiation factor IF-3	translation initiation factor IF-3	core	384	96	72	84	19	1930	30	51	221	276	3	91	2981	2807	2247	2496	2077	2538	3149	2405	20219	19482	21011	15642	18289	19985	23541	18333	3735	3710	4170	9943	9233	5057	481	440	868	18365	15657	1065	802	811	414	283	432	2719
PgPan_0167	threonine--tRNA ligase	--	core	653	137	82	73	84	4442	65	121	412	340	9	102	8213	10879	9511	9659	8210	10099	7820	10850	31669	32583	30458	32301	32089	36271	32186	27456	11335	9292	11437	29599	29655	13510	2239	2323	3501	30001	28113	1112	839	882	430	264	408	4510
PgPan_0168	hypothetical protein	--	not_core	2	0	0	0	0	0	0	0	0	0	1	0	4	3	5	5	3	2	2	7	2	2	0	3	3	2	3	2	7	10	2	3	4	6	2	1	1	6	4	0	1	1	1	1	0	2
PgPan_0169	DDE transposase family protein	--	not_core	0	0	0	0	0	1	0	0	0	0	0	0	4	1	1	6	3	0	0	1	1	1	2	0	2	1	0	0	16	9	7	10	5	8	0	0	1	1	2	0	0	1	0	0	1	0
PgPan_0170	helix-turn-helix transcriptional regulator	probable transcriptional regulator	core	27	5	8	2	6	75	0	2	5	4	0	0	168	184	100	201	126	163	185	204	126	126	119	60	165	156	114	91	253	220	190	173	206	249	122	125	207	236	212	31	15	24	28	13	17	59
PgPan_0171	type II toxin-antitoxin system HipA family toxin	--	not_core	0	0	0	0	0	0	0	0	0	0	0	0	0	0	0	0	0	0	0	1	1	2	0	0	1	0	0	0	0	2	2	1	2	4	0	0	1	3	1	0	0	0	0	0	0	0
PgPan_0172	hypothetical protein	--	core	30	7	18	1	9	127	10	5	6	18	7	3	806	949	484	697	511	752	658	749	342	304	363	276	399	378	427	252	698	724	529	902	1028	763	316	341	544	982	763	89	67	95	58	29	47	193
PgPan_0173	ClbS/DfsB family four-helix bundle protein	--	core	34	16	5	0	9	100	7	6	14	16	5	5	664	577	365	552	372	488	334	601	582	535	506	406	728	560	613	354	561	594	455	754	783	704	321	356	522	888	940	94	68	81	42	44	49	260
PgPan_0174	nitroreductase	--	core	48	8	27	3	4	185	9	7	17	19	7	2	1673	1292	1036	1899	1111	1459	1320	1943	1868	1817	1785	1182	2511	2213	1864	1189	1340	1533	1292	1991	2099	1822	803	871	1196	2558	2123	307	289	272	182	111	159	725
PgPan_0175	S9 family peptidase	--	core	67	12	10	9	57	2712	32	48	127	69	34	17	3214	4620	3417	4402	3780	5096	3460	4869	29515	29729	29102	18759	26892	28252	31717	28134	1158	1353	1784	4998	4834	1941	382	520	940	2354	3330	1363	982	961	685	496	664	1723
PgPan_0176	DUF2807 domain-containing protein	--	core	27	7	4	5	4	319	5	5	14	9	2	6	1258	1331	1248	1204	1344	1532	815	1452	3080	2572	3761	2494	2741	2870	3585	2384	183	222	239	398	487	322	39	51	78	407	463	92	52	65	59	37	42	131
PgPan_0177	TonB-dependent receptor	putative TonB-dependent receptor exported protein	core	66	18	23	7	6	1141	12	12	32	26	34	6	5464	4963	4680	5552	5548	6044	4245	6520	10192	8523	12255	8257	8609	9464	11075	7841	1196	1217	1228	1852	2438	1813	125	94	176	1329	1427	192	156	178	202	120	131	376
PgPan_0178	GntR family transcriptional regulator	putative transcriptional regulator	core	17	5	3	0	5	255	0	1	5	3	5	1	212	247	243	366	317	291	185	367	1777	1708	2131	1591	1520	1683	2039	1685	119	110	138	172	183	237	17	27	38	267	258	57	42	44	25	24	33	80
PgPan_0179	hypothetical protein	--	core	35	9	17	8	5	521	5	14	10	12	1	5	392	352	339	603	514	385	353	566	2967	2803	3443	2304	2555	2730	3284	2902	410	331	349	567	587	672	49	51	96	524	602	80	65	63	70	31	41	153
PgPan_0180	hypothetical protein	--	core	54	13	3	5	6	563	4	17	12	16	1	2	455	315	332	569	464	377	326	522	2850	2597	3218	2161	2378	2584	3008	2063	793	558	475	619	733	835	81	66	112	926	998	118	72	103	73	44	56	237
PgPan_0181	ABC transporter ATP-binding protein	--	core	61	18	8	9	5	552	18	20	38	20	5	7	2238	1166	1344	1763	1563	1391	1425	1854	4795	4308	5772	4010	4082	4470	5525	4377	1177	1345	1355	2028	2593	2841	127	110	164	1249	1340	139	137	137	104	65	80	379
PgPan_0182	tRNA (N6-isopentenyl adenosine(37)-C2)-methylthiotransferase MiaB	--	core	91	16	9	10	69	2059	9	19	87	65	25	15	966	1006	952	1580	1320	1336	941	1521	7196	6193	6722	4632	5611	5732	7396	5762	1296	1047	1181	2980	3462	1583	142	165	231	3064	2787	278	199	246	162	118	126	574
PgPan_0183	acetyl-CoA hydrolase/transferase family protein	succinate => succinyl-CoA?	core	113	23	22	34	170	1631	22	62	130	84	12	51	2620	3488	2976	3754	3590	3572	3207	4058	33918	30327	30050	17481	39929	39586	31251	22895	7504	6504	6800	16429	16067	6879	932	904	1423	19513	21755	4676	3562	3496	2163	1308	1852	9672
PgPan_0184	tetratricopeptide repeat protein	--	not_core	1	0	7	1	0	17	0	0	13	1	0	1	0	0	0	0	0	0	0	0	256	239	190	124	240	269	207	137	404	251	200	408	363	238	2	2	2	817	607	7	5	5	8	3	1	30
PgPan_0185	pyruvate, phosphate dikinase	PEP <=> pyruvate (glycolysis)	core	377	112	72	122	301	11856	187	170	1300	523	44	239	8186	7196	6695	9499	8726	9854	6725	9465	76387	65378	120520	282306	79038	78407	82755	114900	21705	22844	20135	23100	28351	32289	8841	8859	12025	26620	28088	7461	5788	5219	3808	2739	3771	11387
PgPan_0186	hypothetical protein	--	not_core	5	0	1	0	28	2657	6	1	5	9	0	0	77	42	73	170	119	40	72	137	269	259	368	954	294	279	202	397	67	58	49	71	83	55	115	96	140	361	372	142	82	105	98	35	77	162
PgPan_0187	DUF4876 domain-containing protein	conserved hypothetical protein	core	779	143	125	0	248	11034	111	191	539	240	11	2	170	94	115	636	201	144	150	362	5192	38313	8763	13105	2917	12142	10063	80601	309	267	267	239	210	210	34	37	57	214	177	52	37	45	66	27	33	70
PgPan_0188	TonB-dependent receptor	conserved hypothetical protein	core	321	72	71	0	85	5634	104	137	331	157	17	1	224	118	155	1397	353	188	221	704	3375	15543	5738	5233	1521	4843	5206	28332	122	105	143	178	194	125	17	30	40	121	117	43	38	51	96	56	47	65
PgPan_0189	hypothetical protein	--	core	112	26	13	3	13	1910	34	32	71	40	17	11	125	71	89	870	241	137	188	412	2026	7787	2991	1893	771	2351	3061	13750	51	46	58	79	67	35	6	14	9	123	103	23	13	29	60	27	33	32
PgPan_0190	hypothetical protein	pABA synthesis from chorismate, folate synthesis	core	27	9	31	3	4	547	2	6	26	16	9	2	1161	926	1014	1264	801	863	854	1201	883	1636	1047	475	513	773	1064	2491	89	55	74	328	314	67	9	3	10	275	220	17	11	14	18	12	10	28
PgPan_0191	aminodeoxychorismate synthase component I	pABA synthesis from chorismate, folate synthesis	core	29	9	21	5	7	699	7	6	22	18	15	8	1297	1456	1591	2116	1455	1563	1293	2078	2375	2387	2330	1108	1880	2306	2586	2278	132	89	112	417	337	128	19	27	44	539	441	56	40	43	49	50	47	88
PgPan_0192	DUF1661 domain-containing protein	--	not_core	3	0	1	0	0	51	0	0	0	0	0	0	12	9	20	155	33	12	26	82	10	10	11	11	24	13	10	10	5	4	4	0	5	3	0	0	2	1	5	1	2	3	2	4	1	1
PgPan_0193	hypothetical protein	TPR domain protein	core	258	71	32	31	161	2915	23	97	306	166	6	38	7635	11673	7560	9824	7098	10433	8289	9938	38436	38978	30814	17163	46555	45640	35533	23515	13684	7799	9878	44785	41892	14101	3987	4121	5586	32186	26673	3437	2699	2600	1267	757	1087	9455
PgPan_0194	T9SS type A sorting domain-containing protein	conserved hypothetical protein	core	158	43	230	2	177	4594	64	4	93	33	4	4	1939	1457	629	1306	731	1107	949	1316	3899	3711	2842	2392	8802	6000	3005	3650	50869	45378	28653	22057	29596	72265	3185	3246	4450	39565	29650	3766	2830	3148	1541	1048	1502	8718
PgPan_0195	ABC transporter permease	--	core	149	38	139	29	31	1756	10	13	54	84	10	36	1683	1902	1737	1799	1581	1880	1240	1990	3822	3958	4192	2486	3738	3943	3972	3691	3806	2908	3303	228	202	108	737	742	1006	6383	5938	183	138	204	108	69	102	819
PgPan_0196	ATP-binding cassette domain-containing protein	--	core	90	20	73	24	20	1269	29	23	60	30	7	31	2362	2874	2465	3067	1999	3219	2874	3444	149	106	213	697	136	123	171	174	1630	1185	1549	155	177	104	937	971	1328	5849	5493	261	254	228	168	96	110	917
PgPan_0197	gliding motility-associated C-terminal domain-containing protein	--	core	81	21	133	21	16	1421	11	26	74	68	2	39	1735	1972	2398	3399	1701	2159	2215	3602	228	166	281	670	301	209	263	219	1338	963	1213	162	206	143	966	944	1258	3344	3202	170	142	134	95	74	82	627
PgPan_0198	excinuclease ABC subunit UvrA	--	core	594	110	291	74	144	6205	114	124	424	398	10	91	5366	4827	2835	4280	3267	4334	3430	4641	7083	5744	11755	50245	5976	5689	8110	13403	44246	30984	23312	18955	25074	23060	9167	9801	13307	24874	22303	3189	3067	2569	2132	1275	1761	9892
PgPan_0199	SWIM zinc finger family protein	--	core	2136	490	858	305	734	12281	142	119	927	502	9	312	8177	6721	5154	7169	5099	5912	5806	7939	94909	95964	118598	182247	97920	105078	100656	112977	68606	47125	34701	23764	30116	44836	17006	15807	22402	109088	103160	19688	14601	16550	9730	6449	8055	42848
PgPan_0200	UvrD-helicase domain-containing protein	--	core	142	42	63	82	133	6375	37	35	170	125	9	105	1494	1199	1140	2369	1202	1248	1349	1972	17293	15291	27019	30645	7831	9244	21617	18457	4061	2918	3887	3637	3338	2241	1926	1716	2536	9562	9920	1567	1060	1277	903	544	808	3067
PgPan_0201	sulfatase-like hydrolase/transferase	--	core	197	46	106	42	27	3807	23	17	120	79	6	54	3131	2326	2785	3933	2644	2516	2434	3492	8565	8481	8893	8050	6659	7361	8116	6133	1603	1159	1671	2635	2376	767	245	225	326	3644	3259	383	319	334	295	171	240	1059
PgPan_0202	transcriptional regulator	probable transcriptional regulator	core	21	1	9	2	1	204	1	2	6	2	7	5	248	269	280	616	302	312	286	477	1301	1349	1998	5950	1275	1429	1571	1738	154	144	187	278	212	80	14	29	49	757	674	77	54	75	54	43	43	143
PgPan_0203	calcium/sodium antiporter	--	core	46	5	5	4	6	949	0	5	8	9	9	14	979	1024	993	1724	1100	1116	968	1525	2520	2438	3483	11314	2637	2597	2616	4191	523	571	759	829	844	353	101	94	167	1848	1536	127	93	117	91	46	61	322
PgPan_0204	glycosyltransferase	glucose <=> glycogen	core	36	13	6	2	7	1494	7	12	45	33	21	7	1462	1667	1437	2303	1795	1787	1476	2250	2162	1919	5671	34046	1952	1809	2639	5928	312	287	481	567	548	238	162	198	247	569	665	84	61	85	98	50	75	154
PgPan_0205	ferrous iron transport protein B	Fe2+ iron import; ferrous iron transport protein B	core	83	29	20	15	54	4533	36	21	119	84	23	19	1921	1795	1911	3049	2306	2445	1654	2902	4949	4423	9297	66272	4377	4275	4718	12507	826	934	1330	977	1122	820	512	551	778	1696	1772	215	130	157	147	114	110	317
PgPan_0206	DtxR family transcriptional regulator	--	core	49	10	3	0	11	1902	27	38	165	97	10	2	2885	3062	3543	5258	3296	4490	2960	5748	6306	5087	9234	71164	4718	4725	5249	13968	763	748	841	1212	1254	894	329	347	505	1041	1095	140	102	101	109	71	81	308
PgPan_0207	ISAs1 family transposase	--	not_core	12	0	2	0	2	10	0	0	0	0	0	0	74	32	51	60	45	65	60	64	11	7	10	4	14	12	12	4	7	7	5	3	2	6	2	1	6	9	10	2	2	0	2	0	2	3
PgPan_0208	N-acetylmuramoyl-L-alanine amidase	--	core	249	55	65	35	24	2379	31	35	119	92	7	44	3791	3138	2870	4389	3056	3344	3012	4266	5562	5336	5834	4049	5279	5612	6086	5341	3740	4338	4752	6132	6071	4048	680	688	869	7841	6608	662	608	501	349	289	385	2049
PgPan_0209	MCE family protein	--	core	80	19	86	22	30	2801	14	8	22	57	5	37	748	687	569	895	643	589	548	824	3589	3339	3461	6911	3306	3329	3295	4309	815	519	582	1320	1379	722	388	363	480	4948	4211	168	132	163	116	58	68	542
PgPan_0210	hypothetical protein	--	core	62	24	39	11	7	900	21	13	56	56	6	27	624	668	444	901	569	544	480	740	3344	3075	3275	5590	3090	3075	3044	3786	626	556	775	2406	2139	870	342	272	374	3365	3119	149	106	155	97	79	66	394
PgPan_0211	O-antigen ligase family protein	--	core	98	25	82	15	3	1420	8	14	52	40	7	28	1569	1527	1088	1695	1029	1350	1186	1544	3660	3341	3582	5773	2705	3058	3173	3647	857	631	622	3211	2454	1041	187	157	240	6112	5048	91	64	106	84	57	65	280
PgPan_0212	MerR family transcriptional regulator	probable transcriptional regulator	core	27	2	8	9	7	417	0	5	26	14	3	7	2291	1742	1422	3176	1641	1762	1588	2726	2078	1897	2393	2095	1932	2001	2446	1828	1102	1094	1286	2700	2201	1020	110	104	135	2111	1622	57	55	52	36	27	44	214
PgPan_0213	Crp/Fnr family transcriptional regulator	probable transcriptional regulator	core	56	8	28	6	17	696	1	2	54	9	4	13	244	116	116	425	162	159	181	290	689	621	774	666	547	533	737	594	956	770	762	1587	1584	756	133	101	169	1497	1332	60	66	58	54	38	43	197
PgPan_0214	cysteine protease	--	not_core	40	9	62	0	677	5733	7	7	366	6	6	0	1711	430	68	65	891	342	49	43	0	0	0	0	0	0	0	0	0	0	0	0	0	0	254	371	643	0	0	0	0	0	0	0	0	0
PgPan_0215	6-carboxytetrahydropterin synthase	--	core	141	28	20	29	45	2363	7	7	34	44	5	42	4123	3208	4273	4339	3935	4193	3621	4747	6466	6263	7060	4324	7444	6569	7311	6632	6028	5363	4937	6384	6441	6160	512	425	649	8010	8455	623	500	472	296	195	242	1664
PgPan_0216	radical SAM protein	--	core	29	3	9	32	18	835	13	9	16	20	6	20	2056	1451	1723	1896	1511	1973	2718	2118	7385	7957	7857	4616	8046	8507	8764	7472	3456	2469	2018	2783	3246	3257	551	588	913	3063	2908	712	603	559	389	230	306	1639
PgPan_0217	OmpA family protein	putative OmpA family protein	core	57	11	38	32	22	1469	20	6	33	23	21	98	1098	1159	961	1975	1240	1247	991	1693	6766	6318	7820	4026	6925	6000	7404	5850	3737	2465	2115	3107	3504	3343	1129	959	1470	4647	4420	507	363	417	254	151	251	1254
PgPan_0218	PaaI family thioesterase	--	core	23	3	0	8	7	172	17	5	16	19	2	5	360	392	231	620	346	370	321	422	1435	1629	1517	874	1534	1711	1852	1442	2308	1706	1753	2367	2678	1651	154	108	146	2160	1898	301	266	219	206	145	153	661
PgPan_0219	hypothetical protein	lactate metabolism (putative lactate dehydrogenase)	core	29	5	22	9	23	448	12	3	25	11	1	16	1069	1093	1259	1563	1047	1565	1204	1671	3768	2395	3251	1964	5275	4587	3369	1997	3046	3612	2760	4102	4827	4940	976	1102	1611	2522	2476	495	446	373	232	127	204	1271
PgPan_0220	lactate utilization protein	lactate metabolism (putative lactate dehydrogenase, Fe-S oxidoreducase subunit)	core	38	4	7	22	60	1081	27	17	47	48	17	42	2609	3478	2824	3621	2788	4073	2636	4040	12446	7962	11120	7209	17536	15907	10682	6641	7885	8704	7639	9194	12181	14166	2466	2946	4123	2594	3269	1081	856	846	500	339	400	1929
PgPan_0221	(Fe-S)-binding protein	lactate metabolism (putative lactate dehydrogenase, Fe-S oxidoreducase subunit)	core	49	11	20	15	13	279	14	12	17	27	14	36	1395	1969	1375	1796	1783	2429	1307	2208	8440	5367	7841	5172	12216	10414	7568	5665	3090	3038	2344	2871	3484	4559	1901	2133	2953	3645	3779	525	433	408	339	189	272	978
PgPan_0222	phosphoserine phosphatase SerB	--	core	45	7	15	6	2	263	1	8	17	14	9	9	1496	1713	1980	2942	1666	2113	1754	2838	1700	1487	1695	922	1538	1569	1919	1388	157	158	230	436	387	320	159	137	155	273	359	41	26	39	31	25	39	64
PgPan_0223	hypothetical protein	--	not_core	0	0	8	0	0	1	0	0	0	0	0	0	0	0	0	0	0	0	0	0	0	0	0	0	0	0	0	0	0	0	0	0	0	0	0	0	0	0	0	0	0	0	0	0	0	0
PgPan_0224	hypothetical protein	--	not_core	0	0	1	0	0	0	0	0	0	0	0	0	0	0	0	0	0	0	0	0	0	0	0	0	0	0	0	0	0	0	0	0	0	0	0	0	0	0	0	0	0	0	0	0	0	0
PgPan_0225	hypothetical protein	--	not_core	0	0	67	0	0	0	0	0	0	0	0	0	0	0	0	0	0	0	0	0	0	0	0	0	0	0	0	0	0	0	0	0	0	0	0	0	0	0	0	0	0	0	0	0	0	0
PgPan_0226	ATP-binding protein	--	not_core	0	0	16	0	17	0	0	5	0	14	8	0	0	0	0	0	0	0	0	0	0	0	0	0	0	0	0	0	0	0	0	0	0	0	0	0	0	0	0	0	0	0	0	0	0	0
PgPan_0227	restriction endonuclease subunit R	--	not_core	0	0	0	0	0	0	0	0	0	0	0	0	0	0	0	0	0	0	0	0	0	0	0	0	0	0	0	0	0	0	0	0	0	0	0	0	0	0	0	0	0	0	0	0	0	0
PgPan_0228	cobyrinate a,c-diamide synthase	--	core	52	16	73	15	9	673	16	6	106	33	20	26	1839	2060	1773	2591	2544	2883	1928	2666	3498	3413	4361	2337	3527	3501	3790	3993	805	882	1294	3225	3020	1635	1514	1633	2033	2416	2474	204	176	162	167	111	135	428
PgPan_0229	cob(I)yrinic acid a,c-diamide adenosyltransferase	--	core	34	9	5	4	8	376	1	2	112	24	3	11	1119	1181	1033	1889	1318	1557	1079	1803	2366	2191	2745	1515	2293	2322	2596	2421	1387	2119	2299	4819	5736	4160	764	737	1108	1171	1129	111	57	77	54	40	56	226
PgPan_0230	cobyric acid synthase	--	core	57	8	37	19	14	671	7	11	83	34	8	34	884	873	703	1378	1000	1129	842	1202	2377	2209	3001	1677	2225	2192	2640	2148	1050	1220	1363	3068	3161	2111	1064	1014	1502	1438	1451	112	111	94	84	61	65	291
PgPan_0231	threonine-phosphate decarboxylase	--	core	46	11	13	7	5	268	4	2	16	10	3	12	365	352	303	840	414	407	351	592	1633	1453	2065	1174	1431	1401	1702	1461	364	331	459	1453	1295	500	338	283	489	1281	1281	99	57	79	54	57	62	214
PgPan_0232	cobalamin biosynthesis protein CobD	--	core	34	10	45	4	4	408	3	1	24	12	8	10	520	400	290	810	395	400	413	582	1323	1177	1529	966	937	1010	1366	1208	546	424	569	1675	1401	505	204	163	273	2173	1855	125	82	114	92	44	76	287
PgPan_0233	IS982-like element IS195 family transposase	--	not_core	5	0	14	0	0	17	1	0	0	0	0	0	15	8	15	25	13	8	11	15	37	28	45	38	18	33	47	31	47	23	15	24	23	16	2	5	9	51	45	7	4	2	6	4	3	10
PgPan_0234	hypothetical protein	--	core	22	1	6	3	7	293	6	17	35	17	3	7	5566	7015	5689	9530	4038	7038	6095	8716	3107	3150	3430	2589	2494	2432	3468	2128	1474	702	937	2720	2420	697	328	223	298	4395	3228	388	253	284	222	142	200	658
PgPan_0235	glycosyltransferase family 9 protein	--	core	47	15	9	30	5	981	10	7	35	16	6	46	5203	7063	6558	9040	4328	6971	5579	8860	8885	8694	10584	8219	7051	8196	9615	7554	1927	1210	1776	4258	3925	1141	338	295	495	2753	2953	279	207	209	188	126	164	578
PgPan_0236	DUF4254 domain-containing protein	--	core	105	26	25	17	19	1006	11	12	38	44	8	31	3438	3676	3386	3965	4374	3641	3212	4488	13048	12583	13159	12286	12218	13180	12921	11423	5375	4567	4241	7870	7937	4079	377	385	645	6500	6023	312	187	234	169	115	144	829
PgPan_0237	hypothetical protein	--	core	358	77	70	4	371	9395	282	1145	1606	1523	4	13	172002	88748	68792	118646	49772	106830	82340	106188	61633	50814	128417	450167	61712	50413	63433	157492	131664	135586	103279	184296	238822	165672	1477	1532	2791	116168	88774	15926	12889	11973	9547	6697	9071	25375
PgPan_0238	iron-containing alcohol dehydrogenase	ethanol and butanol fermentation from acetaldehyde?	core	118	32	34	31	94	855	37	81	80	103	8	35	6645	7428	6187	5255	5167	7488	4306	7671	8149	8145	7515	4720	12701	11021	7436	7580	34736	35735	28145	27230	38767	53144	3608	3981	5519	13507	13320	3432	2849	2745	1317	1044	1178	9624
PgPan_0239	glycosyltransferase family 4 protein	--	core	77	23	17	14	19	423	5	3	42	25	0	5	6175	4842	3296	5215	3175	4475	3714	5576	4116	3209	2930	1628	4875	4471	3382	1940	7772	6876	6390	9191	10612	6762	583	558	834	15708	12189	161	133	162	102	58	88	596
PgPan_0240	hypothetical protein	--	not_core	0	0	0	0	0	2	0	0	0	0	0	0	0	1	0	2	1	1	2	1	4	3	4	6	14	8	5	3	20	16	17	10	9	10	0	0	2	11	6	2	2	1	3	0	2	2
PgPan_0241	long-chain fatty acid--CoA ligase	--	core	63	19	18	15	16	646	32	7	78	49	15	40	1674	1449	1846	2453	1932	2093	1790	2574	4793	4661	5655	3403	5514	5311	5727	4093	1332	1098	1102	2346	2509	1191	638	573	817	2122	1927	240	189	200	121	109	123	612
PgPan_0242	peptide chain release factor 2	--	core	87	25	36	34	32	2100	22	30	177	164	5	53	1311	1344	923	1277	1222	1418	1206	1325	4355	4260	4733	2732	3271	3898	4968	4587	4073	3270	4268	7740	9055	4621	508	558	796	3152	3054	527	468	445	281	179	228	1339
PgPan_0243	UDP-glucose/GDP-mannose dehydrogenase family protein	--	core	190	47	107	46	59	1858	22	14	121	118	4	55	1312	1086	979	1366	1323	1345	1033	1350	6984	7227	7668	4076	5795	6796	7683	6566	5915	4955	4772	8324	7338	5235	971	847	1108	6987	7039	127	119	138	100	68	77	662
PgPan_0244	EpsG family protein	--	not_core	0	0	0	19	6	7	0	0	0	15	1	22	6381	3375	5586	7935	4541	4506	3560	7964	2834	3014	3007	1700	1994	2447	3188	2238	1260	762	490	1085	1040	514	329	332	439	2791	2339	28	35	46	44	16	26	152
PgPan_0245	glycosyltransferase family 4 protein	--	core	61	18	76	19	9	632	1	0	28	35	7	15	10675	7332	7432	12615	5128	9324	6860	11583	3958	3748	3616	2109	2624	3098	3858	2811	2431	1672	1937	6290	6219	1652	390	333	470	9326	7323	76	58	66	39	36	49	318
PgPan_0246	glycosyltransferase family 2 protein	--	core	90	18	86	31	13	557	3	2	39	47	1	16	1083	719	578	863	539	579	616	907	7541	6411	7929	4696	4666	5228	7945	4910	1052	784	996	5098	3659	934	384	292	452	5139	4325	62	49	74	35	31	35	263
PgPan_0247	DUF4369 domain-containing protein	--	core	137	29	69	20	18	1139	19	29	46	66	5	13	6594	4046	3883	6114	3381	4721	3499	5748	7287	6449	6999	4132	4635	5129	7212	5420	656	515	489	2618	1551	574	448	384	601	5469	4587	215	143	169	141	80	80	604
PgPan_0248	DegT/DnrJ/EryC1/StrS family aminotransferase	regulator PorR	core	62	13	57	8	8	326	6	9	25	23	5	11	2708	1541	2190	3072	1398	2350	1845	2858	291	279	395	254	233	214	411	205	186	119	117	835	443	131	211	170	286	2858	2660	42	27	47	43	28	43	90
PgPan_0249	lipopolysaccharide biosynthesis protein	membrane protein PorS	core	60	12	22	13	6	477	5	1	4	16	8	10	2076	1957	2096	2862	1539	1867	1888	2482	265	238	341	259	248	233	337	173	434	513	398	648	617	482	90	84	102	1542	1550	41	42	43	49	52	37	122
PgPan_0250	asparagine synthetase B family protein	--	core	74	15	22	14	8	679	11	10	35	33	7	20	4956	3096	3949	6248	3172	4337	3874	6339	1038	773	1170	815	803	725	1175	637	261	161	186	686	505	248	102	115	144	2235	2387	68	46	56	51	44	40	114
PgPan_0251	sugar transferase	--	core	132	25	57	24	10	689	8	8	27	34	1	20	2611	1593	1773	2523	1375	2060	1814	2546	882	772	967	495	882	833	909	684	343	210	275	577	538	260	114	127	145	2638	2088	58	44	55	39	36	43	162
PgPan_0252	thioredoxin-disulfide reductase	thioredoxin reductase	core	162	37	22	13	91	4938	36	51	354	120	10	17	1438	2208	1402	2351	1328	1801	1713	2194	15242	13257	27872	166875	12042	10903	16543	37395	4253	3770	4175	8039	8222	5084	1131	1344	1926	7055	7079	3795	2651	2856	1968	1321	1729	6896
PgPan_0253	hypothetical protein	--	core	78	21	6	37	10	756	3	9	28	42	4	21	161	134	117	253	155	149	140	206	6002	5442	5612	3340	4898	4618	5922	5474	623	1176	1265	3984	4541	1672	114	114	163	6437	6231	341	223	251	119	125	137	735
PgPan_0254	lipoprotein	--	not_core	17	3	1	7	0	166	2	7	20	67	1	13	95	140	94	121	84	100	102	112	2010	1924	1803	1117	1547	1682	2011	1720	1134	2112	2254	7123	8471	3266	67	49	86	1715	1770	151	89	98	56	40	49	268
PgPan_0255	valine--tRNA ligase	--	core	187	53	27	75	51	3942	60	95	250	159	34	153	12728	13058	16138	14973	14240	18247	13575	18686	30105	29860	30934	17776	24796	28207	31257	25330	1074	1107	1573	5441	4883	1726	1061	1141	1635	7329	8499	539	364	433	375	248	281	1241
PgPan_0256	tetratricopeptide repeat protein	TPR domain protein	not_core	59	13	7	3	0	220	5	0	7	3	0	4	478	311	201	176	155	371	115	272	1913	1963	1522	1592	2755	2286	1743	1486	2344	1884	2020	4349	5220	1757	11	7	14	6539	4462	164	119	189	117	68	97	474
PgPan_0257	adenosylcobalamin-dependent ribonucleoside-diphosphate reductase	--	core	119	26	31	22	77	1425	60	48	100	129	43	45	7632	10772	9340	11356	7937	12017	9014	13219	32002	47958	52041	35450	27302	31785	39393	119346	1259	1374	1408	3511	3489	1807	368	526	882	6180	7643	3762	2730	2614	2385	1469	2139	3229
PgPan_0258	exodeoxyribonuclease VII large subunit	--	core	50	9	2	8	7	370	6	23	15	13	20	17	5021	5896	5389	5595	4250	8400	4488	6446	2947	2978	2512	1510	3603	3692	3041	1764	238	205	259	931	803	295	92	97	138	1520	1644	116	71	85	95	40	61	186
PgPan_0259	winged helix-turn-helix transcriptional regulator	probable transcriptional regulator	core	46	11	19	15	22	279	7	15	24	26	0	20	2960	3129	3240	3096	3317	4256	2826	3878	2360	2113	1761	1000	3523	3384	2345	1496	3525	2812	3012	6174	7577	4076	78	83	130	4496	4110	291	215	217	142	81	106	728
PgPan_0260	uracil permease	uracil import	core	54	9	62	5	8	614	8	12	78	24	8	10	535	550	498	960	702	890	540	770	3121	3027	3005	1465	1942	2328	3034	2316	214	183	336	334	244	90	170	156	273	464	588	74	54	69	62	69	49	142
PgPan_0261	hypothetical protein	--	core	16	6	7	0	8	359	4	1	27	15	5	11	368	326	318	543	329	393	317	474	2031	1942	2049	1007	880	1344	2033	1310	152	106	127	443	309	61	143	135	194	280	346	38	17	37	39	26	30	81
PgPan_0262	cob(I)yrinic acid a,c-diamide adenosyltransferase	probable ATP:corrinoid adenosyltransferase	core	196	42	11	9	41	4133	41	19	260	98	6	9	1567	1456	1038	1494	1189	1459	1059	1475	3381	2431	4993	34639	1794	1621	2897	8753	4044	4365	4564	6513	6735	3264	984	874	1248	10558	8593	1807	1477	1562	1180	781	952	3448
PgPan_0263	adenylosuccinate lyase	IMP => AMP	core	289	53	71	40	23	3642	23	20	197	124	6	75	5464	5392	4141	5831	4447	5159	4478	5945	18656	14155	19084	53062	21006	20049	15807	17605	3803	3031	4152	15368	14521	4323	1604	1448	2266	33894	28946	1186	929	1017	648	390	503	3194
PgPan_0264	rRNA pseudouridine synthase	--	core	287	78	74	46	39	4264	50	42	450	250	4	77	10952	11051	11639	13859	10051	12373	9914	15405	19935	15813	18726	38786	25523	23058	16821	16081	7447	6007	8182	34785	34177	10247	1668	1699	2393	26744	21727	1069	957	884	544	369	512	3404
PgPan_0265	asparagine--tRNA ligase	--	core	197	50	81	43	74	4724	46	76	445	262	5	51	13563	13112	12879	15210	10177	13341	11908	16125	26192	20532	24475	54185	36418	32938	20294	19165	3902	3837	5465	25662	23463	7231	1911	1790	2694	17185	15916	2186	1604	1723	1237	688	1033	5002
PgPan_0266	flavodoxin	--	core	73	16	16	2	13	646	25	49	74	59	24	11	3613	4505	4578	4229	4380	5524	4150	5179	4169	4486	1908	1545	5072	5491	2795	2652	388	259	242	626	533	211	113	166	260	3131	2877	640	517	443	280	151	220	1622
PgPan_0267	ATP-dependent chaperone ClpB	ClpB protein	core	142	37	15	13	485	2670	32	76	118	292	45	20	3188	1160	903	2838	3071	2706	1455	3727	6113	16278	4164	25794	7888	7017	3839	44257	7632	9629	11072	1705	3141	6744	5446	6394	8922	2621	2673	3176	2506	2477	2192	1584	2028	3245
PgPan_0268	MATE family efflux transporter	drug export	core	37	5	5	3	2	191	0	13	8	4	20	18	1263	1456	1329	2100	1536	1539	1191	1995	1910	2115	2266	2740	2064	2052	2275	1813	162	225	275	393	445	246	38	49	71	449	481	58	52	56	50	42	44	111
PgPan_0269	bifunctional methylenetetrahydrofolate dehydrogenase/methenyltetrahydrofolate cyclohydrolase FolD	folate biosynthesis; putative methylenetetrahydrofolate dehydrogenase/methenyltetrahydrofolate cyclohydrolase	core	174	41	32	24	63	7660	82	124	185	122	18	38	2530	3358	2679	3564	2942	3319	2579	3601	22923	17251	47988	274895	16715	16346	23873	63805	1590	1475	1463	2413	2425	1330	4367	4116	5734	4994	5026	3888	2904	2850	2501	1547	2030	5056
PgPan_0270	signal recognition particle protein	--	core	102	23	24	49	19	1325	39	65	135	62	16	55	11365	13688	12586	12885	11586	16693	12889	15276	17305	16871	17691	9702	14994	17655	18714	15596	1047	770	907	3014	2657	1241	1645	1953	2485	4359	4396	275	230	198	136	120	138	677
PgPan_0271	aspartate 1-decarboxylase	panD, coA synthesis	core	53	7	0	13	5	386	12	32	14	23	3	15	8440	8132	7505	9761	8726	7643	6950	9668	3449	3789	3415	2196	3240	3818	4102	4166	1058	670	674	1852	1662	760	389	386	601	1884	1503	116	103	94	70	51	68	216
PgPan_0272	UDP-N-acetylmuramoyl-tripeptide--D-alanyl-D- alanine ligase	--	core	50	18	11	11	15	357	20	28	41	19	10	34	6408	5960	4980	5098	5030	5863	4711	5801	7247	7949	7975	4192	7183	7908	7943	8680	2592	2647	2624	4375	4429	3544	2646	2301	3617	3101	3171	665	512	513	304	215	283	1468
PgPan_0273	RNA polymerase factor sigma-54	--	core	81	13	13	20	43	666	21	19	54	51	16	30	1676	1563	1141	1614	1471	1816	1520	1597	7531	7809	9527	4599	6483	7040	8808	8727	2796	2635	3601	8101	8004	4771	3259	2990	4912	3937	3585	825	616	589	372	204	267	2352
PgPan_0274	methyltransferase	--	core	17	5	12	4	29	374	3	4	14	6	9	10	797	573	860	1208	831	1027	908	1149	1336	1545	1424	755	1313	1446	1557	1355	259	219	245	575	427	255	326	267	457	1084	943	179	133	135	114	69	64	310
PgPan_0275	replication-associated recombination protein A	--	core	31	12	15	13	6	311	12	6	23	25	20	23	900	767	904	1433	1150	1200	780	1409	3948	4571	4116	2192	4261	4447	4367	3774	498	389	416	965	893	656	168	199	271	1090	1263	124	71	77	102	66	65	260
PgPan_0276	hypothetical protein	--	not_core	11	2	0	3	0	76	1	3	0	5	4	3	0	0	0	0	0	0	0	0	319	470	251	146	482	431	409	204	106	122	136	380	347	282	0	0	0	435	401	34	19	29	25	7	15	61
PgPan_0277	sodium:solute symporter	--	core	70	18	14	6	13	770	1	8	26	16	26	17	1101	1317	1090	2262	1255	1432	982	1881	2870	3008	2607	2311	2553	2812	2646	2858	388	287	307	678	645	388	132	120	167	1090	1269	64	40	58	54	35	50	157
PgPan_0278	ATPase	--	core	23	5	4	5	21	788	7	14	9	7	7	8	1443	1504	1426	1817	1506	1912	1352	2000	2863	2837	2432	1928	2844	3088	2764	2255	187	114	127	331	310	206	117	122	164	722	615	66	50	58	40	25	32	105
PgPan_0279	N-acetylmuramic acid 6-phosphate etherase	--	core	15	9	2	5	10	339	8	16	5	23	10	5	2909	1815	2862	4631	3367	2174	1524	3312	2371	2176	2139	1329	2049	2416	2369	1849	122	165	223	599	518	247	106	128	184	561	574	63	37	51	36	26	26	133
PgPan_0280	hypothetical protein	--	core	24	8	11	33	7	534	7	14	22	15	9	17	509	307	447	844	512	384	431	637	3241	2617	3394	2522	2148	2473	3525	2845	358	272	265	511	431	294	27	37	46	688	686	64	44	47	51	33	40	138
PgPan_0281	bifunctional UDP-N-acetylmuramoyl-tripeptide:D-alanyl-D-alanine ligase/alanine racemase	--	core	77	9	30	22	22	876	14	17	34	38	6	29	2754	2109	2000	3220	1863	2244	2117	2959	4909	5221	4670	3020	4219	4458	4999	4129	898	684	818	3582	2862	974	123	130	181	5117	4711	117	87	115	100	76	73	376
PgPan_0282	GSCFA domain-containing protein	--	core	50	19	12	9	15	398	17	19	29	27	4	14	3645	3067	2840	3897	2161	3583	2731	3444	4277	4752	4110	2409	3880	4361	4904	3686	412	286	303	965	771	328	78	59	102	1725	1684	115	90	115	84	52	61	347
PgPan_0283	23S rRNA (uracil(1939)-C(5))-methyltransferase RlmD	--	core	31	6	12	14	19	663	6	13	60	38	14	25	1063	1287	1430	1713	1367	1381	1200	1681	7201	6524	6944	4067	4437	5566	7275	5295	326	381	390	2392	2058	866	203	184	351	806	1058	371	279	277	280	142	203	403
PgPan_0284	phosphoglucosamine mutase	mannose-6P => Mannose-1P (glycoprotein synthesis)	core	68	15	8	18	43	819	25	25	103	57	11	22	2630	3336	3317	3105	3092	3738	2747	3466	12840	12972	10060	6041	13022	13890	10713	7944	865	1097	1382	7942	7080	3506	905	1002	1458	1975	2269	1689	1409	1174	847	564	792	2371
PgPan_0285	DUF4827 domain-containing protein	--	core	42	6	23	12	14	415	21	7	18	22	3	21	1197	1397	1401	1833	1618	1568	1116	1956	4634	4803	3798	2356	5231	5587	4348	3956	1088	900	989	5630	5702	2948	463	448	648	1753	1554	573	462	412	283	149	219	843
PgPan_0286	bifunctional oligoribonuclease/PAP phosphatase NrnA	--	core	78	30	27	8	14	593	17	3	30	30	11	19	8163	5892	9281	12457	8349	9571	7660	15751	5833	6186	5954	3506	6718	6773	6498	5168	1700	1723	2021	7986	11983	6585	471	555	746	2362	2251	240	141	170	116	80	88	554
PgPan_0287	DUF1661 domain-containing protein	--	not_core	6	1	0	0	2	260	0	0	2	2	1	1	239	121	170	365	192	168	142	331	110	70	119	823	84	80	87	154	43	55	38	103	98	74	22	9	25	204	143	28	26	32	29	19	22	53
PgPan_0288	response regulator transcription factor	putative DNA-binding response regulator RprY	core	585	117	67	38	168	7743	138	85	322	297	2	49	3628	3503	1608	2471	1912	2227	2631	2538	11037	8633	11701	56779	13386	12234	8839	15631	10945	8688	9434	20894	26239	19657	3452	2778	3628	26156	21167	5635	4395	4054	2975	1832	2673	9213
PgPan_0289	GNAT family N-acetyltransferase	--	core	25	3	20	3	3	399	11	9	33	17	5	15	451	365	286	541	332	323	320	465	1620	1110	1347	4578	2767	2356	1157	938	1104	938	1064	4586	6278	3225	170	165	219	2508	2072	158	126	114	110	70	76	342
PgPan_0290	TIGR01212 family radical SAM protein	--	core	31	11	32	9	8	494	3	16	24	14	8	33	960	642	664	1230	746	835	876	1127	2798	2646	3000	3698	3031	2986	2975	2214	2183	1715	1573	5383	5668	4902	335	309	453	2540	2601	239	189	183	176	87	116	647
PgPan_0291	hypothetical protein	--	core	457	100	29	67	583	3761	10	3	118	297	0	23	3241	2168	1120	1837	2163	1367	1223	1957	17867	11908	28897	82520	35819	20819	20365	25090	36328	39983	27884	26728	40470	35983	1621	954	1254	65094	46669	6092	3494	4727	2676	1391	2378	10393
PgPan_0292	AhpC/TSA family protein	--	core	714	153	120	24	212	4931	135	96	614	382	1	26	5319	7461	4548	4687	4116	6962	5417	5028	33826	27924	27316	23010	25956	26909	27683	19982	23097	19490	26764	99306	124910	45094	1844	2076	3197	67233	58556	2544	1839	1962	837	492	742	8388
PgPan_0293	DUF3108 domain-containing protein	--	core	85	13	25	5	6	159	3	1	7	6	0	4	994	751	572	888	678	727	817	917	1640	1444	1624	1037	1608	1590	1485	1319	4318	3700	3539	10857	11671	8428	695	716	932	6236	4940	304	252	289	137	89	128	1080
PgPan_0294	phosphate acetyltransferase	acetyl-P <=> acetyl-CoA (acetate fermentation)	core	373	104	165	32	60	3281	32	33	160	105	3	36	1739	3349	1970	2323	1962	2616	1771	2633	18544	19777	15825	8671	18624	21614	17221	14137	2855	2118	2126	10474	9461	5677	1576	1661	2921	8275	8169	801	574	566	260	146	230	2921
PgPan_0295	acetate kinase	lactate metabolism or acetate fermentation (acetate <=> acetyl-P)	core	396	96	95	64	49	2703	47	63	453	262	6	67	3078	3681	4057	3691	3101	4491	3828	4744	21952	23265	19395	11790	20357	24879	19394	18984	7023	6711	9045	36317	40297	24733	2435	2654	4497	5844	7081	2963	2239	2111	1146	714	1030	6066
PgPan_0296	3-hydroxybutyryl-CoA dehydrogenase	produces 3-hydroxybutanoyl CoA from acetoacetyl-CoA (butyrate fermentation and electron bifurcation)	core	55	10	5	8	31	685	12	11	30	24	6	18	1588	1358	1642	2163	1133	1736	1579	2333	6739	6871	5781	4761	5638	6210	6251	5376	839	1298	2112	3366	3412	1356	1256	1393	2139	2053	2207	458	303	354	167	123	142	1054
PgPan_0297	3-hydroxybutyryl-CoA dehydratase	produces 3-hydroxybutanoyl CoA from acetoacetyl-CoA (butyrate fermentation and electron bifurcation)	core	45	3	1	2	23	731	7	1	19	23	4	14	1276	1594	1846	1648	1277	1866	1265	2277	10842	10711	9748	7486	8019	8886	9961	7976	369	532	835	1987	1426	490	1194	1409	2223	869	1102	354	239	240	98	62	91	833
PgPan_0298	electron transfer flavoprotein subunit alpha/FixB family protein	Bcd/Etf (electron bifurcation) - butyrate fermentation	core	258	65	28	28	121	4737	32	28	232	160	15	45	934	1235	689	1131	845	1140	996	1025	45915	40830	35233	29453	34480	36327	40341	29829	2026	2445	3277	8297	6181	2266	4370	4684	7685	11671	15282	3834	2532	2980	1671	1061	1477	6906
PgPan_0299	electron transfer flavoprotein subunit beta/FixA family protein	Bcd/Etf (electron bifurcation) - butyrate fermentation	core	129	37	35	11	150	4097	112	88	330	216	5	18	2309	3991	2603	2549	2519	3345	3156	3303	44940	39445	33560	26767	32090	34937	37531	34434	2416	3012	5219	16045	14046	4142	4236	5282	8785	6413	8807	2468	2052	1788	805	571	718	6274
PgPan_0300	acyl-CoA dehydrogenase	acyl-CoA dehydrogenase short-chain specific; butyrate fermentation (crotonyl-CoA => butyryl-CoA)	core	221	48	34	14	135	4116	129	102	434	193	6	26	10484	17556	17157	11090	12833	17504	11985	16362	53062	48012	39979	30487	39423	43161	46005	31960	2083	2526	4418	13319	12147	3558	4267	5279	8742	6605	9413	1668	1317	1366	520	349	473	4618
PgPan_0301	CoA transferase subunit B	butyrate fermentation (butyryl-CoA => butyrate; butyrate is secreted as end-product)	core	11	4	22	8	13	565	13	7	67	26	3	19	1214	1847	1788	1200	1656	1831	916	1836	6341	5472	5675	4360	5465	6038	5648	3895	255	261	350	808	786	262	833	1033	1754	823	932	181	132	163	88	70	73	370
PgPan_0302	hypothetical protein	lysine degrdation (to acetate/butyrate/NH3?)	core	59	14	101	14	35	894	10	7	94	77	1	26	555	695	659	679	567	760	483	747	4162	3816	3968	3133	3289	3400	4112	3268	4576	5292	7497	10612	12687	6982	995	1061	1666	4777	3801	244	171	208	133	87	137	498
PgPan_0303	D-lysine 5,6-aminomutase subunit alpha	lysine degrdation (to acetate/butyrate/NH3?)	core	155	28	87	26	87	2788	33	22	159	141	4	46	2188	3195	1962	2377	1701	2552	2298	2527	13839	12076	13136	9454	10071	11005	13243	9610	12725	13994	15718	19286	24380	15845	2098	2257	3276	14737	11658	438	340	370	227	135	200	1461
PgPan_0304	DNA mismatch repair protein MutS	--	core	132	34	50	22	66	1216	12	13	105	81	5	35	1017	1304	1024	1523	935	1109	919	1458	9672	8491	9287	6316	7181	7886	9014	6776	6120	7945	9014	10477	12530	10162	989	1012	1682	6415	5628	319	243	266	136	92	143	1130
PgPan_0305	hypothetical protein	--	core	104	23	68	11	38	1501	12	5	119	110	4	28	1675	1824	1823	2526	1417	1729	1952	2359	8079	7087	7745	5247	6690	7105	7398	4878	7912	11928	14291	12969	16411	13961	1037	1070	1730	5812	5307	395	278	346	154	102	174	1376
PgPan_0306	lysine 2,3-aminomutase	lysine degrdation (to acetate/butyrate/NH3?)	core	219	49	80	47	140	3285	23	20	188	126	6	57	1566	2070	1815	1995	1554	1941	1677	2484	21333	20083	21608	14812	20644	21221	21642	13846	6432	9236	13380	12063	15620	12539	2860	3189	5170	10695	10120	5094	3634	3834	2792	1765	2627	6903
PgPan_0307	zinc-binding dehydrogenase	ethanol and butanol fermentation from acetaldehyde?	core	267	74	33	76	83	2812	42	64	367	211	5	95	1701	2290	1875	2057	1784	1857	1974	2286	18596	16710	19267	13460	16445	16743	18846	13438	11877	12410	14895	13381	15360	14498	4512	4669	7432	10866	11037	4076	2569	2916	1750	1110	1710	6401
PgPan_0308	3-keto-5-aminohexanoate cleavage protein	--	core	49	10	66	18	33	1426	23	21	49	57	5	34	2421	4022	3897	3939	2462	3222	3883	5067	9986	9173	8797	6052	10160	10657	8641	6871	2125	2514	3336	3490	4403	3370	1636	1814	3037	1844	1932	666	465	438	283	216	301	1372
PgPan_0309	hypothetical protein	--	core	41	7	46	2	20	977	9	8	18	14	0	16	20190	21827	24265	26299	15516	26223	22794	27117	6563	6508	6246	3901	6913	7341	6254	4914	771	433	385	452	482	392	679	771	1260	1344	1232	170	109	153	82	56	92	473
PgPan_0310	CoA transferase subunit A	--	core	78	10	166	26	56	1400	39	30	149	107	4	26	8047	10621	10596	8801	8723	11713	5963	11460	15288	13433	12348	8137	15938	17076	14511	9376	5180	4220	3707	4900	4730	3942	927	976	1536	4126	3900	848	668	671	563	376	482	1636
PgPan_0311	dihydroorotate dehydrogenase	--	core	52	17	87	25	23	423	9	16	45	25	3	18	897	869	825	1056	867	976	723	1163	2361	1830	2260	1440	2257	2389	2216	1890	2312	1665	1439	1979	2096	2197	554	538	883	4840	4452	171	133	126	98	55	82	496
PgPan_0312	dihydroorotate dehydrogenase electron transfer subunit	--	core	94	27	96	16	14	397	6	6	30	29	14	26	904	868	690	944	746	1177	702	1029	2611	1836	2122	1443	3013	3082	2259	1906	2505	2273	2442	3134	3039	3364	635	618	892	9398	8862	264	194	260	131	111	128	689
PgPan_0313	helix-turn-helix transcriptional regulator	conserved hypothetical protein	core	50	6	54	4	4	98	3	8	7	13	0	0	427	358	252	326	276	426	395	364	1094	738	894	634	1384	1400	973	1091	1948	1230	823	921	1115	2078	237	254	385	1581	1329	141	117	105	96	63	84	289
PgPan_0314	ISAs1 family transposase	--	not_core	41	9	54	0	3	47	3	0	8	0	0	0	1305	599	764	984	690	846	954	1013	65	54	74	52	70	61	87	46	56	48	46	34	37	18	140	124	201	137	107	17	10	19	15	9	12	23
PgPan_0315	S41 family peptidase	carboxyl-terminal processing protease	core	220	42	118	83	128	2513	43	49	116	110	3	82	5647	5578	4165	4951	4092	5084	4503	5065	43518	50643	48940	34246	39052	46153	49849	47039	21848	13556	14987	35259	35382	15303	1788	1983	2715	77953	66574	4356	3122	3276	1666	1081	1475	11019
PgPan_0316	hypothetical protein	--	not_core	0	0	0	0	1	0	3	2	0	8	0	0	0	0	0	0	0	0	0	0	0	0	0	0	0	0	0	0	0	0	0	0	0	0	0	0	0	0	0	0	0	0	0	0	0	0
PgPan_0317	ATPase	--	not_core	0	0	0	1	2	0	6	0	0	43	2	0	0	0	0	0	0	0	0	0	0	0	0	0	0	0	0	0	0	0	0	0	0	0	0	0	0	0	0	0	0	0	0	0	0	0
PgPan_0318	ABC transporter ATP-binding protein	--	core	281	71	62	1	135	1849	59	69	92	93	7	6	635	377	336	1143	441	483	463	814	6864	33705	8402	5132	3598	10024	9181	50589	599	626	576	878	877	558	249	269	409	702	688	92	72	97	102	72	66	186
PgPan_0319	ABC transporter ATP-binding protein	--	not_core	221	57	74	0	60	1093	80	44	75	79	10	3	154	107	99	741	218	132	133	370	7096	36650	9749	7080	3503	10846	9444	54274	181	213	226	380	386	261	149	186	244	373	405	83	77	70	94	73	68	213
PgPan_0320	hypothetical protein	--	core	216	42	59	1	81	2401	106	103	109	71	16	10	153	113	97	685	227	133	150	407	4671	22430	7940	5763	2511	7351	7137	41293	139	151	181	277	248	209	39	39	59	382	352	95	95	97	110	74	77	168
PgPan_0321	outer membrane lipoprotein-sorting protein	--	core	147	28	16	1	79	1075	60	27	75	64	8	0	37	34	40	394	78	63	65	165	3843	17993	5844	5112	1964	5512	5496	33952	218	199	290	433	466	409	24	39	47	201	195	76	56	86	33	32	39	128
PgPan_0322	MMPL family transporter	--	core	228	48	77	0	161	2595	215	115	200	121	20	10	140	114	128	1269	310	194	241	610	12415	62551	22938	27945	6651	18399	18690	135025	806	641	596	811	826	754	77	105	132	649	609	129	105	136	144	90	108	228
PgPan_0323	TetR/AcrR family transcriptional regulator	putative TetR family transcriptional regulator	not_core	67	16	11	1	53	734	62	26	63	60	4	2	60	39	34	326	75	49	55	151	2654	16864	5835	10033	1802	5500	6005	50048	832	665	528	802	830	816	24	32	23	262	232	25	15	33	24	20	29	55
PgPan_0324	MBOAT family protein	--	core	55	17	27	23	4	1032	4	9	20	13	15	31	853	872	945	1692	1007	1083	936	1382	2330	1967	2991	4417	1862	2006	2515	2300	287	199	233	494	486	236	178	152	241	1418	1362	69	37	81	78	45	48	168
PgPan_0325	lipase	--	core	28	5	8	16	18	1897	4	14	37	20	2	15	1313	1064	990	1892	1202	1159	862	1605	3995	3421	4242	7572	3993	4098	3865	4177	357	325	343	900	862	454	422	425	564	1333	1290	112	85	101	54	48	52	213
PgPan_0326	lipase	--	core	90	14	16	21	9	706	16	26	24	19	9	19	1185	700	959	1960	1299	939	871	1790	2894	2504	3329	4332	2947	2790	3135	2596	648	496	461	781	724	512	297	252	332	2687	2395	139	115	130	86	53	60	384
PgPan_0327	D-tyrosyl-tRNA(Tyr) deacylase	--	core	29	5	11	2	12	114	8	10	4	13	4	0	2303	2593	1864	1922	1742	2812	2068	2267	950	1027	988	1052	748	785	914	1189	1805	1868	1853	2921	4115	2448	104	98	178	1909	1472	250	215	187	112	79	74	621
PgPan_0328	excinuclease ABC subunit UvrC	--	core	73	19	13	6	20	295	11	28	40	31	30	14	2137	2562	2335	3222	2782	2876	2208	3444	3034	3290	3272	3050	2526	2661	3280	2685	2784	3058	3056	5037	6864	4951	255	287	491	2043	1831	241	214	182	162	118	116	611
PgPan_0329	tRNA uridine-5-carboxymethylaminomethyl(34) synthesis enzyme MnmG	--	core	53	8	6	19	37	679	27	35	61	56	39	19	5732	7247	7126	6902	6668	9546	5588	8781	7969	8003	8097	8293	7970	8765	9040	8230	1410	1632	1234	1690	1995	2285	460	487	762	3275	3320	562	472	434	322	235	318	954
PgPan_0330	hypothetical protein	--	not_core	22	12	13	0	7	295	7	5	43	24	7	0	365	451	245	714	614	647	369	643	29	18	29	19	19	17	28	15	5	0	2	27	21	8	285	223	370	3	4	3	2	1	2	1	0	4
PgPan_0331	hypothetical protein	--	core	70	15	7	6	26	622	12	11	95	38	89	33	1514	1410	1055	2620	1554	1703	1205	1755	3765	3166	4992	3482	1434	1668	4784	3156	180	165	200	497	532	388	773	619	1052	419	639	77	58	69	102	54	67	71
PgPan_0332	hypothetical protein	--	not_core	24	9	0	0	11	4	2	0	4	0	0	0	0	0	0	0	0	0	0	0	2	1	1	3	0	2	3	3	0	1	0	1	0	1	0	0	0	79	90	2	1	2	5	1	3	7
PgPan_0333	hypothetical protein	--	not_core	12	3	0	0	0	0	1	0	3	0	0	0	0	0	0	0	0	0	0	0	0	0	0	0	0	0	0	0	0	0	0	0	0	0	0	0	0	0	0	0	0	0	0	0	0	0
PgPan_0334	hypothetical protein	--	not_core	38	10	0	0	2	0	10	0	85	0	0	0	0	0	0	0	0	0	0	0	0	0	0	0	0	0	0	0	0	0	0	0	0	0	0	0	0	10	16	0	0	0	1	0	0	0
PgPan_0335	hypothetical protein	--	not_core	13	8	0	0	0	1	6	0	21	0	0	0	0	0	0	0	0	0	0	0	0	0	0	0	0	0	0	0	0	0	0	0	0	0	0	0	0	5	4	1	0	1	1	0	0	1
PgPan_0336	hypothetical protein	Hemagglutinin protein HagC	core	38	9	1	7	6	333	8	42	44	15	55	6	4368	5590	4965	8433	5251	5169	4269	7627	10860	11483	8461	7139	13775	12559	10509	7171	292	347	387	2168	1961	1444	345	411	653	2209	2503	334	250	282	252	190	235	364
PgPan_0337	hypothetical protein	--	not_core	642	162	49	113	3	7276	46	0	190	0	1	40	2710	1769	1863	1660	1607	2060	1343	2006	24115	16185	18833	10359	11708	15921	22424	7010	884	525	662	1128	1019	502	500	592	860	9980	13236	486	318	351	165	121	170	939
PgPan_0338	hypothetical protein	--	not_core	704	176	71	65	1	4041	37	0	655	0	2	34	1332	838	1030	1475	785	970	1176	1365	22173	14844	16900	10070	10859	14194	21103	6695	2733	2049	2977	4251	4454	2620	573	735	965	10139	13219	546	386	508	257	164	231	1129
PgPan_0339	hemagglutinin	--	not_core	12	3	0	1	2	122	3	11	15	3	22	7	1520	2047	1787	2811	1814	1925	1488	2672	3572	3891	2775	2354	4570	4299	3645	2516	151	159	139	791	734	585	108	153	214	617	710	114	57	84	79	65	86	125
PgPan_0340	T9SS type A sorting domain-containing protein	--	not_core	46	10	14	0	38	573	12	27	48	137	25	3	913	625	542	1326	744	716	486	923	0	0	0	0	0	0	0	0	0	0	0	0	0	0	373	253	381	0	0	0	0	0	0	0	0	0
PgPan_0341	tetratricopeptide repeat protein	--	core	50	9	2	7	14	206	7	27	13	8	56	10	697	510	633	1335	775	1033	738	1221	2590	2635	3026	1760	3206	2772	3677	2570	562	672	513	1429	1771	1821	37	44	63	905	853	293	205	193	198	129	177	383
PgPan_0342	mechanosensitive ion channel	--	core	41	11	7	9	13	417	2	3	33	17	43	13	988	988	942	1588	1236	1413	939	1343	2699	2570	3022	1778	2279	2350	3169	3127	115	96	143	630	554	350	122	126	206	621	629	66	69	67	55	49	43	118
PgPan_0343	chloride channel protein	chloride transport	core	87	18	21	17	13	863	27	12	53	14	26	38	4713	3949	4181	5953	4005	4941	3983	5522	6286	6037	6973	4261	4984	5204	7139	6300	234	230	287	1986	1839	676	161	181	292	2783	2844	165	153	154	124	72	114	360
PgPan_0344	sugar transferase	--	core	56	15	19	15	17	664	9	7	19	25	33	16	4389	4048	4401	6439	4030	5789	3536	6395	4824	4820	5942	3063	3742	4451	5860	4525	234	237	314	2077	1832	718	176	186	336	1140	1357	82	76	82	77	55	68	171
PgPan_0345	threonylcarbamoyl-AMP synthase	--	core	48	8	3	11	16	447	5	5	25	20	18	7	1327	1502	1230	1867	1530	1803	1195	1785	4342	4386	4994	2955	3907	4038	5220	4069	341	348	438	1891	2129	1225	157	171	255	1374	1392	85	65	80	37	34	39	214
PgPan_0346	Fic family protein	--	not_core	80	12	8	0	25	551	12	9	0	62	14	0	0	0	0	0	0	0	0	0	0	0	0	0	0	0	0	0	0	0	0	0	0	0	0	0	0	0	0	0	0	0	0	0	0	0
PgPan_0347	DNA-binding protein	--	core	11	8	7	31	15	621	12	4	47	34	14	34	236	196	155	619	314	318	190	404	4357	4032	4824	3317	3921	3898	5157	4416	1348	2126	2344	10020	13328	8360	53	49	68	6204	6256	317	257	262	189	129	183	595
PgPan_0348	phosphate transporter family protein	--	core	163	39	81	57	57	1515	26	28	81	54	37	73	2885	3063	2724	4336	2874	3439	2462	3700	11973	11599	15634	8933	8010	8289	13633	15028	1034	924	1205	6898	6448	3246	1260	1081	1513	7147	7736	208	155	176	147	94	101	794
PgPan_0349	50S ribosomal protein L28	50S ribosomal protein L28	core	495	137	200	124	51	4240	108	121	315	676	0	43	28829	14372	22012	33510	15264	26713	21670	34234	32405	29556	29534	25226	40773	43184	32283	29976	17425	21603	21978	50820	81554	64191	1090	1403	1680	16673	14010	1643	1262	1297	614	311	535	4949
PgPan_0350	50S ribosomal protein L33	50S ribosomal protein L33	core	355	67	335	71	43	4106	149	141	220	415	0	14	3568	1915	2308	3271	2313	2305	2752	3349	24912	24181	23986	20193	33334	35662	26087	24288	19635	25191	23967	48730	98072	87065	737	944	1227	22070	16859	2200	2077	1508	717	472	758	7201
PgPan_0351	DUF4295 domain-containing protein	--	core	285	69	62	45	12	1681	11	11	84	99	0	10	587	300	448	672	494	312	418	505	10874	10598	10393	8663	14171	17599	11366	15184	1471	1056	722	2268	2778	2194	264	297	405	13748	11330	758	553	503	266	153	238	2074
PgPan_0352	acetyl-CoA hydrolase/transferase family protein	--	core	62	20	21	52	14	2367	16	31	124	90	22	69	2438	1668	2112	2662	1898	1888	1906	2277	17244	15674	20433	12433	16397	16247	19708	18590	1302	1036	1325	4768	4463	3585	410	509	692	4102	4140	974	710	712	639	403	471	1795
PgPan_0353	2-oxoglutarate ferredoxin oxidoreductase subunit gamma	2-oxoglutarate oxidoreductase (2-oxoglutarate to succinyl-CoA to reduced ferredoxin in glutamate catabolism)	core	97	31	88	48	42	834	55	85	114	125	5	69	2697	2476	2180	2794	1999	2801	3249	3098	27531	19528	17911	24229	27351	30974	21174	10261	12416	15204	14242	31162	33655	21225	3385	3920	7266	17518	16789	12720	10090	10201	6715	3977	5329	16597
PgPan_0354	2-oxoglutarate oxidoreductase	2-oxoglutarate oxidoreductase (2-oxoglutarate to succinyl-CoA to reduced ferredoxin in glutamate catabolism)	core	64	8	205	45	80	1226	65	83	192	168	5	70	9782	11479	13255	9504	11068	15065	12581	14271	45040	31084	30792	41026	42323	48786	32552	14885	15155	16365	16871	39194	38595	23548	4778	5186	9798	8777	11181	7237	5693	5198	2853	1748	2524	13045
PgPan_0355	hypothetical protein	--	core	18	5	43	23	15	320	14	37	54	42	1	48	2540	3048	3911	2155	3274	3597	2490	4076	10830	7463	7963	9906	9771	11468	7691	3261	6637	7077	7475	19410	20340	11175	1690	1931	3623	1333	1752	1321	1025	1042	533	467	553	2115
PgPan_0356	3-methyl-2-oxobutanoate dehydrogenase subunit VorB	2-oxoglutarate oxidoreductase (2-oxoglutarate to succinyl-CoA to reduced ferredoxin in glutamate catabolism)	core	202	42	85	91	76	1875	46	48	191	132	7	119	7199	9395	10995	6952	10527	10813	5821	12067	50366	36497	38196	47645	56519	59918	39559	19605	15123	13348	12101	27553	29791	20400	6038	5907	11162	15154	17829	3980	2711	3220	1739	1104	1520	6944
PgPan_0357	4Fe-4S dicluster domain-containing protein	ferrodoxin involed in glutamate and aspartate catabolism via succinyl-CoA	core	116	23	57	16	16	277	7	2	36	63	1	28	3135	3863	3368	2565	4286	3972	2054	3619	8108	5951	6112	7220	9450	10085	6789	3149	17152	22303	23224	32526	38635	24267	1868	2035	3637	12124	10094	2838	2419	1589	1164	734	1228	4795
PgPan_0358	DNA primase	--	core	82	13	52	30	52	1174	20	55	71	80	14	49	6507	6597	6437	7378	5876	6981	6206	8607	13580	14537	15284	12842	14397	13523	13494	13098	2280	2282	3111	7974	9205	4404	1092	1160	1862	6444	5759	314	280	256	228	140	161	948
PgPan_0359	3-deoxy-manno-octulosonate cytidylyltransferase	--	core	33	1	11	8	22	434	8	17	61	54	10	21	1480	1624	1811	2093	1759	1903	1320	2340	6440	7070	6606	3890	8126	7920	6400	7301	881	775	1123	2382	2575	1365	490	583	888	1547	1858	210	163	198	104	58	85	504
PgPan_0360	NAD(P)H-dependent oxidoreductase	--	core	62	10	8	10	21	318	15	23	47	39	11	11	1995	2777	1928	2582	2360	3047	1619	2666	7486	8770	7698	4404	10923	10216	7720	8014	1055	1038	996	2122	2235	1309	299	366	658	1747	1866	306	229	222	150	90	136	610
PgPan_0361	cytochrome c biogenesis protein CcsA	--	core	94	21	89	4	15	294	1	10	11	9	5	5	920	525	582	1050	638	642	622	862	751	748	852	575	852	734	859	625	574	385	299	440	485	331	281	305	461	1609	1235	68	61	77	57	45	42	187
PgPan_0362	ammonia-forming cytochrome c nitrite reductase	--	core	127	42	31	16	78	921	7	57	119	86	16	29	5023	4117	4801	5600	4967	5718	4627	6389	5794	5543	5776	4359	7790	6721	5605	4595	9078	8519	6868	5424	7831	8886	3152	3521	5305	4177	3623	1118	820	788	476	287	412	2153
PgPan_0363	cytochrome c nitrite reductase small subunit	--	core	68	16	283	34	45	631	3	15	38	54	5	40	1639	1005	1275	1827	1465	1187	1148	1992	4710	4145	4525	3133	4818	4727	4649	4875	7918	7270	5741	5608	7012	8981	1956	1856	2696	13840	11826	257	221	216	174	111	145	941
PgPan_0364	PorT family protein	--	core	310	70	26	24	112	3513	9	26	157	95	5	19	1082	1051	506	826	504	871	1034	793	18762	19942	14915	8935	34970	31153	17157	14970	8014	6995	5771	6651	7360	7376	1536	1403	2139	20211	15945	2217	1532	1913	1040	609	905	4873
PgPan_0365	phosphopyruvate hydratase	2-phosphoglyverate <=> PEP (glycolysis)	core	197	43	54	34	116	3918	67	66	578	225	14	67	1894	1940	1653	2200	1867	2244	1827	2359	36823	37987	31553	21450	35063	41072	36558	38002	8212	6335	6624	16472	17899	11021	2171	2283	3288	4624	5533	2712	2212	1847	1455	927	1240	5765
PgPan_0366	DUF1232 domain-containing protein	--	core	14	7	18	2	11	207	22	7	10	7	1	7	621	524	567	886	606	807	694	977	2013	2226	2204	1456	2760	2731	2551	3491	1147	1040	1068	1613	1848	2074	213	228	326	1212	1138	178	138	122	117	79	87	371
PgPan_0367	RNA polymerase sigma factor	--	core	1509	306	139	8	31	9014	113	178	199	405	6	6	6368	2286	2875	4555	2150	2477	2897	2968	56940	56176	50494	74119	23942	27320	33427	63898	369262	401909	265279	137177	208292	224987	4091	4561	6759	12325	10284	34799	27887	26280	17320	11628	16021	67398
PgPan_0368	hypothetical protein	--	core	1363	342	12	140	482	11775	41	110	127	255	1	157	20044	14326	13891	25830	14132	12973	10043	22902	55378	48867	38736	21679	87174	76348	59736	32219	6017	4759	4201	9415	7695	4110	301	194	250	126675	89655	12087	8005	8790	5989	3255	4694	18466
PgPan_0369	AMP-binding protein	--	core	77	22	82	35	34	4898	45	30	485	148	11	38	1677	1614	1449	2559	1784	2188	1349	2393	2520	4523	4545	4286	1656	1974	6888	6058	727	743	602	1164	1868	2447	189	209	352	972	1147	175	140	175	117	80	111	473
PgPan_0370	RecQ family ATP-dependent DNA helicase	--	core	98	20	9	10	31	978	14	13	41	26	33	25	3376	4170	3986	5247	3856	5499	3472	5331	3548	4007	3758	2472	4338	4260	4496	3551	3033	3683	2959	3467	4027	4473	487	512	728	2434	2300	296	202	185	196	133	143	561
PgPan_0371	DUF1661 domain-containing protein	--	not_core	8	1	0	1	1	107	0	0	2	1	2	0	560	759	671	842	714	968	399	846	148	146	143	103	167	153	190	123	632	450	306	386	479	434	20	29	19	52	53	20	13	16	6	13	16	43
PgPan_0372	IS3 family transposase	--	not_core	3	0	4	0	0	127	0	0	1	0	1	0	11	17	12	30	11	9	12	21	0	0	0	0	0	0	0	0	0	0	0	0	0	0	1	3	7	0	0	0	0	0	0	0	0	0
PgPan_0373	glycogen/starch synthase	--	core	225	46	38	41	22	1414	32	22	60	59	5	40	4917	4327	5551	5014	6009	5618	4445	6959	17242	16315	17317	11166	15420	17461	18064	18340	4289	3318	2875	3962	3925	3674	589	655	1098	12989	14557	418	323	338	189	144	152	2000
PgPan_0374	DUF4270 family protein	--	core	336	71	306	42	44	2553	46	22	229	122	10	95	11036	8986	9838	11581	8438	11758	11188	12821	26881	25578	27749	15908	25124	26327	29479	21426	18844	14979	12206	14783	18034	18877	1019	988	1755	11763	11114	1593	1234	1232	649	426	590	5376
PgPan_0375	nucleoside permease	nucleoside import?	core	84	22	68	7	8	749	8	1	18	13	20	16	457	461	504	1117	513	528	530	923	2406	2038	3377	1626	2089	1830	2811	2267	349	255	247	334	367	251	120	110	156	949	1154	97	71	100	89	54	41	292
PgPan_0376	DUF2436 domain-containing protein	hemagglutinin protein HagA	core	1176	259	675	146	12015	21055	914	1507	3744	1151	38	204	22249	24155	18989	15318	22514	24835	15969	20726	137633	143958	102691	83982	226427	176478	96439	82385	243525	209962	217560	164613	216754	215680	30965	29763	55437	97199	116999	56936	42304	44181	22516	15693	21074	88432
PgPan_0377	DUF2156 domain-containing protein	--	core	82	13	30	2	8	1971	18	12	178	95	9	11	934	1147	937	1382	1200	1396	838	1525	2150	1205	3540	30471	1056	830	1505	4962	1073	1167	1153	2438	3784	2729	190	225	349	909	836	120	98	105	104	69	64	218
PgPan_0378	GNAT family N-acetyltransferase	--	not_core	37	14	33	0	2	1270	8	2	31	21	6	2	1628	1310	1292	2010	1473	1531	1249	1869	1149	554	2261	18467	607	459	819	2395	133	89	70	151	142	115	135	100	159	274	271	40	39	42	34	38	31	73
PgPan_0379	DUF2436 domain-containing protein	lysine-specific cysteine proteinase Kgp; gingipain; Hemagglutinin protein HagD	core	2072	470	799	285	4968	16627	655	893	2670	1219	25	382	58925	75068	67896	41244	63086	79677	53314	64446	366465	398733	270940	184709	417003	404317	268243	182857	60294	64472	108288	404156	278359	76195	57567	55120	98195	168795	204439	99113	68799	75168	36835	23628	33281	178992
PgPan_0380	transposase	--	not_core	18	3	6	0	2	24	3	8	3	7	2	1	327	323	184	355	250	281	269	365	425	445	437	461	632	555	465	528	2172	2000	1456	1044	1836	3140	420	534	713	3432	3044	360	368	299	263	174	215	861
PgPan_0381	LysE family transporter	amino acid export?	core	46	10	28	14	15	858	1	1	16	18	0	12	489	359	307	680	431	430	305	559	1259	1113	1087	645	1151	1204	1274	1253	649	469	519	884	867	551	25	32	42	1647	1528	132	127	111	90	60	87	317
PgPan_0382	porin	--	core	54	11	8	5	12	831	8	9	73	46	3	10	1308	1312	1118	1672	996	1332	1253	1616	8446	7684	6274	4258	6845	8223	7488	6224	1205	870	1256	9095	7322	1437	220	293	461	15804	13074	464	367	302	265	139	235	937
PgPan_0383	ABC transporter permease subunit	--	core	31	9	22	3	7	444	4	2	4	8	2	11	842	627	630	883	600	835	742	926	769	754	807	474	681	718	801	571	213	154	197	552	578	231	54	62	106	866	763	55	39	41	38	24	28	147
PgPan_0384	ABC transporter ATP-binding protein	--	core	57	9	7	7	4	379	6	3	22	16	3	17	727	519	519	837	575	646	598	792	1048	1047	1030	572	1087	1013	1040	870	402	378	577	1335	1235	676	127	134	221	1815	1552	62	52	50	34	22	24	239
PgPan_0385	ABC transporter substrate-binding protein	--	core	108	34	16	5	15	507	11	8	53	42	4	19	1552	1409	1169	1477	1263	1568	1201	1618	2649	2377	2482	1343	3105	2945	2530	2215	2234	1951	2532	3477	3784	2606	238	293	413	5150	4135	97	85	85	52	40	43	475
PgPan_0386	A/G-specific adenine glycosylase	--	core	27	5	17	4	7	164	1	5	9	3	8	6	922	692	679	1084	704	826	596	1040	1254	1309	1232	765	1300	1325	1407	1428	170	109	140	317	340	194	23	42	50	513	480	56	35	32	55	31	30	77
PgPan_0387	T9SS type A sorting domain-containing protein	immunoreactive 47 kDa antigen	core	295	62	193	11	63	5896	47	54	515	213	4	8	471	436	366	730	449	464	479	668	27448	35131	20364	11934	9534	21641	27323	19438	197	188	262	287	265	174	156	278	383	1330	1727	295	224	236	151	107	130	605
PgPan_0388	tetratricopeptide repeat protein	--	core	98	25	146	22	48	846	22	25	122	73	5	30	2866	2491	3030	3705	2683	3804	3166	3923	7273	7589	8703	5954	6828	7440	8010	7829	13978	15184	13210	10906	14892	21383	2977	3111	4695	6081	5850	599	470	501	256	140	206	1976
PgPan_0389	nucleoside phosphorylase	--	core	41	10	34	5	40	616	17	3	53	40	12	21	841	927	802	1078	1081	1308	674	1103	6190	6377	6597	4647	7290	6812	6265	7332	6844	7374	5387	5157	6821	10986	1855	1847	2754	3997	3846	603	432	471	222	163	182	1403
PgPan_0390	lysine--tRNA ligase	--	core	307	63	227	45	119	2265	93	116	288	187	13	93	6640	7212	7500	9368	6972	8526	6720	10637	18285	17719	19892	12887	18878	19232	18631	19314	31575	28111	23863	23415	31055	39237	6565	6779	9701	17973	17320	1254	1115	935	596	391	485	4400
PgPan_0391	NAD(P)H-dependent glycerol-3-phosphate dehydrogenase	--	core	89	18	45	22	22	870	37	44	68	66	3	52	1446	1704	1744	1671	1778	2008	1070	2172	5898	6158	7066	4383	5523	6180	6559	5999	7269	6226	4963	4759	6008	6290	2333	2410	3411	6066	5650	334	320	308	166	128	131	1243
PgPan_0392	glucose-6-phosphate isomerase	glucose -6P => fructose-6P	core	129	31	66	36	32	1015	25	30	117	71	11	45	4641	4519	4604	6597	4375	5398	4821	7013	5834	6416	7123	4346	5953	6004	6700	6052	6130	5758	5491	7790	8852	7315	2473	2667	3641	4151	4092	432	301	306	198	145	176	1148
PgPan_0393	DUF4290 domain-containing protein	--	core	39	6	41	10	20	531	35	34	37	30	0	15	2101	2736	1920	2416	1830	2475	1869	2588	3542	3472	3634	2801	2555	3029	3592	3535	3944	3380	3610	5297	6967	4444	1597	1836	2449	3731	3336	130	134	125	64	41	73	624
PgPan_0394	UDP-N-acetylglucosamine 1-carboxyvinyltransferase	--	core	60	8	41	40	25	1228	35	26	67	53	12	53	2089	2638	2049	2919	2121	2172	1821	2759	10615	9918	11567	8185	10252	9578	11209	9981	2035	2035	2302	3668	4236	2498	2316	2151	3029	4948	4977	503	350	461	214	139	194	1315
PgPan_0395	16S rRNA processing protein RimM	--	core	22	4	13	7	9	375	11	6	40	18	5	23	547	519	563	712	530	570	441	797	4558	4442	5100	3521	4005	4047	5063	4031	995	1116	1122	1997	1944	1209	581	520	788	1536	1439	135	109	104	66	44	52	346
PgPan_0396	1-deoxy-D-xylulose-5-phosphate reductoisomerase	--	core	41	9	17	15	18	864	13	10	49	19	5	32	1543	1148	1248	1850	1402	1262	1245	1666	6286	6026	7510	4566	4560	5117	7322	5781	636	733	825	2226	2131	878	587	581	884	2963	2829	141	96	110	93	63	47	394
PgPan_0397	hypothetical protein	--	not_core	6	4	0	0	2	116	0	2	3	0	4	0	105	63	80	192	100	55	115	153	33	66	41	26	21	32	42	64	0	0	1	2	0	0	9	14	11	29	26	10	5	4	11	1	5	7
PgPan_0398	RNA methyltransferase	--	core	208	62	76	37	50	1829	7	5	50	34	17	56	1917	1724	1808	2562	1841	2063	1738	2343	8334	8588	8333	5561	8042	8468	8222	8964	14433	12035	10959	11959	16309	15870	1312	1174	2071	12947	13420	537	397	501	283	182	214	1914
PgPan_0399	S9 family peptidase	--	core	162	52	112	33	95	1958	20	15	133	93	12	51	4587	5271	5962	6089	5034	5950	5392	6721	17275	17514	17477	11284	16354	17657	16448	18384	12338	11162	9510	12470	13762	12287	3495	3188	5305	8446	8449	2077	1627	1548	922	540	691	4801
PgPan_0400	phosphoribosylamine--glycine ligase	--	core	109	27	31	24	57	992	25	17	94	38	13	63	2008	2141	1746	2482	2260	2381	2054	2202	9899	10009	10258	6545	10374	10726	10458	10307	6441	7941	7091	7624	8636	7720	2009	2073	3132	5319	5488	1881	1420	1539	891	568	725	3536
PgPan_0401	hypothetical protein	--	core	28	0	50	3	17	654	0	0	7	9	4	5	884	1235	765	1170	675	1291	722	1246	2390	2569	2460	1616	2233	2434	2239	2223	670	653	550	899	741	491	167	165	323	1595	1493	315	249	307	215	99	177	547
PgPan_0402	ISAs1 family transposase	--	not_core	10	0	4	0	1	12	0	0	0	0	0	0	0	0	0	0	0	0	0	0	3	6	4	2	1	6	6	3	1	0	0	0	0	0	0	0	0	2	3	0	0	0	0	0	0	0
PgPan_0403	GNAT family N-acetyltransferase	--	not_core	7	1	39	5	3	109	1	0	5	5	1	4	2777	2111	1307	2515	1557	2065	1359	2643	1264	1437	1208	994	1795	1783	1434	1182	1613	1518	1599	2776	2850	1759	233	231	300	6406	4419	372	338	321	228	138	173	996
PgPan_0404	hypothetical protein	--	core	65	10	7	8	28	305	7	3	22	37	1	7	1086	1031	999	1270	968	1037	910	1312	2608	2419	2264	1278	3205	2846	2100	1864	15803	12200	7880	8374	14432	15893	384	404	694	4382	3798	249	144	184	99	55	63	904
PgPan_0405	acyltransferase	--	core	39	11	41	10	18	422	7	12	23	25	5	7	452	430	297	480	519	497	405	463	4796	4821	4662	2495	5800	5780	5036	3658	4006	3510	2891	5313	6057	5976	862	841	1295	3099	3216	298	229	238	152	78	124	637
PgPan_0406	nitrilase family protein	--	core	20	7	12	10	9	347	11	7	39	24	17	21	542	553	521	831	723	652	431	686	3689	3508	3801	1904	3929	3889	3498	3573	2567	2490	2454	4064	4716	4793	859	900	1388	2163	2326	300	238	229	162	99	116	592
PgPan_0407	orotate phosphoribosyltransferase	--	core	60	17	18	19	39	612	18	9	53	39	6	30	2044	2300	2055	2284	2062	2773	2197	2615	6240	6886	5906	3368	6581	7457	6005	5017	866	866	1082	3456	2523	1488	1088	941	1485	4662	4513	817	617	668	302	233	278	2002
PgPan_0408	hypothetical protein	--	core	74	16	9	18	145	1105	10	8	62	61	3	38	1088	1187	1058	1384	994	1182	1196	1307	3623	4449	3350	1889	3900	4764	3702	2828	1509	1313	1821	4109	3767	2004	761	846	1134	2848	2658	1140	954	814	558	335	424	2019
PgPan_0409	hypothetical protein	--	core	26	7	3	4	58	484	1	2	20	17	6	16	332	335	260	541	327	316	277	388	1911	2036	1760	979	2024	2038	1963	1904	331	231	284	582	524	352	218	244	315	986	1004	137	126	133	75	40	74	277
PgPan_0410	diacylglycerol kinase family lipid kinase	--	core	27	10	14	11	14	262	9	5	19	5	13	11	1025	994	885	1600	827	964	929	1399	3317	3523	2678	1620	4200	4112	3424	2848	589	452	417	998	1195	570	76	84	146	3169	2900	203	154	185	124	92	95	636
PgPan_0411	NADPH-dependent 7-cyano-7-deazaguanine reductase QueF	--	core	14	3	6	3	6	269	1	5	5	15	1	11	3522	3090	3294	5193	2673	3760	3205	5362	2247	2115	1784	993	2629	2583	2181	1738	2011	1511	1362	2541	3105	1698	45	46	96	3163	2774	117	105	92	89	59	70	375
PgPan_0412	glycosyltransferase	--	core	26	15	3	5	10	347	7	3	15	8	18	9	541	579	634	1176	697	704	574	936	2442	2426	2209	1586	2368	2667	2600	1875	179	168	175	471	419	215	47	64	106	573	632	58	45	65	70	34	36	136
PgPan_0413	glycosyltransferase family 4 protein	--	core	42	16	9	7	7	427	17	49	15	10	9	10	840	1619	792	1338	1001	1088	830	1094	4537	4665	3885	2839	5287	5842	4653	4166	151	126	118	295	266	189	93	86	162	624	741	106	63	92	71	65	74	214
PgPan_0414	MBL fold metallo-hydrolase	--	core	48	8	41	15	12	930	38	39	42	30	12	16	2358	2331	3134	3490	2382	2930	4033	3531	3463	3371	5009	2427	1273	1721	4928	3751	3696	2860	1912	1293	2119	2671	195	209	314	1041	1087	147	137	145	87	70	72	425
PgPan_0415	UDP-N-acetylmuramate dehydrogenase	--	core	376	82	182	57	343	2769	48	61	126	114	9	81	10567	10335	15320	9962	10392	14549	12464	13374	17311	17434	17203	10332	14052	17420	19017	17936	4645	5047	3527	4456	4173	4194	1480	1520	1948	33656	26166	9736	9123	6191	7439	4497	5863	11460
PgPan_0416	SPOR domain-containing protein	--	core	569	118	108	72	227	2219	50	66	129	176	3	75	4988	6963	7117	4912	5770	6889	3860	7097	36953	39553	31281	21809	48322	48911	39175	33710	38218	39236	33675	22821	31023	34751	2659	2224	3294	63665	52432	26406	22124	18076	16957	10511	15029	32960
PgPan_0417	L-lactate permease	lactate metabolism (lactate import)	core	121	30	58	17	32	1053	16	14	48	32	8	45	4060	3811	3383	5789	3734	4778	3461	6445	8090	7809	8264	5331	8984	8189	8212	6479	3210	2669	2826	5713	5860	3438	519	483	660	7659	7268	1139	730	834	597	343	496	2479
PgPan_0418	Y-family DNA polymerase	--	core	24	9	16	5	33	711	7	5	10	5	6	7	505	382	431	967	503	419	507	728	1799	1552	1946	1130	1830	1785	1837	1453	586	499	419	739	837	575	215	214	316	2996	2545	208	138	205	139	72	137	308
PgPan_0419	translesion error-prone DNA polymerase V autoproteolytic subunit	--	core	12	1	31	6	6	138	1	2	12	9	1	7	2465	2953	2370	3328	2228	3111	2156	3538	1295	1283	1382	884	1207	1412	1388	1288	1367	1124	1065	1713	1893	1448	82	98	138	1038	978	63	46	69	82	44	57	142
PgPan_0420	NfeD family protein	--	core	49	8	12	9	10	170	3	5	20	17	8	4	2477	2503	2748	2605	2381	3913	1937	3790	1793	1618	1360	967	2036	2038	1520	1364	1218	759	702	1358	1465	1237	458	431	555	1597	1521	137	109	116	63	50	72	465
PgPan_0421	SPFH/Band 7/PHB domain protein	--	core	119	23	26	22	173	1195	32	40	123	46	11	23	10382	11043	9525	12029	6983	15402	9945	14655	10081	10462	9356	6187	12655	11719	9528	9317	4124	3256	3465	6027	6454	6210	1222	1213	1861	6600	6021	2260	1722	1664	1045	663	902	4439
PgPan_0422	lipid A deacylase	--	core	52	14	34	19	47	565	8	10	27	19	19	20	357	317	312	940	438	412	390	626	4028	3502	4917	2577	2696	3065	4180	3617	658	586	831	2051	1767	1296	449	413	655	2581	2908	483	305	427	286	174	231	684
PgPan_0423	NADP transhydrogenase subunit beta	--	core	145	41	48	32	80	2640	30	29	465	129	40	60	2143	2109	1997	2771	2413	2766	2246	2782	25263	26850	18597	10354	23901	27576	21127	18685	758	785	1002	4125	2878	1332	682	648	1178	3460	4985	722	504	613	417	291	369	1013
PgPan_0424	NAD(P) transhydrogenase subunit alpha	--	core	25	4	4	0	3	446	10	8	15	10	3	4	718	994	462	1004	585	460	398	570	3253	3524	2447	1271	3015	3468	2551	1622	60	53	71	248	200	87	159	167	247	397	474	132	83	102	69	36	48	174
PgPan_0425	Re/Si-specific NAD(P)(+) transhydrogenase subunit alpha	--	core	266	51	44	91	147	3976	69	92	477	242	9	127	3908	5609	3653	4314	4713	5168	3588	4642	63971	79772	42880	24359	74918	86699	50261	37592	1752	1493	1690	7077	5424	1893	2124	2267	3581	9156	10680	866	594	626	399	261	364	1635
PgPan_0426	large-conductance mechanosensitive channel protein MscL	--	core	84	33	56	9	40	344	2	6	47	56	0	10	168	136	113	292	140	127	219	218	3717	3949	3461	2430	8718	6907	3709	4803	17229	19852	17443	29985	34106	28944	623	507	653	12114	10162	1925	1495	1492	830	494	764	4126
PgPan_0427	DUF1661 domain-containing protein	--	not_core	10	5	0	0	2	62	0	0	0	1	1	0	417	204	288	675	317	283	237	600	119	73	83	91	79	45	70	43	13	13	17	15	16	14	3	1	2	44	26	12	9	10	11	8	8	11
PgPan_0428	acetate--CoA ligase family protein	--	core	199	37	247	63	63	1230	33	46	272	104	16	64	4459	5595	6354	5553	6511	6233	4380	7608	30328	30592	27542	16925	37276	38252	25922	22522	1375	1169	1750	6146	4865	1978	2732	2942	4563	6548	8097	1089	835	833	492	289	430	2095
PgPan_0429	pyridoxal phosphate-dependent aminotransferase	--	core	293	70	46	29	126	2167	20	28	196	116	11	57	5315	5391	6971	5394	5884	6493	6620	7898	33760	33586	26610	17548	42410	43806	26867	21778	2740	2554	3688	12349	10853	4376	2149	2208	3568	11079	12296	2901	2125	2406	1404	932	1223	4819
PgPan_0430	hemagglutinin	putative hemagglutinin, adhesion	not_core	202	58	34	10	0	505	11	7	1	84	2	20	698	559	413	833	475	501	491	672	4840	4431	3580	2984	13040	7765	3409	3336	22414	28112	20767	9538	13443	25430	389	396	665	44383	35041	2492	1771	2048	1020	543	883	4634
PgPan_0431	DUF4286 family protein	--	core	23	5	14	1	11	351	4	6	21	20	2	3	1526	1418	1035	1569	1090	1173	1056	1407	1599	1670	1739	1070	1511	1664	1947	2096	1410	1153	1007	1429	1882	1517	168	162	231	847	798	47	35	31	32	12	27	153
PgPan_0432	crossover junction endodeoxyribonuclease RuvC	--	core	39	4	17	20	21	439	6	13	29	18	4	20	1213	1044	1067	1382	1047	1069	1076	1500	4025	3722	4329	2009	4735	4179	3813	3869	1139	996	833	1487	1440	1061	360	406	595	1897	1989	361	289	284	145	120	126	1074
PgPan_0433	PhoH family protein	--	core	206	50	108	39	50	859	30	21	62	48	9	46	9916	6696	7498	8760	7405	8239	8326	9779	14504	13341	14899	6287	17857	15147	13876	12197	10417	8275	9054	20399	18889	10570	1751	1884	3004	17489	16169	1756	1376	1347	574	360	509	6258
PgPan_0434	formate--tetrahydrofolate ligase	formate-tetrahydrofolate ligase	core	152	32	12	9	24	7218	128	158	569	304	16	10	2118	2686	2207	2734	2397	2639	2198	3036	7677	4019	28639	244387	4142	3425	8158	47362	1115	754	836	2393	2471	987	1959	2560	4062	3366	3705	2357	1941	1662	1478	983	1271	3717
PgPan_0435	IS5 family transposase	--	not_core	9	1	13	3	1	14	1	1	1	1	0	2	122	95	63	168	73	88	117	147	215	187	231	278	273	232	219	233	1465	1418	1030	597	987	2002	137	174	302	1672	1525	228	204	163	137	105	111	488
PgPan_0436	sigma-70 family RNA polymerase sigma factor	--	core	40	7	10	17	105	767	5	9	24	34	3	12	1142	1097	1017	1051	979	1097	1124	1208	2714	3097	3269	2244	2133	2735	3358	5036	7202	7516	5277	5170	5431	5449	954	890	1353	3081	2760	155	90	105	71	47	71	593
PgPan_0437	hypothetical protein	--	core	123	32	41	32	102	3205	46	31	73	90	2	67	9257	5222	4641	7875	4894	6244	4983	8440	6090	6425	8604	8234	5543	5191	7763	7332	20798	15125	13398	12068	18296	22414	1850	1760	2682	9104	8663	2912	2180	2188	1952	1348	1529	6448
PgPan_0438	hypothetical protein	--	core	212	28	27	12	100	3725	35	37	124	114	2	20	1624	1072	598	1028	834	885	962	943	5782	5757	7298	7955	4758	4648	6725	7563	36826	25278	23071	15369	21838	29386	2533	2168	3385	8656	7882	3440	2577	2568	2179	1421	1976	6897
PgPan_0439	peptidylprolyl isomerase	--	core	310	59	78	40	272	6106	102	108	388	205	3	53	1739	1487	665	1060	805	1065	1265	988	10912	10728	10835	10996	11706	12630	12195	12340	65708	55595	46801	21642	35216	59134	3269	2964	3926	41101	35447	10258	8824	8164	5519	5020	5794	17425
PgPan_0440	chorismate synthase	pABA synthesis, chorismate/folate biosynthesis	core	93	17	17	16	18	1556	18	21	65	40	9	16	2789	1661	1606	3002	2219	1996	1893	3090	3457	3083	5810	4189	3415	3287	4761	4410	5546	4450	5047	2687	3490	6020	1436	1300	1908	1790	1785	1120	890	793	753	481	685	2070
PgPan_0441	hypothetical protein	--	not_core	3	0	4	0	0	13	0	0	0	0	0	0	10	8	2	50	11	9	9	30	14	14	11	5	20	15	20	12	51	41	47	35	41	28	0	0	0	15	12	4	4	5	4	2	4	10
PgPan_0442	peptidase C69	--	core	313	85	219	52	70	1727	32	41	262	96	12	46	4318	3483	3633	5815	3999	3189	3380	5356	35846	31244	28340	18152	39376	38210	29087	22416	6963	5640	8559	22750	20285	6156	1798	1654	2511	14789	15778	1911	1342	1458	819	453	746	5375
PgPan_0443	CapA family protein	--	core	21	2	29	5	6	207	6	0	14	7	7	12	971	705	680	1221	743	825	730	1011	2265	2035	2170	1367	2699	2599	2293	1512	197	171	222	762	586	232	158	129	217	1176	1037	95	73	81	65	48	45	240
PgPan_0444	metallophosphoesterase family protein	--	core	27	5	24	1	9	197	1	0	10	3	9	3	277	216	215	487	246	254	283	418	969	814	986	554	1114	1056	878	738	146	98	142	316	293	131	79	98	142	569	614	54	36	57	30	16	27	133
PgPan_0445	7-cyano-7-deazaguanine synthase QueC	--	core	33	18	29	6	9	310	10	10	18	19	2	22	632	523	465	767	760	684	527	737	2717	2302	2523	1655	3080	3031	2304	1853	427	290	363	1236	990	411	330	318	431	839	878	197	151	133	127	55	105	399
PgPan_0446	DUF3298 and DUF4163 domain-containing protein	--	core	100	19	10	23	29	1338	22	28	59	86	1	13	1794	1787	1574	2077	1734	1680	1515	2088	5731	5801	5755	4088	4413	5754	5900	5546	6959	7422	5822	6921	9820	9362	324	356	566	4232	4018	165	86	117	99	64	76	381
PgPan_0447	16S rRNA (guanine(527)-N(7))-methyltransferase RsmG	--	core	45	9	12	9	20	706	16	7	41	40	5	12	1531	1630	2169	2248	1887	1839	1529	2621	3658	3894	3943	3548	3212	3912	3875	3556	934	750	571	1116	1225	918	270	281	440	2565	2334	143	100	131	65	61	90	316
PgPan_0448	MBL fold metallo-hydrolase	--	core	23	5	15	14	23	1154	10	17	19	12	3	18	6915	8923	9923	9370	8165	12559	8018	10674	3656	4037	3800	2781	3016	3982	4273	3827	384	286	236	559	621	403	159	185	365	799	850	64	39	63	49	34	37	122
PgPan_0449	aminomethyl-transferring glycine dehydrogenase	glycine => ammonia	core	200	50	36	45	163	7055	133	136	314	176	24	109	19473	25261	27867	28444	21475	32204	23259	31612	93551	100617	92789	58801	75431	91175	98618	86059	3159	3506	3942	9247	8721	7002	2242	2739	4439	7511	10490	4935	3492	3515	2485	1594	2097	6123
PgPan_0450	DUF3078 domain-containing protein	--	core	63	11	15	14	9	956	13	6	32	23	3	13	1563	1301	1184	1985	1443	1320	1139	2170	4083	3539	3732	6052	5112	4422	4005	3372	838	764	869	664	750	500	83	81	130	1885	1612	226	168	192	202	125	170	552
PgPan_0451	AAA family ATPase	--	core	52	11	27	9	5	604	2	11	28	9	16	14	2203	1669	1791	2914	1993	1813	1843	2566	2202	2034	2177	1913	2142	2280	2353	2056	488	383	498	758	687	413	168	181	195	1159	1045	159	117	140	126	74	114	324
PgPan_0452	hypothetical protein	--	core	761	158	190	60	246	9338	71	66	196	212	5	71	4239	4123	4401	4541	3984	4816	3952	5375	18847	19691	19313	12282	18750	20363	21691	21654	13222	9919	11370	18804	18815	9932	1945	1663	2362	15620	13915	2248	1753	1865	874	581	798	6437
PgPan_0453	DUF3822 family protein	--	core	105	30	45	18	129	6705	20	15	52	46	3	24	2996	2252	2923	3605	2561	2748	3088	3806	9440	9314	10286	5043	5772	7590	10878	8673	1181	1218	1264	2191	2346	991	420	361	540	3762	3662	368	216	299	155	89	136	848
PgPan_0454	methyltransferase	--	core	13	3	2	5	1	320	5	0	11	9	4	9	494	424	387	659	358	431	519	594	1654	1562	1987	891	781	1075	1982	1253	70	62	75	150	111	35	41	30	65	568	588	32	18	15	23	14	19	63
PgPan_0455	30S ribosomal protein S1	30S ribosomal protein S1	core	698	157	366	119	253	15298	153	126	1277	941	14	158	4999	4683	4360	4206	5592	5619	4516	4826	69708	72401	62688	38168	74858	74156	68078	69537	12214	12877	14663	28206	39277	30050	4911	6236	8707	11968	13484	6527	4846	4788	2177	1437	2084	16352
PgPan_0456	DUF1661 domain-containing protein	--	not_core	0	1	0	1	0	10	0	2	1	0	0	0	8	9	11	129	22	8	15	47	147	144	148	63	99	120	133	79	7	9	6	24	11	7	0	3	4	17	18	3	2	5	3	1	1	6
PgPan_0457	hypothetical protein	--	core	33	8	8	3	2	126	12	16	16	8	1	5	86	54	63	306	70	77	111	159	1516	1431	1376	738	1111	1269	1466	968	109	73	62	288	171	54	28	37	72	337	348	70	67	68	46	35	34	156
PgPan_0458	FeoB-associated Cys-rich membrane protein	--	core	15	5	3	1	2	76	6	7	12	2	0	5	98	78	55	131	80	91	104	122	1319	1239	1215	669	1015	1141	1243	957	29	21	17	80	37	12	19	29	38	235	246	55	43	46	43	15	25	84
PgPan_0459	ferrous iron transport protein B	Fe2+ iron import	core	77	20	65	15	29	1264	21	26	67	47	25	19	809	758	754	1903	905	955	820	1321	9263	10045	9577	5191	8227	9811	9500	8520	1085	913	965	2269	2345	1013	182	231	388	1058	1151	172	137	161	166	94	106	438
PgPan_0460	phospholipase	--	core	86	24	73	13	86	543	15	2	23	13	12	10	1394	1260	766	1720	925	1130	1141	1431	4431	4252	4312	3505	6525	5415	3866	4185	25651	24874	19866	19937	27396	33035	1378	1345	1769	15040	13121	1292	984	1103	610	418	519	3481
PgPan_0461	branched-chain amino acid aminotransferase	--	core	402	96	83	58	92	2618	105	128	265	181	10	96	6060	6908	5369	6653	7144	6939	5850	7693	64627	69989	45507	26310	51262	70505	55831	45250	7405	3439	3074	9591	8670	3387	2589	2672	4670	19423	20453	6945	4997	4777	2561	1362	2154	19117
PgPan_0462	GDP-L-fucose synthase	--	core	42	9	7	14	7	437	7	8	28	21	14	17	462	564	396	939	542	617	510	743	4984	5209	5207	3979	4643	5188	5203	4924	253	189	245	799	770	345	310	304	427	1344	1680	253	200	206	142	97	116	608
PgPan_0463	GDP-mannose 4,6-dehydratase	GDP-D-mannose => glycoproteins	core	50	18	16	10	22	548	21	21	60	50	20	31	1503	1320	1242	1847	1710	1733	1285	1754	7125	7634	7340	4559	6874	7724	7576	7132	1343	860	1126	3181	2831	1540	641	674	855	2571	2844	362	301	245	147	91	124	1261
PgPan_0464	ferritin	ferritin	core	280	77	12	9	64	5789	114	78	249	194	2	23	772	763	497	875	859	763	690	740	15421	9577	74665	324870	15245	9125	24536	138257	4174	3107	4100	18589	15204	4459	5440	4056	5424	15379	16493	10134	7914	7616	4488	3017	4291	19761
PgPan_0465	glucosamine-6-phosphate deaminase	--	core	65	14	26	3	24	1413	19	25	57	57	34	13	7260	9304	8032	8948	7371	10156	7960	9349	3770	3698	6097	4615	2067	1789	5063	5156	602	891	872	1648	1822	759	589	625	1018	522	611	109	75	108	103	75	63	221
PgPan_0466	S46 family peptidase	--	core	136	28	17	10	46	1522	49	58	124	76	14	24	6821	11350	10074	8432	8377	11417	7343	10994	27943	26963	22915	15846	22981	25963	24256	23940	2070	1667	1984	5153	5656	2561	1206	1364	2230	5344	5948	1663	1226	1258	713	431	631	3661
PgPan_0467	CYTH domain-containing protein	--	core	32	7	32	2	5	307	9	18	29	29	3	15	449	466	704	649	454	453	395	749	2087	2322	1985	1330	1730	2384	1984	2096	770	853	695	1295	1479	981	191	205	396	986	872	164	144	141	109	72	70	274
PgPan_0468	DUF2027 domain-containing protein	--	core	62	19	24	5	19	683	34	66	81	33	10	2	5847	7048	6729	6244	5008	9223	7051	7680	6361	6853	5391	3669	5927	7104	5686	6700	1421	1270	1076	2097	1977	1370	441	487	787	2737	2713	252	197	210	140	105	122	505
PgPan_0469	DUF1015 domain-containing protein	--	core	401	98	27	31	213	5235	98	144	666	335	11	68	2968	3946	3657	3536	3401	2972	3672	3949	42424	48735	43220	25203	37629	43266	43148	32688	2092	2115	2549	10999	8861	3460	1925	2163	3924	9896	11329	6750	4927	4765	2714	1750	2541	12411
PgPan_0470	3-phosphoglycerate dehydrogenase	3-phosphoglycerate => serine	core	222	66	69	30	65	2447	84	135	289	140	7	37	5658	11111	8646	5780	7662	9045	6417	8687	33497	39407	34750	20052	30188	35740	32871	26590	1652	861	1442	7875	6883	2066	944	1215	2092	6398	7854	2514	1819	1931	828	568	817	6803
PgPan_0471	phosphoserine transaminase	3-phosphoglycerate => serine	core	683	145	71	51	208	7279	160	566	749	290	1	55	11837	17408	13261	11875	12182	20389	12682	14183	46440	48580	43337	23697	42228	49046	43733	36833	4248	2483	2974	11158	8650	4311	855	1010	1852	49990	45612	4409	3095	3321	2028	1198	1711	8329
PgPan_0472	nucleotide sugar dehydrogenase	--	core	71	18	54	16	21	452	5	12	24	51	5	6	7608	5848	4833	7321	4400	5950	5300	7551	3216	2990	2563	1560	3906	3914	2835	1919	6046	5071	3625	5926	6868	5727	568	596	751	8165	6368	131	84	109	102	66	88	430
PgPan_0473	histidinol-phosphate aminotransferase	--	core	11	2	1	5	1	92	26	5	3	9	4	1	476	408	412	769	386	341	398	722	1580	1415	1355	620	1643	1529	1634	847	592	703	629	809	831	1072	144	137	194	1196	1284	459	356	344	338	258	352	615
PgPan_0474	hypothetical protein	--	not_core	6	0	0	1	1	8	3	0	0	5	0	4	273	250	270	531	200	204	213	454	355	305	295	155	369	352	410	173	365	341	287	342	419	417	35	33	42	16	8	36	36	28	18	14	39	63
PgPan_0475	elongation factor P	--	core	7	1	4	6	7	573	13	13	24	21	11	10	1776	2419	2576	3172	2121	2544	2430	3407	3698	3652	3912	2411	3456	3786	4752	3499	493	381	484	1223	1261	658	38	59	59	1090	1037	265	219	170	127	75	120	602
PgPan_0476	ornithine--oxo-acid transaminase	glutamate <=> aspartate?; glutamate metabolism	core	253	62	80	78	59	396	19	28	74	48	18	110	25751	33800	24533	32187	20405	34247	20130	33554	13138	16677	17085	11421	38060	27853	14887	18032	13403	11773	15036	31562	28439	17541	2843	2488	4084	43148	45711	6229	4680	4240	2070	1396	1923	12128
PgPan_0477	amidinotransferase	--	core	97	19	78	18	145	534	16	17	20	29	6	67	2299	2398	2181	2627	2258	2681	2296	3178	7230	10218	10564	6759	20718	16004	8622	9119	5771	4796	5628	14247	11589	7227	1622	1498	2686	11146	13325	2723	2183	2037	1100	739	976	4924
PgPan_0478	L-glutamate gamma-semialdehyde dehydrogenase	glutamate <=> aspartate?; glutamate metabolism	core	93	18	29	75	79	757	4	14	42	27	16	100	5109	6124	4353	5351	4934	5949	4179	5553	10663	17248	16723	10828	35166	25889	14554	14832	2928	3481	4680	16685	13093	6497	2078	1774	3477	21071	23417	4204	3096	3135	2604	1599	2252	4700
PgPan_0479	hypothetical protein	--	not_core	6	0	0	3	0	42	0	0	0	0	1	3	7	3	11	15	14	7	17	18	75	71	65	51	58	43	74	48	1	1	2	2	1	1	8	6	7	198	264	6	3	8	3	2	1	13
PgPan_0480	IS982-like element IS195 family transposase	--	not_core	7	2	6	0	0	41	0	1	2	0	1	0	62	21	32	66	28	36	27	53	127	106	131	115	100	88	123	95	174	134	113	157	188	170	11	23	15	188	161	21	10	15	17	5	17	29
PgPan_0481	IS4 family transposase	--	not_core	1	0	0	0	0	0	1	0	2	0	0	4	851	378	407	1050	521	454	470	864	0	0	0	0	0	0	0	0	0	0	0	0	0	0	53	35	49	0	0	0	0	0	0	0	0	0
PgPan_0482	anaerobic ribonucleoside triphosphate reductase	--	core	1501	347	482	365	7824	100268	161	178	718	1034	24	422	17576	18371	13209	15782	14210	17799	13281	16317	97732	90822	87395	60304	131177	115267	90272	77902	239550	275103	167102	176941	215170	202054	1860	1539	2304	323012	254470	11521	7528	10884	7478	4101	5438	22551
PgPan_0483	anaerobic ribonucleoside-triphosphate reductase activating protein	--	core	170	34	19	36	113	2514	2	3	12	22	3	71	10637	7034	8933	12326	6357	9369	10348	11299	7123	6585	7592	4252	7179	7462	7068	5063	531	592	553	1538	1149	504	159	135	201	5070	4765	339	245	296	147	83	116	959
PgPan_0484	integration host factor subunit beta	--	core	121	32	43	15	57	2776	6	8	102	170	1	40	7879	5490	8053	10826	7388	7054	3959	10240	6730	6351	5649	3763	7547	7083	7383	6069	6312	6182	5949	12501	16179	6054	1184	1099	1425	5739	3977	835	659	632	317	196	313	2076
PgPan_0485	Rne/Rng family ribonuclease	--	core	362	64	84	80	79	5871	68	81	435	289	7	99	2785	2485	2965	2783	2480	2976	2917	3055	27898	26721	29673	19910	23883	24698	28902	21886	5876	4867	4837	11866	10233	5062	2292	2100	2996	11756	11169	1247	945	922	559	374	541	3122
PgPan_0486	recombination protein RecR	--	core	43	10	17	20	33	5275	15	20	29	33	5	25	394	617	557	677	505	487	365	697	4723	4527	5164	3288	2536	2922	4898	5050	181	140	129	396	258	93	347	312	489	1898	1720	158	82	99	85	48	57	277
PgPan_0487	GNAT family N-acetyltransferase	--	core	19	3	9	2	6	796	7	4	19	25	1	7	1052	1374	1191	1446	1057	1314	1156	1458	2622	2666	3098	1929	1059	1416	2861	2163	162	132	150	458	339	106	217	204	318	394	420	22	22	14	22	11	11	58
PgPan_0488	NAD-dependent DNA ligase LigA	--	core	64	13	38	9	22	1979	24	15	150	102	14	37	1901	2090	1857	2778	1748	2167	2375	2509	6882	6380	9101	5401	3203	3599	8417	5896	669	545	789	2218	1616	451	877	857	1208	1259	1389	118	107	125	121	72	77	328
PgPan_0489	FtsX-like permease family protein	--	core	55	7	139	14	10	1165	6	8	42	21	15	13	1032	872	1062	1782	848	1075	1110	1434	3212	2981	4329	2683	1806	1927	4005	2593	153	116	168	434	285	107	198	175	264	718	796	74	44	68	86	62	55	141
PgPan_0490	hypothetical protein	--	not_core	1	0	2	0	2	10	1	0	0	0	0	0	2	0	3	0	1	6	0	1	36	64	44	25	25	38	54	72	13	10	12	20	19	5	0	1	0	31	30	13	11	3	7	1	8	18
PgPan_0491	hypothetical protein	--	core	128	27	4	7	147	4266	16	27	31	54	1	12	1416	665	422	617	455	702	620	695	2364	2518	2266	1527	2785	2749	2730	2767	8251	6049	4234	5506	7978	4570	49	88	154	8239	5877	1533	1134	1178	916	482	708	3640
PgPan_0492	1-acyl-sn-glycerol-3-phosphate acyltransferase	--	core	38	6	7	8	46	787	6	10	12	40	8	12	882	950	807	1292	987	1000	592	1313	3724	3847	3482	2083	4913	4716	4054	3024	961	617	509	613	632	475	132	127	200	4230	3305	126	104	142	127	65	111	227
PgPan_0493	DNA alkylation repair protein	--	core	46	10	8	14	9	317	5	7	17	36	4	21	3815	3484	3293	3210	3081	4212	2893	3731	1913	1880	1866	1033	2054	2002	2054	1476	703	340	307	814	802	412	72	78	128	557	544	53	38	51	49	37	40	91
PgPan_0494	3-dehydroquinate synthase	chorismate/folate/pABA synthesis	core	58	15	17	12	40	10990	15	10	197	60	5	30	675	634	636	1216	622	814	660	1042	4659	4404	6937	20936	2984	3685	5325	6743	453	404	611	1885	1203	529	968	933	1195	2668	2720	341	249	238	193	167	175	578
PgPan_0495	alanine--tRNA ligase	--	core	251	46	33	38	44	8046	50	55	467	147	33	68	4049	4206	3629	5551	4589	4901	3615	5438	25690	24250	31640	105151	23285	25193	24383	29813	2147	2351	2796	5317	5740	3372	1942	2067	3003	7568	8171	1609	1120	1322	825	544	732	2789
PgPan_0496	hypothetical protein	--	not_core	0	0	0	0	0	0	0	0	0	0	0	0	0	0	0	0	0	0	0	0	0	0	0	0	0	0	0	0	0	0	0	0	0	0	0	0	0	0	0	0	0	0	0	0	0	0
PgPan_0497	replicative DNA helicase	--	core	57	17	24	22	9	1613	31	59	65	61	29	56	1753	1684	1524	2172	1580	1896	1516	1908	7386	8212	7452	4146	6557	7281	8567	7970	423	439	515	1521	1368	572	141	169	220	2472	2377	181	105	148	125	86	92	336
PgPan_0498	elongation factor 4	--	core	189	45	33	52	59	2142	88	131	92	116	20	53	4767	5039	5018	5982	4764	5707	4279	6010	13778	15081	13274	7933	12603	14910	14336	13630	1198	834	1086	3685	4008	1359	510	507	803	6182	5698	199	176	190	156	110	107	607
PgPan_0499	TetR/AcrR family transcriptional regulator	putative transcriptional regulator	core	94	29	63	31	22	1341	6	0	64	60	2	9	2824	2796	2667	3130	2908	3203	2410	3296	2912	3782	3593	3116	2787	2743	4448	3729	3556	2903	2412	2867	4084	3481	1153	1281	1807	4010	3781	204	193	174	115	53	88	762
PgPan_0500	3-oxoacyl-[acyl-carrier-protein] reductase	--	core	324	88	57	90	45	2611	27	34	139	140	6	148	4282	6163	5725	6939	4764	7769	5215	7702	8661	12519	9445	8035	8183	9013	11476	11407	4858	4887	4833	7074	6772	6809	3017	2758	3727	6785	7939	1069	915	934	427	291	371	2919
PgPan_0501	RluA family pseudouridine synthase	--	core	152	44	71	45	477	6509	16	27	107	66	4	76	707	589	607	952	593	654	719	973	3985	5790	4966	3560	3129	3786	5046	7457	1825	1746	1759	3055	3216	1963	440	485	759	2537	2630	172	126	110	87	52	74	415
PgPan_0502	response regulator transcription factor	probable transcriptional regulator	core	186	32	44	15	52	1324	36	58	131	115	4	21	953	962	789	1059	771	823	892	1151	5827	10721	6753	5906	4720	7005	6904	16319	2652	2832	2882	5878	6485	3063	102	126	171	4667	3626	226	209	205	129	109	117	792
PgPan_0503	hemerythrin domain-containing protein	--	core	247	51	45	11	90	1756	39	73	88	140	0	8	1653	1592	1087	1518	1156	1340	1122	1736	6585	13389	7301	7930	6458	9031	8083	20415	4856	4008	3552	5881	8136	4988	98	116	222	6598	5511	331	242	258	197	104	143	882
PgPan_0504	NAD-dependent epimerase/dehydratase family protein	--	core	239	58	41	44	51	3638	26	60	111	78	8	59	2160	2295	2173	2173	1926	2633	1845	2512	22536	24926	18334	10046	25402	28603	21774	17004	583	285	359	724	514	273	397	458	720	3935	4279	757	542	610	403	250	380	1483
PgPan_0505	NADP-specific glutamate dehydrogenase	glutamate dehydrogenase (glutamate to α-ketoglutarate and ammonia)	core	628	144	151	155	647	8035	202	254	1756	1278	18	207	7847	10670	8286	8040	8631	11594	11295	9721	242050	249265	157913	111429	240869	245869	196464	163878	16429	16451	17095	58762	53512	19536	7589	8147	14620	47946	55390	9989	7054	7308	5374	2795	4056	17210
PgPan_0506	ISAs1 family transposase	--	not_core	8	5	5	0	1	19	0	0	0	0	0	0	0	0	0	0	0	0	0	0	3	4	3	1	3	1	4	2	0	0	0	0	0	0	0	0	0	5	6	0	1	0	0	0	0	0
PgPan_0507	hypothetical protein	--	core	69	23	9	16	78	590	39	60	44	35	43	33	3233	2340	2754	3764	3194	3266	3143	3917	6298	6942	7627	4885	8772	8036	6903	6024	4517	4527	4216	6795	6909	6143	1271	1291	2286	7775	7738	1472	1209	1129	645	415	547	3497
PgPan_0508	IS5 family transposase	--	not_core	2	0	2	0	1	6	1	1	0	0	0	1	55	46	42	82	53	51	39	67	60	71	71	83	96	68	67	65	345	423	298	112	288	550	56	67	172	502	514	75	70	64	50	34	48	171
PgPan_0509	peptidylprolyl isomerase	--	core	24	9	2	5	72	716	18	35	23	24	27	9	1261	1691	1074	1666	1181	1583	1296	1444	2944	2997	2863	1962	3543	2973	2934	3093	1871	3137	3773	6946	8762	4450	87	108	166	2958	2805	455	426	343	334	209	270	678
PgPan_0510	ABC-F family ATP-binding cassette domain-containing protein	--	core	47	6	9	6	26	518	27	48	57	23	46	21	2096	2590	2248	2935	2519	3076	2234	3012	7704	7947	8479	4982	7048	6907	8192	6854	813	920	1130	3156	3629	1960	289	355	544	2835	2775	262	219	218	177	98	122	587
PgPan_0511	transporter substrate-binding domain-containing protein	--	core	88	20	10	33	23	762	12	27	27	35	23	39	1615	1870	1484	2241	2038	2374	1508	2157	7360	7165	7600	5244	7541	7380	8217	8114	3135	2748	2904	4764	5465	4368	819	733	957	7265	7012	500	461	353	188	125	186	1573
PgPan_0512	hypothetical protein	--	not_core	14	6	5	0	20	867	12	4	1	5	0	6	543	219	293	591	417	232	233	561	986	1056	856	608	800	850	1089	1214	2240	1871	1102	1385	1570	1527	15	13	16	3874	3023	96	67	79	62	55	66	160
PgPan_0513	SDR family NAD(P)-dependent oxidoreductase	--	core	12	4	3	4	9	225	21	18	19	7	11	22	1478	1695	1725	2063	1425	1818	1810	2163	4047	4287	4185	2194	2608	3146	4134	4288	419	276	355	842	709	340	72	104	168	989	1092	275	218	251	153	102	162	407
PgPan_0514	4-phosphoerythronate dehydrogenase PdxB	--	core	89	9	30	16	18	737	28	54	44	24	17	40	4318	5546	5081	4598	4354	6052	4408	5746	9282	9427	8229	5091	8629	8608	8587	6959	1037	1051	984	1540	1663	1414	177	220	353	3648	4065	774	559	566	485	312	414	1114
PgPan_0515	DUF3467 domain-containing protein	--	core	32	3	25	17	18	482	17	29	21	31	7	16	23139	27034	24334	34687	16357	31538	19933	34186	8414	8314	6518	4473	8749	8937	7441	5765	9281	11812	8797	11029	13627	12186	97	129	225	6280	5931	966	792	809	624	413	505	1729
PgPan_0516	DUF4293 domain-containing protein	--	core	141	38	45	10	18	1226	12	6	26	35	4	50	1613	978	1190	1395	1142	1190	1463	1521	4888	4834	4857	2755	4272	4548	5204	4222	1080	557	556	1695	1418	694	315	328	504	5677	4894	463	267	338	173	90	142	1437
PgPan_0517	DNA-directed RNA polymerase subunit omega	--	core	95	24	20	13	27	1399	54	90	80	84	0	19	1717	1663	1691	1558	1458	1954	2078	1863	6650	6380	6795	3917	5600	6232	7219	5987	5023	3541	4400	9869	12021	5790	359	459	672	5996	4550	612	536	487	202	140	193	2924
PgPan_0518	outer membrane protein assembly factor BamD	--	core	227	56	21	35	18	1942	33	51	45	69	4	26	6284	5595	7267	7356	8481	7572	6569	9191	10561	10496	11639	7015	8707	10435	11182	9065	8684	6505	8032	16016	22384	11281	814	849	1364	8173	7417	822	745	644	310	183	239	3762
PgPan_0519	hypothetical protein	--	core	20	6	1	4	6	145	6	4	3	3	7	8	1058	1311	1182	1783	1028	1465	1122	1590	1673	1674	1891	948	1670	1588	1951	1224	89	101	130	307	329	125	64	72	106	318	317	49	32	38	53	35	45	94
PgPan_0520	ribonuclease H	--	core	40	8	16	10	3	119	7	10	16	14	6	9	840	1155	908	1147	745	1172	747	1173	2663	2664	2960	1518	2541	2469	2635	1784	1200	1548	2054	3331	3158	1498	235	258	434	1351	1259	163	123	129	58	34	47	486
PgPan_0521	tetratricopeptide repeat protein	--	core	27	8	24	11	16	240	6	13	14	22	3	21	2275	2184	1928	2730	1872	2308	2117	2605	5877	6128	6676	3554	6580	6146	5949	4702	2058	2250	3162	4957	5328	2571	731	769	1105	2276	2325	434	328	349	146	88	119	1706
PgPan_0522	gamma carbonic anhydrase family protein	--	core	30	9	7	6	17	290	6	9	26	24	4	9	1147	1163	1120	1052	1044	1181	932	1235	5463	5938	5658	3211	5957	5996	5224	4447	2479	2847	3327	4811	4733	2537	602	668	959	1772	1690	681	531	457	213	157	225	1907
PgPan_0523	aminopeptidase P family protein	--	core	123	22	55	22	99	978	49	64	148	72	9	53	7266	9708	7846	6521	7504	9057	6528	7768	24253	27569	25538	14586	29140	30474	23540	21815	10848	11191	12384	17742	20616	12007	2051	2246	3960	6493	7527	3777	3002	2628	1259	792	1189	8402
PgPan_0524	DUF4301 family protein	--	core	174	47	66	10	46	493	14	21	22	33	7	23	8988	6674	8262	8500	6453	8135	7548	9105	6810	7049	7088	4468	8761	9006	7354	6199	16702	12914	11368	14492	17192	13809	1132	1240	2149	17943	16547	400	329	322	226	141	202	1722
PgPan_0525	relaxase/mobilization nuclease domain-containing protein	--	not_core	0	2	5	0	0	2	0	0	0	0	9	0	0	0	0	0	0	0	0	0	0	0	0	0	0	0	0	0	0	0	0	0	0	0	0	0	0	0	0	0	0	0	0	0	0	0
PgPan_0526	hypothetical protein	--	not_core	0	0	1	0	0	8	0	0	0	0	3	0	0	0	0	0	0	0	0	0	0	0	0	0	0	0	0	0	0	0	0	0	0	0	0	0	0	0	0	0	0	0	0	0	0	0
PgPan_0527	DUF3408 domain-containing protein	--	not_core	0	0	1	0	0	0	0	0	0	0	1	0	0	0	0	0	0	0	0	0	0	0	0	0	0	0	0	0	0	0	0	0	0	0	0	0	0	0	0	0	0	0	0	0	0	0
PgPan_0528	mobilization protein	--	not_core	0	0	1	0	0	91	0	0	0	0	0	0	0	0	0	0	0	0	0	0	0	0	0	0	0	0	0	0	0	0	0	0	0	0	0	0	0	0	0	0	0	0	0	0	0	0
PgPan_0529	helix-turn-helix domain-containing protein	--	not_core	0	0	2	0	0	119	0	0	0	0	0	0	0	0	0	0	0	0	0	0	0	0	0	0	0	0	0	0	0	0	0	0	0	0	0	0	0	0	0	0	0	0	0	0	0	0
PgPan_0530	helix-turn-helix domain-containing protein	--	not_core	0	1	0	0	0	22	0	0	0	0	0	0	0	0	0	0	0	0	0	0	0	0	0	0	0	0	0	0	0	0	0	0	0	0	0	0	0	0	0	0	0	0	0	0	0	0
PgPan_0531	branched-chain amino acid ABC transporter permease	--	not_core	0	0	0	16	19	0	7	0	0	0	12	7	0	0	0	0	0	0	0	0	1499	1376	1504	806	964	1064	1549	913	200	132	167	891	714	140	0	0	0	978	1067	57	54	70	60	39	54	153
PgPan_0532	hypothetical protein	--	not_core	0	0	0	0	0	0	0	0	0	0	0	0	0	0	0	0	0	0	0	0	0	0	0	0	0	0	0	0	0	0	0	0	0	0	0	0	0	0	0	0	0	0	0	0	0	0
PgPan_0533	hypothetical protein	--	not_core	0	0	0	0	0	0	0	0	0	0	0	0	0	0	0	0	0	0	0	0	0	0	0	0	0	0	0	0	0	0	0	0	0	0	0	0	0	0	0	0	0	0	0	0	0	0
PgPan_0534	amino acid ABC transporter substrate-binding protein	--	not_core	0	0	0	0	0	0	0	0	0	0	0	0	0	0	0	0	0	0	0	0	0	0	0	0	0	0	0	0	0	0	0	0	0	0	0	0	0	0	0	0	0	0	0	0	0	0
PgPan_0535	ATP-binding cassette domain-containing protein	--	not_core	0	0	0	17	17	0	6	0	0	0	7	16	0	0	0	0	0	0	0	0	599	604	672	341	765	717	647	494	1268	697	756	1058	1279	1001	0	0	0	3213	2868	180	122	143	76	39	63	616
PgPan_0536	ATP-binding cassette domain-containing protein	--	not_core	0	0	0	10	2	0	4	0	0	0	0	17	0	0	0	0	0	0	0	0	1888	2056	1750	968	2506	2563	1879	1259	3973	3071	3062	4151	4365	3313	0	0	0	6581	5632	154	95	125	56	52	45	599
PgPan_0537	site-specific integrase	--	not_core	1	0	1	0	39	1	0	0	0	0	6	0	0	0	0	0	0	0	0	0	0	0	0	0	0	0	0	0	0	0	0	0	0	0	0	0	1	0	0	0	0	0	0	0	0	0
PgPan_0538	site-specific integrase	--	not_core	6	1	7	0	2	7	0	0	0	1	18	0	0	0	0	0	0	0	0	0	0	0	0	0	0	0	0	0	0	0	0	0	0	0	0	0	2	0	0	0	0	0	0	0	0	0
PgPan_0539	hypothetical protein	--	not_core	1	0	0	0	0	0	0	0	0	0	1	0	0	0	0	0	0	0	0	0	0	0	0	0	0	0	0	0	0	0	0	0	0	0	0	0	0	1	0	0	0	0	0	0	0	0
PgPan_0540	hypothetical protein	--	not_core	0	0	8	0	8	0	1	0	0	9	0	0	0	0	0	0	0	0	0	0	0	0	0	0	0	0	0	0	0	0	0	0	0	0	0	0	0	0	0	0	0	0	0	0	0	0
PgPan_0541	serine hydrolase	--	not_core	0	0	6	0	7	0	1	0	0	8	2	0	0	0	0	0	0	0	0	0	0	0	0	0	0	0	0	0	0	0	0	0	0	0	0	0	0	0	0	0	0	0	0	0	0	0
PgPan_0542	histidine kinase	--	not_core	0	0	8	0	12	0	0	1	0	10	0	0	0	0	0	0	0	0	0	0	0	0	0	0	0	0	0	0	0	0	0	0	0	0	0	0	0	0	0	0	0	0	0	0	0	0
PgPan_0543	hypothetical protein	--	not_core	0	0	2	0	5	0	0	0	0	9	4	0	0	0	0	0	0	0	0	0	0	0	0	0	0	0	0	0	0	0	0	0	0	0	0	0	0	0	0	0	0	0	0	0	0	0
PgPan_0544	response regulator transcription factor	--	not_core	0	0	5	0	8	2	0	0	0	10	1	0	0	0	0	0	0	0	0	0	0	0	0	0	0	0	0	0	0	0	0	0	0	0	0	0	0	0	0	0	0	0	0	0	0	0
PgPan_0545	RteC protein	--	not_core	1	0	0	0	1	6	0	0	0	2	1	0	0	0	0	0	0	0	0	0	0	0	0	2	0	0	0	0	0	0	0	1	0	0	0	0	0	138	81	11	5	4	10	5	5	11
PgPan_0546	hypothetical protein	--	not_core	0	0	0	0	2	4	0	0	0	1	1	0	0	0	0	0	0	0	0	0	0	0	0	0	0	0	0	0	0	0	0	0	0	0	0	0	0	0	0	0	0	0	0	0	0	0
PgPan_0547	hypothetical protein	--	not_core	0	0	0	0	0	0	0	0	0	2	0	0	0	0	0	0	0	0	0	0	0	0	0	0	0	0	0	0	0	0	0	0	0	0	0	1	0	0	0	0	0	0	0	0	0	0
PgPan_0548	DUF3408 domain-containing protein	--	not_core	1	0	1	1	0	1	0	0	0	0	4	0	305	168	218	320	169	202	163	307	0	0	0	0	0	0	0	0	0	0	0	0	0	0	12	22	25	0	0	0	0	0	0	0	0	0
PgPan_0549	glycine cleavage system H protein	--	not_core	0	5	2	0	2	42	0	2	0	0	6	0	161	68	77	154	112	62	59	123	9	2	3	11	9	9	4	3	0	0	1	0	0	0	9	11	12	7	0	0	1	0	1	0	0	2
PgPan_0550	sce7726 family protein	--	not_core	0	0	0	0	2	0	0	0	0	0	0	0	0	0	0	0	0	0	0	0	0	0	0	0	0	0	0	0	0	0	0	0	0	0	0	0	0	0	0	0	0	0	0	0	0	0
PgPan_0551	hypothetical protein	--	not_core	0	0	0	0	7	0	0	0	0	0	0	0	0	0	0	0	0	0	0	0	0	0	0	0	0	0	0	0	0	0	0	0	0	0	0	0	0	0	0	0	0	0	0	0	0	0
PgPan_0552	ImmA/IrrE family metallo-endopeptidase	--	not_core	0	0	0	0	17	0	0	0	0	0	0	0	0	0	0	0	0	0	0	0	0	0	0	0	0	0	0	0	0	0	0	0	0	0	0	0	0	0	0	0	0	0	0	0	0	0
PgPan_0553	hypothetical protein	--	not_core	0	0	0	0	7	0	0	0	0	0	0	0	0	0	0	0	0	0	0	0	0	0	0	0	0	0	0	0	0	0	0	0	0	0	0	0	0	0	0	0	0	0	0	0	0	0
PgPan_0554	integrase	--	not_core	0	0	2	0	0	20	0	0	0	0	2	0	0	0	0	0	0	0	0	0	0	0	0	0	0	0	0	0	0	0	0	0	0	0	0	0	0	0	0	0	0	0	0	0	0	0
PgPan_0555	site-specific integrase	--	not_core	0	0	0	0	0	4	0	0	0	0	0	0	0	0	0	0	0	0	0	0	0	0	0	0	0	0	0	0	0	0	0	0	0	0	0	0	0	0	0	0	0	0	0	0	0	0
PgPan_0556	molecular chaperone DnaK	molecular chaperone DnaK	core	422	108	173	58	606	8702	82	130	442	704	34	100	3658	3028	2452	3502	4583	4652	3518	5113	32494	54332	21502	163234	26786	19579	17916	230665	69007	67040	56436	10493	24289	52239	38478	40979	64684	8395	8295	11920	8789	8319	5795	4163	5372	18258
PgPan_0557	site-specific integrase	--	not_core	4	1	36	0	8	148	1	8	0	8	0	0	0	0	0	0	0	0	0	0	0	0	0	0	0	0	0	0	0	0	0	0	0	0	0	0	0	0	0	0	0	0	0	0	0	0
PgPan_0558	hypothetical protein	--	not_core	9	34	14	0	6	139	0	2	2	6	0	0	0	0	0	0	0	0	0	0	0	0	0	0	0	0	0	0	0	0	0	0	0	0	0	0	0	0	0	0	0	0	0	0	0	0
PgPan_0559	helix-turn-helix domain-containing protein	--	not_core	0	0	1	0	0	5	0	0	0	1	0	0	0	0	0	0	0	0	0	0	0	0	0	0	0	0	0	0	0	0	0	0	0	0	0	0	0	0	0	0	0	0	0	0	0	0
PgPan_0560	virulence-associated protein E	--	not_core	12	6	32	0	2	11	0	0	0	1	0	0	0	0	0	0	0	0	0	0	0	0	0	0	0	0	0	0	0	0	0	0	0	0	0	0	0	0	0	0	0	0	0	0	0	0
PgPan_0561	mobilization protein	--	not_core	12	7	10	0	0	69	0	0	0	0	0	0	0	0	0	0	0	0	0	0	0	0	0	0	0	0	0	0	0	0	0	0	0	0	0	0	0	0	0	0	0	0	0	0	0	0
PgPan_0562	plasmid mobilization relaxosome protein MobC	--	not_core	16	10	15	0	0	27	0	0	0	0	10	0	0	0	0	0	0	0	0	0	0	0	0	0	0	0	0	0	0	0	0	0	0	0	0	0	0	0	0	0	0	0	0	0	0	0
PgPan_0563	relaxase/mobilization nuclease domain-containing protein	--	not_core	62	27	105	0	1	36	0	0	0	2	38	0	0	0	0	0	0	0	0	0	0	0	0	0	0	0	0	0	0	0	0	0	0	0	0	0	0	0	0	0	0	0	0	0	0	0
PgPan_0564	hypothetical protein	--	not_core	2	2	3	0	0	53	0	0	0	1	8	1	0	0	0	0	0	0	0	0	0	0	0	0	0	0	0	0	0	0	0	0	0	0	0	0	0	0	0	0	0	0	0	0	0	0
PgPan_0565	helix-turn-helix transcriptional regulator	--	not_core	41	16	2	0	32	96	1	17	0	13	2	0	0	0	0	0	0	0	0	0	0	0	0	0	0	0	0	0	0	0	0	0	0	0	0	0	0	0	0	0	0	0	0	0	0	0
PgPan_0566	cell filamentation protein Fic	--	not_core	3	4	16	0	88	192	1	14	1	11	16	0	0	0	0	0	0	0	0	0	0	0	0	0	0	0	0	0	0	0	0	0	0	0	0	0	0	0	0	0	0	0	0	0	0	0
PgPan_0567	SIR2 family protein	--	not_core	0	0	0	0	0	0	0	0	0	0	0	0	0	0	0	0	0	0	0	0	0	0	0	0	0	0	0	0	0	0	0	0	0	0	0	0	0	0	0	0	0	0	0	0	0	0
PgPan_0568	hypothetical protein	--	not_core	55	5	33	0	3	303	2	1	13	14	1	2	1108	848	564	1067	543	814	488	970	87	64	70	223	93	104	68	87	48	58	46	76	113	59	32	36	62	307	158	5	10	14	12	6	7	30
PgPan_0569	hypothetical protein	--	not_core	43	7	9	2	3	253	5	2	14	3	0	7	971	695	448	822	434	682	391	725	1020	979	1100	3392	1163	1235	870	862	1039	940	1019	1568	2007	897	56	48	71	2374	1831	130	94	113	58	69	63	260
PgPan_0570	8-amino-7-oxononanoate synthase	--	core	83	17	37	13	26	2002	14	17	74	48	4	14	1678	1786	949	1824	1115	1591	1125	1629	3284	3054	3548	11674	3761	3681	2910	3178	5411	5368	4750	6406	8009	5523	386	329	482	6907	5575	427	382	371	283	197	253	1070
PgPan_0571	D-2-hydroxyacid dehydrogenase	--	core	58	17	15	3	6	1101	8	73	105	62	6	13	1180	1203	791	1516	959	1324	1059	1339	2814	1473	4408	36273	1603	1129	2129	7020	776	874	1011	2287	2251	1193	531	544	774	1548	1337	1099	880	947	637	390	498	2146
PgPan_0572	DUF349 domain-containing protein	--	core	253	58	81	63	220	2555	82	53	301	251	9	91	9405	10497	8626	12710	8118	10785	10747	12893	40027	39702	40555	25557	39894	41328	39033	42565	107158	108295	90348	119487	139620	134507	5531	6219	9127	47443	46171	3665	2797	2856	1681	1097	1672	11884
PgPan_0573	nucleotide pyrophosphohydrolase	--	core	16	1	30	1	5	89	7	22	17	15	11	2	766	999	830	970	794	1058	750	1051	760	738	735	857	621	658	873	806	1759	2110	2185	3868	5060	3041	124	137	251	1335	1128	191	191	141	74	74	69	588
PgPan_0574	deoxyribose-phosphate aldolase	--	core	39	7	21	5	17	221	20	17	35	29	7	13	1610	1641	1662	2056	1465	2129	1826	2284	5276	5787	5602	4257	5071	5421	6033	5050	1666	1736	1921	4665	4665	2231	494	587	876	2401	2422	909	707	602	385	232	324	2088
PgPan_0575	polyprenyl synthetase family protein	--	core	168	32	83	11	13	783	22	23	78	51	6	21	1347	1278	1006	1686	1316	1545	1287	1536	4568	5142	5936	3305	4029	4878	5688	6198	4798	3495	4518	8070	8260	4544	1221	1089	1525	10055	9605	416	373	393	258	193	222	1461
PgPan_0576	hypothetical protein	--	core	17	6	11	0	2	213	7	11	12	6	2	5	600	489	331	720	363	515	499	516	853	912	1005	520	648	746	1130	843	100	80	103	309	269	89	132	134	209	1186	1162	41	31	38	48	29	24	85
PgPan_0577	signal peptidase I	--	core	40	8	19	9	6	314	6	3	13	6	4	14	928	809	1041	1418	1016	1090	1140	1223	1989	2083	2299	1160	1780	1913	2355	1707	135	109	131	684	582	187	224	206	352	1185	1241	55	48	59	53	22	39	121
PgPan_0578	signal peptidase I	--	core	68	16	71	30	14	1046	10	7	87	54	22	33	7930	7588	9025	7691	8032	11956	8279	9206	4076	4095	4711	2155	4151	4173	4250	4467	643	357	506	1626	1521	697	1389	1319	1932	2780	2913	307	232	290	194	144	180	564
PgPan_0579	4-hydroxy-tetrahydrodipicolinate reductase	Hydroxy-tetrahydrodipicolinate => Tetrahydrodipicolinate (aspartate to lysine; aspartate degradation)	core	72	19	31	3	7	422	8	11	43	26	14	12	2390	1826	2771	2501	3240	2855	1452	3267	3240	3454	3639	2103	3763	3745	4215	3478	1211	1297	1425	4443	4068	2186	690	650	904	2286	2351	184	128	174	98	53	83	403
PgPan_0580	deoxyguanosinetriphosphate triphosphohydrolase family protein	--	core	65	13	6	19	42	852	13	17	27	48	16	14	1821	1479	1453	2386	1999	2760	1786	2701	4607	4942	5169	3300	5345	5297	4921	5033	3181	2762	2547	3678	4338	4090	1578	1622	2153	3223	3032	468	333	346	253	134	228	770
PgPan_0581	putative sulfate exporter family transporter	--	core	78	10	18	3	5	571	3	0	26	35	12	11	406	416	378	972	517	644	371	728	938	992	1008	417	829	883	980	822	97	71	110	476	344	174	111	79	144	452	520	58	39	50	56	43	29	84
PgPan_0582	hypothetical protein	--	core	166	33	30	19	10	1817	15	72	10	70	1	2	5438	2658	3583	6736	3228	3519	2905	6622	1260	1001	1864	10910	640	659	1073	2526	46	46	47	111	78	48	25	26	48	1060	853	79	43	46	70	39	55	185
PgPan_0583	TonB-dependent receptor	--	core	981	212	104	3	141	11451	115	273	1015	909	24	7	598	636	700	1830	717	829	781	1322	817	909	3217	21779	674	606	1345	4769	300	259	326	573	714	775	109	185	250	855	867	192	142	167	168	113	137	370
PgPan_0584	DNA repair protein RecO	--	core	52	9	21	1	2	163	1	5	7	9	6	8	420	375	305	635	362	367	356	534	1519	1806	1728	1147	1557	1858	1763	1671	2152	1877	1774	2315	3107	2825	179	127	256	2629	2136	113	80	105	63	32	48	374
PgPan_0585	phospho-sugar mutase	--	core	325	87	70	36	87	1771	32	71	112	133	13	64	9628	9114	8791	10543	7654	9956	8033	10998	15228	17803	15612	11199	19182	19096	15953	17093	14191	11726	12848	19160	19582	15287	4274	4299	6409	29422	28809	2595	1979	2207	1144	777	934	7241
PgPan_0586	LTA synthase family protein	--	core	64	15	38	19	7	906	9	11	30	20	20	27	3170	2855	2916	4076	2642	2816	2858	3778	5475	5193	6422	3747	3372	4037	6309	4542	1114	639	704	3157	2339	719	339	348	548	4561	4304	245	219	240	137	125	125	728
PgPan_0587	hypothetical protein	--	core	139	36	76	30	27	1689	43	14	78	58	35	42	13232	13474	11857	16579	10188	14930	12251	15500	11662	11244	14679	7993	9659	10360	12834	9482	5170	3001	3088	8238	8426	4181	1334	1351	2287	6902	6758	615	460	548	316	226	278	2136
PgPan_0588	methionyl-tRNA formyltransferase	--	core	58	19	36	13	58	928	19	17	36	9	8	33	15997	14628	20358	25975	16403	18817	18039	28860	7953	7623	10778	6420	8516	7541	10114	8940	2659	2812	2171	3991	4170	3490	1470	1560	2276	3470	3393	260	222	224	267	154	208	628
PgPan_0589	helix-turn-helix transcriptional regulator	--	not_core	2	1	1	0	2	5	0	0	6	0	2	0	15	19	12	59	12	20	14	26	14	10	8	7	21	21	16	23	30	23	20	6	16	9	10	8	2	38	32	5	6	4	11	9	6	14
PgPan_0590	helix-turn-helix domain-containing protein	--	not_core	2	0	2	0	3	2	0	0	5	0	2	0	8	20	14	68	12	9	12	33	0	0	0	0	0	0	0	0	0	0	0	0	0	0	9	6	15	0	0	0	0	0	0	0	0	0
PgPan_0591	topoisomerase	--	not_core	6	5	4	0	4	16	2	0	5	2	4	0	62	27	29	72	35	31	30	65	0	0	0	0	0	0	0	0	0	0	0	0	0	0	10	14	16	0	0	0	0	0	0	0	0	0
PgPan_0592	helix-turn-helix domain-containing protein	--	not_core	4	1	1	0	2	9	1	0	0	1	1	0	91	57	51	118	67	77	70	106	0	0	0	0	0	0	0	0	0	0	0	0	0	0	14	7	18	0	0	0	0	0	0	0	0	0
PgPan_0593	hypothetical protein	--	not_core	21	2	5	0	18	170	1	0	4	12	0	0	0	0	0	0	0	0	0	0	0	0	0	0	0	0	0	0	0	0	0	0	0	0	0	0	0	0	0	0	0	0	0	0	0	0
PgPan_0594	nucleotidyl transferase AbiEii/AbiGii toxin family protein	--	not_core	10	2	12	0	4	28	3	0	3	0	0	0	0	0	0	0	0	0	0	0	0	0	0	0	0	0	0	0	0	0	0	0	0	0	0	0	0	0	0	0	0	0	0	0	0	0
PgPan_0595	HAD family hydrolase	--	not_core	6	5	1	0	27	171	7	0	7	0	4	0	58	41	37	142	53	35	38	100	0	0	0	0	0	0	0	0	0	0	0	0	0	0	10	8	9	0	0	0	0	0	0	0	0	0
PgPan_0596	hypothetical protein	--	not_core	1	0	4	0	1017	55	13	0	406	47	2	0	6	9	1	13	4	1	4	8	0	0	0	0	0	0	0	0	0	0	0	0	0	0	15	6	12	0	0	0	0	0	0	0	0	0
PgPan_0597	hypothetical protein	--	not_core	0	0	1	0	86	7	1	0	193	3	10	0	3	2	1	4	3	2	3	4	0	0	0	0	0	0	0	0	0	0	0	0	0	0	0	2	7	0	0	0	0	0	0	0	0	0
PgPan_0598	pyridoxal phosphate-dependent aminotransferase family protein	--	not_core	0	0	0	1	36	0	0	0	41	2	2	0	0	0	0	0	0	0	0	0	0	0	0	0	0	0	0	0	0	0	0	0	0	0	0	0	0	0	0	0	0	0	0	0	0	0
PgPan_0599	TetR/AcrR family transcriptional regulator	--	not_core	0	0	0	0	31	0	0	0	48	3	0	0	0	0	0	0	0	0	0	0	0	0	0	0	0	0	0	0	0	0	0	0	0	0	0	0	0	0	0	0	0	0	0	0	0	0
PgPan_0600	DUF2958 domain-containing protein	--	not_core	47	5	8	1	10	149	4	2	15	2	31	0	319	178	199	452	282	202	248	364	0	0	0	0	0	0	0	0	0	0	0	0	0	0	67	99	90	0	0	0	0	0	0	0	0	0
PgPan_0601	type IA DNA topoisomerase	--	not_core	25	2	5	0	15	273	8	0	13	0	58	1	107	75	109	1059	324	156	153	456	0	0	0	0	0	0	0	0	0	0	0	0	0	0	21	21	32	0	0	0	0	0	0	0	0	0
PgPan_0602	DUF3945 domain-containing protein	--	not_core	4	3	1	0	6	203	9	0	3	0	9	0	64	34	60	72	51	48	58	98	11	3	6	7	9	8	8	1	11	10	2	12	13	8	17	19	18	10	10	1	0	0	1	0	0	0
PgPan_0603	hypothetical protein	--	not_core	0	0	0	0	0	0	0	0	0	0	0	0	0	0	0	0	0	0	0	0	0	0	0	0	0	0	0	0	0	0	0	0	0	0	0	0	0	0	0	0	0	0	0	0	0	0
PgPan_0604	hypothetical protein	--	not_core	0	0	0	0	0	0	0	0	0	0	0	0	0	0	0	0	0	0	0	0	0	0	0	0	0	0	0	0	0	0	0	0	0	0	0	0	0	0	0	0	0	0	0	0	0	0
PgPan_0605	GLPGLI family protein	--	not_core	0	0	0	0	0	0	0	0	0	0	0	0	0	0	0	0	0	0	0	0	0	0	0	0	0	0	0	0	0	0	0	0	0	0	0	0	0	0	0	0	0	0	0	0	0	0
PgPan_0606	TonB-dependent receptor	--	not_core	0	0	0	2	0	0	0	0	0	0	0	0	0	0	0	0	0	0	0	0	0	0	0	0	0	0	0	0	0	0	0	0	0	0	0	0	0	0	0	0	0	0	0	0	0	0
PgPan_0607	peptidase domain-containing ABC transporter	--	not_core	19	8	16	0	0	2	0	0	14	3	0	0	0	0	0	0	0	0	0	0	0	0	0	0	0	0	0	0	0	0	0	0	0	0	0	0	0	0	0	0	0	0	0	0	0	0
PgPan_0608	hypothetical protein	--	not_core	52	15	88	0	0	0	0	0	18	20	0	0	0	0	0	0	0	0	0	0	0	0	0	0	0	0	0	0	0	0	0	0	0	0	0	0	0	0	0	0	0	0	0	0	0	0
PgPan_0609	TraM recognition domain-containing protein	--	not_core	15	3	8	0	1	19	0	5	11	1	5	2	7	4	6	53	16	1	12	34	0	0	0	0	0	0	0	0	0	0	0	0	0	0	2	3	5	0	0	0	0	0	0	0	0	0
PgPan_0610	hypothetical protein	--	not_core	0	0	0	0	145	0	40	0	78	6	6	0	0	0	0	0	0	0	0	0	0	0	0	0	0	0	0	0	0	0	0	0	0	0	0	0	0	0	0	0	0	0	0	0	0	0
PgPan_0611	GLPGLI family protein	--	not_core	0	0	0	0	85	0	1	0	65	1	0	0	0	0	0	0	0	0	0	0	0	0	0	0	0	0	0	0	0	0	0	0	0	0	0	0	0	0	0	0	0	0	0	0	0	0
PgPan_0612	hypothetical protein	--	not_core	0	0	0	0	4974	0	1	0	3	0	1	0	0	0	0	0	0	0	0	0	0	0	0	0	0	0	0	0	0	0	0	0	0	0	0	0	0	0	0	0	0	0	0	0	0	0
PgPan_0613	TraM recognition domain-containing protein	--	not_core	27	3	19	0	9	60	3	1	10	4	34	2	125	65	81	766	222	96	120	414	0	0	0	0	0	0	0	0	0	0	0	0	0	0	22	24	31	0	0	0	0	0	0	0	0	0
PgPan_0614	relaxase/mobilization nuclease domain-containing protein	--	not_core	20	6	1	0	1	17	0	0	4	2	14	1	96	53	49	588	166	79	88	244	0	0	0	0	0	0	0	0	0	0	0	0	0	0	20	18	28	0	0	0	0	0	0	0	0	0
PgPan_0615	hypothetical protein	--	not_core	5	1	1	0	0	14	0	0	2	0	1	0	50	26	36	179	69	35	48	98	0	0	0	0	0	0	0	0	0	0	0	0	0	0	4	6	10	0	0	0	0	0	0	0	0	0
PgPan_0616	ParA family protein	--	not_core	6	0	3	0	0	9	0	0	3	1	10	0	52	45	38	371	88	62	55	184	0	0	0	0	0	0	0	0	0	0	0	0	0	0	1	4	5	0	0	0	0	0	0	0	0	0
PgPan_0617	DUF3408 domain-containing protein	--	not_core	7	0	0	0	0	7	0	0	6	0	17	1	42	38	28	207	64	41	34	118	0	0	0	0	0	0	0	0	0	0	0	0	0	0	1	6	4	0	0	0	0	0	0	0	0	0
PgPan_0618	hypothetical protein	--	not_core	8	2	1	0	41	45	3	1	31	2	9	0	101	62	56	381	94	76	94	155	0	0	0	0	0	0	0	0	0	0	0	0	0	0	7	12	25	0	0	0	0	0	0	0	0	0
PgPan_0619	DUF4134 domain-containing protein	--	not_core	2	2	0	0	13	13	2	0	4	0	1	2	29	13	11	206	64	33	23	87	0	0	0	0	0	0	0	0	0	0	0	0	0	0	1	2	6	0	0	0	0	0	0	0	0	0
PgPan_0620	DUF4133 domain-containing protein	--	not_core	8	2	0	0	37	38	1	0	11	0	7	2	45	29	28	225	82	39	39	110	0	0	0	0	0	0	0	0	0	0	0	0	0	0	2	5	13	0	0	0	0	0	0	0	0	0
PgPan_0621	TraG family conjugative transposon ATPase	--	not_core	39	12	16	0	35	70	7	1	54	1	50	0	265	163	190	1629	469	206	234	764	0	0	0	0	0	0	0	0	0	0	0	0	0	0	34	30	38	0	0	0	0	0	0	0	0	0
PgPan_0622	DUF4141 domain-containing protein	--	not_core	5	0	10	0	10	32	0	0	19	1	5	0	43	46	46	354	96	58	57	182	0	0	0	0	0	0	0	0	0	0	0	0	0	0	12	7	15	0	0	0	0	0	0	0	0	0
PgPan_0623	conjugative transposon protein TraJ	--	not_core	10	3	5	0	17	35	3	0	23	0	10	0	164	123	153	819	282	143	164	426	0	0	0	0	0	0	0	0	0	0	0	0	0	0	26	21	18	0	0	0	0	0	0	0	0	0
PgPan_0624	conjugative transposon protein TraK	--	not_core	11	5	3	0	6	21	2	0	3	0	6	0	53	29	48	386	113	52	54	189	0	0	0	0	1	0	0	0	0	0	0	0	0	0	4	6	11	0	0	0	0	0	0	0	0	0
PgPan_0625	hypothetical protein	--	not_core	19	4	3	0	8	37	2	0	0	0	1	0	59	53	38	277	116	74	51	143	0	0	0	0	0	0	0	0	0	0	0	0	0	0	5	1	7	0	0	0	0	0	0	0	0	0
PgPan_0626	conjugative transposon protein TraM	--	not_core	17	3	2	0	8	118	1	0	37	2	22	0	192	141	98	781	266	138	135	393	0	0	0	0	0	0	0	0	0	0	0	0	0	0	45	45	49	0	0	0	0	0	0	0	0	0
PgPan_0627	conjugative transposon protein TraN	--	not_core	9	3	3	0	10	51	2	0	31	1	16	0	100	43	60	484	148	63	71	222	0	0	0	0	0	0	0	0	0	0	0	0	0	0	31	31	38	0	0	0	0	0	0	0	0	0
PgPan_0628	conjugal transfer protein TraO	--	not_core	8	0	0	1	7	44	8	0	24	1	24	0	134	72	98	348	165	81	100	214	0	0	0	0	0	0	0	0	0	0	0	0	0	0	20	27	34	0	0	0	0	0	0	0	0	0
PgPan_0629	DUF3872 domain-containing protein	--	not_core	9	1	8	0	24	166	6	1	17	1	9	0	331	326	376	545	281	328	358	445	0	0	0	0	0	0	0	0	0	0	0	0	0	0	37	29	43	0	0	0	0	0	0	0	0	0
PgPan_0630	Abi family protein	--	not_core	12	3	5	0	1	0	0	0	14	0	0	0	0	0	0	0	0	0	0	0	0	0	0	0	0	0	0	0	0	0	0	0	0	0	0	0	0	0	0	0	0	0	0	0	0	0
PgPan_0631	PH domain-containing protein	--	not_core	51	10	51	0	16	374	6	0	19	9	6	0	1072	815	756	961	923	801	686	992	0	0	0	0	0	0	0	0	0	0	0	0	0	0	289	200	276	0	0	0	0	0	0	0	0	0
PgPan_0632	hypothetical protein	--	not_core	19	3	1	0	26	484	6	7	62	70	2	0	0	0	0	0	0	0	0	0	0	0	0	0	0	0	0	0	0	0	0	0	0	0	0	0	0	0	0	0	0	0	0	0	0	0
PgPan_0633	class I SAM-dependent methyltransferase	--	not_core	46	20	10	0	32	451	18	27	98	90	4	0	261	165	176	333	197	246	170	309	0	0	0	0	0	0	0	0	0	0	0	0	0	0	12	13	19	0	0	0	0	0	0	0	0	0
PgPan_0634	isoprenylcysteine carboxylmethyltransferase family protein	--	not_core	65	10	12	0	7	396	13	24	27	60	4	1	41	26	22	56	30	30	21	46	0	0	0	0	0	0	0	0	0	0	0	0	0	0	2	3	4	0	0	0	0	0	0	0	0	0
PgPan_0635	hypothetical protein	--	not_core	104	32	15	0	29	700	10	36	62	96	1	0	30	24	15	57	27	22	19	55	0	0	0	0	0	0	0	0	0	0	0	0	0	0	1	0	6	0	0	0	0	0	0	0	0	0
PgPan_0636	hypothetical protein	--	not_core	4	0	0	0	2	164	0	0	0	0	1	0	0	0	0	0	0	0	0	0	6	5	1	1	6	1	2	3	15	4	6	2	1	6	0	0	0	40	27	11	7	5	6	6	6	21
PgPan_0637	hypothetical protein	--	not_core	1	0	1	0	1	98	0	0	0	0	3	0	0	0	0	0	0	0	0	0	1	0	1	0	0	0	0	0	1	0	0	0	0	0	0	0	0	8	3	4	2	3	1	1	2	8
PgPan_0638	PcfJ-like protein	--	not_core	9	3	20	0	7	228	1	1	1	2	3	0	0	0	0	0	0	0	0	0	0	0	0	0	0	0	0	0	0	0	0	0	0	0	0	0	0	0	0	0	0	0	0	0	0	0
PgPan_0639	PcfK-like protein	--	not_core	5	1	3	0	1	297	0	0	0	1	4	0	0	0	0	0	0	0	0	0	26	23	43	31	16	29	35	26	7	4	9	6	3	3	0	0	0	76	43	6	2	8	1	3	2	9
PgPan_0640	hypothetical protein	--	not_core	5	3	0	0	0	25	0	0	0	0	0	0	0	1	0	0	1	0	2	4	43	34	49	41	47	38	40	25	30	31	20	25	25	19	1	0	1	49	38	5	3	4	4	4	6	6
PgPan_0641	hypothetical protein	--	not_core	0	2	0	0	1	7	0	0	0	0	0	0	20	9	14	53	26	19	10	38	13	17	8	8	14	14	14	10	54	34	30	28	37	33	3	2	6	90	94	1	3	2	1	6	2	7
PgPan_0642	hypothetical protein	--	not_core	3	0	1	0	0	4	0	0	0	0	0	0	4	5	3	17	5	2	2	12	25	21	13	16	29	20	23	21	67	54	39	50	62	37	0	0	1	59	57	0	1	1	2	2	5	5
PgPan_0643	hypothetical protein	--	not_core	2	1	1	0	0	2	0	0	0	0	2	1	12	4	5	55	9	10	9	41	31	12	25	24	47	40	33	13	14	15	7	14	15	7	1	2	2	30	17	6	2	5	7	3	2	1
PgPan_0644	hypothetical protein	--	not_core	2	1	2	0	0	4	0	0	0	0	1	0	3	0	4	56	7	10	4	19	6	5	12	12	11	22	17	14	6	2	7	4	2	2	0	0	0	7	11	3	1	4	4	1	3	3
PgPan_0645	DUF1896 domain-containing protein	--	not_core	2	0	0	0	11	30	1	2	1	2	0	0	31	21	16	103	22	37	35	86	22	9	9	22	8	18	15	16	56	31	28	14	23	26	5	3	8	41	28	4	3	6	5	6	3	8
PgPan_0646	ORF6N domain-containing protein	--	not_core	0	0	0	0	3	1	0	0	5	1	1	0	37	32	37	140	43	35	40	83	12	10	24	22	19	17	19	18	32	31	23	32	22	22	3	8	7	28	26	6	6	4	3	3	1	8
PgPan_0647	site-specific integrase	--	not_core	20	8	0	0	10	471	3	0	6	9	0	1	3329	1942	3140	3960	1985	2759	3269	3762	1	1	0	3	1	1	0	1	17	6	3	6	5	2	312	298	449	5	2	1	2	0	0	0	0	0
PgPan_0648	Arg-gingipain RgpA	arginine-specific cysteine proteinase RgpA; Arg-gingipain; Hemagglutinin protein HagE	core	3709	756	820	290	5654	28445	1159	1276	5097	2355	34	396	55510	87986	66651	42429	67480	81863	54458	65435	389439	438904	303023	176776	418094	403040	319530	263945	102941	97147	145080	676792	547038	166089	39122	41473	77265	227968	286802	63760	46990	50774	24730	15897	21846	133955
PgPan_0649	hypothetical protein	--	not_core	0	0	0	0	0	4	0	0	0	0	1	0	7	6	2	27	6	4	6	13	2	5	6	8	4	4	5	3	4	11	6	3	7	3	0	0	2	9	12	1	0	1	1	1	2	0
PgPan_0650	DUF1661 domain-containing protein	--	core	4	3	2	1	1	57	0	0	1	0	1	1	196	88	124	383	227	109	117	226	23	19	31	18	26	28	29	22	42	24	19	18	24	10	9	1	6	34	19	3	6	5	3	2	5	2
PgPan_0651	DUF1661 domain-containing protein	--	core	2	0	2	0	1	21	0	0	0	0	2	0	105	45	70	286	107	94	66	228	21	17	17	15	29	24	30	9	23	25	22	6	27	26	2	2	0	25	14	2	2	6	3	3	3	5
PgPan_0652	phosphoglycerate kinase	--	core	36	6	6	8	7	339	8	16	24	32	1	9	6576	6216	6671	8322	7816	8633	7401	9118	6705	7091	7686	4724	5447	7037	8695	7718	474	416	439	1150	1207	674	509	481	694	1005	999	71	59	63	38	28	37	192
PgPan_0653	hypothetical protein	--	core	109	23	19	15	5	705	4	6	44	40	20	20	1025	713	759	1257	1366	1153	634	1200	4935	5200	6306	5208	3924	4378	6336	6027	590	459	600	1012	1093	681	543	406	647	1452	1615	262	165	191	145	97	142	429
PgPan_0654	Cys-tRNA(Pro) deacylase	--	core	21	5	26	16	4	1426	5	6	101	23	8	34	937	946	869	1131	1251	1040	523	1153	3653	4016	5023	4048	2532	3001	4725	3750	974	864	1187	1973	2269	1324	336	287	434	1346	1447	134	111	95	96	81	108	270
PgPan_0655	zinc-dependent metalloprotease	--	core	110	28	24	38	41	3398	99	156	392	144	71	65	8480	11199	11017	11136	9761	11746	9158	12871	38199	38156	43241	36651	23476	27474	41025	43804	2550	2149	2789	5842	5548	2296	734	914	1579	3514	5081	1226	942	915	856	617	775	1600
PgPan_0656	DUF1661 domain-containing protein	--	not_core	0	1	0	1	2	41	0	2	1	1	0	1	10	9	12	24	10	15	6	18	203	186	263	177	115	137	229	162	26	25	10	24	23	10	0	3	5	47	66	17	14	11	18	3	12	29
PgPan_0657	DUF4294 domain-containing protein	--	core	59	15	6	3	19	285	2	1	22	30	6	2	1243	1077	611	1060	885	992	847	987	1844	2067	2130	1378	2126	2045	2206	1921	11773	14548	14592	12101	17779	19997	560	494	668	4499	3965	274	223	231	138	86	121	1092
PgPan_0658	hypothetical protein	--	core	188	57	294	30	44	465	50	54	73	57	2	12	1602	1265	785	1103	1063	1097	1242	1254	3203	3357	3333	2878	6066	4311	3136	3926	39073	35094	23298	8672	13608	25212	1863	1845	2863	29019	22046	1257	1084	1035	573	401	468	3705
PgPan_0659	primosomal protein N'	--	core	134	33	88	36	67	1469	17	19	53	49	22	42	2504	2310	2172	3890	2588	2691	2206	3394	5636	5091	6104	4029	5574	5040	5923	4930	16087	15059	9396	4688	7283	17055	1198	1174	1859	5266	4888	582	516	470	454	320	363	995
PgPan_0660	NADPH-dependent glutamate synthase	glutamine <=> glutamate?	core	133	25	61	51	29	2383	50	28	99	72	13	78	1614	1917	1473	2165	1825	2055	1737	1955	11620	10311	11852	7019	10321	11782	11544	10919	1297	1011	1429	3237	3079	1477	1128	1216	1639	2113	2541	801	611	564	472	356	467	1474
PgPan_0661	sulfide/dihydroorotate dehydrogenase-like FAD/NAD-binding protein	--	core	92	13	83	7	27	1156	33	14	86	73	8	27	3329	2938	3599	3133	3750	4176	3100	3814	6784	6519	6854	3944	5849	6980	7783	5793	1517	1003	1021	1991	1992	952	577	708	833	1841	2140	201	195	181	151	102	105	472
PgPan_0662	tRNA (guanosine(37)-N1)-methyltransferase TrmD	--	core	57	14	2	2	13	456	9	6	9	6	10	16	716	848	777	1223	903	974	649	1229	1396	1408	1328	845	1565	1673	1708	1348	369	438	417	591	609	493	40	73	92	1003	997	54	43	55	29	40	45	155
PgPan_0663	ion transporter	potassium transport	core	33	8	10	3	2	194	5	1	8	4	14	3	1017	995	979	1354	1042	1284	925	1306	1377	1344	1369	872	1578	1602	1566	1056	98	93	95	199	165	158	55	65	96	636	730	58	31	41	52	35	46	94
PgPan_0664	hypothetical protein	--	core	5	2	2	1	0	47	1	2	11	2	11	5	1610	1084	850	1173	776	1127	1106	1148	670	624	548	378	882	833	628	497	155	224	163	300	305	237	27	32	38	322	337	160	126	145	149	94	117	165
PgPan_0665	N-acetylmuramoyl-L-alanine amidase	--	core	20	1	0	0	1	89	0	0	1	0	3	3	97	96	109	481	158	116	120	255	1270	1041	662	546	1368	1296	735	610	179	196	135	239	286	227	61	48	72	326	346	179	113	152	158	94	177	187
PgPan_0666	histidinol phosphate phosphatase	--	not_core	26	6	8	2	3	83	4	1	5	5	4	0	1075	1232	1707	3532	1043	1433	1689	3153	3950	3915	2442	2075	3901	4425	3072	2151	411	747	525	1497	1260	912	354	340	476	1631	1653	987	720	765	900	642	856	1043
PgPan_0667	outer membrane beta-barrel protein	--	core	52	12	13	1	27	293	12	7	7	11	9	11	367	324	220	749	357	264	398	530	1023	1041	1064	686	1188	1207	1194	918	608	551	462	1243	1236	1054	213	227	280	1598	1322	199	179	194	82	80	112	577
PgPan_0668	IS3 family transposase	--	not_core	2	1	3	0	0	107	0	0	0	0	1	0	23	30	18	48	26	26	18	39	0	0	0	0	0	0	0	0	0	0	0	0	0	0	4	3	6	0	0	0	0	0	0	0	0	0
PgPan_0669	TlpA family protein disulfide reductase	--	not_core	0	0	44	4	41	335	11	9	0	35	4	5	662	586	422	967	612	591	510	887	2253	2416	2148	1354	2729	2732	2198	1782	3482	3490	2900	4622	5141	5390	518	515	739	6865	5638	276	245	263	203	132	184	917
PgPan_0670	DUF1661 domain-containing protein	--	not_core	1	1	0	1	0	8	0	0	0	0	0	0	9	6	4	121	25	10	27	63	13	4	7	11	17	12	22	7	1	1	0	0	1	3	1	0	1	5	5	2	1	2	2	1	0	1
PgPan_0671	Nif3-like dinuclear metal center hexameric protein	--	core	46	15	3	4	22	702	5	18	19	61	38	16	2185	1483	1359	2315	2910	3051	1298	2371	3358	3720	3915	2427	4777	3894	4009	3418	3679	2590	2174	2955	3653	2486	544	446	639	1256	1418	177	126	143	91	72	133	321
PgPan_0672	hypothetical protein	--	core	472	98	56	29	87	6215	36	43	327	345	7	29	2426	1912	1299	2126	1896	2021	1761	2400	14077	14006	13233	8941	14965	14111	13735	12571	18734	20405	18906	18692	25226	19771	480	541	809	13823	12248	680	453	510	276	197	314	1939
PgPan_0673	tRNA lysidine(34) synthetase TilS	--	core	46	16	4	20	11	1309	3	11	41	37	24	38	896	884	721	2459	1268	586	537	1092	2434	2473	2885	1749	3229	2682	2682	2051	1209	1427	1603	2018	2905	3557	148	151	212	1956	1938	542	403	450	324	213	277	883
PgPan_0674	AAA family ATPase	--	core	76	18	14	27	13	980	21	12	25	38	37	28	4902	3795	5085	6717	4853	3855	4657	6449	4311	4103	6446	3991	3803	3365	5822	4884	2303	2331	2233	2395	2613	1446	630	628	1007	3394	3137	901	680	779	556	363	454	1952
PgPan_0675	hypothetical protein	--	core	31	4	79	13	31	308	8	20	9	21	1	9	888	899	911	1035	824	757	715	1158	3009	2561	3506	2351	3405	2487	3155	3728	2930	2987	2555	2259	2670	2310	1122	1184	1697	2738	3072	1092	903	990	440	240	333	3884
PgPan_0676	hypothetical protein	--	core	77	24	140	5	147	559	11	25	41	31	4	30	571	633	639	602	656	577	547	748	3092	2650	3858	2404	3090	2376	3146	3384	11601	9111	6825	4995	5598	5798	1911	1819	2547	9423	8667	1831	1393	1536	783	425	700	5848
PgPan_0677	hypothetical protein	--	core	635	169	284	43	281	1365	49	41	170	208	0	28	11604	10219	4805	7208	4422	6591	7827	6620	7105	8000	8474	5193	16545	12423	8414	8712	167251	197740	148207	125405	143236	219030	3438	3322	4877	116902	85504	16329	15716	13993	10779	7786	8251	29439
PgPan_0678	4-hydroxy-tetrahydrodipicolinate synthase	L-aspartate-4-semialdehyde => hydroxyl-tetrahydrodipicolinate (aspartate to lysine; aspartate degradation)	core	140	42	36	13	23	1102	13	22	22	38	15	24	2033	1852	1581	2120	1796	2188	1650	2220	3958	4122	3897	2678	4350	4483	4523	4435	2652	2243	1970	3388	3126	1797	202	192	297	7509	6963	247	185	199	137	85	140	885
PgPan_0679	ATP-dependent dethiobiotin synthetase BioD	--	core	56	10	15	3	12	867	4	8	19	11	5	11	875	656	647	1090	776	691	674	909	1858	1983	1996	1361	1949	1882	2187	1890	448	301	306	701	582	363	129	120	179	3251	2944	194	172	146	133	79	117	421
PgPan_0680	OmpA family protein	--	core	126	32	38	27	120	2191	75	63	123	108	10	31	2520	2406	2230	2682	2204	2990	2780	2887	30934	29141	27968	18659	44762	44963	32356	27660	24109	29367	26047	29609	37999	30943	2713	2880	3742	30006	25343	9486	8047	6412	5317	3213	4656	16057
PgPan_0681	dihydroorotate dehydrogenase-like protein	--	core	217	37	36	53	57	2347	41	52	86	104	10	92	2091	1966	1706	1842	2477	2551	1636	2387	21978	21019	22792	13611	24168	25247	23138	19406	17959	17017	15574	28098	29847	20694	2453	2531	3389	16958	17679	1252	1075	918	473	309	497	4503
PgPan_0682	DUF1661 domain-containing protein	--	not_core	0	0	0	0	0	3	0	0	0	1	0	0	1025	510	600	854	513	618	879	713	30	31	20	24	43	33	44	17	7	0	4	1	2	2	21	15	23	8	5	9	2	3	5	5	6	5
PgPan_0683	IS3 family transposase	--	not_core	25	3	4	0	0	1031	1	4	4	2	5	1	358	280	231	604	354	339	284	492	0	0	0	0	0	0	0	0	0	0	0	0	0	0	55	51	64	0	0	0	0	0	0	0	0	0
PgPan_0684	thymidylate synthase	UMP => dTMP	core	71	13	13	19	36	756	10	6	18	15	8	31	4592	3611	3916	4656	5332	4334	4092	5162	4906	5565	5641	3092	5077	6100	5784	5277	2109	1672	1398	3025	2775	2635	836	1009	1485	4711	4605	499	407	305	249	166	211	1497
PgPan_0685	dihydrofolate reductase	folate salvage	core	29	4	9	8	3	199	6	11	15	16	6	13	1056	945	877	1255	1158	1449	1062	1253	2576	3005	3358	1604	2567	2759	2941	2844	444	407	414	1363	1200	787	403	459	808	838	813	148	124	126	75	47	58	504
PgPan_0686	histidine--tRNA ligase	--	core	67	17	7	9	46	792	14	27	86	39	11	21	868	999	672	1474	999	1122	925	1178	6235	6855	7323	4047	6076	6476	6949	5512	3956	3498	4356	10144	12278	10197	1658	1373	2154	4751	4843	1058	742	787	442	282	408	2243
PgPan_0687	DUF1661 domain-containing protein	--	core	5	3	0	3	0	72	0	0	3	9	1	0	463	336	519	878	646	476	477	827	184	148	238	114	167	176	221	198	225	141	161	192	170	141	63	67	88	259	212	39	32	35	49	18	40	59
PgPan_0688	23S rRNA (adenine(2503)-C(2))-methyltransferase RlmN	--	core	47	11	14	10	16	301	3	2	19	20	18	12	707	635	595	1262	864	810	604	1067	2074	1771	2199	1377	2062	2347	2073	2119	616	807	686	811	904	1460	342	329	528	1244	1397	125	82	100	85	47	63	265
PgPan_0689	DUF4837 family protein	--	core	113	28	72	16	12	1110	15	43	111	92	8	39	5883	4919	4908	6279	6389	7343	5146	7239	10075	10672	10282	6499	11184	11282	10597	10990	4535	4231	4824	10246	10963	7937	1387	1271	1931	5295	5052	273	194	245	161	106	117	741
PgPan_0690	4-hydroxythreonine-4-phosphate dehydrogenase PdxA	--	core	93	10	21	29	19	864	17	26	63	43	14	34	7555	5206	5867	9514	7309	7521	3819	10167	6516	6535	7295	3867	7049	6463	7169	7133	1855	1739	2139	4362	5128	4744	1576	1402	2027	6669	6290	453	371	375	227	136	178	1131
PgPan_0691	adenylyltransferase/cytidyltransferase family protein	--	core	22	7	42	5	25	715	31	48	66	38	1	7	3849	4493	3651	4784	3442	5344	3544	5079	1645	1807	1674	871	1638	1691	1675	1525	741	453	519	1419	1397	884	602	697	982	2544	2320	451	375	323	210	126	186	1010
PgPan_0692	SDR family oxidoreductase	--	core	97	18	15	20	25	1011	20	25	66	58	9	42	6621	2985	5521	8519	8067	4209	3631	8474	2703	2570	2924	1523	2215	2309	2679	2291	779	566	680	2249	2294	1423	648	637	995	6238	6330	284	217	265	160	108	139	771
PgPan_0693	CDP-alcohol phosphatidyltransferase family protein	--	core	38	9	59	27	19	1069	7	30	43	16	14	38	2498	2462	2350	3146	2561	3230	2190	3445	4479	4758	4769	2512	3152	3847	4727	4249	516	353	467	1768	1558	693	379	394	617	3346	3192	75	51	71	64	37	50	179
PgPan_0694	hypothetical protein	--	core	32	5	24	19	9	560	10	20	39	13	5	26	4857	5876	5826	6718	4724	7258	4696	7195	5881	5871	6077	3285	3792	4584	6265	4641	70	43	69	469	357	134	323	284	412	1422	1531	98	75	67	68	49	77	173
PgPan_0695	UvrD-helicase domain-containing protein	--	core	140	26	17	21	22	2257	18	35	117	51	47	26	3130	2780	2546	3830	2855	2814	2933	3405	8448	7935	8469	5200	5705	6261	8936	8131	537	518	812	4034	2886	787	530	558	772	4133	4699	274	220	275	259	197	201	717
PgPan_0696	hypothetical protein	--	not_core	16	3	5	6	2	546	17	1	28	3	0	2	838	698	499	436	745	842	541	579	139	165	160	136	145	135	146	101	3	2	1	5	1	2	59	45	61	736	796	18	7	14	13	7	13	51
PgPan_0697	hypothetical protein	--	not_core	16	2	1	0	0	110	1	6	6	5	0	1	482	452	315	567	411	533	356	514	38	42	26	53	69	62	48	26	8	10	12	8	8	5	31	30	44	25	28	4	2	11	9	10	6	6
PgPan_0698	ATP-binding protein	--	core	40	9	20	8	17	248	13	11	12	14	18	11	4906	4859	3963	5009	3564	5995	3445	5323	3579	3437	3051	2165	4320	3973	3473	2871	4469	3960	3428	2962	4412	4457	91	111	153	4632	4001	505	392	354	291	193	234	973
PgPan_0699	hypothetical protein	--	core	5	0	2	1	3	159	8	2	7	5	2	2	258	336	270	636	306	382	333	556	1333	1147	1140	809	1273	1313	1246	898	51	56	63	251	257	99	9	12	15	144	192	61	49	44	44	40	25	86
PgPan_0700	adenosylmethionine--8-amino-7-oxononanoate transaminase	--	core	43	6	4	7	14	408	4	1	12	4	29	14	967	1227	1105	1997	1205	1445	1049	1616	4077	3621	3912	2656	3838	3979	4187	3286	71	68	83	243	183	105	101	108	171	608	709	39	32	35	27	25	37	57
PgPan_0701	biotin synthase BioB	--	core	24	10	2	3	12	665	11	2	18	14	13	12	910	1005	928	1553	1004	1383	947	1365	3220	3109	3273	1898	3107	3481	3451	2694	191	165	188	494	443	221	166	181	253	812	719	47	35	27	33	32	18	100
PgPan_0702	peptide MFS transporter	--	not_core	705	161	115	0	70	4056	84	0	180	1	14	0	17	19	20	24	16	16	19	28	72	68	55	26	86	60	76	46	3	4	9	7	9	2	5	3	10	1629	1540	51	24	43	26	16	29	66
PgPan_0703	DUF4831 family protein	--	core	78	18	27	23	24	1873	36	35	59	42	14	52	46838	26185	41761	49156	34591	49706	36076	53500	9529	9679	9432	4786	10541	9970	10964	8150	2704	2067	1976	3517	4714	2860	432	468	893	6262	4949	164	130	147	111	63	73	667
PgPan_0704	tryptophan--tRNA ligase	--	core	180	43	31	22	15	1205	25	17	84	86	10	27	1184	1275	1166	1591	1413	1566	1059	1601	8213	9474	9541	5395	8798	9305	9859	8613	2876	2651	2980	6374	6831	4102	1594	1521	2079	7685	7198	495	354	373	191	120	151	1363
PgPan_0705	DUF3127 domain-containing protein	--	core	126	29	15	36	33	661	23	7	99	43	7	34	3120	3998	3336	3562	3284	4362	3156	4118	10167	10539	9906	5845	10435	11051	10517	9147	1222	1212	1266	3199	2720	1428	643	636	986	3771	3689	885	650	672	401	282	395	1575
PgPan_0706	23S rRNA (pseudouridine(1915)-N(3))-methyltransferase RlmH	--	core	65	21	17	19	24	571	6	15	54	18	5	26	1097	1363	1594	1284	1420	1454	962	1817	7430	7560	7868	3969	6852	7484	7981	7387	251	255	272	759	690	341	459	491	695	2216	2369	287	221	226	152	88	110	595
PgPan_0707	peptide-methionine (R)-S-oxide reductase MsrB	peptide methionine sulfoxide reductase	core	95	20	68	25	10	887	16	10	98	44	1	14	5162	6789	6160	5294	5664	6602	5973	6943	8043	8378	8310	4393	6677	7537	7923	6440	971	931	1019	3791	3062	1307	771	758	1190	2839	3083	207	149	176	94	53	79	611
PgPan_0708	hypothetical protein	--	core	96	20	55	18	17	1179	14	16	42	14	8	30	5663	4445	5487	5885	4512	5867	6112	6425	5544	5658	6384	3133	4094	4601	6007	5077	534	424	426	1130	886	439	452	438	703	2360	2366	236	179	164	119	76	108	607
PgPan_0709	cation transporter	--	core	80	21	28	16	7	720	2	2	24	10	11	23	2302	2228	1114	1776	1338	1507	1293	1631	4752	4039	4431	2759	6096	5736	4470	3478	803	532	631	1221	1155	535	48	49	89	2947	2628	106	67	83	48	36	35	322
PgPan_0710	dihydroneopterin aldolase	folate synthesis (7,8-dihydroneopterin => 6-hydroxymethyl-7,8-dihydropteridine)	core	15	6	5	9	9	205	1	7	10	4	2	13	354	269	216	606	315	291	278	465	1932	1826	1776	960	3368	2720	2142	1319	383	239	245	703	613	286	32	33	42	1226	942	85	53	52	32	35	34	153
PgPan_0711	DUF5103 domain-containing protein	--	core	43	17	18	9	12	358	8	6	16	20	7	12	1026	758	745	1676	779	887	870	1385	3023	3315	3071	1893	3998	3525	3410	3169	3938	3132	2418	2919	4134	4408	355	286	464	2659	2351	139	89	117	83	50	82	360
PgPan_0712	translocation/assembly module TamB	--	core	150	48	43	46	27	2952	21	16	146	55	64	59	3810	3764	4004	7226	4488	4667	3786	5890	10831	10378	12066	7241	8684	8898	12949	9534	1042	1250	1611	4057	4425	1746	488	505	704	4754	4759	211	170	245	157	117	119	574
PgPan_0713	BamA/TamA family outer membrane protein	--	core	65	11	72	8	15	1009	11	18	57	25	40	14	3153	3042	3564	4656	3345	3797	3266	4344	5682	5746	6398	3611	4641	4435	6807	5238	439	604	1083	3309	3427	899	139	162	259	2957	2834	197	145	181	141	103	100	486
PgPan_0714	AsmA family protein	--	core	230	59	134	42	307	6551	42	37	203	121	46	79	5842	6165	5800	8516	6166	6899	5819	7493	13850	14400	16049	8369	10883	11179	15961	13421	1911	2735	4034	11287	11006	4619	988	1060	1751	9046	8813	480	337	390	264	177	226	1593
PgPan_0715	ribose-phosphate pyrophosphokinase	--	core	271	55	13	22	38	1717	51	48	96	81	10	37	3034	4703	2858	3556	3323	4115	3105	3648	14996	15110	13417	7471	16073	17182	15561	11827	1383	1186	1571	4804	3972	2016	550	644	1078	8513	9215	883	612	645	305	211	304	2231
PgPan_0716	DEAD/DEAH box helicase	--	core	123	33	9	35	25	880	15	14	66	31	29	48	5325	5083	5607	7053	6185	6322	4869	7483	8028	7916	8313	5293	8113	8128	9407	8266	972	899	1074	2635	2834	1774	562	505	696	3416	3644	406	270	337	283	199	242	664
PgPan_0717	hypothetical protein	--	core	26	9	24	12	112	347	4	41	749	87	13	21	4912	1321	398	1003	4158	1539	463	673	1792	1980	1674	753	1818	2472	1646	1590	6971	6712	4336	758	2413	9712	3564	5018	7578	13598	12659	4030	3441	2696	1716	1169	1581	6630
PgPan_0718	T9SS type A sorting domain-containing protein	interacts with TprA; immunoreactive 61 kDa antigen	core	52	12	94	27	271	1630	12	146	819	280	4	26	4943	2011	437	726	4705	1501	485	619	3001	3804	2935	1148	2744	3926	3160	2829	15706	12280	8668	1307	3984	17045	16844	23600	29591	29238	26639	11559	9954	9121	6611	4273	5485	16597
PgPan_0719	T9SS type A sorting domain-containing protein	--	not_core	3	0	2	2	214	65	0	9	8	2	0	2	91	27	14	27	82	25	8	20	135	146	124	66	128	139	140	119	116	121	123	14	49	230	83	105	142	1203	1235	907	622	711	508	373	475	990
PgPan_0720	hypothetical protein	--	core	410	87	39	22	105	4434	23	41	351	312	1	9	20705	14010	18066	33398	16103	19685	13873	31486	55815	60762	39053	23922	89376	78634	54932	42424	3031	3466	3752	42821	27592	4954	1816	1706	2190	31531	24688	2126	1379	1884	1296	826	965	3184
PgPan_0721	PorT family protein	T9SS	core	274	90	150	17	101	1717	15	31	129	155	7	17	1279	1414	387	890	499	964	948	780	12754	14871	9849	6573	26452	22848	12456	9504	4374	3441	3459	6999	6744	3357	1441	1495	2170	19808	14172	3330	2434	2280	1347	843	1185	6373
PgPan_0722	2-iminoacetate synthase ThiH	thiamine synthesis - thiH	core	34	11	3	0	2	94	2	3	13	11	30	2	283	228	237	1025	410	276	283	606	746	655	1045	726	642	596	983	859	97	97	121	135	149	100	40	38	74	63	107	40	34	54	47	30	38	46
PgPan_0723	thiazole synthase	thiamine synthesis - thiG	core	20	3	6	0	0	49	1	0	2	2	15	3	94	85	68	672	186	123	119	280	303	304	393	278	280	278	394	292	5	16	15	23	18	15	15	23	24	49	54	15	8	19	19	17	15	3
PgPan_0724	thiamine phosphate synthase	thiamine synthesis - thiDE	core	60	18	4	3	1	286	4	3	16	5	61	14	161	122	118	1492	383	197	200	689	673	603	905	646	667	595	902	540	26	28	50	31	38	42	62	52	71	133	199	44	29	29	44	39	28	38
PgPan_0725	phosphomethylpyrimidine synthase ThiC	thiamine synthesis - thiC	core	50	10	2	2	4	191	12	10	20	17	36	10	295	209	251	1535	558	371	357	799	778	762	1109	649	819	755	1069	719	107	118	146	153	202	120	56	44	90	173	237	47	19	41	48	34	38	43
PgPan_0726	sulfur carrier protein ThiS	thiamine synthesis	core	12	5	3	1	2	223	4	0	3	3	1	1	80	33	60	226	113	66	76	160	143	136	202	97	124	129	210	127	109	105	60	82	77	55	5	10	8	183	179	4	6	4	8	3	3	9
PgPan_0727	IS3 family transposase	--	not_core	7	3	7	0	0	532	0	20	6	6	3	0	196	173	147	289	234	176	153	241	0	0	0	0	0	0	0	0	0	0	0	0	0	0	26	13	26	0	0	0	0	0	0	0	0	0
PgPan_0728	hypothetical protein	--	not_core	87	22	2	0	3	292	2	3	24	20	1	0	349	292	246	744	399	371	328	603	239	188	175	123	300	257	192	113	512	365	265	193	257	255	59	72	88	386	338	46	33	39	35	26	30	62
PgPan_0729	T9SS type A sorting domain-containing protein	--	not_core	12	2	6	0	2	96	0	7	0	4	4	1	243	166	136	386	185	152	143	272	158	164	124	108	292	182	159	117	182	160	142	166	211	203	349	348	475	911	669	107	92	101	69	42	63	146
PgPan_0730	DUF1661 domain-containing protein	--	core	12	3	2	0	0	239	0	2	0	4	1	3	69	40	91	281	103	58	101	173	257	170	517	181	74	84	389	261	49	34	18	51	46	31	6	5	13	46	74	8	4	7	5	4	4	12
PgPan_0731	hypothetical protein	--	not_core	7	1	10	0	0	50	0	0	2	5	0	5	56	42	44	214	49	43	80	97	496	412	1030	391	148	151	843	498	63	41	27	57	40	29	3	6	5	43	62	15	9	10	14	7	8	16
PgPan_0732	30S ribosomal protein S16	30S ribosomal protein S16	core	322	97	82	71	45	3635	166	532	329	349	1	28	3825	4714	2241	3196	1974	3251	3078	3071	44128	38597	42545	26080	37605	39453	47317	41187	5262	4274	3865	5582	6748	7390	1229	1278	1557	17118	14188	3561	2736	2599	1727	1224	1719	5736
PgPan_0733	ISAs1 family transposase	--	not_core	4	1	3	0	0	12	0	0	0	0	0	0	0	0	0	0	0	0	0	0	1	2	0	1	1	1	1	0	0	0	0	0	0	0	0	0	0	2	1	0	0	0	0	0	0	1
PgPan_0734	Gfo/Idh/MocA family oxidoreductase	lipopolysaccharide biosynthesis protein WbpB	core	74	17	32	7	7	674	18	21	65	34	11	19	1116	827	804	1606	934	886	1010	1252	3391	3385	3458	1927	3158	3833	3827	3489	1515	2199	1898	2597	3056	2514	336	300	495	1807	1667	110	70	89	59	67	63	311
PgPan_0735	MBL fold metallo-hydrolase	--	core	37	9	16	35	9	597	21	23	61	28	5	30	1258	1446	1105	1785	1238	1501	1314	1554	5566	5410	6431	3456	3679	4753	6659	5299	404	242	312	968	816	338	142	167	229	2070	1991	105	72	85	85	53	46	335
PgPan_0736	asparaginase	asparagine => aspartate	core	104	19	33	28	20	1198	57	137	121	86	14	40	2771	3234	2902	3465	3258	4362	2843	3586	17229	16799	17412	10625	13753	16614	18921	16532	1902	1762	2356	7028	6551	2904	501	510	652	5763	5805	196	169	164	121	99	87	972
PgPan_0737	type I glyceraldehyde-3-phosphate dehydrogenase	glyceraldehyde-3P => 1,3-bisphosphate (glycolysis)	core	658	143	36	46	221	3715	97	162	458	397	7	62	8611	7876	7965	10130	7814	10209	8939	10639	51439	54759	40382	27076	53870	64583	48113	39159	29233	23561	25402	47208	50297	31492	4787	4813	7413	45655	48357	11095	8025	8184	5089	2924	4078	22781
PgPan_0738	helix-turn-helix domain-containing protein	probable transcriptional regulator AraC family	core	47	10	13	6	4	390	5	2	16	16	5	18	1200	613	862	1486	931	747	805	1213	1678	1512	2276	1348	1552	1622	2213	1793	351	352	415	849	922	496	134	173	176	729	708	65	50	50	42	32	42	166
PgPan_0739	YggS family pyridoxal phosphate-dependent enzyme	--	core	90	24	19	24	18	647	18	10	48	39	17	30	644	648	458	1009	582	740	586	734	4064	3967	4418	2723	4837	4285	4859	4288	585	548	659	1363	1216	669	731	697	867	1665	1671	162	127	114	88	44	74	347
PgPan_0740	DUF4494 domain-containing protein	--	core	112	20	2	13	7	394	9	6	46	53	6	10	660	666	394	740	624	781	458	658	3290	3317	3436	2349	4348	3704	4067	2983	625	467	515	1126	1367	569	412	391	454	1981	1673	153	100	123	97	42	54	272
PgPan_0741	IS3 family transposase	--	not_core	6	3	2	0	0	321	0	0	0	1	2	0	67	60	39	98	51	58	55	74	0	0	0	0	0	0	0	0	0	0	0	0	0	0	2	9	14	0	0	0	0	0	0	0	0	0
PgPan_0742	DUF3575 domain-containing protein	fimX?	core	263	65	31	68	96	768	32	66	187	101	7	70	61	48	40	375	109	100	76	176	15605	13970	20423	6458	12390	12416	20688	13055	40034	31766	23027	10070	15417	22642	10	15	15	36667	29894	810	673	518	282	217	302	1771
PgPan_0743	DUF3868 domain-containing protein	--	core	265	56	67	84	277	1113	70	270	415	273	13	194	190	197	166	1078	321	230	192	508	42555	41143	65617	22445	37422	34509	58383	35325	55542	61579	51015	20159	32654	63562	32	46	45	34151	30998	2883	2337	1995	862	581	809	6795
PgPan_0744	fimbrial protein	--	not_core	225	49	1181	133	840	1109	126	196	1440	221	2	268	17	27	15	28	19	22	22	21	43118	34129	58305	32910	36092	31309	53197	33681	25104	20685	17959	6732	9526	8955	3	6	7	47011	37122	10154	7489	7462	4064	2342	3637	16870
PgPan_0745	FimB/Mfa2 family fimbrial subunit	--	core	35	6	46	42	81	434	21	76	66	38	11	81	205	179	156	682	251	223	196	427	11526	10262	19030	5444	9307	9235	15236	8056	4596	5305	5529	4345	6150	6987	7	3	9	3794	3899	524	442	408	278	180	235	853
PgPan_0746	DUF4906 domain-containing protein	Fimbria minor component, FimC	core	178	35	75	49	144	565	41	112	222	141	13	36	80	94	75	307	102	93	79	191	8043	7081	14588	3547	5610	5780	10819	5399	18708	13349	12503	11401	17713	21624	6	3	7	11403	8978	615	518	468	234	134	195	1985
PgPan_0747	protein FimD	fimD - major fimbrial subunit	not_core	616	145	118	70	377	1640	140	240	560	382	8	91	0	0	0	0	0	0	0	0	17541	14571	26318	7387	12711	11807	21594	11375	63346	46536	50679	47506	78773	77772	0	0	0	42501	31375	1609	1188	1199	505	343	455	4795
PgPan_0748	hypothetical protein	fimE - major fimbrial subunit	not_core	487	121	84	48	368	1029	81	152	314	220	12	51	0	0	0	0	0	0	0	0	16430	14225	26044	7612	13066	11825	21889	10093	20509	19593	23861	31865	48083	42717	0	0	0	40443	30519	1920	1393	1458	756	462	661	4692
PgPan_0749	DUF1661 domain-containing protein	--	not_core	17	4	3	1	25	109	1	0	4	0	0	1	48	21	35	230	58	42	46	126	156	134	246	90	115	106	212	97	41	38	34	80	78	68	6	3	5	808	617	46	30	45	22	27	18	76
PgPan_0750	DUF177 domain-containing protein	--	core	300	55	76	32	31	2916	27	30	106	168	7	43	6709	4604	4755	6869	5878	4311	3953	6319	7989	8367	7591	6044	7706	9040	9097	9847	3685	3237	3401	6116	6348	3679	1253	1052	1153	6999	6598	897	724	714	469	290	515	1917
PgPan_0751	50S ribosomal protein L32	50S ribosomal protein L32	core	125	42	10	15	144	5017	16	30	62	61	3	6	1267	832	453	849	751	640	648	851	7221	6642	7113	6940	8269	7318	7971	8164	636	438	337	652	521	325	642	455	571	8097	7634	3120	2160	1949	1860	1031	1883	3720
PgPan_0752	ketoacyl-ACP synthase III	--	core	348	79	123	96	82	4750	82	79	308	182	11	90	7040	7703	5408	7034	6214	7871	5776	6530	24074	24708	25553	20690	25070	27431	26439	28402	1590	1203	1429	4621	3660	1333	1307	1205	1528	13148	13024	2515	1934	1798	1425	992	1344	4289
PgPan_0753	GTPase Era	--	core	75	15	114	27	23	1516	31	26	116	52	7	24	2097	1880	1979	2309	2066	2521	2414	2386	6773	7367	7926	5482	5565	6876	7837	7356	872	556	705	3848	3348	670	360	388	556	4070	3639	206	130	136	108	69	74	533
PgPan_0754	ribosome biogenesis GTPase Der	--	core	104	17	72	23	22	1414	20	13	129	64	10	55	1131	1032	1128	1618	1302	1461	1215	1611	7412	7887	8635	5766	6618	7343	8629	7550	612	553	714	3338	2205	539	402	417	670	4975	4644	155	144	142	110	63	91	546
PgPan_0755	DUF2723 domain-containing protein	--	core	202	28	126	87	104	4708	26	33	277	140	50	137	6086	7186	8594	9095	7916	9963	8000	9828	31044	31349	33926	23972	26759	28783	32100	28413	927	1065	1390	6536	4012	980	575	594	1105	8426	9550	1302	971	1151	515	327	438	3187
PgPan_0756	hypothetical protein	--	not_core	16	13	0	0	3	146	3	0	6	3	3	3	292	309	241	823	327	317	279	529	651	557	599	592	841	636	637	531	187	169	138	134	231	168	38	35	62	163	201	90	51	66	46	31	45	115
PgPan_0757	TonB-dependent receptor	conserved hypothetical protein	core	48	17	8	4	7	247	3	3	8	3	40	12	362	338	369	1658	659	450	474	890	1219	1227	1483	1166	1788	1478	1496	1252	624	560	420	437	694	835	63	71	135	552	525	190	125	163	146	107	114	217
PgPan_0758	transcriptional regulator	conserved hypothetical protein	core	5	1	12	2	5	84	0	1	0	1	7	2	230	119	134	339	204	139	138	231	794	733	972	637	1074	937	1003	711	364	371	307	495	617	589	31	50	101	1059	963	232	119	145	127	79	104	304
PgPan_0759	hypothetical protein	--	core	28	8	12	1	6	139	2	0	11	17	6	5	2993	1520	2061	2557	2002	1610	1940	2279	1641	1598	1885	1267	1920	1738	1869	1547	4179	3926	3030	3412	4432	4713	162	168	317	2398	2100	344	274	293	217	142	199	700
PgPan_0760	glycosyltransferase family 2 protein	--	core	30	9	13	6	7	274	2	3	8	10	17	10	1297	1188	1748	2076	1290	1662	1654	2086	2645	2663	2601	1673	2616	2538	2791	2109	74	84	80	318	318	115	32	32	60	1372	1462	198	125	158	137	74	118	303
PgPan_0761	lysophospholipid acyltransferase family protein	--	core	21	3	18	7	33	419	4	9	15	22	19	15	1190	1270	1266	1705	1292	1397	1101	1503	2821	3074	2746	1476	2329	2685	3048	2946	149	97	103	314	286	120	76	85	127	817	878	151	111	116	101	50	85	218
PgPan_0762	tRNA (N(6)-L-threonylcarbamoyladenosine(37)-C(2))- methylthiotransferase MtaB	--	core	41	16	12	14	22	763	16	24	52	31	27	23	4873	6065	5429	8013	5621	6592	4157	7053	5030	5452	5128	2820	4894	5292	5490	5322	386	314	320	882	935	504	251	236	348	1557	1638	100	65	103	79	50	48	206
PgPan_0763	hypothetical protein	--	not_core	12	4	1	1	3	94	2	4	9	12	1	0	73	82	65	285	97	62	65	156	66	104	94	70	53	65	95	101	14	7	15	24	13	9	14	17	15	70	55	12	8	6	6	10	13	18
PgPan_0764	TrkH family potassium uptake protein	potassium import	core	100	17	26	24	36	2268	2	20	78	56	19	32	2005	1781	1990	3114	2099	2292	1999	2971	5198	5536	6053	3333	4688	4990	5953	4903	580	647	620	1215	1216	774	238	236	355	3517	3521	227	197	230	140	104	130	539
PgPan_0765	Trk system potassium transporter TrkA	potassium import	core	36	8	64	14	63	1073	9	9	48	40	22	36	1701	1792	1742	2690	2201	2676	1784	2820	7742	7718	8449	4895	6750	7300	8563	8917	682	555	491	960	884	731	685	698	1068	2047	2190	226	172	178	151	92	105	481
PgPan_0766	1-deoxy-D-xylulose-5-phosphate synthase	--	core	74	23	8	37	48	1785	28	51	119	97	31	49	6854	6888	8021	11096	8404	11053	7525	11623	15781	16984	18966	10866	13390	15341	19258	18478	2207	2223	2412	4055	4952	3720	1527	1533	2622	4023	4676	533	438	404	253	177	238	1164
PgPan_0767	T9SS type A sorting domain-containing protein	conserved hypothetical protein	core	91	18	11	26	11	730	14	16	93	30	11	22	1248	1222	1254	2098	1810	1755	1262	1838	15069	12262	18420	10405	13922	15180	18283	13021	365	206	223	1365	981	261	735	827	1187	2508	3097	475	304	379	216	121	165	1343
PgPan_0768	mannose-1-phosphate guanylyltransferase	mannose-1P => GDP-D-Mannose (glycoprotein synthesis)	core	133	29	15	19	149	1071	21	27	56	60	25	48	3407	3106	3154	4512	3806	4004	3254	4612	13737	14248	13792	7634	18483	17519	14812	10503	7170	6567	6955	9341	12354	9988	1320	1339	2148	9517	10044	2444	1849	1806	969	620	943	5820
PgPan_0769	DUF2851 family protein	--	core	35	8	7	10	295	947	3	7	14	12	12	16	835	911	666	1543	962	946	701	1219	5437	5124	6062	3062	5186	5327	5846	4079	440	350	456	806	838	553	431	401	615	1538	1742	267	191	195	134	68	120	553
PgPan_0770	(2Fe-2S)-binding protein	--	core	410	113	21	4	81	8273	10	13	66	286	2	8	978	479	309	639	351	481	345	556	20330	13160	15274	38451	8009	7324	10987	11522	104539	80057	31677	36228	51256	42897	1167	738	1119	13645	9392	21858	15099	16843	12532	5927	9339	30562
PgPan_0771	excinuclease ABC subunit UvrA	--	core	115	26	44	31	21	1012	25	15	119	84	53	31	2443	1630	1791	3227	3344	2995	2141	2912	6938	7136	8868	5733	6855	7090	7686	7710	6096	6653	7543	9934	10783	9894	1846	1914	2795	3555	3646	763	559	623	467	283	362	1256
PgPan_0772	GlsB/YeaQ/YmgE family stress response membrane protein	--	core	77	17	128	8	13	508	5	3	12	14	8	14	265	248	178	329	270	236	159	321	521	424	716	1891	578	444	456	893	1812	1069	799	1029	1015	773	525	549	757	1965	1905	137	91	166	91	65	74	305
PgPan_0773	GlsB/YeaQ/YmgE family stress response membrane protein	--	not_core	36	3	0	0	0	8	8	0	0	0	0	1	220	256	208	330	259	216	186	311	34	14	37	83	31	12	14	46	0	0	0	0	0	1	569	510	782	153	126	10	5	5	4	2	5	18
PgPan_0774	NAD(P)-dependent oxidoreductase	--	core	131	34	86	65	212	2937	58	68	125	99	8	85	6999	7423	5120	6765	5764	5919	5333	6976	23273	22982	25895	29262	27347	27703	24214	26864	22037	18505	14563	12824	19125	21307	4488	4267	6272	18354	16839	2908	2357	2376	1671	1294	1475	4986
PgPan_0775	ABC-F family ATP-binding cassette domain-containing protein	--	core	102	27	26	26	30	2606	73	98	199	120	36	48	5437	4632	5088	6406	4953	5323	4381	6308	16173	16456	18196	12857	15989	18510	18416	15993	2529	2180	2325	3790	4380	3931	694	747	1203	3197	3386	649	575	506	412	224	272	1605
PgPan_0776	2-dehydropantoate 2-reductase	--	core	85	26	8	11	83	2232	19	33	134	90	9	17	1687	1214	1341	2046	1628	1606	1530	2065	4430	3343	7926	55226	4584	3623	3668	9786	2472	2810	2814	3817	3834	2489	2340	2318	2790	3191	3201	1401	1070	1165	805	562	769	1539
PgPan_0777	alpha-2-macroglobulin	--	core	213	44	64	42	367	2799	50	67	186	131	91	63	5410	4250	4044	8134	5863	5311	3882	7125	15982	16703	17667	26181	26361	21115	15030	16738	27334	30646	29256	23690	33467	31952	3149	3560	5335	10674	11874	5314	3827	4032	2385	1664	2312	7137
PgPan_0778	DUF1661 domain-containing protein	--	core	9	0	0	0	1	34	0	0	0	0	1	0	40	16	22	184	43	32	33	120	30	23	22	50	35	25	27	12	9	6	10	6	6	5	8	12	12	9	7	5	4	3	6	7	4	7
PgPan_0779	Holliday junction resolvase RuvX	--	core	39	14	17	7	19	703	4	8	18	21	8	11	3172	1932	2156	3165	3169	3295	1751	3478	2542	2651	2965	1938	2303	2554	3450	2609	681	625	568	627	710	596	78	89	112	957	939	120	93	60	70	52	65	174
PgPan_0780	peptide deformylase	--	core	47	15	25	6	18	1193	23	32	33	37	23	14	1029	867	929	1350	1356	1476	953	1564	4482	4583	5170	4068	3932	4007	5398	4818	1643	1820	2047	2107	2622	2105	213	195	330	811	900	293	252	223	217	174	191	491
PgPan_0781	tetratricopeptide repeat protein	TPR domain protein	core	144	22	6	11	62	3515	35	54	127	116	58	33	3934	4491	3814	5657	4680	5394	3236	6140	10102	11020	12212	9977	8104	8316	12028	12769	1278	1433	1850	2664	2925	1995	512	554	864	2843	3147	426	334	341	333	215	270	894
PgPan_0782	ABC-F family ATP-binding cassette domain-containing protein	--	core	68	17	90	20	40	2489	45	45	123	97	40	40	6681	8180	6605	8328	6555	9342	6610	9436	7116	7187	8564	6591	4985	5506	8808	8610	1319	1378	1924	2850	2808	1650	510	602	807	2672	2700	335	297	287	321	221	265	663
PgPan_0783	hypothetical protein	putative Lys- and Rgp- gingipain domain protein; hemagglutinin protein	core	915	222	351	36	1128	3455	260	217	570	532	6	46	11789	9624	8194	11802	7915	10175	9811	12553	14641	15514	14417	11398	22534	18668	14707	17931	512869	583114	387837	171989	250313	416878	10261	10196	15882	147189	115247	23325	18697	18729	11236	7104	9883	44870
PgPan_0784	M48 family metallopeptidase	--	core	101	28	16	15	15	284	9	11	30	31	7	13	1353	1297	1210	1768	1589	1512	1074	1722	3143	3612	3430	2154	4109	4117	3495	3604	4476	3172	4280	7098	7950	4862	1085	1091	1546	1635	1797	778	567	608	314	232	293	2403
PgPan_0785	IS4 family transposase	--	not_core	3	0	0	0	0	0	0	0	0	0	0	0	322	139	167	456	222	197	199	364	0	0	0	0	0	0	0	0	0	0	0	0	0	0	13	20	40	0	0	0	0	0	0	0	0	0
PgPan_0786	peptidoglycan DD-metalloendopeptidase family protein	--	core	677	153	268	151	286	4288	119	72	238	246	8	193	9077	8980	7105	7609	7609	8902	8239	8360	69946	64767	76734	50965	60821	64556	69529	66065	13722	7488	9628	29224	30835	9156	8529	6601	8849	63294	51218	6550	4853	5436	2460	1676	2273	15268
PgPan_0787	ATP-binding cassette domain-containing protein	--	core	212	46	111	23	95	1204	12	22	103	112	19	24	2678	2493	2545	2778	3243	2836	2184	3111	6125	6887	6658	4556	6777	6920	6969	6471	18044	17465	18716	22871	35179	30200	873	834	1137	3974	4216	571	453	510	231	169	242	1934
PgPan_0788	aspartate kinase	aspartate => Aspartyl-P	core	122	22	56	27	38	1619	24	21	85	75	6	44	2223	2283	1770	2819	2344	2629	2025	2584	9404	10174	9881	5906	9122	9361	10715	10240	6603	5949	6142	9565	11099	8544	1145	1151	1703	5558	5291	449	332	333	202	131	169	1427
PgPan_0789	diaminopimelate decarboxylase	diaminopimelic acid => lysine (aspartate to lysine; aspartate degradation)	core	39	12	29	76	26	790	16	8	31	19	15	94	837	653	589	1286	965	1026	660	1066	99271	84977	119257	68545	71022	71948	105673	107548	10614	12676	8396	6813	9200	13641	765	679	937	12011	10768	735	493	576	361	216	293	1981
PgPan_0790	1,4-dihydroxy-2-naphthoate octaprenyltransferase	menaquinone synthesis	core	73	16	26	15	198	2103	4	2	16	14	6	55	418	265	345	999	498	341	327	671	24952	22542	32458	17662	14591	17225	26300	23864	554	487	527	683	805	610	112	96	169	2017	1974	264	218	262	154	127	151	623
PgPan_0791	BlaI/MecI/CopY family transcriptional regulator	BlaI B-lactam resistance (regulator); conserved hypothetical protein	core	16	8	2	6	328	201	5	4	16	10	2	5	360	268	243	440	373	257	253	396	3220	2936	4669	2057	2240	2431	3890	2835	3165	2896	2459	1339	2652	3332	123	135	233	1672	1384	292	267	212	181	107	138	512
PgPan_0792	M56 family metallopeptidase	BlaR1 B-lactam resistance cell surface receptor; putative TonB	core	35	8	28	29	671	1173	13	11	25	20	17	19	1409	1619	950	1920	1281	1186	1053	1583	13581	12840	14793	10103	17522	16716	17031	13036	5138	5281	3916	2985	4244	6523	172	197	320	3325	3238	2627	1939	1912	1472	983	1446	3523
PgPan_0793	NADH:ubiquinone reductase (Na(+)-transporting) subunit A	Chemiosmosis (sodium transport)	core	122	25	50	36	64	2383	37	71	66	94	18	76	4811	5172	5367	6181	5979	7036	4578	6712	20696	23219	19054	11777	31883	28721	23462	17659	1386	1548	1627	4198	4627	3350	932	1096	1451	5098	5394	444	328	347	243	174	219	981
PgPan_0794	NADH:ubiquinone reductase (Na(+)-transporting) subunit B	Chemiosmosis (sodium transport)	core	68	13	52	46	51	1834	29	29	76	53	20	54	1272	1426	1288	1838	1861	1744	1096	1579	15191	16985	14496	9368	21212	18625	15375	14123	842	1045	910	2744	2780	2060	562	587	923	8015	7365	256	182	210	153	80	109	625
PgPan_0795	Na(+)-translocating NADH-quinone reductase subunit C	Chemiosmosis (sodium transport)	core	62	13	41	15	29	1052	19	22	92	54	7	28	2223	3665	3582	2901	3040	3945	2461	3922	8888	9580	7894	5064	10734	10247	7935	5895	734	991	1266	4317	3748	2434	326	385	621	2118	2353	229	199	198	89	48	92	598
PgPan_0796	NADH:ubiquinone reductase (Na(+)-transporting) subunit D	Chemiosmosis (sodium transport)	core	67	16	61	15	52	1555	12	11	37	21	9	39	2346	3220	3219	3541	2593	3428	3497	3862	8681	9371	7700	4934	10925	9896	7681	5719	797	983	1233	3492	3894	2489	285	267	493	5038	4961	407	299	346	166	86	164	918
PgPan_0797	NADH:ubiquinone reductase (Na(+)-transporting) subunit E	Chemiosmosis (sodium transport)	core	63	20	70	14	27	1048	12	8	30	15	8	18	707	791	697	810	825	911	865	809	10426	10640	8805	5599	12420	12002	9238	6476	697	896	1026	3286	3158	2039	213	189	359	3413	3681	283	217	256	123	70	99	882
PgPan_0798	NADH:ubiquinone reductase (Na(+)-transporting) subunit F	Chemiosmosis (sodium transport)	core	105	21	82	36	66	1797	7	8	76	76	8	51	1550	1632	1252	1746	1551	1586	1722	1576	22672	21261	17183	11426	27314	26662	18651	14593	3304	3710	4273	10388	11440	7237	528	598	975	10320	11085	1036	811	947	418	282	358	2688
PgPan_0799	TlpA family protein disulfide reductase	--	core	163	40	27	26	17	941	33	35	93	59	3	20	3747	4646	4020	4293	4570	4620	3701	5658	9833	10782	10538	6589	11469	11694	11101	10486	3258	2481	2355	7382	6339	3000	455	565	845	7134	5791	223	195	198	112	95	117	931
PgPan_0800	hypothetical protein	--	core	395	98	157	85	136	5066	54	69	270	180	16	99	10966	14004	13357	12849	13426	15604	10610	16585	37008	39402	41390	27348	40056	41493	39251	35593	7775	6080	6684	17392	20287	10267	1471	1551	2494	21303	19359	1140	706	856	490	311	425	3172
PgPan_0801	outer membrane lipoprotein Omp28	--	core	275	65	92	34	68	1527	53	80	199	185	6	64	6712	9193	6330	8042	5913	8716	6930	9030	17120	17689	18301	12709	19017	19552	17686	14471	17854	21552	15738	26934	29509	18916	2206	2087	3266	21288	18406	2582	2240	1582	849	419	839	8249
PgPan_0802	T9SS type A sorting domain-containing protein	conserved hypothetical protein	core	592	138	262	123	252	4771	46	30	297	342	0	104	2176	2279	1124	1407	1187	1686	1876	1563	10450	9999	13951	10774	11073	10613	11261	10971	36309	24510	18265	18024	18716	22381	6599	5709	8430	38954	40055	7399	5380	5685	3184	2031	3035	16590
PgPan_0803	NAD(P)-binding domain-containing protein	--	core	41	10	33	31	40	648	6	5	20	17	11	43	5111	2895	5381	6810	6618	6296	4504	7009	7766	7719	7966	5570	12539	10709	7897	7073	4549	4728	4290	7547	8164	7332	851	703	1216	11107	9670	858	590	780	405	262	336	2008
PgPan_0804	histidinol phosphate phosphatase	--	not_core	3	3	0	0	2	202	0	0	0	5	0	0	518	396	282	569	367	376	413	466	0	0	0	0	0	0	0	0	0	0	0	0	0	0	280	284	461	0	0	0	0	0	0	0	0	0
PgPan_0805	IS5 family transposase	--	not_core	11	2	5	0	1	10	3	4	1	2	1	2	137	120	102	194	115	106	154	171	237	233	272	283	334	312	256	252	1221	1222	816	536	792	1834	220	270	416	1804	1624	255	211	189	162	112	136	535
PgPan_0806	DUF3575 domain-containing protein	--	core	349	77	442	51	200	2570	31	14	350	239	3	26	1714	2686	1291	1382	1465	1849	1303	1718	12761	12931	10629	6336	15040	13420	11326	11582	22455	23316	28484	43156	41961	21078	1255	1208	1994	54302	44700	2103	1411	1791	726	425	600	5775
PgPan_0807	DUF3868 domain-containing protein	--	core	1055	238	859	87	353	4347	204	240	640	401	10	140	11587	10342	9755	13386	8127	9855	10229	13474	67189	66595	57752	36201	75606	68880	61227	53756	39749	33871	42068	63821	62761	35575	4612	4869	7859	180238	151187	9563	7058	8330	3949	2586	3524	23281
PgPan_0808	glycine--tRNA ligase	--	core	267	51	29	29	80	4119	19	32	137	103	7	54	4385	5381	6482	6663	5602	6372	4050	8220	14767	16084	14458	9140	17537	18247	15632	15855	1538	1300	1547	6319	6903	2597	1053	1098	1717	5786	5735	412	316	294	190	124	168	1025
PgPan_0809	FKBP-type peptidyl-prolyl cis-trans isomerase	--	core	46	14	11	22	20	1048	26	21	89	67	5	22	6407	8866	9587	12771	7336	8804	8255	11698	11617	11416	10794	6657	12197	12367	11073	8566	708	538	597	3079	3223	1627	565	624	885	1680	1749	408	318	289	144	109	157	785
PgPan_0810	5'/3'-nucleotidase SurE	Stationary-phase survival protein SurE	core	56	12	27	26	23	1438	28	17	62	15	15	38	1786	2207	2526	2571	2566	2463	1879	3132	7208	6534	6871	3832	6413	6431	7065	5790	260	258	371	1642	1869	1079	510	448	689	1706	1944	214	140	173	86	60	69	332
PgPan_0811	lipid-A-disaccharide synthase	--	core	41	7	15	20	5	896	34	27	35	24	23	25	5559	5669	6769	7185	5366	6166	6743	7845	6393	5844	7146	3386	5217	6110	6796	4333	234	209	280	1577	1364	393	161	146	229	1452	1450	120	81	116	92	69	57	190
PgPan_0812	helix-turn-helix transcriptional regulator	conserved hypothetical protein	core	22	5	10	9	1	386	12	16	2	4	10	7	1133	908	1106	1472	1053	1222	1255	1365	1743	1656	1705	939	1489	1861	1893	1452	48	47	89	375	256	69	14	22	33	632	673	28	27	40	28	23	24	66
PgPan_0813	protoporphyrinogen oxidase	--	core	33	9	11	30	22	690	21	24	38	24	37	41	5478	4640	6193	6065	5196	6822	5691	6938	9088	8966	10708	5729	8490	9046	11199	7900	257	250	300	1455	1128	527	228	286	436	2262	2704	250	145	186	124	98	111	396
PgPan_0814	SufE family protein	--	core	43	11	6	12	8	479	12	15	28	17	8	18	1684	2123	2045	2516	1965	2471	1787	2745	3616	3745	3894	2107	3839	3620	4207	3383	163	146	192	588	589	251	150	219	278	1130	1180	222	167	181	129	89	90	295
PgPan_0815	M28 family peptidase	--	core	59	11	9	26	16	1177	19	38	20	35	18	32	1666	1936	1679	2071	2649	2984	1309	2121	5298	5579	5710	3221	5737	6069	5703	5220	1084	703	528	2033	1904	752	271	293	451	1177	1292	137	100	97	88	35	57	232
PgPan_0816	16S rRNA (uracil(1498)-N(3))-methyltransferase	--	core	66	13	15	14	9	218	10	4	24	15	11	22	960	797	966	1412	1305	1166	978	1334	1784	1851	2111	1443	1898	2047	2010	1891	1324	1006	1013	1700	2030	1481	334	365	502	1681	1888	372	255	279	170	112	138	871
PgPan_0817	TraB/GumN family protein	--	core	46	12	19	8	28	647	15	16	49	35	9	23	1327	2084	1376	1881	1390	1954	1468	1909	7923	8434	7444	5987	7877	8198	7605	6311	1845	1913	2381	6712	6314	3658	384	358	613	3202	3333	1243	932	951	522	310	495	2661
PgPan_0818	hypothetical protein	--	core	11	6	12	4	17	229	4	3	7	19	1	9	305	224	218	354	184	221	257	283	2202	2132	1995	1561	1911	2335	2095	1731	992	813	757	2216	2338	1387	82	81	149	1102	1104	502	287	386	306	176	270	622
PgPan_0819	DUF1661 domain-containing protein	--	not_core	5	2	1	0	1	132	0	0	6	1	0	0	0	0	0	0	0	0	0	0	30	19	28	15	31	30	30	16	6	3	7	3	3	2	0	0	0	2	1	2	2	3	2	0	0	1
PgPan_0820	DUF1661 domain-containing protein	--	not_core	31	7	10	0	7	128	1	0	11	11	0	0	0	0	0	0	0	0	0	0	122	78	115	101	89	108	122	69	40	33	32	19	15	22	0	0	0	79	55	12	7	13	10	5	6	23
PgPan_0821	hypothetical protein	--	not_core	91	16	21	0	0	580	0	0	28	41	0	0	0	0	0	0	0	0	0	0	0	0	0	0	0	0	0	0	0	0	0	0	0	0	0	0	0	0	0	0	0	0	0	0	0	0
PgPan_0822	hypothetical protein	--	not_core	71	16	18	0	0	226	0	0	44	24	0	0	0	0	0	0	0	0	0	0	0	0	0	0	0	0	0	0	0	0	0	0	0	0	0	0	0	0	0	0	0	0	0	0	0	0
PgPan_0823	LysM peptidoglycan-binding domain-containing protein	--	core	149	40	62	21	26	1346	20	44	93	59	22	43	5807	6418	7223	9179	6102	7651	6233	9616	11158	10752	11324	6717	12680	11868	11155	10867	1217	1124	1408	2784	3812	2111	553	536	849	4052	3951	473	348	378	270	177	188	1146
PgPan_0824	PorT family protein	T9SS	core	40	12	19	17	11	454	11	14	13	12	11	15	4861	5470	5873	6969	4333	5750	6286	8059	2318	2251	2921	1449	2447	2253	2681	2531	297	266	272	543	441	386	192	183	276	1854	1743	150	134	151	90	69	57	357
PgPan_0825	purine permease	xanthine import?	core	58	17	23	8	6	1272	10	15	34	30	11	26	1566	1543	1589	2341	1910	1829	1396	2427	2782	2591	2419	1675	4346	3826	2536	2129	356	390	548	1461	1570	628	131	148	174	1004	1013	156	105	121	93	63	92	283
PgPan_0826	xanthine phosphoribosyltransferase	--	core	21	6	11	4	1	308	5	1	27	11	6	12	1553	860	1171	1343	1152	1133	1206	1394	1799	1584	1482	1014	2730	2390	1682	1331	315	246	299	781	856	334	67	58	80	1966	1645	233	183	180	119	86	113	490
PgPan_0827	tRNA (5-methylaminomethyl-2-thiouridine)(34)-methyltransferase MnmD	--	core	16	1	9	11	2	242	0	1	11	9	5	14	670	544	557	1116	633	555	701	827	1502	1327	1879	1137	1121	1308	1786	1527	33	26	69	299	172	44	19	33	43	658	711	54	48	69	36	29	27	138
PgPan_0828	heme-binding protein HmuY	HmuY - hemin and hemoglobin import ATPase; conserved hypothetical protein	core	1538	297	151	1	558	22371	402	408	1342	1356	4	0	1096	709	681	938	478	803	676	731	77317	151981	77331	48226	35668	86484	102964	145993	120	93	104	463	320	175	232	251	325	249	262	162	120	108	91	64	74	325
PgPan_0829	TonB-dependent receptor	HmuR - hemin and hemoglobin import TonB-dependent receptor	core	281	49	40	3	116	8702	114	210	443	385	11	7	419	369	459	1144	446	489	388	843	46116	89279	57103	34487	14046	36008	60487	85898	178	174	181	382	384	289	87	89	155	333	328	104	71	92	77	65	59	159
PgPan_0830	cobaltochelatase subunit CobN	putative cobalamin biosynthesis-related protein	core	382	80	57	4	141	10393	131	204	986	478	47	5	595	752	772	2657	948	753	646	1619	24068	36410	32453	15492	7023	14361	31916	40130	584	512	464	626	673	542	146	171	280	481	483	85	76	88	100	76	72	178
PgPan_0831	hypothetical protein	conserved hypothetical protein	core	46	12	33	2	34	1517	7	36	84	18	9	2	80	88	85	461	119	81	93	248	1825	2816	2585	1126	609	1131	2639	3875	42	25	24	9	7	16	11	5	9	12	17	11	7	9	15	17	7	15
PgPan_0832	hypothetical protein	conserved hypothetical protein	core	30	4	13	0	3	901	6	34	34	46	20	0	44	67	57	455	109	60	82	205	2014	3171	2491	855	559	1084	2910	2684	5	7	6	15	8	9	5	5	10	6	8	9	5	10	11	9	9	8
PgPan_0833	DUF2149 domain-containing protein	conserved hypothetical protein	core	24	4	7	0	17	803	3	5	92	42	9	0	12	25	10	203	37	21	22	105	859	1219	1037	353	229	458	1279	1394	5	8	2	22	14	12	1	6	7	11	11	6	3	3	11	8	7	8
PgPan_0834	glycine cleavage system aminomethyltransferase GcvT	glycine => ammonia	core	169	42	16	30	113	2703	56	45	190	100	14	41	4352	5982	4949	5300	4516	5331	5092	5469	35515	37422	29739	19765	31830	35619	33716	31517	3391	3103	3722	12023	10134	3950	1365	1545	2392	8093	9234	2665	2060	1896	1453	1015	1295	4691
PgPan_0835	dTDP-glucose 4,6-dehydratase	--	core	83	23	23	21	24	1211	11	15	33	37	11	24	3239	3279	3188	3712	2851	3315	3061	3828	6592	6474	6288	3642	4460	5541	6699	5430	416	313	485	2355	1817	397	493	623	888	4055	3809	232	179	158	76	56	87	646
PgPan_0836	dTDP-4-dehydrorhamnose reductase	--	core	41	11	12	9	12	1478	3	8	22	15	3	17	1447	1587	1578	1745	1627	1773	1255	1873	5132	5257	5211	2818	3516	4341	5461	4331	153	107	109	601	393	119	383	353	568	3301	3190	87	37	68	48	25	37	271
PgPan_0837	dTDP-4-dehydrorhamnose 3,5-epimerase	--	core	68	20	21	30	12	705	7	14	19	27	4	31	912	1068	843	1210	945	1097	1022	1238	6651	6789	5968	3322	5934	6218	6484	4871	457	299	319	1930	1304	449	549	536	718	4012	3556	130	115	98	70	40	70	441
PgPan_0838	glucose-1-phosphate thymidylyltransferase RfbA	--	core	205	67	37	38	32	1506	34	47	76	63	7	32	2596	3236	2390	3458	2789	2997	2483	3708	15209	14846	14355	8262	15859	15629	16272	11074	1918	1363	1262	4909	3693	1706	999	806	1150	6393	6136	318	208	244	181	123	156	786
PgPan_0839	alkaline phosphatase family protein	--	core	101	23	23	17	15	1024	12	11	32	25	20	19	2442	2251	2338	3524	2645	2542	2327	3223	4567	4262	4817	2916	2937	3529	4703	4351	172	128	227	2068	1533	183	438	366	609	5194	4845	93	62	82	57	58	66	354
PgPan_0840	3-deoxy-D-manno-octulosonic acid transferase	--	core	54	13	19	20	9	865	14	35	54	35	15	27	1412	1504	1576	1843	1837	1827	1597	2076	3697	4016	3998	2348	3500	4098	4090	4140	192	169	276	1321	1184	237	369	389	623	1855	1966	83	76	71	52	48	50	261
PgPan_0841	glutamate--tRNA ligase	--	core	203	38	36	31	16	1322	24	43	132	67	5	41	1906	1863	1851	2106	2808	3005	1622	2434	4827	4866	5591	2963	4810	5169	5268	5181	385	274	457	1427	1132	460	962	876	1325	4742	5194	244	190	205	118	64	100	941
PgPan_0842	rhodanese-like domain-containing protein	--	core	11	2	13	0	10	256	20	0	0	0	3	1	48	33	26	189	40	28	36	73	167	168	164	128	238	203	176	147	50	29	19	49	33	31	17	13	29	249	215	84	65	86	57	40	41	120
PgPan_0843	MBL fold metallo-hydrolase	--	core	53	6	32	1	18	496	71	0	3	0	19	2	143	98	94	758	241	149	142	360	610	559	744	460	544	631	710	471	68	64	74	141	85	75	59	72	104	167	215	56	48	44	51	33	54	103
PgPan_0844	sulfite exporter TauE/SafE family protein	--	core	45	9	10	1	11	626	11	1	0	4	4	3	218	192	157	641	262	195	157	403	293	270	394	258	309	293	380	210	75	62	47	77	77	57	20	32	37	376	346	34	31	34	45	20	30	71
PgPan_0845	Crp/Fnr family transcriptional regulator	probable transcriptional regulator Crp family	core	17	6	19	4	5	171	2	3	6	16	5	2	5662	1839	4244	7965	2862	5393	2391	7584	1043	922	994	676	1902	1283	994	760	7544	5950	4016	1946	2641	3742	144	154	178	9283	6403	1066	874	909	444	264	353	2328
PgPan_0846	DNA (cytosine-5-)-methyltransferase	--	not_core	0	0	1	0	1	0	0	0	0	0	0	0	0	0	0	0	0	0	0	0	0	0	0	0	0	0	0	0	0	0	0	0	0	0	0	0	0	0	0	0	0	0	0	0	0	0
PgPan_0847	hypothetical protein	--	not_core	0	0	4	0	0	0	0	0	0	0	0	0	0	0	0	0	0	0	0	0	0	0	0	0	0	0	0	0	0	0	0	0	0	0	0	0	0	0	0	0	0	0	0	0	0	0
PgPan_0848	endonuclease	--	not_core	0	0	1	0	0	0	0	0	0	0	0	0	0	0	0	0	0	0	0	0	0	0	0	0	0	0	0	0	0	0	0	0	0	0	0	0	0	0	0	0	0	0	0	0	0	0
PgPan_0849	PD-(D/E)XK motif protein	--	not_core	0	0	0	0	0	0	0	0	0	0	0	0	0	0	0	0	0	0	0	0	0	0	0	0	0	0	0	0	0	0	0	0	0	0	0	0	0	0	0	0	0	0	0	0	0	0
PgPan_0850	divergent AAA domain protein	--	not_core	0	0	0	0	0	0	0	0	0	0	0	0	0	0	0	0	0	0	0	0	0	0	0	0	0	0	0	0	0	0	0	0	0	0	0	0	0	0	0	0	0	0	0	0	0	0
PgPan_0851	DUF4209 domain-containing protein	--	not_core	0	0	1	0	0	0	0	0	0	0	0	0	0	0	0	0	0	0	0	0	0	0	0	0	0	0	0	0	0	0	0	0	0	0	0	0	0	0	0	0	0	0	0	0	0	0
PgPan_0852	hypothetical protein	--	not_core	0	0	0	0	0	0	0	0	0	0	0	0	0	0	0	0	0	0	0	0	0	0	0	0	0	0	0	0	0	0	0	0	0	0	0	0	0	0	0	0	0	0	0	0	0	0
PgPan_0853	IS3 family transposase	--	not_core	2	0	35	0	23	0	0	0	0	0	0	0	0	0	0	0	0	0	0	0	0	0	0	0	0	0	0	0	0	0	0	0	0	0	0	0	0	0	0	0	0	0	0	0	0	0
PgPan_0854	L-aspartate oxidase	aspartate => oxaloacetate + NH3 + H2O2	core	116	30	36	48	39	2021	27	23	78	99	29	80	8179	6738	6838	10172	9961	7054	5358	8456	6868	6642	8088	4367	6623	6874	7001	6968	1742	1352	1969	4748	7115	1988	851	827	1170	4416	4399	235	169	228	131	93	121	554
PgPan_0855	carboxylating nicotinate-nucleotide diphosphorylase	--	core	34	6	10	8	15	584	9	4	42	49	7	14	683	781	684	886	1002	1380	647	881	3838	4045	3889	1936	4273	4041	4004	2936	1231	827	1413	5055	5290	1189	329	305	492	1868	1782	117	90	84	47	29	42	408
PgPan_0856	quinolinate synthase NadA	--	core	37	11	25	26	10	630	9	5	74	23	2	17	1619	2003	1917	1985	1893	2507	1600	2500	6397	6751	6201	3030	7116	7556	6357	5214	484	435	738	3611	2955	676	355	376	545	3654	3490	252	175	198	79	82	90	810
PgPan_0857	MoxR family ATPase	--	core	282	63	40	22	72	4055	50	37	102	88	7	38	7420	5642	5159	9642	6017	6518	5250	10315	13701	14468	13836	13806	15311	13865	13920	13192	4832	3932	4017	5935	6509	6846	1966	1908	2596	6185	6119	1897	1539	1514	1112	738	1012	5315
PgPan_0858	DUF58 domain-containing protein	--	core	202	55	100	19	67	3467	20	17	120	69	3	29	743	685	526	988	574	669	569	929	7525	7636	7596	7374	7963	7217	7302	8652	6013	5099	4846	5885	6437	8002	1127	1029	1469	7769	7674	1104	854	853	609	431	549	2828
PgPan_0859	hypothetical protein	von Willebrand factor A	core	61	18	30	10	7	2140	8	13	105	52	4	44	1400	1138	1153	1851	1274	1222	1128	1934	6671	6391	7317	5925	5128	5427	6295	5314	4031	2714	2734	4438	4494	3789	656	581	892	4085	3802	375	241	317	229	157	188	1104
PgPan_0860	VWA domain-containing protein	aerotolerance-related membrane protein BatA	core	107	31	111	16	17	2259	17	6	104	52	11	34	1531	1394	1401	2037	1363	1358	1302	2056	6851	6003	7678	5974	4633	4781	6400	5686	2558	2266	2689	4695	4233	3105	649	595	894	6868	6298	499	395	433	343	226	295	1433
PgPan_0861	VWA domain-containing protein	aerotolerance-related exported protein BatB	core	120	33	70	15	21	1589	16	20	68	42	1	23	2266	2247	2348	2267	1950	2274	1382	2938	5989	5511	6466	5136	4354	4408	5666	4895	3114	2009	2614	5828	5970	2986	401	475	710	6305	6088	369	269	271	210	132	177	1238
PgPan_0862	tetratricopeptide repeat protein	aerotolerance-related exported protein BatC	core	67	15	51	8	15	769	18	27	96	44	12	10	10759	7795	6080	6628	5325	10426	8408	8031	3693	3527	4047	3373	2641	2803	3729	3442	2339	2476	3037	7378	7618	3483	210	254	378	3029	2650	231	231	201	186	115	166	745
PgPan_0863	protein BatD	aerotolerance-related exported protein BatD	core	124	25	88	24	21	1948	24	19	70	47	13	32	3872	4022	3589	5016	3500	4210	3693	5373	7297	6834	7816	6717	5955	5936	7591	6848	1195	1044	1348	4122	3453	1462	476	469	777	6201	5586	303	201	251	184	128	179	974
PgPan_0864	tetratricopeptide repeat protein	aerotolerance-related exported protein BatE	core	79	21	62	12	9	1327	4	14	28	23	9	22	1720	1893	1850	2955	1591	1990	1761	3047	3514	3224	3966	3277	3105	2997	3493	3030	234	159	219	1127	767	306	183	164	274	3174	3155	111	67	106	86	36	64	336
PgPan_0865	phosphatase PAP2 family protein	--	core	52	22	37	13	5	977	4	6	16	14	3	12	3206	3254	3313	4821	2806	3649	2831	4941	2842	2789	2871	3181	2268	2331	2862	2632	305	278	374	1566	1389	425	97	128	159	2496	2126	65	56	60	67	43	47	157
PgPan_0866	TIGR00159 family protein	--	core	23	6	18	6	7	454	3	0	25	18	3	13	1846	1551	1928	3453	1838	1927	1624	3195	1984	2005	1950	1348	2312	2268	2036	1520	863	856	1697	2938	4040	1258	133	156	195	1307	1191	111	72	80	71	45	50	226
PgPan_0867	dihydropteroate synthase	pABA + DHPPP => DHP (folate synthesis using pABA)	core	38	12	19	0	10	480	4	3	38	22	20	17	1163	1071	1071	1817	1384	1562	1063	1854	2063	2109	2151	1256	2323	2305	2275	2000	233	231	274	544	578	284	228	269	390	451	427	113	75	94	97	68	79	250
PgPan_0868	HDIG domain-containing protein	--	core	111	17	38	16	27	1196	6	24	52	53	26	24	4349	4487	4368	5867	4128	4771	4186	6162	6174	5938	6356	3568	5461	5866	6265	5174	2342	1654	1852	3341	3885	2865	540	495	772	4414	4217	205	139	168	124	75	97	689
PgPan_0869	shikimate kinase	chorismate/folate/pABA synthesis	core	31	8	8	5	5	205	4	2	12	6	4	14	713	558	697	1081	736	775	628	988	840	812	870	476	715	729	814	659	261	271	321	736	809	499	103	105	151	1010	916	27	27	35	22	17	14	102
PgPan_0870	ComEC/Rec2 family competence protein	--	core	24	10	11	8	11	523	5	9	21	11	44	21	1642	1278	1676	2892	1790	1644	1671	2500	1868	1704	2377	1077	1021	1192	2240	1766	337	393	459	931	1193	740	88	83	128	791	820	62	54	65	47	39	47	132
PgPan_0871	ribulose-phosphate 3-epimerase	pentose phosphate pathway	core	48	16	1	8	16	585	9	7	65	21	5	11	734	793	688	1241	783	892	647	1003	3102	3289	2995	1678	3569	3512	3464	3209	778	900	861	1521	1466	1389	171	139	193	1284	1485	196	132	143	104	67	86	397
PgPan_0872	isoleucine--tRNA ligase	--	core	275	69	41	113	88	5456	53	99	645	312	16	203	13276	13536	16235	15976	17724	18258	13292	18104	51607	51365	52199	31630	56943	61560	52169	51167	6981	6351	8017	20623	22350	10992	4008	4038	5788	9790	11272	1036	733	776	440	314	377	3629
PgPan_0873	molecular chaperone DnaK	--	core	96	25	14	22	24	869	6	9	44	59	1	20	1081	1141	956	1556	1013	1280	796	1366	6763	6257	5233	3391	8237	7902	5580	5683	1382	1526	1455	3379	3894	1999	473	483	751	8537	6882	820	625	624	328	165	260	1876
PgPan_0874	lipoprotein signal peptidase	--	core	96	21	54	24	24	982	17	18	73	33	5	50	2026	2071	1881	2503	1677	2469	2457	2538	6962	6563	6465	3280	5911	6311	6693	5049	2409	1459	1248	4023	3279	1592	458	496	675	6450	6270	167	146	148	80	60	80	570
PgPan_0875	DUF4296 domain-containing protein	--	core	77	16	67	17	15	966	5	9	77	42	3	28	1476	1060	1059	1624	966	1116	1249	1519	3455	3292	3568	1691	2178	2657	3361	2648	1485	1638	2866	7294	7613	2536	473	447	651	5399	5036	143	124	122	75	39	67	515
PgPan_0876	acyltransferase	--	core	52	7	22	17	1	362	3	7	9	11	5	17	1466	944	1255	1858	1013	1087	1398	1704	1911	1863	2264	1152	1164	1371	2290	1593	739	407	470	1370	1093	390	129	150	223	2619	2208	71	68	74	65	43	38	240
PgPan_0877	biotin--[acetyl-CoA-carboxylase] ligase	probable biotin--acetyl-CoA-carboxylase ligase	core	28	4	13	6	3	296	4	2	18	9	8	11	791	730	592	1081	704	765	746	999	2931	3086	3368	1777	2719	2976	3645	3338	372	435	479	1163	1047	685	155	151	249	1902	1798	135	98	90	81	51	63	368
PgPan_0878	MmcQ/YjbR family DNA-binding protein	--	core	30	6	9	8	8	374	2	3	13	17	4	10	752	853	576	837	791	961	693	925	1942	2047	2105	1285	2401	2117	2269	2081	3857	2941	1884	2946	3608	3061	124	131	240	2750	2302	148	97	121	72	59	55	396
PgPan_0879	non-canonical purine NTP diphosphatase	--	core	48	13	3	6	9	269	5	8	11	25	14	9	1260	1617	1271	1668	1406	1722	1148	1837	5001	5168	4805	2695	5353	5928	5116	4136	1351	620	579	2028	1839	620	238	239	393	2679	2318	65	55	66	52	35	31	324
PgPan_0880	hypothetical protein	immunoreactive 84 kDa antigen	core	125	24	21	24	69	1483	40	59	95	52	20	22	3773	3437	3335	5077	3775	4816	3423	4977	12432	12808	12690	7838	12169	12769	11700	11321	2701	1342	1653	6789	6200	1920	1209	1333	1926	7431	6922	349	270	323	173	111	146	1330
PgPan_0881	C1 family peptidase	hypothesized protease to release hygroscopic amino acids as wetting agents for motility	core	121	18	9	7	31	850	42	101	177	56	10	17	4524	6597	5522	5477	5180	6755	6521	6507	34469	33795	31050	23138	28158	31520	31779	32484	502	421	656	9170	5962	1002	629	904	1482	3684	4704	1593	1151	1146	679	471	632	3529
PgPan_0882	ion transporter	potassium transport	not_core	0	0	12	4	0	0	0	0	0	4	1	3	1260	713	898	1864	1082	874	682	1668	530	500	449	342	504	487	580	400	268	170	180	577	531	317	50	33	44	828	591	46	33	50	45	23	32	75
PgPan_0883	sodium ion-translocating decarboxylase subunit beta	methyl-malonyl-CoA => propionyl-CoA (propionate fermentation)	core	117	38	227	88	51	1774	20	28	179	117	12	105	1337	1372	1041	1551	1106	1233	1173	1425	28582	28598	31396	20424	24720	27182	28636	26303	2321	2702	2793	9379	7666	3426	1747	1852	3385	11457	13087	2071	1374	1807	1080	576	900	3415
PgPan_0884	acetyl-CoA carboxylase biotin carboxyl carrier protein subunit	methyl-malonyl-CoA => propionyl-CoA (propionate fermentation)	core	28	4	11	28	33	1641	10	11	52	17	4	15	1208	1627	1513	1837	1137	1567	1966	1868	12990	13688	13676	8882	11379	12617	12751	13134	900	1134	1175	4522	4130	1931	1328	1415	2672	2136	2856	831	610	664	342	207	264	1681
PgPan_0885	hypothetical protein	--	core	62	11	24	7	8	462	11	37	95	65	4	6	4314	4636	6055	4703	4229	6033	6419	6452	6783	7195	7269	4523	6465	7160	6863	5720	1645	2260	2888	11801	11585	4203	829	1006	1628	854	1038	486	413	362	216	130	182	938
PgPan_0886	lamin tail domain protein	--	core	157	35	49	38	59	1883	37	53	145	75	10	88	10595	13753	16386	8701	12066	15181	9353	15342	27614	29336	30876	18931	26753	31397	28142	24677	2715	3055	3890	16003	14681	5780	2432	2618	4175	5794	6966	932	714	794	465	248	377	2055
PgPan_0887	acyl-CoA carboxylase subunit beta	propionate fermentation?	core	210	51	187	70	105	3346	47	69	274	136	21	121	10584	15179	17569	12299	16830	18550	14930	18849	42945	42652	47783	29028	44226	49931	42407	37514	3455	2857	3452	12649	9044	4342	4129	4267	7124	13215	15887	2500	1907	2196	845	608	852	7229
PgPan_0888	methylmalonyl-CoA epimerase	propionate fermentation?	core	77	28	9	20	20	720	13	11	32	58	1	29	4235	3629	3673	3407	4068	5318	3084	4227	7525	7241	7581	5121	8504	8862	8069	7621	3729	3199	3892	9269	9749	4407	1450	1558	2401	15349	13230	441	273	339	171	121	166	1155
PgPan_0889	succinate dehydrogenase/fumarate reductase iron-sulfur subunit	fumarate reductase/succinate dehydrogenase (fumarate => succinate)	core	185	43	26	38	169	2032	9	21	92	35	8	82	3555	4136	3893	4305	3858	3987	4205	4700	27439	23165	23925	13972	28655	31147	26398	11906	8772	8032	6546	3790	4417	5413	4456	3862	6396	8855	9755	8229	5963	6663	5378	2938	4231	11434
PgPan_0890	fumarate reductase/succinate dehydrogenase flavoprotein subunit	fumarate reductase/succinate dehydrogenase (fumarate => succinate)	core	149	44	91	71	99	2097	64	69	246	135	24	171	7048	8662	8552	8210	8813	10742	8468	9744	41323	37247	42028	21529	39576	44119	42685	20424	4662	4658	5327	8401	8140	8546	11428	11338	18150	7746	10185	2769	2135	2061	1148	855	1070	5602
PgPan_0891	succinate dehydrogenase/fumarate reductase cytochrome b subunit	fumarate reductase/succinate dehydrogenase (fumarate => succinate)	core	100	21	178	47	15	938	6	17	46	23	4	88	3690	4723	4317	3698	4714	6244	4009	4905	10381	9266	10197	4324	11006	11905	11717	4514	1141	1168	1363	2995	2737	1953	2906	2645	4338	4393	5050	576	419	464	279	167	228	1088
PgPan_0892	DUF1661 domain-containing protein	--	not_core	2	1	1	0	0	52	0	0	0	0	0	0	231	174	205	363	238	192	306	283	32	33	21	24	53	57	47	18	3	2	2	4	4	1	12	12	11	2	0	1	0	0	0	3	1	2
PgPan_0893	IS3 family transposase	--	not_core	5	1	2	0	0	152	0	0	1	1	1	0	31	26	22	40	15	24	20	41	0	0	0	0	0	0	0	0	0	0	0	0	0	0	8	6	7	0	0	0	0	0	0	0	0	0
PgPan_0894	septum formation initiator	--	core	131	35	23	24	16	760	47	38	85	114	4	17	3349	2858	1687	2193	1650	2578	2133	2375	5325	5376	5680	3828	4217	4895	5969	5881	3176	2056	2541	5565	5373	2227	703	1035	1274	5190	3800	179	170	157	104	78	95	632
PgPan_0895	hypothetical protein	--	core	96	30	29	27	6	647	3	2	30	46	2	19	723	673	783	875	703	987	838	1021	3599	3943	3925	2762	3383	3712	4326	4355	1115	629	665	2246	2143	881	403	346	563	1707	1728	42	31	55	29	17	36	175
PgPan_0896	RNA pseudouridine synthase	--	core	155	37	128	28	19	1311	17	21	95	71	9	65	2235	2526	1963	2026	2136	2844	1900	2494	8702	9083	9521	5702	8434	8573	9989	7844	1205	816	975	3884	3637	1514	946	987	1531	4795	4461	200	169	195	116	93	111	618
PgPan_0897	DUF255 domain-containing protein	--	core	278	62	155	90	90	4801	36	47	263	134	25	130	6058	7989	7615	8721	6293	9144	6855	9589	47057	44480	44058	26981	41948	43985	41866	34285	1396	1042	1436	6048	5244	1820	1333	1464	2468	8090	10112	1982	1309	1678	823	539	719	4410
PgPan_0898	nucleoside triphosphate pyrophosphohydrolase	--	core	127	27	17	26	66	4750	40	55	189	91	11	43	2181	2622	1996	3124	2046	2273	2158	2961	14446	13875	14725	8503	11233	12974	14504	10223	682	989	1567	5641	4546	1631	906	879	1285	4143	4623	600	453	422	205	139	211	1465
PgPan_0899	DNA topoisomerase (ATP-hydrolyzing) subunit B	--	core	334	91	237	55	119	4739	70	84	652	325	17	120	4107	4332	3331	4084	4323	5320	3706	4223	33716	32797	34116	20058	27749	29858	32853	30538	22441	23858	22347	31850	32466	33211	6331	6396	8790	29084	30265	3584	2819	2839	1465	931	1303	9292
PgPan_0900	gamma-glutamyl-gamma-aminobutyrate hydrolase family protein	--	core	82	23	70	11	26	992	13	14	56	41	18	27	975	859	745	1938	1003	1091	932	1431	7736	6845	8102	4515	5112	5771	7391	5736	1431	1122	1297	2497	2150	1913	1295	1210	1869	2834	3215	322	244	276	176	141	158	776
PgPan_0901	DEAD/DEAH box helicase family protein	--	not_core	61	16	69	16	0	642	23	23	81	47	23	42	3121	2757	2518	3810	2789	3426	2917	3646	7601	7846	7692	4313	6503	6425	8020	5215	4188	3831	4654	9142	10443	6060	1574	1544	2780	7155	6336	458	342	356	270	184	199	1641
PgPan_0902	restriction endonuclease subunit M	--	not_core	63	17	31	5	0	303	25	18	32	38	2	15	2837	1989	2086	3241	2054	2670	2002	3084	4041	4365	4164	2268	3471	3898	4422	3129	7712	6913	5035	6174	6712	6474	1043	1053	1779	7645	6163	237	213	219	179	104	134	734
PgPan_0903	endolytic transglycosylase MltG	--	core	63	16	8	14	22	577	22	26	39	33	18	7	8000	8731	8545	10206	8614	11533	7444	11500	5158	5624	5356	3672	5541	6147	5760	6045	4175	4292	3569	4910	6591	5503	594	684	1036	3689	3398	463	309	367	271	187	246	721
PgPan_0904	tRNA threonylcarbamoyladenosine dehydratase	--	core	27	7	3	9	21	595	12	2	19	16	4	12	2005	2002	2340	2880	2588	2374	1491	3196	2572	2616	2838	1697	2430	2644	2699	2357	1336	1465	1261	1796	2072	1887	358	326	515	1767	1788	116	84	106	68	42	63	278
PgPan_0905	ABC transporter ATP-binding protein	--	core	23	4	4	5	8	358	7	7	29	20	9	7	1289	1576	1693	1920	1407	1804	1597	2348	2902	2872	3172	1979	2293	2534	3054	2917	700	859	778	1894	2090	1321	162	199	311	1224	1310	94	47	57	49	35	36	187
PgPan_0906	helix-hairpin-helix domain-containing protein	--	core	11	3	2	2	8	179	3	15	22	9	6	3	531	739	460	802	590	639	470	753	1753	1905	1925	1374	1291	1563	1766	1664	579	688	582	1393	1600	833	98	138	242	394	413	53	33	57	41	26	17	108
PgPan_0907	threonylcarbamoyl-AMP synthase	--	core	16	4	2	8	3	197	1	6	21	5	3	6	579	662	551	863	681	537	566	722	2684	2603	2557	1589	2517	2571	2665	2504	296	280	282	648	699	411	66	70	122	1062	1045	154	113	125	90	48	74	267
PgPan_0908	transcription elongation factor GreA	--	core	103	23	1	13	11	520	5	11	53	72	3	1	911	875	452	961	508	582	499	840	3392	3794	2147	1703	6520	6226	3274	2467	6360	4446	3984	7541	8851	3801	362	376	542	9146	7030	592	416	476	277	147	236	1401
PgPan_0909	HIT family protein	--	core	102	26	5	9	14	1188	10	9	24	19	6	4	1325	1122	499	1011	655	651	778	817	4473	4472	2565	2064	9121	7572	3909	2872	1461	1114	1129	2492	2204	1002	176	165	256	11519	8861	813	637	617	442	337	400	1676
PgPan_0910	hypothetical protein	--	core	164	41	18	18	61	442	7	10	33	56	2	16	1189	1100	811	1316	834	919	975	1208	9246	9975	9773	7424	14148	12399	10104	9527	22597	19314	13594	9558	11189	9470	1535	1308	2077	7501	7454	3295	2117	2643	1290	796	1151	5517
PgPan_0911	alpha-amylase	--	core	85	34	9	3	45	620	13	8	26	32	12	30	1629	1445	1383	2541	1569	1691	1592	2434	9455	9587	10717	6412	12894	10746	10110	8801	14077	11842	7428	7538	10383	9158	1684	1973	3059	4929	4564	2047	1586	1497	838	434	759	4825
PgPan_0912	glycosyltransferase	--	core	74	27	21	18	79	694	17	20	29	26	25	31	1924	1744	1753	2767	1948	2151	1827	2804	8974	9227	9923	5555	9708	9271	10168	8300	3929	3548	2532	2786	3664	4464	1179	1493	2558	2083	2340	647	549	507	255	214	222	2016
PgPan_0913	4-alpha-glucanotransferase	--	core	160	35	20	27	130	1078	35	38	61	80	20	48	6955	5145	6090	7399	6424	6551	5161	8444	9283	9408	10510	7022	9651	9450	9861	10338	25181	24509	15132	11051	16534	28825	3648	4516	6617	9938	10149	1380	1087	1132	853	541	761	3044
PgPan_0914	DUF1661 domain-containing protein	--	core	4	1	0	1	0	34	1	0	0	0	7	1	108	45	67	209	89	69	73	133	178	145	191	174	106	120	189	221	13	9	17	15	13	7	2	4	5	128	111	13	7	7	7	2	8	26
PgPan_0915	ABC transporter ATP-binding protein	--	core	13	5	10	1	2	264	2	0	8	7	13	3	586	451	369	734	433	428	432	506	1014	981	1058	1030	480	636	1220	1093	65	62	97	148	114	55	11	14	18	139	147	48	36	34	45	15	31	91
PgPan_0916	hypothetical protein	--	core	37	11	10	4	3	226	3	5	12	3	9	6	626	786	777	1395	914	806	715	1072	1445	1512	1587	1068	760	915	1647	1604	187	113	189	197	191	99	12	20	26	309	330	44	26	34	56	33	39	65
PgPan_0917	phosphoglycerate kinase	1,3-bisphosphoglycerate => 3-phosphoglycerate + ATP (glycolysis)	core	55	16	6	17	10	601	34	83	70	29	28	13	5751	7166	5938	6287	5892	7933	5311	6611	14687	17090	12540	8501	19505	19891	13944	14056	1110	1078	1516	4637	4458	1537	475	517	808	3986	4546	1093	808	836	591	466	584	1422
PgPan_0918	phosphoenolpyruvate carboxykinase (ATP)	PEP <=> oxaloacetate	core	212	46	59	40	191	2619	86	64	341	161	29	69	28393	29535	37703	57864	35102	38230	29495	58614	73048	89906	78497	65251	87547	90663	72768	101831	2171	1917	2981	12458	10936	2977	7800	7704	11912	5160	7557	1494	1091	1218	770	597	752	1821
PgPan_0919	hypothetical protein	--	core	4	0	0	0	2	13	0	0	1	0	9	0	73	43	34	235	77	44	43	120	38	38	45	43	41	19	41	42	5	4	5	1	10	1	5	15	10	11	15	7	3	7	10	6	5	8
PgPan_0920	hypothetical protein	hemagglutinin protein HagB	core	5	0	2	0	0	19	0	0	0	0	12	4	99	82	53	333	101	63	72	170	59	48	75	66	65	47	66	45	10	5	6	2	8	2	6	8	17	5	13	13	9	14	24	7	9	16
PgPan_0921	hypothetical protein	--	not_core	12	3	1	0	1	57	0	0	0	0	1	1	332	318	250	247	330	401	313	233	174	131	145	136	113	75	111	107	26	10	12	24	20	20	20	28	25	328	318	9	4	13	3	3	4	27
PgPan_0922	TolC family protein	Zn2+ export?	core	57	17	24	2	7	759	17	38	20	14	29	12	630	464	400	1112	610	512	498	832	4807	4084	5331	3640	4555	3933	4847	4740	936	1020	1109	873	921	1123	109	142	249	1031	1157	620	466	490	570	367	480	869
PgPan_0923	efflux RND transporter periplasmic adaptor subunit	Zn2+ export?	core	89	11	22	6	7	417	17	12	37	15	12	4	515	325	341	991	653	530	375	710	2229	1846	2464	1588	2214	1896	2206	2078	2003	1689	1662	1042	1332	1943	169	199	269	1547	1483	505	410	382	385	254	337	846
PgPan_0924	ABC transporter permease	Zn2+ export	core	66	20	34	12	10	771	6	4	15	9	19	11	702	392	350	1021	585	557	451	859	1801	1700	2166	1633	1651	1646	2117	1913	1589	1441	1222	1030	1205	1568	75	88	130	886	929	265	194	226	244	157	198	453
PgPan_0925	ABC transporter permease	Zn2+ export	core	53	14	5	7	18	1034	8	11	40	35	26	20	636	300	383	1050	637	522	426	783	2414	2277	2868	2227	2497	2299	2771	2684	3175	3099	2758	1966	2363	3170	114	140	196	1522	1496	443	320	327	336	233	323	703
PgPan_0926	ABC transporter ATP-binding protein	Zn2+ export	core	41	15	2	4	11	507	14	2	37	25	15	12	923	534	581	1369	812	689	582	1135	1596	1530	1671	1472	1811	1558	1715	1943	3608	3391	3134	2490	3110	4438	77	109	151	1514	1480	564	492	355	361	355	371	909
PgPan_0927	hypothetical protein	--	core	27	2	6	6	9	397	8	3	7	6	4	6	522	348	319	571	485	403	313	613	1777	1611	1659	1522	1999	1683	1866	1923	3608	3046	2613	1993	2905	3266	55	78	90	1039	891	446	403	306	305	194	283	671
PgPan_0928	RNA polymerase sigma factor	--	core	18	5	2	5	5	177	5	3	1	1	7	5	787	802	827	1427	909	1366	863	1560	1228	1282	1386	1314	1375	1275	1660	1815	439	431	408	549	605	589	91	64	107	1087	1211	204	149	162	115	79	131	377
PgPan_0929	hypothetical protein	--	core	7	4	2	2	1	194	6	0	2	2	9	11	181	170	128	456	216	170	166	274	1241	1200	1371	1174	1383	1169	1523	1436	147	92	78	135	138	113	54	49	68	477	595	209	129	134	144	81	118	335
PgPan_0930	hypothetical protein	--	not_core	2	0	2	0	1	53	1	1	0	3	1	1	0	0	0	0	0	0	0	0	139	135	178	121	124	146	184	118	237	199	174	166	145	148	0	0	0	175	137	31	24	46	35	23	34	56
PgPan_0931	methylmalonyl-CoA mutase	succinyl-CoA => methyl-malonyl-CoA (propionate fermentation)	core	84	15	20	32	276	1662	32	37	125	101	33	46	3284	2433	3010	4392	3611	3864	3064	4389	9577	9252	9339	5555	10257	10603	8797	7554	5200	6741	8279	10255	12160	10718	2878	3190	5162	5076	5263	1884	1282	1410	1036	656	860	2733
PgPan_0932	methylmalonyl-CoA mutase small subunit	succinyl-CoA => methyl-malonyl-CoA (propionate fermentation)	core	153	26	36	41	138	1562	28	18	49	65	12	51	1923	1726	1418	2536	1973	2486	1521	2421	9335	9603	9384	5922	11265	11791	9442	9633	6112	5242	5053	4491	6079	5456	2502	2632	4563	8085	8024	1251	848	990	608	371	529	2569
PgPan_0933	T9SS type A sorting domain-containing protein	--	not_core	108	22	21	23	0	714	0	0	0	0	29	14	0	0	0	0	0	0	0	0	7899	7713	5575	2899	7850	8071	6731	4855	1691	1591	2005	4299	4553	2523	0	0	0	4340	4161	937	810	747	577	361	462	1680
PgPan_0934	DNA-binding protein	--	not_core	16	2	4	1	0	155	15	0	0	0	9	1	44	25	33	54	29	33	42	55	97	99	100	118	151	96	136	129	1335	690	661	195	264	273	1	1	0	200	163	31	27	16	15	14	16	55
PgPan_0935	hypothetical protein	--	not_core	0	0	0	1	0	257	0	0	0	0	2	1	0	0	0	0	0	0	0	0	76	58	74	73	103	82	69	45	2711	1807	2073	554	883	708	0	0	0	275	194	61	52	66	45	18	34	108
PgPan_0936	hypothetical protein	--	not_core	0	0	0	0	0	217	0	0	0	0	0	0	0	0	0	0	0	0	0	0	78	64	117	70	109	82	107	53	839	458	390	221	251	223	0	0	0	237	207	31	20	39	15	9	18	66
PgPan_0937	M15 family metallopeptidase	--	core	61	10	23	10	11	244	2	2	1	8	12	27	3191	2194	2867	4397	1920	3262	2820	4194	2146	2044	2466	1299	1997	2252	2308	2028	466	424	397	694	682	686	256	266	370	1039	1111	389	301	309	213	127	171	790
PgPan_0938	HAD-IIB family hydrolase	--	core	111	31	34	25	38	440	17	11	71	33	21	48	2128	2109	2249	2707	2277	2797	1657	3114	10461	10053	10069	6698	13805	12663	9806	10230	6474	6640	5914	7831	10797	9280	965	1018	1705	5001	5621	894	684	662	315	217	258	2471
PgPan_0939	hypothetical protein	--	core	111	23	43	12	53	802	19	12	90	52	7	28	1685	1676	1725	2438	2089	2398	1886	2428	11615	11656	13233	7934	12507	12118	11988	10517	6743	6359	5365	8066	10431	10004	1582	1785	3047	4399	4490	659	544	487	282	169	252	1768
PgPan_0940	tetratricopeptide repeat protein	--	core	265	67	37	42	83	1342	16	30	101	52	23	44	3636	3261	4040	5139	4700	4611	3410	5511	19206	19534	20996	12780	20819	20175	18562	17717	9783	10043	7666	9555	12415	13761	2546	2671	4505	6591	7080	770	545	717	354	261	338	2140
PgPan_0941	bifunctional (p)ppGpp synthetase/guanosine-3',5'-bis(diphosphate) 3'-pyrophosphohydrolase	RelA/SpoT family protein	core	58	15	37	11	27	347	7	5	35	31	27	22	2575	2144	2080	3675	3075	3549	2051	3452	4570	4803	4188	2589	6415	5586	4248	3669	4589	4989	4284	4864	6728	8499	831	859	1300	3856	3631	337	267	270	166	132	124	972
PgPan_0942	cardiolipin synthase	--	core	53	12	40	15	35	430	6	11	7	13	16	11	9615	9139	8450	10447	7410	13340	7236	11866	2125	2309	2055	1328	2868	2701	2232	2330	1709	1883	1693	2131	2775	3042	356	390	571	3105	2864	129	127	97	105	50	94	365
PgPan_0943	DUF1661 domain-containing protein	--	not_core	6	0	0	0	0	20	0	0	0	0	0	0	5	3	5	24	14	7	4	37	10	17	9	7	29	13	16	11	7	5	11	7	12	8	0	3	1	29	24	4	2	8	6	4	8	7
PgPan_0944	DUF1661 domain-containing protein	--	core	16	3	0	0	1	55	1	0	0	0	2	0	61	28	33	230	75	45	61	161	34	49	40	29	90	56	59	36	38	39	25	26	31	35	3	6	4	111	82	34	12	25	17	19	18	42
PgPan_0945	DUF452 family protein	--	core	47	19	9	6	2	510	11	2	63	19	13	11	1573	1056	1340	1703	2245	2168	1152	2005	1338	1364	1552	804	1013	1269	1586	1564	226	156	253	1315	935	376	236	225	304	635	734	56	35	40	37	31	26	146
PgPan_0946	malonyl-ACP O-methyltransferase BioC	--	core	20	5	48	7	3	351	5	5	30	15	4	26	1297	1150	1702	2094	1552	1931	1788	2427	1973	1789	2619	1228	1324	1620	2380	2107	114	113	117	400	330	112	214	188	303	543	607	50	48	47	39	27	32	113
PgPan_0947	S41 family peptidase	--	core	52	10	33	12	20	631	13	6	48	25	11	40	1600	1261	1456	2271	1809	1672	1382	2046	3616	3459	4374	2605	3091	3291	4038	3513	840	900	1109	1969	1946	1154	318	379	603	2990	2752	183	141	146	108	71	93	557
PgPan_0948	DUF3316 domain-containing protein	--	core	40	10	1	10	6	412	5	1	12	18	10	21	1303	1252	1694	2113	1666	1529	1672	2009	3722	3754	4762	2912	2898	3050	4270	3449	1224	1198	1199	2145	2216	1298	326	369	571	2164	2009	196	143	191	83	54	76	724
PgPan_0949	DNA gyrase/topoisomerase IV subunit A	--	core	170	39	57	46	163	3434	52	57	188	104	14	68	8365	8173	8803	9034	7850	9479	7990	9786	16180	15545	19322	12523	14736	13969	17857	16996	18726	20957	18932	19320	23863	24760	1849	2073	3179	20356	17921	1938	1422	1803	1277	1113	1103	3352
PgPan_0950	4Fe-4S binding protein	--	core	127	26	32	18	12	518	18	45	51	33	12	18	1932	1777	1919	2788	2613	2134	2052	2480	7902	8021	8720	5559	8177	7770	8529	8809	2279	1781	1612	2717	3123	2901	903	925	1542	3086	3444	447	310	406	244	181	219	1000
PgPan_0951	hypothetical protein	--	core	708	137	206	35	303	2664	153	96	133	194	8	54	3409	1910	1646	3633	2692	2151	1680	4051	15015	15881	15591	13723	22479	17575	15119	17579	26270	27963	18447	21445	25719	41571	1055	1233	1753	25390	21907	5362	4527	4171	3428	2338	3085	11079
PgPan_0952	transporter	--	core	326	78	355	44	761	5708	237	212	309	213	13	78	1553	955	583	1974	1063	973	915	1758	16113	16897	17173	14956	22611	18628	15987	18686	46018	36000	24654	19312	24682	52269	1292	1272	1990	24802	21782	6812	5119	5787	4162	2908	3890	12760
PgPan_0953	DUF1661 domain-containing protein	--	not_core	49	6	12	8	52	156	4	5	15	9	0	1	316	151	136	364	186	166	202	430	1566	1663	1821	1508	2083	1837	1811	1221	3822	2156	1053	1120	1203	2080	50	58	128	993	810	484	382	407	349	221	350	693
PgPan_0954	transposase	--	not_core	6	1	2	0	1	56	0	0	2	1	0	0	23	13	11	57	21	10	18	23	69	66	93	69	76	83	95	52	70	35	35	30	35	23	13	14	12	73	64	23	12	23	22	19	19	38
PgPan_0955	hypothetical protein	--	not_core	14	5	0	14	24	1341	1	18	2	38	0	26	0	0	0	0	0	0	0	0	23596	16994	8828	7580	8483	15413	14029	9299	1825	1364	1581	844	714	490	0	0	0	2053	2015	461	361	387	285	184	256	707
PgPan_0956	galactose mutarotase	glactose => glucose-6P	core	31	1	11	12	13	402	6	10	27	19	14	7	3327	2821	3033	4799	3346	4282	3042	4639	5155	5762	5857	3920	7040	6553	5530	5698	2428	2680	2635	4773	5301	3372	722	780	1069	1606	1741	279	231	230	181	126	149	471
PgPan_0957	galactokinase	glactose => glucose-6P	core	72	18	17	3	35	568	15	10	56	30	9	13	1214	1024	796	1781	1191	1170	960	1513	7069	7425	6509	4191	11916	10366	6649	6591	2504	2256	2478	6833	6069	3265	818	803	1185	6532	6465	1104	846	922	492	318	493	2292
PgPan_0958	hypothetical protein	--	core	59	18	2	5	52	1352	21	25	88	34	3	17	1086	919	627	1063	908	740	732	918	8018	7764	6385	3890	8092	8003	7516	4114	5181	4845	3420	4910	4687	3610	234	248	338	9744	9274	2239	2040	1747	1583	1252	1422	3993
PgPan_0959	hypothetical protein	--	core	47	6	5	1	28	615	23	41	60	35	16	7	2199	1867	1586	2506	2017	1998	1678	2551	6289	6322	7215	7559	6199	5784	7250	7018	1979	1469	1856	1695	1659	1321	119	104	221	1619	1630	1825	1465	1308	1263	754	1197	3478
PgPan_0960	DNA translocase FtsK	--	core	158	42	67	17	41	1736	27	28	127	76	36	31	4132	3319	3223	5095	4805	4425	3020	5116	8289	8300	10969	12061	7026	8312	8627	8642	1283	929	958	2864	2579	1125	721	762	1301	3337	3374	722	522	552	455	290	366	1661
PgPan_0961	AhpC/TSA family protein	--	core	21	8	3	2	9	614	23	17	15	26	13	8	1920	2315	2199	3090	2181	2841	2231	3313	4458	4501	7635	19935	4599	4873	4741	6900	474	362	394	2065	2189	546	324	355	584	895	949	528	390	398	333	229	262	652
PgPan_0962	MATE family efflux transporter	--	core	50	11	17	9	7	2327	16	13	66	28	23	12	1681	1263	1550	2397	2033	1749	1507	2304	2246	1950	10395	32845	1513	1175	4044	10876	232	244	326	1265	1298	558	843	722	995	1336	1227	229	175	189	178	117	145	290
PgPan_0963	low molecular weight phosphotyrosine protein phosphatase	phosphatase	core	19	8	3	5	4	1427	11	7	82	21	3	7	1135	1000	1056	1416	1511	1687	946	1526	1484	1245	6340	23423	1434	1048	2588	7313	279	255	355	884	994	644	828	669	998	752	641	138	95	86	84	40	74	182
PgPan_0964	copper-translocating P-type ATPase	Cu2+ export	core	205	34	9	10	61	6639	63	68	310	193	31	29	3460	3045	2974	5339	4399	4442	2765	5062	8194	4466	25695	133770	6366	3929	8530	30748	2497	2818	3226	5639	7666	7239	6548	5853	7951	5517	5205	1781	1394	1315	923	664	921	2947
PgPan_0965	heavy-metal-associated domain-containing protein	--	core	172	58	18	4	52	2198	48	57	36	104	2	6	1507	1076	793	1377	1890	1262	815	1609	2540	1343	3445	24634	1855	1020	1490	5447	10529	11545	11634	10165	15044	11471	1506	1295	1730	4808	3634	2089	1669	1626	1170	804	1072	3732
PgPan_0966	IS3 family transposase	--	not_core	9	1	4	0	0	316	0	31	3	10	3	0	60	59	50	125	69	81	63	92	0	0	0	0	0	0	0	0	0	0	0	0	0	0	15	16	19	0	0	0	0	0	0	0	0	0
PgPan_0967	alpha-mannosidase	--	core	71	17	11	4	23	849	23	16	73	44	19	10	2295	1868	2016	3047	2207	2402	2085	2810	8328	8504	8304	4673	6030	6791	8181	8057	1101	1253	1690	3969	3997	1715	428	453	638	2449	2440	268	229	215	171	114	139	610
PgPan_0968	alpha-mannosidase	--	core	79	15	49	10	20	942	14	14	60	42	22	29	3896	3652	3706	6590	3850	4160	3411	6018	11044	11552	12473	7013	7138	9000	11655	10452	962	1071	1135	2267	2702	1445	330	364	648	1779	1852	169	136	150	150	108	105	349
PgPan_0969	rhodanese-like domain-containing protein	--	core	28	8	9	4	2	206	6	0	23	19	6	1	356	421	375	503	393	564	287	581	3704	3754	3391	2022	3116	3677	3673	4064	478	299	335	578	604	379	112	137	203	706	771	45	39	35	38	21	21	126
PgPan_0970	pyridoxamine 5'-phosphate oxidase	--	core	36	11	24	3	9	348	9	7	16	24	9	10	3761	2797	2955	5252	3206	3463	2164	4815	5109	5184	4615	2882	4736	5231	4929	6375	427	294	281	586	616	385	135	201	295	1652	1623	101	68	76	67	33	52	239
PgPan_0971	TonB-dependent receptor	--	core	228	62	132	77	278	18953	52	98	136	141	23	116	43086	23116	18070	31537	27422	23803	19844	36246	24611	17858	28971	40197	25259	19222	26657	25366	27161	22154	26445	12625	17175	17918	3812	3859	5702	20710	18856	13942	11491	9658	9410	6398	8382	23322
PgPan_0972	DUF1661 domain-containing protein	--	not_core	3	0	0	0	0	33	0	0	0	0	1	0	58	32	30	199	48	51	24	107	16	16	6	10	14	11	16	17	3	2	2	1	5	0	1	1	3	8	5	1	2	1	0	3	1	2
PgPan_0973	ABC transporter ATP-binding protein	drug export	core	79	19	46	21	17	765	12	11	73	41	11	17	3232	2306	2477	3387	4002	3757	2457	3336	6906	7139	7405	4508	5999	6538	7005	7794	1405	1344	1594	4358	4445	2175	1068	1043	1517	2459	2544	252	160	181	117	89	97	660
PgPan_0974	GH3 auxin-responsive promoter family protein	--	core	90	26	22	31	43	1282	12	17	50	45	27	24	2233	1929	2136	2755	2505	2665	2125	2680	8828	9037	10303	5878	7598	7829	9722	8466	1447	1263	1548	6121	5909	2305	942	1008	1533	6146	5949	297	254	255	173	110	134	867
PgPan_0975	ribonuclease R	--	core	60	11	26	17	24	928	19	20	116	49	33	54	3505	3503	3584	4261	3302	4411	4153	4568	15417	15952	17856	9943	12063	13596	16806	16540	532	532	788	3768	3254	1024	1414	1475	2605	2781	3148	449	373	399	225	143	189	1171
PgPan_0976	DUF1661 domain-containing protein	--	not_core	8	3	2	3	2	93	0	2	1	1	3	4	189	63	123	363	175	115	118	292	283	249	374	182	204	216	338	194	121	96	79	154	187	85	21	13	28	195	199	20	13	18	16	13	17	46
PgPan_0977	30S ribosomal protein S20	probable 30S ribosomal protein S20	core	388	93	9	101	70	9459	25	35	104	153	0	118	2365	2304	2392	2978	2241	2432	1775	2321	9410	7911	7785	6645	8971	9023	10809	9272	1688	1304	1155	1302	1673	1073	66	98	106	3140	2566	150	129	151	104	58	94	481
PgPan_0978	tRNA (adenosine(37)-N6)-threonylcarbamoyltransferase complex transferase subunit TsaD	--	core	44	6	14	8	16	1181	8	19	25	30	13	19	1414	1173	1170	1965	1604	1377	1104	1946	4308	4188	4720	2994	3778	4212	4661	4194	427	300	316	443	384	283	129	144	237	1372	1541	102	91	91	111	63	72	301
PgPan_0979	CinA family protein	--	core	12	6	0	6	7	360	4	4	13	11	11	10	1130	806	900	1478	1088	956	976	1541	1537	1523	1808	1142	1284	1390	1621	1613	945	406	375	385	571	339	42	57	89	486	423	43	33	30	22	20	18	78
PgPan_0980	PDZ domain-containing protein	--	core	127	27	36	35	31	1422	46	50	135	67	17	53	5265	5926	4716	5641	5338	5752	4212	6336	15723	15717	14497	9321	15936	17401	14665	12861	3256	2295	2170	4152	4235	3035	943	941	1522	8191	7862	1481	1166	964	635	447	588	2940
PgPan_0981	hypothetical protein	--	core	36	5	7	21	32	2414	39	25	45	8	13	23	2605	2263	1813	2508	1962	1979	1806	2374	6030	5667	6345	3959	4363	5030	6448	5433	462	283	410	1309	1279	600	469	502	702	2257	2300	410	369	262	208	164	187	734
PgPan_0982	nucleoside deaminase	--	core	16	8	8	4	2	438	18	16	21	21	2	13	1629	1207	1045	1686	932	1221	1270	1427	2206	1986	2421	2699	1613	1872	2417	2536	711	518	725	2391	2603	937	232	259	346	2355	1864	108	84	81	59	39	79	205
PgPan_0983	thiol peroxidase	putative thiol peroxidase	core	968	193	19	19	27	4928	44	62	452	290	5	33	892	767	573	1080	569	740	811	910	10694	7060	17667	117408	7450	5622	9322	44388	14897	13749	14967	22423	26680	10203	1208	1082	1678	32788	26735	5664	4001	4872	3285	2140	2729	9346
PgPan_0984	O-methyltransferase	--	core	27	5	13	6	13	274	4	5	24	17	9	6	428	439	470	884	478	546	490	730	1154	1227	1317	1024	1350	1488	1300	1449	1052	1094	1054	1642	1841	1761	218	227	340	765	714	78	55	68	43	38	43	211
PgPan_0985	3-dehydroquinate dehydratase	chorismate/folate/pABA synthesis	core	50	5	3	3	23	173	4	3	15	11	6	8	1129	1110	919	1391	1359	1407	835	1388	1144	1247	1312	896	1455	1486	1389	1396	817	842	895	953	1116	862	172	194	275	1494	1299	72	44	43	52	21	24	217
PgPan_0986	tyrosine recombinase XerD	--	core	44	16	37	12	9	323	11	7	17	15	14	10	470	395	340	838	481	487	388	662	1290	1304	1308	947	1541	1401	1484	1127	454	335	280	730	615	401	91	91	157	1517	1426	67	57	67	52	27	44	223
PgPan_0987	DUF695 domain-containing protein	--	core	22	7	8	11	6	227	6	9	34	28	1	3	129	100	78	319	132	98	136	216	579	491	543	375	325	367	562	475	231	149	179	1016	768	235	22	30	52	920	822	41	35	32	26	19	21	111
PgPan_0988	transporter	--	core	39	6	14	6	2	262	6	2	30	20	28	5	254	196	167	678	261	205	214	400	982	993	1143	695	435	658	1241	829	216	178	214	752	607	270	38	38	68	419	369	48	41	47	47	35	47	106
PgPan_0989	NUDIX domain-containing protein	--	core	25	7	7	8	6	459	0	5	42	14	5	5	376	221	242	726	313	301	307	504	1174	1208	1117	681	865	1070	1213	834	154	164	168	335	324	174	79	72	108	441	404	40	26	41	24	20	26	85
PgPan_0990	ROK family protein	--	core	148	32	76	14	53	1175	29	46	110	103	18	28	5969	6586	5205	6009	4812	8887	5604	6499	6223	6876	5085	3200	6991	7316	5730	4902	2634	2964	3012	7080	7132	4613	654	651	842	5119	4895	547	467	436	260	186	205	1765
PgPan_0991	phosphatase PAP2 family protein	glucose => glucose-6P (glycolysis)	core	51	11	11	6	8	658	19	34	28	50	10	11	1400	1186	1392	1752	1423	1573	1396	1696	4330	4806	4296	2355	3580	4156	4447	3563	996	817	1265	2618	2608	909	183	186	285	1699	1635	135	114	117	65	45	45	480
PgPan_0992	exopolyphosphatase	--	core	60	15	36	7	14	754	27	38	47	50	12	15	1177	925	940	1143	1386	1269	926	1253	5179	6003	5084	2775	5085	5694	5410	5227	2621	2224	2249	3790	4013	2114	207	213	317	2290	2080	189	135	120	94	59	81	608
PgPan_0993	aspartate ammonia-lyase	L-aspartate <=> fumarate	core	228	51	32	45	105	3706	89	85	224	146	16	79	11967	16037	16381	15572	12152	16947	14189	20676	62356	64806	51111	31354	55849	64338	56901	49744	2244	2166	2952	6838	6805	2841	2732	2579	4202	8895	10465	2203	1642	1715	1181	735	989	4727
PgPan_0994	3-deoxy-8-phosphooctulonate synthase	--	core	42	14	8	5	7	378	12	12	23	15	15	10	4152	3572	3532	7253	4188	4242	2656	6635	3926	3979	4191	2567	4305	4205	4635	4441	474	548	488	982	1025	798	276	263	382	2383	2223	261	186	196	136	107	133	582
PgPan_0995	nucleoside kinase	--	core	84	17	32	11	58	518	18	27	19	42	6	14	1037	1016	950	1421	1038	905	1035	1253	6263	6408	5458	3528	10609	9836	5633	5175	12255	11445	9365	8980	11963	16729	176	195	320	10456	9225	2305	1807	1694	1159	772	1095	4710
PgPan_0996	hypothetical protein	--	core	361	96	223	50	120	1552	17	23	70	82	12	69	22242	21254	17339	16433	16328	18827	19191	18140	14631	14116	14485	7906	15793	14741	14352	14404	20793	18859	18364	23327	25377	20249	1642	1908	3036	17001	15152	1628	1344	1263	852	487	713	5201
PgPan_0997	redoxin domain-containing protein	putative thioredoxin	core	413	90	17	2	3	1801	65	80	253	138	4	5	2161	2060	1389	2082	1302	2084	1537	2081	5942	3413	11957	111042	4106	3151	4986	16406	2546	2266	3446	5860	7043	3506	677	672	1114	9015	6870	3358	2689	2548	1611	1157	1504	6317
PgPan_0998	4'-phosphopantetheinyl transferase superfamily protein	--	core	53	6	22	2	4	1220	13	3	53	23	6	17	694	605	521	998	549	510	750	850	1918	1640	3194	14605	931	994	2188	3714	295	176	224	669	494	229	242	229	333	1737	1635	113	90	109	105	60	74	239
PgPan_0999	gliding motility-associated protein GldE	--	core	109	28	85	17	26	1552	10	15	59	56	5	18	3395	2344	2435	3380	2179	2719	2510	3374	6768	6882	7433	7686	4127	4599	7338	6257	1814	1273	1307	3840	3124	1352	565	563	805	5377	4692	154	117	121	112	69	92	537
PgPan_1000	single-stranded DNA-binding protein	--	core	42	5	6	7	12	290	5	1	10	15	3	9	564	618	484	675	479	517	373	735	3627	3774	3364	1553	3128	3735	3608	3168	505	366	341	664	553	296	218	200	303	1888	1743	74	60	60	44	32	35	283
PgPan_1001	hydrogen peroxide-inducible genes activator	redox-sensitive transcriptional activator OxyR	core	81	18	17	9	11	639	21	17	28	24	11	27	1303	1578	1368	1793	1285	1479	1436	1674	4709	4542	3609	1894	4346	4372	3848	3236	1778	1224	1328	2706	3190	2176	304	324	488	1589	1740	141	116	109	68	51	50	547
PgPan_1002	exodeoxyribonuclease III	--	core	70	14	28	10	14	339	4	10	32	12	4	23	1191	1364	1463	1613	1329	1616	1280	1855	3011	3095	2596	1292	2948	3015	2735	1994	1503	1258	1251	2268	2384	1820	388	420	646	2522	2409	81	45	66	49	36	34	355
PgPan_1003	tRNA 2-thiouridine(34) synthase MnmA	--	core	90	7	23	15	41	849	13	11	82	32	8	24	1038	1264	1217	1637	1258	1283	891	1550	5542	5760	5179	2728	4768	5298	5164	4153	3450	3331	3169	4035	4318	4587	792	831	1280	4193	4239	169	155	141	100	60	98	623
PgPan_1004	arginine--tRNA ligase	--	core	262	70	102	45	55	1469	28	22	252	138	8	35	2485	2430	2169	3220	2504	2913	1847	3204	10258	10502	9087	4894	10304	10494	9162	8237	12726	12665	11719	11369	13266	16163	1854	1789	2701	11111	10056	406	305	343	213	148	182	1420
PgPan_1005	glycosyltransferase family 2 protein	regulates rgp gingipain	core	90	23	48	29	15	774	9	1	72	35	16	54	859	583	653	1356	714	658	650	1152	5973	5868	6461	2914	5776	5853	6251	5152	710	514	596	1470	1349	743	477	431	631	2910	2818	107	91	101	73	47	63	478
PgPan_1006	tyrosine--tRNA ligase	--	core	129	32	37	47	49	1524	34	27	173	109	12	69	3573	3379	4040	4888	4259	5033	3475	5536	18565	18218	19940	9056	19774	20188	21025	14722	2921	2621	2606	5947	5926	4413	1969	1828	2536	6345	6615	656	495	523	284	202	232	1677
PgPan_1007	DUF1661 domain-containing protein	--	not_core	4	0	0	0	0	41	0	0	1	2	1	0	17	5	5	154	21	12	14	71	34	35	89	305	47	32	58	92	64	68	67	89	128	117	2	4	2	14	10	4	2	6	3	3	2	5
PgPan_1008	Fe-S cluster assembly protein SufD	--	core	154	42	22	22	34	5099	31	16	245	116	7	17	2067	2346	2231	3180	2207	2514	2386	3231	7354	6010	16707	89076	4919	5029	8841	21693	582	656	969	2480	2153	1192	2898	3065	4091	2948	3302	694	529	558	506	309	403	1314
PgPan_1009	Fe-S cluster assembly ATPase SufC	--	core	116	23	9	15	14	3196	30	37	278	123	7	8	848	1095	857	1247	980	1181	762	1300	5639	4535	10339	63257	3261	3305	6331	12789	1452	1287	1609	4360	4574	2110	1762	2063	2497	2471	2373	833	720	649	498	364	442	1434
PgPan_1010	Fe-S cluster assembly protein SufB	ABC transporter membrane protein	core	276	71	76	20	22	3428	60	53	233	217	4	22	2414	2729	2147	2909	2426	2952	2230	3016	10099	7387	14456	82794	4717	5424	8942	17245	2928	2860	3469	9383	10841	5125	1787	2090	2550	9813	9107	1661	1239	1386	962	604	860	3164
PgPan_1011	CvpA family protein	--	core	37	4	15	12	36	1925	4	6	32	12	4	8	598	485	558	935	548	597	529	892	1669	1666	2144	1241	1073	1295	2084	1649	313	349	340	853	894	458	119	127	143	1272	1257	179	146	151	118	43	65	320
PgPan_1012	translation initiation factor IF-2	translation initiation factor IF-2	core	302	65	69	87	119	7016	160	196	535	372	67	154	16824	13343	22159	20107	19277	22958	16257	24060	34295	32082	43833	28302	25118	28614	38779	37005	4722	5337	5822	10445	12064	10860	1727	1622	2829	9939	11889	1848	1328	1469	730	473	673	4255
PgPan_1013	transcription termination/antitermination protein NusA	--	core	116	28	57	54	76	4693	48	59	303	199	15	78	6039	5891	8603	7650	7543	7790	6113	9280	19085	18822	24360	16596	13831	16421	22499	20465	2952	2480	2257	4841	5670	5364	1509	1273	2043	3514	4017	352	244	316	162	106	141	1066
PgPan_1014	ribosome assembly cofactor RimP	--	core	166	33	122	23	21	1255	21	78	70	77	1	27	6085	3990	5070	6568	6389	4603	4773	7074	6106	6155	7438	5150	4014	5412	6480	9003	4279	3006	2876	5139	6122	4402	621	681	961	1877	2065	112	111	101	68	39	59	431
PgPan_1015	oxaloacetate decarboxylase	oxaloacetate => pyruvate	core	222	55	84	32	143	2378	141	132	269	193	13	78	25386	25564	25321	36367	25463	29681	21568	41230	32949	36407	40215	25705	36701	36370	39877	38608	32344	32856	30718	33424	47002	49704	15972	16567	22867	13446	14113	4397	3468	3353	1939	1270	1735	8056
PgPan_1016	translation initiation factor	probable translation initation factor SUI1	core	24	2	7	6	10	89	1	4	4	3	0	3	248	215	181	321	204	233	233	280	496	474	708	438	382	410	559	645	714	729	651	747	980	1324	567	560	906	335	375	145	135	108	60	74	67	296
PgPan_1017	hypothetical protein	--	core	316	67	58	17	411	1344	13	4	96	131	3	19	1657	1251	845	1591	1295	1048	997	1540	6081	6115	5349	5137	15698	8788	5521	7201	100236	106254	61551	58182	93951	138510	2556	2064	2744	73014	62837	5809	3845	5056	2653	1943	2622	11561
PgPan_1018	universal stress protein	putative universal stress protein UspA	core	285	51	70	9	134	529	38	26	97	52	6	23	1259	1189	860	1414	911	1210	1236	1298	8703	10345	9983	8430	15398	11529	9452	9592	20387	22398	17393	10316	15124	52578	7928	7764	11284	19650	22483	6661	4761	5327	2578	1580	2260	14496
PgPan_1019	hypothetical protein	--	core	238	69	47	94	130	2070	65	24	114	76	4	62	8553	12676	11049	7684	8705	8288	4991	11390	13549	12170	15594	9254	10449	11304	13932	14148	7156	4614	4274	6610	7168	4469	2040	1984	3152	20537	16676	1652	1269	1188	498	343	495	6012
PgPan_1020	16S rRNA (cytidine(1402)-2'-O)-methyltransferase	--	core	205	48	72	73	128	2259	44	72	150	107	11	74	16117	21126	14357	16544	10674	11420	11937	16587	31120	28308	37087	24458	24429	27208	32270	35417	4717	5057	7631	11147	14328	7223	2897	2821	4375	15389	14506	4309	3162	3296	1358	1107	1433	10765
PgPan_1021	hypothetical protein	--	core	379	83	67	41	250	3596	142	175	323	272	17	50	8551	9159	6652	7642	5107	8854	7032	8575	43992	41134	43960	31253	57912	52462	41575	37629	10806	12820	14990	27327	31695	23224	4235	5056	7911	45747	38421	19142	16667	14816	11497	8025	9921	28629
PgPan_1022	noncanonical pyrimidine nucleotidase, YjjG family	--	core	59	10	19	9	2	868	5	3	26	14	4	20	2098	976	1609	2398	1614	1418	1658	2265	2433	2257	3114	1950	2073	2293	2762	1846	1099	852	1041	4748	4965	1502	227	202	371	2728	2202	127	110	92	61	45	47	418
PgPan_1023	uracil-DNA glycosylase	--	core	23	9	27	11	5	260	8	12	18	17	7	10	1000	925	826	1567	889	1007	920	1151	4090	3877	3982	1789	3895	4142	4103	3661	421	448	470	1930	2401	1318	50	61	68	329	364	43	24	44	33	31	28	73
PgPan_1024	hypothetical protein	--	core	102	20	25	28	70	1049	15	16	31	28	11	23	2316	2265	2334	3528	2368	2673	1945	3425	8651	8312	8665	4639	8119	8776	9036	7213	523	358	289	1090	1119	751	243	242	377	2562	2904	214	167	189	151	80	121	391
PgPan_1025	S41 family peptidase	carboxyl-terminal processing protease	core	113	28	86	8	11	517	15	24	35	27	17	7	1421	1368	1230	2159	1477	1803	1174	1904	4793	5039	4694	2663	4675	5131	5100	4099	308	215	257	640	550	267	265	290	365	1685	1622	101	71	93	75	60	46	269
PgPan_1026	hypothetical protein	--	core	56	16	2	12	6	322	15	8	12	15	3	10	907	1067	516	794	585	710	598	662	2089	1817	1911	1236	1766	1893	2027	1825	411	281	337	1654	1429	337	78	57	91	1304	1104	30	28	29	29	25	35	72
PgPan_1027	hypothetical protein	--	not_core	0	0	0	0	0	7	0	0	0	0	0	0	0	1	3	1	3	1	2	0	1	1	7	1	3	0	1	0	1	0	0	1	0	0	1	0	1	7	4	1	3	0	1	1	1	0
PgPan_1028	PKD domain-containing protein	gingipain processing (CPG70); conserved hypothetical protein with Zinc carboxypeptidase domain	core	560	124	72	71	201	3282	88	106	235	233	20	100	10593	11720	9009	8959	10433	11147	8319	10922	65890	62907	57480	38287	88022	71154	54064	53865	17511	15965	22657	64049	54100	16869	654	805	1567	57443	59446	15110	11579	11430	6496	4164	5748	38351
PgPan_1029	DUF1343 domain-containing protein	--	core	65	14	13	21	20	487	4	7	27	15	26	30	2094	1533	1694	2635	1808	2021	1772	2558	6044	6104	6759	3865	7781	7936	6572	6724	2294	2011	2871	6098	6969	3661	640	600	794	2795	3038	785	627	606	493	389	474	1050
PgPan_1030	fructose-6-phosphate aldolase	pentose phosphate pathway	core	233	62	120	33	39	887	23	22	48	96	8	24	1375	1116	973	1434	1522	1248	1065	1381	8763	9159	7647	4797	12423	12739	8881	10159	9419	8562	8726	15489	17253	10852	1129	853	1179	17017	17000	725	505	529	321	225	298	2053
PgPan_1031	DUF1661 domain-containing protein	--	not_core	3	0	1	0	0	10	0	2	0	0	0	0	80	66	48	245	112	61	67	164	6	12	8	5	7	7	11	8	322	100	65	37	116	96	5	4	9	8	7	3	1	2	2	0	1	5
PgPan_1032	DUF1661 domain-containing protein	--	not_core	9	2	1	0	0	9	0	2	0	0	2	0	42	34	16	191	59	18	34	111	11	13	10	12	10	11	13	9	5	9	9	5	5	7	1	3	1	8	4	1	1	1	0	0	3	0
PgPan_1033	GLPGLI family protein	--	not_core	0	0	0	0	0	133	0	0	0	0	0	0	0	0	0	0	0	0	0	0	0	0	0	0	0	0	0	0	0	0	0	0	0	0	0	0	0	0	0	0	0	0	0	0	0	0
PgPan_1034	hypothetical protein	--	not_core	0	0	0	0	0	227	0	0	0	0	0	0	0	0	0	0	0	0	0	0	0	0	0	0	0	0	0	0	0	0	0	0	0	0	0	0	0	0	0	0	0	0	0	0	0	0
PgPan_1035	amidinotransferase	--	core	29	7	9	10	14	514	7	15	20	24	17	11	4618	5816	4761	5678	5315	7583	4006	6599	6251	6957	5419	3664	6543	7396	6019	5878	648	537	618	1723	1663	712	247	276	455	2227	2022	84	81	74	64	46	44	293
PgPan_1036	DNA repair protein RadA	--	core	59	18	5	7	18	404	9	9	34	24	27	17	3521	3213	3504	4077	4176	5506	2930	5022	4086	4214	3835	2216	4345	4375	3848	3431	420	365	468	1444	1516	613	456	399	607	1336	1304	64	44	59	57	36	34	154
PgPan_1037	transglutaminase domain-containing protein	--	core	102	27	15	7	73	1071	48	90	133	52	85	23	10042	13029	10589	11944	11371	14111	10337	15356	32309	34057	28944	20325	36242	34978	31164	29566	1417	1866	2171	6742	6551	2710	426	476	803	7127	7721	1853	1491	1570	1229	943	1142	2509
PgPan_1038	MarC family protein	--	core	52	16	19	10	14	714	30	13	26	46	13	28	2902	3131	2549	3191	2416	3525	2204	3620	4033	4312	2765	2053	4340	4540	3527	2849	376	336	504	548	618	406	161	178	290	1531	1354	208	147	177	117	83	98	423
PgPan_1039	3'-5' exonuclease	--	core	29	7	4	8	600	22351	5	3	9	10	9	26	1284	1018	1069	1575	1175	1363	1035	1614	2300	2163	1483	1135	2355	2456	1972	1535	134	125	136	156	192	145	60	80	94	1260	1068	74	58	47	44	38	51	149
PgPan_1040	histidinol-phosphate aminotransferase	--	not_core	17	2	10	1	2	153	29	0	0	0	19	1	479	582	507	794	319	545	466	632	191	190	127	163	236	206	174	184	500	426	575	295	407	252	9	4	9	387	303	45	38	39	39	25	21	83
PgPan_1041	hypothetical protein	--	not_core	0	0	0	0	0	0	0	0	0	0	0	0	0	0	0	0	0	0	0	0	0	0	0	0	0	0	0	0	0	0	0	0	0	0	0	0	0	0	0	0	0	0	0	0	0	0
PgPan_1042	hypothetical protein	--	core	32	10	28	2	16	552	5	3	36	8	8	10	407	272	275	785	401	308	312	615	7823	6094	5509	5065	8879	6397	6031	6752	773	657	922	549	472	430	32	38	43	1096	1197	521	370	415	391	252	392	823
PgPan_1043	hypothetical protein	--	core	59	10	1	1	13	390	11	7	30	8	9	10	657	625	587	1098	721	621	555	1032	9366	7291	6670	6212	11014	7595	7164	7088	778	663	1047	611	606	487	31	36	89	1098	1263	469	383	343	301	239	293	765
PgPan_1044	DUF4252 domain-containing protein	--	core	9	1	10	3	0	114	3	4	3	3	7	5	351	214	210	520	286	307	232	503	1651	1345	1300	1353	1971	1518	1292	1650	426	405	704	307	336	291	16	24	37	293	273	79	71	76	55	64	80	107
PgPan_1045	hypothetical protein	--	core	20	1	5	8	8	126	2	1	6	4	4	5	231	113	127	448	310	178	138	354	1477	1223	1320	1345	1745	1272	1558	1369	774	795	1200	486	524	596	21	23	42	322	373	79	35	53	62	47	60	115
PgPan_1046	sigma-70 family RNA polymerase sigma factor	--	core	16	0	9	7	2	102	7	1	4	5	3	3	345	166	187	541	401	285	195	467	2195	1993	1967	2053	2767	1963	2469	2604	491	557	844	406	475	534	33	47	47	431	537	163	96	99	142	82	130	218
PgPan_1047	DUF1661 domain-containing protein	--	not_core	2	0	0	0	0	0	0	0	0	0	1	0	8	2	3	70	15	6	7	32	7	3	8	14	9	10	11	13	1	6	10	9	10	2	0	0	0	1	5	1	1	2	0	2	1	0
PgPan_1048	DUF1661 domain-containing protein	--	core	7	0	0	0	0	59	0	0	0	0	2	0	16	3	6	152	45	14	23	68	21	12	20	7	19	13	24	9	3	8	9	4	4	5	2	0	0	6	4	1	0	1	0	3	3	1
PgPan_1049	precorrin-3B C(17)-methyltransferase	--	core	105	42	4	11	38	1195	16	14	38	24	33	26	3210	2748	2878	4122	3404	3870	2527	4183	9545	10968	10045	6182	10314	10905	10987	10161	257	182	234	781	629	350	531	458	757	1900	2162	210	139	177	159	84	109	317
PgPan_1050	precorrin-6y C5,15-methyltransferase (decarboxylating) subunit CbiE	--	core	43	13	12	7	18	574	3	7	26	14	23	18	1267	1415	1144	2054	1260	1676	1139	1851	6505	7316	7133	4418	6482	7024	7585	6444	76	58	73	398	325	98	237	227	401	775	994	70	63	70	76	37	47	144
PgPan_1051	hypothetical protein	--	not_core	0	0	0	0	0	0	3	3	14	14	1	0	0	0	0	0	0	0	0	0	0	0	0	0	0	0	0	0	0	0	0	0	0	0	0	0	0	0	0	0	0	0	0	0	0	0
PgPan_1052	precorrin-4 C(11)-methyltransferase	--	core	60	14	7	10	33	595	11	19	109	49	34	19	2923	3153	2803	3675	3222	3551	2228	3627	8607	9161	9042	5385	8830	8479	9189	8006	177	287	478	2393	1776	523	305	289	576	1371	1624	116	84	116	110	63	79	213
PgPan_1053	precorrin-6x reductase	--	core	41	10	4	12	5	627	3	5	40	22	20	19	1694	1497	1693	2884	2023	2376	1629	2508	4427	4370	5203	6648	3805	3759	4774	4778	105	101	158	1280	906	209	211	178	316	1244	1390	120	90	90	80	62	53	212
PgPan_1054	formate/nitrite transporter family protein	carboxylate import	core	92	26	10	8	6	1796	8	2	20	7	7	12	866	664	783	1402	895	1002	914	1189	2192	1541	3843	27024	1117	1179	1979	3924	32	32	42	273	190	36	140	115	164	270	252	43	26	35	35	23	22	59
PgPan_1055	hypothetical protein	--	not_core	7	1	1	0	1	107	0	1	1	2	2	0	3	4	5	36	4	12	8	22	41	77	53	27	31	31	64	65	4	0	3	7	3	5	1	2	1	23	28	8	3	2	8	5	4	6
PgPan_1056	peptide chain release factor 3	--	core	112	25	11	18	13	1731	16	25	73	49	14	26	3394	3491	3455	4900	3537	4178	2848	4557	5052	5034	4945	3080	5338	5791	5340	4865	773	710	854	2220	2427	1081	273	300	367	2053	2082	138	93	136	98	68	80	414
PgPan_1057	hypothetical protein	--	core	22	6	5	13	6	428	3	3	25	28	5	6	689	503	617	1000	668	718	546	985	949	1018	1052	722	988	1000	1040	867	271	246	285	588	589	262	71	87	83	403	363	36	22	22	24	13	30	111
PgPan_1058	DUF4271 domain-containing protein	--	core	86	18	32	21	1	542	1	1	28	53	1	26	2017	1687	1522	2156	1435	1996	1374	2139	1975	2012	2217	1259	1724	1706	1896	1824	957	724	703	1029	1370	724	89	111	137	1134	955	43	41	49	54	29	35	123
PgPan_1059	uroporphyrinogen-III synthase	--	core	348	68	39	73	7	2725	31	28	82	81	4	62	4289	3616	3377	4760	3159	3438	3129	4372	11468	11414	11240	6841	11560	11469	12047	10803	2877	2279	1904	2296	2814	2005	197	196	249	5636	5122	174	128	183	105	68	91	589
PgPan_1060	ribonuclease P protein component	--	core	39	12	15	13	3	1886	3	2	38	20	2	22	272	202	216	385	246	177	194	318	2844	2909	2995	1628	2891	2735	2988	2769	474	341	339	538	619	404	38	52	68	1241	1330	60	53	40	44	25	29	124
PgPan_1061	membrane protein insertion efficiency factor YidD	--	core	7	3	14	0	0	216	0	2	4	2	0	3	279	169	249	376	224	237	216	330	1413	1410	1398	773	1255	1342	1589	1016	38	16	24	49	38	16	15	17	24	170	200	15	11	26	26	14	9	37
PgPan_1062	hydrolase TatD	--	core	44	13	12	5	6	842	5	3	30	20	8	26	1625	1246	1411	2268	1243	1323	1002	1805	2338	2267	2081	1105	2286	2501	2550	1644	232	196	202	345	332	138	41	24	60	1548	1381	97	73	80	74	40	65	169
PgPan_1063	DUF805 domain-containing protein	--	core	33	5	4	2	4	697	3	15	21	34	4	18	1610	1087	779	1271	865	1001	994	1157	1367	1334	1254	641	1350	1456	1556	1073	514	371	442	408	420	191	24	18	38	1113	1007	134	105	93	83	67	72	202
PgPan_1064	insulinase family protein	putative zinc protease	core	487	97	104	72	210	9002	126	168	843	345	16	93	4907	6075	5508	6500	5312	6427	5833	6872	33563	31160	29755	15881	24686	27972	29630	31258	4628	3699	3387	7891	5659	4216	1535	1723	3293	12037	13291	4403	3454	2934	2095	1187	1698	10569
PgPan_1065	rubrerythrin family protein	rubrerythrin	core	63	13	23	67	105	560	5	5	32	41	3	40	46104	31301	34748	54620	29486	37477	35950	58674	10688	4483	5703	2855	18652	14261	6672	1644	104154	114327	71491	48101	60379	92659	5875	4081	5208	162321	140265	19268	13234	14561	11728	6714	10843	29412
PgPan_1066	OmpH family outer membrane protein	conserved hypothetical protein	core	409	81	87	34	148	4551	53	71	264	265	1	22	3735	2221	1857	3496	2069	2358	1935	3833	11150	10167	10791	9113	10524	9740	11468	8992	13292	11612	15979	29392	30362	14498	1481	1605	2519	29582	22979	6363	4778	4884	3831	2253	3398	10392
PgPan_1067	OmpH family outer membrane protein	conserved hypothetical protein	core	298	81	168	20	92	1716	6	8	181	160	0	14	3397	2168	1468	2501	1660	1947	1633	2458	6205	6051	6143	5577	7751	6083	6618	5745	6891	6952	7547	10344	11958	7724	1196	1218	1762	11466	9377	3708	2642	2912	2141	1419	2051	5994
PgPan_1068	outer membrane protein assembly factor	--	core	363	64	338	80	99	6195	56	54	234	204	7	122	7793	7444	6340	8997	5168	7676	7176	8609	16537	15733	18055	11670	12727	12770	18014	15637	8926	8028	8232	19883	17737	8683	2519	2361	3369	24985	20771	875	684	733	508	305	420	2912
PgPan_1069	isoprenyl transferase	--	core	132	24	59	32	37	1769	15	39	73	57	3	41	2659	2319	1764	2547	1990	2076	1812	2563	5597	5505	6659	3982	4954	4892	6716	5327	3278	2744	2270	4707	5047	3371	832	815	1144	5318	5420	447	319	351	281	149	295	1066
PgPan_1070	outer membrane beta-barrel protein	conserved hypothetical protein	core	152	36	342	46	50	1433	11	19	123	83	19	57	1057	1189	782	1200	791	888	956	1167	5267	4997	5851	3720	4169	4710	5811	5432	5867	4699	4771	10399	9624	5541	909	821	1225	6297	6452	1117	799	959	688	424	645	2376
PgPan_1071	hypothetical protein	--	core	454	93	182	51	68	3049	81	21	84	83	7	48	1996	2378	1592	2161	1572	2079	1826	2137	11625	12112	12699	7896	11387	12113	12691	10396	3800	2150	2210	4588	4856	2520	1450	1278	1952	14560	12650	827	645	645	388	264	371	3013
PgPan_1072	RagB/SusD family nutrient uptake outer membrane protein	--	not_core	0	0	0	0	1290	0	99	0	0	0	0	0	0	0	0	0	0	0	0	0	0	0	0	0	0	0	0	0	0	0	0	0	0	0	0	0	0	0	0	0	0	0	0	0	0	0
PgPan_1073	TonB-dependent receptor	--	core	203	47	40	4	1748	841	338	3	110	46	1	10	1810	3466	2159	1553	2499	2535	1696	1872	8591	8238	7786	5638	8104	8819	7883	8690	1762	1288	2062	3600	3793	2005	932	845	1482	5552	6415	1216	726	955	300	163	289	3686
PgPan_1074	DUF1661 domain-containing protein	--	core	3	3	0	1	0	108	0	3	2	1	0	1	141	74	37	155	68	78	65	112	69	66	62	89	44	44	79	49	191	196	245	102	108	84	26	32	43	83	72	47	28	36	35	22	25	73
PgPan_1075	hypothetical protein	--	core	162	32	699	19	274	28807	232	300	1329	961	23	50	2699	2165	2325	4679	2466	2418	2037	3845	3268	2252	8557	11513	2819	2291	3933	7414	4148	4887	5124	2204	2324	2273	427	497	730	12569	11569	544	408	433	261	209	237	1185
PgPan_1076	minor fimbrial subunit Mfa5	conserved hypothetical protein	core	619	128	756	119	184	19732	193	366	988	604	21	159	1710	1216	1102	2678	1304	1335	1230	2166	21399	15305	50142	79405	18646	15146	25644	36778	22236	22007	24588	11675	12452	11339	326	335	448	38341	34810	1597	1273	1241	811	561	692	4301
PgPan_1077	major fimbrial subunit protein (FimA)	--	not_core	10	1	5	1	61	453	1	134	458	189	0	6	6	5	5	14	1	4	2	8	641	434	1167	2268	593	452	706	753	763	647	512	299	298	254	0	0	3	570	601	37	26	29	16	13	16	117
PgPan_1078	fimbrial assembly protein	--	not_core	0	0	0	0	106	0	0	135	646	291	0	0	0	0	0	0	0	0	0	0	0	0	0	0	0	0	0	0	0	0	0	0	0	0	0	0	0	0	0	0	0	0	0	0	0	0
PgPan_1079	fimbrial anchor subunit Mfa2	--	not_core	0	2	1	0	73	204	1	154	953	409	0	1	0	0	0	0	0	0	0	0	70	50	115	323	88	44	54	77	1	0	1	0	1	0	0	0	0	642	583	22	14	12	8	3	5	64
PgPan_1080	fimbria major subunit	--	not_core	27	11	7	1	768	956	3	237	2671	1340	0	0	2138	1213	554	739	749	1192	847	704	1281	639	2139	3884	986	710	1201	3393	1991	725	429	142	232	186	122	150	189	468	375	182	137	131	64	24	61	529
PgPan_1081	DUF1661 domain-containing protein	--	not_core	0	0	0	0	0	5	0	0	0	0	0	0	1	0	0	0	0	0	0	0	0	0	0	0	0	0	0	0	0	0	0	0	0	0	1	0	0	0	0	0	0	0	0	0	0	0
PgPan_1082	IS3 family transposase	--	not_core	4	0	6	0	0	120	0	0	0	0	1	0	24	19	16	33	14	45	18	37	0	0	0	0	0	0	0	0	0	0	0	0	0	0	4	5	7	0	0	0	0	0	0	0	0	0
PgPan_1083	DUF1661 domain-containing protein	--	not_core	3	0	0	0	0	24	0	0	0	0	0	0	0	1	1	2	1	1	1	3	7	11	5	11	11	8	8	5	5	7	10	4	1	6	0	0	0	3	1	2	0	9	1	3	2	2
PgPan_1084	FAD-dependent oxidoreductase	--	core	64	16	27	14	7	589	26	20	114	64	17	14	680	509	534	1791	649	630	603	1228	2984	1470	2629	58458	4373	2080	2567	31123	743	544	671	995	1081	708	78	113	185	1476	1500	1620	1321	1251	869	516	666	2951
PgPan_1085	winged helix DNA-binding protein	probable transcriptional regulator	core	62	11	4	3	39	668	3	5	51	31	3	15	602	476	339	720	376	434	420	714	1231	1348	1304	7077	1569	1278	1607	3016	6685	7657	7034	4396	7606	11086	74	69	100	3958	3263	1100	899	816	480	352	434	2082
PgPan_1086	3'-5' exonuclease	--	core	51	16	14	17	29	1162	5	15	47	25	11	25	1941	1809	1675	2717	1676	1950	1522	2515	3410	3315	3217	2802	2927	2932	3433	2854	557	594	822	2381	1853	943	204	186	270	3542	3362	370	294	318	252	207	270	572
PgPan_1087	methionine--tRNA ligase	--	core	120	23	32	19	42	2382	32	31	213	88	18	51	2944	2927	3186	3586	4291	4789	2363	4216	6630	6978	7307	4687	6667	7426	6931	7047	1064	869	1204	2515	2241	1359	665	711	1205	4586	5267	574	432	414	242	185	204	1195
PgPan_1088	hypothetical protein	--	not_core	0	1	8	0	0	19	0	0	0	0	3	0	22	5	7	44	16	8	12	27	20	12	10	22	8	9	16	18	1	2	1	2	2	2	4	1	1	5	11	2	2	4	3	3	2	7
PgPan_1089	50S ribosomal protein L25/general stress protein Ctc	putative 50S ribosomal protein L25	core	289	47	50	38	14	2349	39	37	267	287	5	47	7096	6153	6044	6630	7538	6115	6081	6356	19800	18245	19484	13159	15327	19204	20331	18403	1148	910	1083	3775	2671	1108	855	770	1221	5238	6184	1145	823	815	596	396	580	1921
PgPan_1090	aminoacyl-tRNA hydrolase	--	core	33	14	9	9	10	1231	12	5	102	50	6	19	409	358	342	746	562	561	436	568	2183	2187	2578	1576	1583	1953	2567	2472	458	385	443	593	653	417	160	159	243	518	607	70	52	29	48	49	50	146
PgPan_1091	RNA-binding S4 domain-containing protein	putative heat shock protein 15	core	22	7	4	7	6	799	5	4	48	24	4	14	339	305	455	750	476	462	364	653	1707	1563	1888	1206	1193	1340	1924	1890	183	173	153	278	258	188	117	145	185	339	444	48	33	37	31	13	28	105
PgPan_1092	DUF1905 domain-containing protein	--	core	17	3	12	7	2	422	3	3	25	9	5	20	128	99	112	315	158	116	112	196	845	843	1067	679	604	597	1001	757	52	50	73	82	89	62	57	71	94	262	294	13	9	10	15	14	17	26
PgPan_1093	diphosphate--fructose-6-phosphate 1-phosphotransferase	fructose-6P => fructose-1,6-bisphosphate (glycolysis)	core	46	11	32	22	14	1811	27	15	77	55	24	25	2045	2023	1938	3094	2625	2584	1911	2950	5692	5058	7197	4265	5897	5789	6337	5841	2854	2004	1656	2241	2229	2253	1049	1223	1678	2305	2554	182	151	161	130	72	97	459
PgPan_1094	sigma-70 family RNA polymerase sigma factor	putative RNA polymerase sigma-70 factor ECF subfamily; regulates T9SS	core	245	57	36	51	54	1118	12	15	52	47	7	42	3271	1631	2051	3675	2601	2093	2498	3660	9732	8813	9673	5849	10963	10441	10564	6954	1869	1368	1055	4969	5074	2849	619	551	832	9790	10371	413	304	338	241	113	198	1653
PgPan_1095	nucleotidyltransferase	--	core	94	23	4	24	35	610	10	12	50	26	9	17	1295	1373	1891	1715	1938	2187	1078	2264	4777	5356	5004	3057	5584	5831	5079	4285	1392	1621	1593	3594	3376	2720	577	571	874	3191	3580	848	653	570	277	188	264	2089
PgPan_1096	M13 family metallopeptidase	--	core	445	109	59	22	122	3207	60	82	432	246	15	33	7256	8210	11942	9308	8200	14354	9724	12350	39081	38236	30943	21495	40560	41473	32686	32850	12620	13988	18891	40881	42120	27399	2411	2946	4739	27977	31529	5532	4020	4063	1872	1296	1736	13926
PgPan_1097	ComF family protein	--	core	24	4	20	16	13	263	5	8	25	10	18	19	461	401	448	919	522	562	452	704	1901	1796	2080	1211	1319	1453	2160	2237	290	276	246	415	395	309	211	229	339	622	642	153	128	127	105	71	97	206
PgPan_1098	RecX family transcriptional regulator	putative transcriptional regulatory protein	core	9	2	5	10	10	241	16	9	25	20	10	15	404	405	365	635	559	689	420	565	1438	1427	1564	941	1150	1359	1721	1732	806	892	815	1017	1162	1105	266	266	366	442	510	61	64	51	47	34	48	104
PgPan_1099	peptide chain release factor N(5)-glutamine methyltransferase	--	core	47	11	1	10	19	329	20	15	24	13	20	12	2245	1776	1972	2978	2503	2609	1906	2897	4627	4860	4965	2886	4613	4805	5356	4604	764	848	762	945	1163	1101	308	303	412	1642	1676	112	90	97	74	52	63	225
PgPan_1100	bifunctional diaminohydroxyphosphoribosylaminopyrimidine deaminase/5-amino-6-(5-phosphoribosylamino)uracil reductase RibD	riboflavin/FAD biosynthesis	core	32	8	7	1	5	167	7	8	2	6	17	10	690	599	517	1218	731	661	612	981	1571	1415	1750	1322	2272	1797	1865	1578	218	162	224	226	311	192	30	40	78	916	943	66	53	57	57	30	44	98
PgPan_1101	DUF1661 domain-containing protein	--	core	6	1	3	0	0	24	0	5	1	0	3	0	104	110	101	319	116	98	80	209	223	195	255	254	273	265	221	142	75	73	82	72	112	54	8	8	8	48	54	9	20	10	14	3	12	18
PgPan_1102	aspartate--tRNA ligase	--	core	67	9	18	12	27	1278	38	109	125	41	31	28	8225	10392	11534	8976	9625	12847	8192	10795	15301	16236	15342	9871	16705	17990	16160	16203	709	810	744	1332	1479	1577	502	473	914	1656	2154	494	350	295	296	200	257	518
PgPan_1103	carboxynorspermidine decarboxylase	--	core	54	7	10	6	29	1111	11	25	49	31	21	30	1512	1670	1754	2402	1829	2096	1303	2360	9280	9916	10178	6189	10668	10621	10588	8389	634	765	613	958	1128	1266	366	370	651	1706	2035	342	241	274	242	144	186	452
PgPan_1104	signal recognition particle-docking protein FtsY	--	core	47	13	13	10	89	1762	27	11	139	58	16	21	1070	1615	1445	1864	1713	2141	1097	1908	7663	7704	7806	6342	7817	7920	7684	7620	1433	2028	1746	1978	2581	2664	610	588	1059	1514	1745	499	375	377	292	198	257	579
PgPan_1105	30S ribosomal protein S12 methylthiotransferase RimO	--	core	85	26	18	15	71	2099	21	44	167	106	28	20	2232	2855	2677	3630	2778	3654	2188	3896	8842	8709	8872	7044	8138	8283	8345	7620	3296	3827	3825	4187	5663	5400	781	726	1124	2633	2580	393	328	321	200	145	197	687
PgPan_1106	hypothetical protein	--	core	43	9	8	17	24	1377	27	28	161	70	19	17	1852	1926	1866	2193	1896	2503	1684	2125	7066	6197	7142	5536	5185	5193	6074	5636	1832	1673	1701	2523	3417	2744	571	652	941	2259	2340	203	155	180	128	85	97	296
PgPan_1107	sigma-54-dependent Fis family transcriptional regulator	sigma-54-dependent transcriptional regulator	core	45	8	9	15	27	1027	23	56	110	71	39	27	5112	6068	5322	6037	5981	8118	4916	6342	9162	9004	8647	6465	8430	8390	9555	8256	719	1006	1062	1690	2178	1410	479	511	749	2314	2406	199	170	165	180	89	128	307
PgPan_1108	LptE family protein	--	core	29	6	5	2	13	1244	10	10	10	15	15	15	641	709	719	989	781	884	734	920	2683	2829	2594	1879	2519	2563	2784	2312	129	156	134	239	286	151	74	99	161	1346	1459	93	71	82	71	41	47	139
PgPan_1109	hypothetical protein	--	core	29	5	2	4	11	1384	13	20	11	9	18	11	1935	2301	1713	2729	2542	3060	1467	3014	3060	3102	3014	2270	3517	3237	3344	2933	1099	804	510	797	1532	1197	144	127	187	674	720	92	78	92	48	31	57	215
PgPan_1110	preprotein translocase subunit SecG	--	core	706	151	20	127	160	8449	68	85	511	1073	6	87	20719	12183	19360	20276	28077	17740	14285	22209	24841	24220	24663	19878	28148	28692	29561	33319	59059	79501	69349	90194	122118	107950	890	765	1124	36747	31030	1894	1357	1595	891	637	806	3974
PgPan_1111	agmatine deiminase family protein	--	core	42	13	1	14	13	753	13	26	15	24	43	36	6696	7538	9633	9369	7891	8412	7933	9451	15040	14695	17468	13685	15606	14667	16688	17097	237	269	337	504	469	319	141	164	258	1654	1914	121	83	83	103	58	86	117
PgPan_1112	carbon-nitrogen hydrolase	--	core	133	27	0	30	31	1004	5	7	26	13	38	44	1759	1787	1874	2544	2053	2401	1659	2253	9470	8709	10884	8639	13118	9908	11700	8468	1105	1188	905	1228	1210	991	158	157	221	6117	6082	271	127	252	131	121	157	322
PgPan_1113	ParA family protein	--	core	49	9	6	20	13	538	8	11	24	10	17	26	7696	9110	11229	10271	9355	13123	8118	12565	7225	7329	7862	4409	8215	8232	8249	5495	137	131	182	442	408	226	109	148	198	900	1073	86	52	76	56	45	45	117
PgPan_1114	ParB/RepB/Spo0J family partition protein	--	core	39	5	1	23	30	1059	21	33	58	34	34	43	11901	13877	15178	15850	11452	17405	13508	17507	10885	11007	11271	6497	12573	11864	13025	9506	738	805	823	1471	1565	1056	121	171	227	2450	2639	513	372	370	307	237	285	646
PgPan_1115	hypothetical protein	--	core	26	2	3	14	60	1149	15	17	29	5	26	35	3290	4231	3822	4518	3448	4123	3422	4812	5488	5284	5663	3420	6143	5989	6266	4546	113	115	110	262	221	165	55	56	91	862	1095	86	40	64	52	56	48	99
PgPan_1116	lytic transglycosylase domain-containing protein	--	core	39	7	11	15	17	981	12	25	38	15	19	32	3452	3743	4200	5399	4018	4467	4205	5557	8797	8596	9464	5560	9848	9794	10113	7097	340	480	685	2223	2217	1033	135	132	163	2084	2238	250	190	191	121	93	119	544
PgPan_1117	ACP S-malonyltransferase	--	core	37	7	16	21	117	1301	43	23	156	57	12	18	2526	2788	2898	3342	2589	3730	3107	3725	9575	9644	10254	7448	10751	10427	9637	8953	630	582	886	3757	2792	744	1701	1714	2844	2029	2516	1254	868	1013	557	366	521	1934
PgPan_1118	aminoacyl-histidine dipeptidase	--	core	91	19	80	20	63	1552	33	39	200	105	14	46	4213	4677	4649	5330	4923	6739	4209	6625	11002	10396	12185	8429	10948	10658	11251	8520	3168	2017	2708	8926	7892	2363	2785	2957	4747	5355	5674	1339	1098	999	562	423	496	2158
PgPan_1119	flippase-like domain-containing protein	--	core	105	34	117	20	186	10878	15	8	24	38	10	32	5510	5896	4800	5889	6249	6357	4037	6321	3911	3670	4144	2803	3489	3786	4080	3145	3066	1822	1855	4473	6175	2471	1070	1065	1728	4652	4149	270	206	223	143	84	105	585
PgPan_1120	16S rRNA (adenine(1518)-N(6)/adenine(1519)-N(6))- dimethyltransferase RsmA	--	core	75	10	4	9	11	585	15	23	26	29	3	9	2551	1933	2301	2207	2636	2411	2323	2534	8372	7935	8135	5833	9000	9150	7914	6302	3220	3094	2823	3016	3584	3261	464	468	691	3845	3595	268	205	201	96	86	99	768
PgPan_1121	magnesium transporter	--	core	65	21	12	13	18	583	5	9	43	18	17	20	1420	1196	1629	2143	1562	1557	1433	2025	6365	5758	6746	4608	7848	6896	6105	4887	3482	4285	3454	3359	4122	4224	643	599	982	3313	3082	425	317	331	230	133	147	1047
PgPan_1122	lipopolysaccharide biosynthesis protein	--	core	39	9	19	6	17	328	3	4	10	9	16	23	2683	2760	3030	3832	2762	3532	2868	3708	3323	3044	3600	2219	3804	3607	3312	2703	615	610	682	1065	1178	685	106	89	191	1824	1790	150	116	136	104	65	68	358
PgPan_1123	hypothetical protein	--	core	29	6	6	5	9	435	6	1	12	5	17	8	1603	1985	1946	3083	1938	2336	1838	2726	2863	2587	2823	1753	3054	2783	2856	2338	586	597	695	1065	1211	511	102	82	137	1591	1318	95	52	73	52	24	35	230
PgPan_1124	DUF1661 domain-containing protein	--	not_core	0	0	1	0	0	63	0	0	1	1	3	0	270	129	254	599	224	195	264	483	21	15	28	16	21	19	15	12	3	2	0	2	3	1	2	1	4	36	24	0	0	2	4	0	0	3
PgPan_1125	2,3-diphosphoglycerate-dependent phosphoglycerate mutase	3-phosphoglycerate <=> 2-phosphoglycerate (glycolysis)	core	37	5	11	18	19	576	33	66	73	44	9	17	1467	2109	1318	1626	1556	2264	1811	1690	15904	17083	15099	8543	12807	16295	17206	14811	335	183	245	1829	964	254	604	712	1012	1951	2585	975	723	620	314	238	325	2223
PgPan_1126	glycosyltransferase family 4 protein	--	core	28	0	1	7	7	191	11	16	13	12	33	20	1381	1472	1557	2499	1678	2012	1492	2334	3342	3206	3612	1870	2833	3148	3777	3139	280	279	229	406	321	208	197	201	333	865	931	194	183	164	162	112	141	272
PgPan_1127	LPS kinase	--	core	24	6	10	6	9	330	1	10	10	6	9	4	661	715	712	1360	929	1180	693	1055	2994	3083	3596	1779	2544	2717	3470	2554	176	197	254	642	460	238	142	168	269	455	604	77	59	61	57	39	45	97
PgPan_1128	ferrochelatase	--	core	18	1	16	10	11	337	3	13	6	19	13	11	1295	1341	1625	2173	1786	1982	1333	2128	4721	4963	5005	2852	3966	4447	5260	4878	91	68	78	265	176	62	150	131	232	981	1146	84	67	91	65	32	47	175
PgPan_1129	alkaline phosphatase family protein	--	core	99	19	5	16	13	979	22	32	24	42	22	25	2713	2699	2510	3776	3334	4115	2375	3658	6945	7853	7545	4496	7477	7872	8498	8208	1656	1299	1091	1921	2479	1288	284	282	458	1844	1891	133	111	117	104	62	67	288
PgPan_1130	DUF4924 family protein	--	core	39	10	10	6	7	443	24	29	44	33	6	14	1093	1081	943	1280	1135	1362	949	1321	2112	2081	2381	1281	2069	2125	2385	2002	437	353	399	968	1063	614	163	173	259	565	600	137	102	85	79	53	67	177
PgPan_1131	YigZ family protein	--	core	48	11	3	15	5	335	7	9	16	9	15	34	1371	1460	1194	1711	1360	1509	1230	1750	2944	2703	3557	2398	2708	2606	3381	3588	112	98	120	374	359	231	251	212	310	1129	1198	81	52	66	55	39	41	168
PgPan_1132	outer membrane beta-barrel protein	--	core	20	7	19	11	20	244	2	11	9	22	2	2	2413	2624	2453	2972	2387	2677	2196	3185	2281	2190	2758	1742	2086	1874	2553	2450	336	171	315	751	643	288	231	183	305	1084	1128	49	44	43	39	19	32	141
PgPan_1133	HU family DNA-binding protein	bacterial nucleoid protein Hbs; DNA-binding protein HU	core	551	150	319	76	393	3691	55	95	180	330	0	34	18736	9599	8263	13162	7688	10055	9334	13461	66724	75140	61554	37280	153416	112260	78903	50183	27861	30819	35822	105490	101536	44950	2068	1315	1975	169196	112801	14467	11472	11183	9746	5159	8418	22207
PgPan_1134	RidA family protein	--	core	92	26	4	8	38	1057	43	43	35	42	5	27	2526	3421	3070	3250	2287	3947	3111	3299	6186	6747	5298	4537	5873	6099	6739	5629	230	203	335	1431	1153	325	409	440	744	6484	6729	1188	987	948	674	425	594	1725
PgPan_1135	23S rRNA (guanosine(2251)-2'-O)-methyltransferase RlmB	--	core	51	14	15	13	16	742	13	8	26	26	11	9	822	1049	936	1096	958	1183	716	1126	4275	4448	4664	2951	3605	3882	4763	3877	213	187	258	947	806	272	601	565	892	1587	1683	247	174	170	131	78	113	481
PgPan_1136	DNA repair protein RecN	--	core	85	26	77	25	86	1726	29	15	85	63	19	37	1401	1305	1287	2023	1624	1575	1203	1793	13320	13077	14435	8143	9496	10378	13361	11177	1026	975	1312	3765	3656	1552	1324	1325	1996	6220	6048	519	359	453	256	147	222	1005
PgPan_1137	DUF4835 family protein	--	core	67	17	53	15	47	1567	11	10	63	55	6	35	2529	1759	2879	3142	2561	3213	2938	3664	7955	8505	8821	5179	6213	6725	7963	7443	1499	1535	1379	3324	3545	2341	798	793	1235	2298	2229	106	83	100	89	44	42	296
PgPan_1138	bifunctional phosphopantothenoylcysteine decarboxylase/phosphopantothenate--cysteine ligase CoaBC	--	core	88	16	73	24	50	2489	56	62	211	98	8	44	2434	2175	2410	2702	2459	2953	2311	3137	10674	11224	12236	6903	9982	10417	11196	10348	2213	2323	2154	4532	4719	4260	1861	1943	2841	3696	3850	340	293	305	160	112	144	1085
PgPan_1139	3'-5' exonuclease	--	core	94	21	41	24	36	1665	15	12	87	58	4	28	805	1083	797	1162	925	1207	965	1107	9161	10102	9910	6219	9897	10300	9541	10149	1379	1529	1515	2740	2582	2603	1233	1191	1795	6272	5792	379	321	362	142	107	133	1448
PgPan_1140	DNA polymerase III subunit beta	--	core	352	102	46	46	111	2287	44	61	263	136	7	53	4453	4611	3863	5046	4096	4692	3876	4956	16315	18058	16677	11192	18808	18815	16363	22109	11607	8777	8004	13869	17832	16262	1769	1816	2679	8854	8896	848	581	807	338	240	268	2869
PgPan_1141	5-formyltetrahydrofolate cyclo-ligase	folate biosynthesis	core	55	10	24	21	22	588	3	3	54	45	4	12	551	397	408	861	565	513	364	616	2395	2585	2732	1588	1623	1795	2832	2343	574	250	288	2059	1817	411	210	160	244	2100	1677	73	55	40	45	28	40	192
PgPan_1142	S41 family peptidase	carboxyl-terminal processing protease	core	145	25	66	20	19	2125	27	19	126	106	19	26	3658	3018	3260	5091	3233	3882	3240	4604	6376	7835	7613	4253	5726	6684	8086	8180	1168	460	536	3514	3369	848	669	602	800	2591	2132	167	127	119	125	60	67	488
PgPan_1143	dCMP deaminase family protein	--	core	88	19	11	4	38	2585	11	28	24	21	1	6	2041	1409	1726	2687	2050	1828	1592	2481	2528	4687	3304	2479	2646	3365	3551	6256	138	79	64	315	238	112	183	167	185	1622	1564	33	36	37	45	23	19	131
PgPan_1144	DUF2023 family protein	--	core	179	34	29	0	25	1779	14	52	121	84	3	1	836	690	575	950	493	940	608	719	1832	7348	3790	4601	1302	2829	3559	15007	48	47	41	162	156	96	13	11	18	113	109	11	8	10	11	7	10	22
PgPan_1145	flavodoxin	--	core	3836	810	714	4	924	13530	296	151	759	723	9	3	1003	575	571	1153	625	755	656	969	18552	81370	28694	25266	10650	32651	33444	161653	393	355	334	772	732	524	82	86	105	738	725	273	215	219	201	121	183	379
PgPan_1146	glycerate kinase	--	core	44	10	9	16	20	781	14	11	45	30	43	15	632	541	448	1363	828	716	527	873	2366	2323	3144	2475	2776	2424	2775	2405	1662	1200	1240	1850	2265	1942	510	451	632	1782	1654	160	139	148	86	73	84	459
PgPan_1147	ATP-binding protein	--	core	85	17	151	11	32	601	9	9	39	40	7	12	516	515	356	855	463	526	485	650	3949	3782	4130	2851	3799	3658	3630	4435	8202	6287	5122	7004	7997	6046	1063	1059	1599	6879	6073	381	305	302	183	111	117	1327
PgPan_1148	hypothetical protein	--	not_core	4	3	1	1	1	60	0	0	0	2	0	0	58	50	47	87	33	36	95	80	142	150	148	132	227	190	142	146	792	941	878	824	1086	829	63	64	63	562	543	47	29	31	24	8	13	94
PgPan_1149	hypothetical protein	--	core	26	10	11	1	3	148	6	1	8	12	1	3	575	559	404	681	354	517	757	584	1379	1380	1249	1108	2312	1751	1178	1477	7162	8764	7381	5766	8218	7768	339	365	537	5355	4268	787	578	562	337	217	301	1415
PgPan_1150	leucine-rich repeat protein	--	not_core	12	6	3	0	3	36	0	0	1	0	1	0	11	13	8	8	5	9	9	12	45	51	34	37	48	45	34	42	63	72	53	26	65	65	27	19	29	305	221	21	19	29	11	6	9	75
PgPan_1151	isoprenylcysteine carboxyl methyltransferase family protein	--	core	218	50	12	2	19	1585	16	33	81	122	7	5	600	305	295	726	368	455	487	610	840	1082	1077	7781	764	645	660	2969	716	991	1204	1115	1693	1236	360	490	587	650	495	208	203	158	150	91	132	499
PgPan_1152	class I SAM-dependent methyltransferase	--	core	64	18	11	3	46	715	12	13	35	18	5	3	111	108	93	480	158	115	138	274	670	1630	868	840	677	892	846	4093	148	149	142	143	170	177	24	49	60	248	252	55	36	58	41	37	26	136
PgPan_1153	urocanate hydratase	histidine degradation to glutamate; feeds into tetrahydrofolate metabolism	core	92	26	20	48	103	3918	51	64	267	101	38	91	7943	5381	6815	9487	8682	9009	5911	10156	44695	47204	49120	30488	44448	48870	47918	44171	1749	1231	1436	5319	4536	2253	5648	5735	7720	7187	8905	1354	968	1051	715	453	600	2916
PgPan_1154	YraN family protein	--	core	19	5	3	2	4	120	3	1	13	3	7	3	262	244	247	476	300	315	250	332	966	780	1194	618	704	693	1085	863	317	207	238	398	565	224	69	63	101	624	543	43	34	37	38	23	34	132
PgPan_1155	GNAT family N-acetyltransferase	hemolysin involved in iron acquisition?	core	41	11	26	16	15	446	6	9	44	24	4	19	732	725	629	989	806	837	699	899	4083	3369	4745	2533	3121	3446	4603	3413	2383	1574	2134	4149	4829	2264	194	195	313	1855	1653	126	106	115	72	66	77	328
PgPan_1156	glycerol acyltransferase	--	core	54	10	24	21	15	976	6	5	43	22	9	35	599	657	613	1023	725	971	685	967	6369	5027	6655	3799	6016	5804	7006	4172	1969	1440	1373	3100	3896	4560	271	228	382	2187	2321	250	177	177	130	79	97	622
PgPan_1157	Na+/H+ antiporter NhaA	Na+/H+ antiporter NhaA	core	219	57	381	22	30	1164	4	8	55	39	21	68	1412	1196	1186	1940	1430	1530	1240	1900	7366	6119	7711	4737	7721	7305	6851	6231	8524	6090	4888	5527	6753	7725	744	637	1027	9333	9280	288	186	245	152	99	110	1064
PgPan_1158	cysteine--tRNA ligase	--	core	215	50	46	17	35	711	21	14	65	44	20	33	2504	2484	2513	2805	3494	3262	2390	3037	8057	8110	8080	5067	9068	9659	8491	7296	9758	8345	7703	10424	13654	13047	1950	2073	3125	6103	6295	426	339	311	210	142	137	1729
PgPan_1159	patatin-like phospholipase family protein	--	core	105	20	145	14	56	812	21	17	71	36	5	22	2255	3168	2654	2266	2918	2633	2228	2716	9362	9529	8478	5548	11407	10914	8809	7980	6243	4655	3718	5530	6120	6051	677	776	1291	4396	4013	247	209	199	128	94	122	1279
PgPan_1160	glycosyltransferase	--	core	69	16	48	18	36	534	5	5	49	23	9	36	3101	2921	2843	2492	2712	2846	2096	2838	6894	6875	6088	4172	7039	7425	6195	4784	1182	971	891	1474	1523	1249	349	372	565	2831	2675	174	121	143	86	55	73	734
PgPan_1161	PGN_1808 family fimbria major subunit	--	core	201	50	102	12	92	905	13	12	67	51	7	31	11560	9063	7123	8422	5713	9828	7071	7846	13828	13344	10215	6979	14260	14686	11016	9764	5927	4862	5258	9693	10763	6498	710	703	1248	17728	15080	767	578	644	356	217	305	2050
PgPan_1162	IS5 family transposase	--	core	199	34	124	29	45	353	45	65	51	66	13	49	5941	4573	3106	6806	3979	4374	4434	5964	6552	6294	7500	8742	8944	7926	6920	7107	44605	42389	30718	18825	29141	61459	7230	9730	13464	53331	48223	7115	6587	5712	4840	3327	3954	15305
PgPan_1163	alpha-L-fucosidase	--	core	195	45	141	30	45	1338	27	19	98	62	23	87	2104	1731	1355	2433	1666	1969	1778	2095	9278	9341	10637	7177	9770	9934	9871	9071	6473	5097	6197	14362	16622	10138	1742	1575	2564	11084	11212	1551	1259	1256	604	424	506	5208
PgPan_1164	RNA degradosome polyphosphate kinase	--	core	209	51	82	35	78	2597	49	41	131	99	22	85	4784	4167	4497	5975	5230	5465	4203	6605	13143	13592	15474	10567	13037	13675	14250	15045	10444	10116	9787	15031	17387	17571	1196	1263	2223	9024	9662	1193	999	983	499	368	467	4212
PgPan_1165	GTPase HflX	--	core	88	26	26	7	19	570	17	17	87	35	10	3	1382	1317	1186	1889	1465	1628	1314	1848	5471	5931	5804	3659	5533	5919	5628	6525	4421	4037	3444	4214	4698	3935	604	687	1027	4304	3902	410	298	334	259	157	221	1058
PgPan_1166	tRNA 2-selenouridine(34) synthase MnmH	--	core	62	18	14	24	13	638	12	15	23	29	17	16	3798	3687	3940	5793	4210	4792	3231	6336	4453	4586	4917	2795	4395	4444	5624	3872	510	598	697	1306	1607	921	105	141	177	2508	2351	198	144	166	87	72	94	464
PgPan_1167	sulfurtransferase-like selenium metabolism protein YedF	--	core	24	8	3	2	8	312	6	5	4	12	4	6	923	1213	816	1331	937	1424	760	1380	2038	2064	1808	1126	2196	2146	1921	1694	194	178	193	734	992	321	44	37	76	437	495	38	30	38	25	13	16	118
PgPan_1168	hypothetical protein	--	not_core	2	0	0	0	18	97	24	12	2	42	1	0	2540	1826	1313	1792	1317	1724	1794	1845	502	556	497	283	574	614	562	408	306	331	171	454	633	256	635	697	1052	489	465	56	52	38	19	13	27	147
PgPan_1169	hypothetical protein	--	core	44	4	2	20	9	400	13	3	57	15	0	11	909	745	440	1064	598	625	284	1060	2635	2944	1778	1146	3516	3609	2682	1696	1977	1847	1729	3928	3878	1584	77	70	78	3046	2355	124	99	84	68	46	59	433
PgPan_1170	hypothetical protein	--	not_core	35	7	0	8	3	0	1	9	0	18	0	5	2003	1128	918	2134	1150	1276	797	1994	376	430	227	113	312	324	355	175	173	197	196	1310	749	136	46	58	77	2789	1958	37	24	38	25	20	20	104
PgPan_1171	hypothetical protein	--	not_core	14	4	0	0	0	0	1	7	0	17	0	0	383	290	127	189	192	235	84	252	0	1	0	0	0	0	0	0	0	0	0	0	0	0	24	17	20	41	27	0	1	0	0	0	0	0
PgPan_1172	hypothetical protein	--	not_core	14	5	1	3	1	70	1	0	12	9	0	2	1001	465	596	947	742	530	360	1026	479	417	278	192	345	302	370	181	118	125	178	1396	971	222	18	16	46	641	586	11	7	7	8	9	8	16
PgPan_1173	hypothetical protein	--	not_core	1	0	25	3	2	46	1	9	0	18	4	2	47	54	41	53	28	51	32	50	445	457	316	182	398	381	470	208	72	66	39	120	105	28	4	4	3	223	210	10	6	15	17	18	13	24
PgPan_1174	hypothetical protein	--	not_core	10	3	12	0	4	36	0	0	2	3	0	0	343	204	164	252	217	191	147	318	16	17	12	5	22	24	23	15	6	6	2	12	11	5	36	27	30	42	28	0	0	1	1	4	0	1
PgPan_1175	methionine adenosyltransferase	S-adenosylmethionine synthetase	core	101	26	30	24	73	1236	51	16	202	57	32	21	3133	2937	3614	4006	3484	4119	3779	4691	5674	5723	8266	3628	5654	5744	7303	6089	4934	4821	2936	1312	1882	4763	1059	1255	2076	2046	2130	450	300	331	336	216	279	630
PgPan_1176	thiamine diphosphokinase	--	core	23	4	1	0	4	506	10	5	15	14	12	11	363	295	283	597	400	344	334	540	1212	1118	1606	790	1188	1160	1470	971	322	191	164	253	259	248	110	103	198	1119	820	136	114	111	128	52	71	208
PgPan_1177	nicotinamide mononucleotide transporter	--	core	35	6	15	7	21	1615	7	17	12	26	20	6	352	254	243	563	300	335	306	509	987	981	1108	670	853	858	1069	899	285	309	242	246	309	344	36	26	68	565	530	39	49	60	46	25	49	77
PgPan_1178	TonB-dependent receptor	putative TonB-dependent receptor	core	80	14	30	22	19	1840	39	41	49	86	35	21	1203	1073	1148	2479	1265	1371	1121	1974	3245	3277	3484	2059	2933	3315	3518	3257	414	406	424	578	619	421	122	119	225	1653	1628	283	191	216	174	127	153	444
PgPan_1179	ribosome small subunit-dependent GTPase A	--	core	42	10	15	16	14	255	8	5	18	8	16	14	1926	1663	1619	2509	1876	1848	1806	2273	2765	2928	2879	1699	3420	3211	3050	2342	223	234	241	566	453	187	93	111	215	1430	1526	214	164	189	117	69	113	296
PgPan_1180	ribosome recycling factor	--	core	82	20	37	18	58	763	13	9	83	37	10	29	559	729	567	835	791	778	647	785	7555	7548	7121	4459	8499	8151	8066	9363	1041	998	994	3143	2287	1257	918	900	1430	1852	2086	1131	838	891	432	333	431	1854
PgPan_1181	UMP kinase	UMP => UTP	core	73	13	47	11	71	664	4	16	64	60	15	23	2423	1317	1392	1864	3330	2706	1477	2166	4889	5496	5566	3134	5307	5788	5528	5832	2560	2332	2307	3591	4190	3144	1393	1409	2032	2791	2891	349	281	298	168	158	209	709
PgPan_1182	DUF4954 family protein	--	core	88	18	31	5	37	764	16	17	79	42	23	28	3134	3702	3045	4443	3036	3783	2521	4102	3986	4040	3886	2629	5089	4947	3705	3579	1334	1303	1356	2916	3081	2196	741	736	1116	4064	3919	386	228	302	214	131	158	630
PgPan_1183	50S ribosomal protein L17	50S ribosomal protein L17	core	277	61	174	29	154	8043	20	65	243	209	3	36	2279	1665	3033	3634	2061	2854	2895	3641	22466	21690	18568	15998	18670	21558	20522	19620	5041	4799	5343	30761	37068	24233	1739	2237	3479	21405	20792	4323	3325	3315	1784	1211	1726	8172
PgPan_1184	DNA-directed RNA polymerase subunit alpha	--	core	534	97	412	88	217	14830	45	109	1134	567	4	132	1574	2249	1633	1461	1511	1682	1713	1585	45986	44265	37688	29997	33960	43889	40525	40583	7986	10057	13415	84789	89093	56677	4339	5183	8239	38521	38435	5912	4144	5141	1991	1345	2087	13066
PgPan_1185	30S ribosomal protein S4	30S ribosomal protein S4	core	291	66	296	71	89	7210	32	53	265	259	6	107	1097	1688	1188	1107	986	1240	1310	1207	42959	40647	35121	28245	31765	38427	37508	38131	1904	1693	1941	16032	11931	6860	2744	3197	5200	23903	26448	3351	2296	2778	1217	689	921	8979
PgPan_1186	30S ribosomal protein S11	30S ribosomal protein S11	core	136	39	582	39	40	2530	41	48	454	228	3	42	664	1048	865	796	736	818	955	808	17105	17009	15361	12019	14616	17178	16263	13855	2353	2879	4215	28670	25560	15050	2160	2793	4291	16055	17046	2044	1508	1730	738	449	690	5470
PgPan_1187	30S ribosomal protein S13	30S ribosomal protein S13	core	282	73	128	58	297	8255	49	75	391	218	6	66	1861	2309	1797	2029	1533	2028	2749	2074	18622	18419	16702	13760	14868	16798	16902	19641	2606	3099	3720	29866	21589	12177	2054	2544	4165	16389	15926	2240	1660	1715	812	467	654	5704
PgPan_1188	50S ribosomal protein L36	50S ribosomal protein L36	core	62	15	84	19	21	1121	21	14	81	102	0	11	2429	3603	2487	2558	2482	3526	2802	2979	5299	5336	5306	3813	3775	4474	5046	4380	1398	1802	1937	13213	11443	7930	1101	1232	1916	4832	4398	1029	778	727	320	183	380	2408
PgPan_1189	translation initiation factor IF-1	translation initiation factor IF-1	core	100	23	112	42	44	2810	39	21	371	214	0	31	2063	2658	2050	1629	1826	2192	2304	2168	9675	10412	9821	6902	6957	8595	10292	8016	3183	3652	3947	23032	23288	15707	1726	1890	2834	7831	7263	1629	1265	1038	453	299	529	4160
PgPan_1190	type I methionyl aminopeptidase	--	core	539	105	371	135	247	16844	42	24	628	376	4	181	2583	3563	3058	1834	2638	2884	1914	2708	24413	24959	24392	17309	18383	20541	23058	20091	5366	6178	6814	37866	37025	26716	4621	4757	7228	34190	34263	3002	2110	2578	879	578	806	9117
PgPan_1191	preprotein translocase subunit SecY	--	core	1450	334	1027	241	425	38292	89	146	1188	993	19	342	3477	4852	3961	3293	3436	3620	3198	3978	65747	66709	69677	50484	51131	56728	64835	58606	13505	15430	18084	92506	76050	56485	11746	11750	17968	66582	68595	11244	7396	9146	3299	2069	3024	26725
PgPan_1192	50S ribosomal protein L15	50S ribosomal protein L15	core	204	45	264	55	125	9459	40	55	753	420	2	112	1080	1222	810	857	782	994	860	918	12795	13297	14183	9432	10586	11923	13040	13009	5140	4726	5477	31136	28097	17810	2613	3096	4667	14117	14199	3816	2674	2827	1304	783	1402	8524
PgPan_1193	50S ribosomal protein L30	50S ribosomal protein L30	core	70	22	96	33	138	6286	18	22	143	172	2	49	317	370	265	157	218	312	356	244	4674	4888	5461	3352	3582	4369	5361	4524	3345	2273	2772	17179	17865	8898	1045	1322	2082	3746	4004	2084	1436	1483	759	455	832	3846
PgPan_1194	30S ribosomal protein S5	30S ribosomal protein S5	core	212	49	213	82	89	3759	33	65	386	293	4	103	2209	2943	1710	1676	1749	2133	2329	1726	34019	32620	35260	23565	25734	29324	33619	33196	5449	3353	4942	29605	30601	16066	2803	3378	5081	12783	14138	6691	5126	4705	2386	1572	2427	12657
PgPan_1195	50S ribosomal protein L18	50S ribosomal protein L18	core	203	42	125	67	150	7977	35	33	251	242	2	37	1636	2500	1678	1564	1586	1684	1821	1624	17022	15825	17460	11190	12931	13751	15918	13504	2174	1614	2273	13328	14828	7047	1432	1654	2929	7104	7568	3617	3014	2558	1351	819	1416	7125
PgPan_1196	50S ribosomal protein L6	50S ribosomal protein L6	core	364	72	235	78	141	9708	43	32	613	392	5	119	1462	2419	1526	1225	1539	1380	1263	1487	29809	28530	30653	20623	22917	24777	28527	23875	4757	3432	4899	28810	28464	13824	1628	2085	3488	7419	9093	5199	3997	3564	2122	1198	2023	9703
PgPan_1197	30S ribosomal protein S8	30S ribosomal protein S8	core	280	57	170	73	100	5174	43	23	382	282	1	53	1206	1688	1483	1156	1259	1394	1562	1432	28010	27618	28446	18961	22357	26830	27499	27225	4639	3375	4063	28463	25796	12509	1021	1250	2094	5071	5903	2750	1903	2027	798	430	700	7073
PgPan_1198	30S ribosomal protein S14	30S ribosomal protein S14	core	419	81	138	165	113	3171	8	6	174	273	1	165	3269	2598	3176	3885	2199	2866	3347	3818	14497	13951	13617	9351	11329	12358	13241	10859	15153	10005	10232	56197	62345	31356	955	963	1649	8088	8550	941	614	762	233	164	283	2463
PgPan_1199	50S ribosomal protein L5	50S ribosomal protein L5	core	319	78	194	64	157	7326	25	42	313	232	1	65	7600	7450	8805	9179	6249	7854	9274	9403	27268	25917	25445	17260	21678	23127	25081	20873	4612	4655	5574	21193	26819	20051	1640	2113	3994	9826	11353	2310	1594	1706	600	344	574	6463
PgPan_1200	50S ribosomal protein L24	50S ribosomal protein L24	core	152	36	80	30	37	3128	22	31	297	176	3	31	4475	6405	5935	4467	4039	5834	5575	5173	21374	21468	20625	13615	17049	19245	21509	17277	2126	2155	2556	10730	11700	9608	1066	1597	2700	4719	5221	1327	1185	971	353	278	370	4650
PgPan_1201	50S ribosomal protein L14	50S ribosomal protein L14	core	224	50	41	48	83	3904	10	33	172	121	3	52	1359	2494	2367	1221	1652	1983	1110	1910	13233	13205	12970	8586	11067	12576	13464	10090	610	837	1189	6227	5890	4605	926	1450	2539	3490	4744	1010	754	814	389	268	354	3707
PgPan_1202	30S ribosomal protein S17	30S ribosomal protein S17	core	109	22	27	37	101	5737	94	193	293	208	3	30	1953	3465	2391	1332	1817	2420	1859	2229	15888	15487	15481	10372	12645	13846	15376	11229	1905	2629	2777	13943	13659	12032	958	1743	2604	2762	3219	1845	1875	1581	956	743	894	4340
PgPan_1203	50S ribosomal protein L29	50S ribosomal protein L29	core	83	19	38	8	40	1814	12	32	127	123	2	5	1953	3288	2595	1819	1988	2641	2330	2430	12333	12095	12061	7974	9893	10957	11631	8433	938	1395	1807	8558	10222	7325	557	848	1333	1438	2028	913	720	697	337	214	346	2133
PgPan_1204	50S ribosomal protein L16	50S ribosomal protein L16	core	104	24	115	37	57	3329	24	42	257	162	5	103	2400	4387	3700	2263	2964	3709	2422	3336	17281	16985	17164	10887	14005	15283	14759	12988	773	1011	1635	8173	8076	4860	676	1013	1725	2466	3820	1993	1392	1455	606	422	680	4200
PgPan_1205	30S ribosomal protein S3	30S ribosomal protein S3	core	306	71	215	70	125	8932	67	112	1093	398	11	184	2327	3984	3763	2450	2757	3302	2494	3213	45870	43294	45705	30215	35382	41943	44436	40742	1717	2029	2916	14335	12715	8235	1704	2338	3881	5417	8346	3759	3025	2904	1346	921	1297	8473
PgPan_1206	50S ribosomal protein L22	50S ribosomal protein L22	core	156	22	66	53	105	7073	26	52	556	322	0	79	979	1482	1423	935	1159	1462	1109	1288	14936	14081	15179	9788	10665	12834	14528	12332	1172	1593	2543	11600	11239	7272	1563	2285	3522	3673	5278	2496	2048	1618	929	584	878	5557
PgPan_1207	30S ribosomal protein S19	30S ribosomal protein S19	core	24	5	66	40	83	5339	37	72	256	136	1	29	918	1392	800	511	629	1036	972	707	9226	8802	9758	5971	6726	7584	8417	7424	423	473	654	3050	3333	2127	1184	1600	2427	875	1398	684	508	478	196	159	240	1703
PgPan_1208	50S ribosomal protein L2	50S ribosomal protein L2	core	126	39	62	94	181	11426	85	66	684	286	11	166	1731	2778	2295	1874	1918	2698	2160	2091	37404	33284	38190	24602	28717	31199	35392	38121	768	809	979	4242	3768	2535	2448	3145	4995	4073	6681	2218	1622	1545	879	558	777	5045
PgPan_1209	50S ribosomal protein L23	50S ribosomal protein L23	core	29	8	44	30	134	9789	53	32	547	297	3	59	709	1045	944	644	853	1022	704	801	15729	13960	15709	10358	11135	12730	14768	13548	1537	1674	2017	8336	8842	5769	942	1508	2094	1626	2213	1233	1009	955	486	295	401	2575
PgPan_1210	50S ribosomal protein L4	50S ribosomal protein L4	core	139	33	86	110	106	9348	30	38	568	372	4	72	2056	2366	2565	2344	2187	2499	2068	2654	31044	28870	30721	20557	24077	26509	29394	28012	1629	1766	2323	10059	10342	7877	1658	2100	3256	5034	7123	2262	1529	2017	837	471	691	4328
PgPan_1211	50S ribosomal protein L3	50S ribosomal protein L3	core	241	63	105	74	346	6930	56	77	988	605	3	103	4025	6030	5694	4697	4403	5732	5135	5965	36959	35144	35104	25174	27710	32891	33771	35734	1961	2246	3045	15176	14997	10284	2092	2599	4085	4738	6117	3308	2209	2643	1090	715	1038	5044
PgPan_1212	30S ribosomal protein S10	30S ribosomal protein S10	core	105	24	17	35	54	4309	36	46	634	397	2	20	1191	2368	1842	1055	1560	2019	1125	1596	12896	14120	14382	9828	10729	12711	14064	11360	1845	1881	2609	12037	14399	8601	873	1010	1675	1095	1504	1153	819	997	371	224	366	1755
PgPan_1213	elongation factor G	translation elongation factor G	core	368	100	167	243	304	21891	570	524	1708	659	21	352	9592	10619	10668	9479	10646	13490	11539	10809	99720	91791	108499	75038	73628	88185	98743	112381	2557	2153	2855	9932	10543	7154	4173	5111	7583	7551	12671	2237	1708	1618	967	614	897	4640
PgPan_1214	30S ribosomal protein S7	30S ribosomal protein S7	core	100	30	112	39	25	2012	32	39	406	315	4	44	6515	8097	8395	6397	7106	8645	8163	7730	19105	18942	20536	14466	14617	17087	19351	22182	1846	1553	2060	6824	8444	5150	651	760	1255	1772	2073	344	206	254	160	95	162	640
PgPan_1215	30S ribosomal protein S12	30S ribosomal protein S12	core	272	61	116	51	46	4341	27	61	362	210	7	98	7252	7513	8012	7280	10658	9613	6238	8435	22023	22431	23788	17004	17970	21489	25133	24039	1218	1080	1296	4833	5611	3155	497	644	980	1466	1784	215	117	143	87	51	96	536
PgPan_1216	IS3 family transposase	--	not_core	13	1	5	0	0	275	0	1	3	6	3	0	75	50	31	105	40	48	47	70	0	0	0	0	0	0	0	0	0	0	0	0	0	0	14	10	9	0	0	0	0	0	0	0	0	0
PgPan_1217	3-phosphoshikimate 1-carboxyvinyltransferase	chorismate/folate/pABA synthesis	core	130	42	11	94	67	1547	14	14	62	61	36	108	2577	1607	1572	2911	3575	3023	1587	2930	11228	11494	15166	9169	13308	12427	15324	11633	1984	2353	1887	6519	6561	7973	1557	1508	2000	8031	8340	840	632	788	605	422	556	1342
PgPan_1218	hypothetical protein	--	core	31	1	8	9	24	432	6	2	33	30	10	11	388	429	392	620	506	554	414	595	4792	4895	5978	3363	4673	4954	5888	4430	718	809	713	1887	2498	3375	528	443	736	643	707	155	117	142	87	53	80	281
PgPan_1219	metal ABC transporter permease	metal ion export	core	31	6	84	17	13	519	10	12	23	21	31	25	511	558	639	1126	697	702	625	1050	4626	4853	6209	2985	3844	3822	5358	4129	253	212	200	566	653	787	406	380	619	574	693	104	63	105	89	48	44	142
PgPan_1220	tetratricopeptide repeat protein	Por secretion system protein porW/sprE; T9SS	core	134	27	114	47	66	1601	69	94	167	124	60	81	4660	4239	4860	7316	5312	5619	4550	6991	24900	24447	29344	15996	20039	20861	28502	19618	6358	7694	9216	29836	43058	27714	1332	1579	2326	8277	8155	702	494	594	400	281	344	1594
PgPan_1221	alpha/beta hydrolase	--	core	66	8	28	6	49	996	42	58	58	55	21	28	2648	3436	3077	3782	3061	4296	3090	4061	19249	18887	18260	10469	17476	17622	19400	15661	901	1187	1536	7526	7421	3277	566	564	969	4352	5366	769	515	594	333	259	356	1591
PgPan_1222	malate dehydrogenase	matate <=> oxaloacetate	core	256	54	155	40	356	1655	68	54	123	126	9	40	2651	3101	2455	3118	2991	3699	2733	3561	22901	25083	24307	15174	39581	36567	23984	24464	16154	13331	10284	24099	33776	32711	5127	4845	6853	13021	13519	4331	3082	3359	2156	1443	1952	7442
PgPan_1223	DUF1661 domain-containing protein	--	not_core	6	2	1	0	0	40	0	0	0	0	0	0	30	21	24	129	42	27	32	57	53	58	61	37	71	56	52	34	41	37	22	79	84	85	3	3	4	95	93	7	4	7	1	5	2	18
PgPan_1224	DUF1661 domain-containing protein	--	not_core	18	6	1	0	1	73	0	0	1	2	1	0	29	16	26	169	50	24	42	85	63	62	71	34	58	66	77	49	187	203	208	317	419	264	7	5	5	220	175	13	7	11	10	4	5	15
PgPan_1225	IS3 family transposase	--	not_core	10	5	2	0	0	270	1	1	1	1	1	0	55	52	52	90	50	79	58	60	0	0	0	0	0	0	0	0	0	0	0	0	0	0	9	9	21	0	0	0	0	0	0	0	0	0
PgPan_1226	AI-2E family transporter	--	core	200	32	92	8	114	838	3	4	36	21	9	22	634	786	463	1144	564	598	606	892	4296	4471	4452	3008	6654	5271	4472	3795	5423	4380	3496	8959	11598	12704	278	264	429	12133	10577	1215	869	1029	501	323	471	2934
PgPan_1227	glutamine--tRNA ligase/YqeY domain fusion protein	--	core	265	55	58	72	108	2484	48	48	151	74	31	66	6058	5811	6289	6430	6336	7948	5304	7429	15058	16296	15998	10024	15589	17029	16060	16582	4631	4069	3778	11902	14868	13831	765	899	1588	7272	7829	415	304	370	253	158	246	1185
PgPan_1228	DedA family protein	--	core	23	7	25	7	20	570	5	7	22	21	8	22	1100	1401	1392	1460	1265	1524	1106	1716	3772	4288	4221	2488	4024	4580	3997	2997	1315	1591	2176	7807	9711	5742	195	185	334	1157	1107	116	86	97	59	44	46	353
PgPan_1229	YitT family protein	--	core	244	48	55	26	39	1541	17	27	39	54	14	40	7198	8287	6905	7655	5926	8522	6831	8417	10230	10598	8956	5861	11729	12327	9463	9020	2785	2905	2904	14072	14178	10602	292	382	612	15379	13771	1419	1063	1066	576	372	437	3199
PgPan_1230	NAD(P)-dependent oxidoreductase	--	core	58	16	19	6	26	1036	12	19	35	30	14	23	1805	1753	1852	2471	1641	1846	2077	2379	6061	6201	6269	3565	5242	5290	6714	5049	427	444	535	3395	3005	1546	101	110	183	2649	2305	211	145	172	142	78	111	416
PgPan_1231	chromosomal replication initiator protein DnaA	--	core	114	18	44	93	39	1437	39	46	114	142	22	171	8435	5823	7678	8639	10321	10943	7286	10811	29091	35703	38903	28480	29714	33715	37069	49751	9183	6613	6877	13367	16217	12977	2167	2161	2915	11990	11185	421	350	363	219	155	165	1237
PgPan_1232	N-acetyltransferase	--	core	21	8	76	29	8	299	9	23	47	24	13	74	1281	923	1285	1550	1320	1352	1096	1702	2696	3071	3876	2337	2658	2808	3466	4945	1362	879	935	2094	2451	1651	462	480	591	1829	1706	87	68	82	67	45	35	184
PgPan_1233	acyltransferase family protein	--	core	37	10	57	4	8	267	4	5	17	17	13	8	2692	1163	2231	3524	2014	1620	2005	3072	742	716	858	486	846	808	922	690	497	465	438	864	1305	811	52	54	76	616	538	63	52	52	62	42	49	113
PgPan_1234	NAD-dependent deacylase	--	core	77	16	15	3	64	532	5	15	27	42	3	17	1075	981	799	1596	1029	1174	922	1310	3035	3584	2657	1532	5963	5154	3261	2808	5531	7064	5317	5490	7763	11928	248	239	340	4563	4557	1272	926	1064	759	460	654	2505
PgPan_1235	metallophosphoesterase	--	core	118	23	52	21	18	2145	16	22	62	74	15	33	1541	1562	1269	2237	1691	1690	1234	1861	3719	3820	4455	2428	2873	3212	4282	3490	320	265	304	467	385	263	282	266	382	900	981	135	100	114	105	73	95	279
PgPan_1236	MATE family efflux transporter	--	core	53	18	16	32	9	1190	11	5	43	28	21	35	2575	1380	1941	3448	2167	2278	1965	3503	2103	1859	2965	1878	1599	1713	2713	2386	397	359	378	406	447	329	44	31	57	924	985	109	68	97	95	65	76	154
PgPan_1237	DUF1661 domain-containing protein	--	core	16	0	0	0	0	140	1	1	2	0	3	0	1205	746	888	1324	1548	1071	647	1252	39	24	43	137	45	43	43	41	30	15	12	22	25	18	95	78	92	24	20	11	6	6	10	11	2	18
PgPan_1238	ATP-dependent Clp protease ATP-binding subunit	ATP-dependent Clp protease ATP-binding subunit ClpC	core	438	109	38	36	374	10866	92	180	760	513	46	62	20359	12099	11856	16078	19391	23380	13155	21599	16719	26065	30600	161036	13054	11487	15195	108193	15423	14257	17099	6971	10627	12135	19685	20524	28972	6706	6866	6140	4708	4327	3558	2436	3549	8507
PgPan_1239	serine hydrolase	--	core	128	20	43	38	96	1963	30	27	89	84	36	42	8864	6368	5312	9491	8738	7395	4947	8473	13116	15281	15980	15423	17162	16729	15140	17782	5336	5455	5526	9016	10559	8973	1349	1468	2415	7778	7665	1126	828	834	592	435	534	2187
PgPan_1240	aminotransferase class I/II-fold pyridoxal phosphate-dependent enzyme	--	core	67	16	18	18	23	890	9	9	25	19	7	21	4793	4902	3934	5601	4345	5614	3769	5596	7367	7790	6644	5243	10223	9055	6887	7120	1827	1804	2380	4302	5166	3763	295	334	554	5196	4868	293	243	249	174	101	131	906
PgPan_1241	2-phosphosulfolactate phosphatase	--	core	40	13	24	9	5	677	7	4	30	19	14	14	1367	1129	1133	1648	1418	1138	964	1507	3815	4114	4130	2918	3596	3402	4100	3628	784	781	930	2198	2455	1575	185	184	268	1929	1980	161	143	154	80	62	76	550
PgPan_1242	sigma-54-dependent Fis family transcriptional regulator	two-component system response regulator	core	62	12	16	28	14	1071	8	14	63	28	12	45	1338	1408	1381	2281	1676	1732	1253	2149	6834	6558	7736	3887	5904	5737	7286	5955	275	254	360	1133	855	400	209	209	371	2858	2974	224	145	197	133	106	124	480
PgPan_1243	GHKL domain-containing protein	putative two-component system sensor histidine kinase	core	29	7	15	9	7	740	4	0	18	18	12	26	2254	1817	1796	2599	1650	1767	1608	2140	2882	2863	3535	1747	1765	1957	3356	2326	141	99	116	541	361	121	110	114	166	1161	1101	43	41	51	57	32	28	97
PgPan_1244	hypothetical protein	--	core	65	15	47	7	18	764	6	5	19	19	34	21	1696	1395	1599	3045	1647	1753	1676	2442	3693	3673	4631	2659	2135	2442	4525	3593	136	126	231	1137	730	126	148	161	255	2358	2386	71	71	77	81	71	66	182
PgPan_1245	winged helix-turn-helix transcriptional regulator	probable transcriptional regulator	core	32	7	18	6	15	439	3	0	24	28	10	12	3261	2392	2572	3546	2917	3194	2583	3888	2611	2181	2681	1576	3257	2798	2775	2051	5133	4317	3751	6968	8357	5209	600	585	844	3865	3318	190	136	154	110	60	97	553
PgPan_1246	tRNA dihydrouridine synthase DusB	--	core	27	10	24	5	9	1012	13	10	63	24	18	27	1316	906	1068	1774	1175	1060	1196	1644	3431	3287	3742	1826	2771	3029	3748	2747	237	302	315	661	676	364	240	279	365	1142	1143	73	64	85	72	48	49	193
PgPan_1247	sulfate permease	sulfate import	core	51	13	44	16	17	923	15	17	74	41	22	25	1993	1791	1741	3219	2742	2087	1562	3349	5566	5678	5449	2826	4609	5678	5429	4655	516	454	549	1287	1283	677	308	281	433	974	1063	129	86	132	112	79	89	273
PgPan_1248	redox-sensing transcriptional repressor Rex	probable DNA-binding protein	core	148	33	58	37	21	978	1	16	29	28	43	41	1251	1032	911	1569	1389	1451	874	1469	3949	2969	4123	2131	3587	3537	4336	3341	545	551	437	927	762	754	307	248	321	4006	4495	326	189	313	179	136	143	728
PgPan_1249	fumarylacetoacetate hydrolase family protein	--	core	81	19	13	27	37	1827	13	19	33	41	7	16	1186	865	908	1216	1264	1556	780	1278	5885	4746	9484	22718	4153	4256	7480	8911	523	303	248	517	483	343	1162	1051	1413	3675	3739	394	272	322	213	123	207	661
PgPan_1250	type IX secretion system sortase PorU	Por secretion system protein porU; T9SS	core	228	47	92	56	43	4501	49	39	369	215	35	95	4535	4334	3953	5787	5175	6313	3915	5930	19745	17777	33008	86669	13388	13565	24843	28122	2777	1813	2312	7592	7725	3952	3304	3413	5132	6629	7159	538	427	418	305	240	261	1355
PgPan_1251	type IX secretion system outer membrane channel protein PorV	Por secretion system protein porV (pg27, lptO); T9SS	core	358	94	91	57	46	2770	23	20	113	116	4	93	1378	1064	1135	1794	1433	1484	1163	1705	22227	22709	29282	34087	20687	22553	27206	21946	693	591	664	3222	2391	1114	959	1080	1924	4224	4911	1131	825	1008	419	246	379	3562
PgPan_1252	2-C-methyl-D-erythritol 2,4-cyclodiphosphate synthase	--	core	101	26	18	22	26	1244	3	1	59	33	2	72	799	523	537	878	537	655	692	946	5941	5597	7573	8292	5082	5139	6980	4671	792	832	651	1959	1542	1006	226	219	376	2476	2696	148	89	107	77	56	54	369
PgPan_1253	RNA methyltransferase	--	core	32	13	20	17	1	538	8	4	22	13	4	20	788	651	568	878	777	744	629	929	3459	3479	4821	4567	2732	2899	4004	3478	5373	5997	4287	6318	7423	6453	145	139	243	4220	3923	123	94	84	77	65	69	301
PgPan_1254	cytidine deaminase	cytidine => uridine	core	19	3	8	5	3	270	2	2	15	13	16	10	611	736	740	1280	864	873	734	1272	1068	1108	1289	855	1188	1116	1237	1277	466	288	312	751	729	482	52	57	85	384	465	112	75	85	73	38	45	250
PgPan_1255	DUF1661 domain-containing protein	--	not_core	2	0	1	0	0	15	1	0	1	0	1	2	151	101	108	204	107	113	93	176	103	118	153	107	147	116	124	104	314	305	293	240	490	383	2	6	6	210	150	47	45	44	22	22	22	116
PgPan_1256	hypothetical protein	--	core	22	3	10	3	19	348	5	5	10	15	4	9	365	281	320	683	370	280	301	492	1058	1223	996	658	1183	1227	1168	1040	576	617	519	964	1222	928	36	39	58	935	856	89	69	71	59	44	42	200
PgPan_1257	glycoside hydrolase family 2 protein	--	core	68	14	35	3	7	669	7	6	29	19	46	17	2174	1721	1863	3422	2212	2598	1886	2900	3398	3540	3520	3407	4286	3960	3372	2869	870	785	1049	2141	2619	1812	163	214	306	1761	1689	181	135	152	163	103	114	359
PgPan_1258	DNA recombination protein RmuC	--	core	59	15	9	9	12	493	10	17	25	13	38	7	1072	1211	974	1860	1103	1298	1037	1674	2573	2691	2651	2980	3281	3121	2710	2461	1327	1132	1302	1969	2526	1945	143	175	278	1507	1369	153	128	108	115	79	97	373
PgPan_1259	thioredoxin	--	core	348	96	69	25	275	9918	49	26	392	174	1	11	3909	2111	2650	5095	2715	3213	2066	4463	4772	3940	8403	46338	4399	3706	4782	12978	1783	2625	2794	6823	5980	2182	467	339	502	27332	20998	2429	1986	2190	1587	871	1362	4676
PgPan_1260	DNA polymerase III subunit alpha	--	core	307	70	110	60	110	2716	116	131	289	186	25	75	5942	4923	4756	6801	5279	6663	5100	6254	17379	18792	19238	15238	14489	16361	18900	18376	12369	13034	13815	23071	24976	18788	2821	3036	4416	15328	14771	923	876	868	569	402	500	3927
PgPan_1261	50S ribosomal protein L19	50S ribosomal protein L19	core	400	86	446	89	87	6320	155	200	203	646	4	55	13244	8163	8200	13916	8425	8329	7099	12913	18582	17341	17933	12335	19428	19703	22935	19134	11427	9281	9241	13127	14315	11437	671	648	1003	19620	15656	3390	2939	2640	2095	1519	1809	5175
PgPan_1262	transposase	--	not_core	6	2	6	3	0	56	1	0	2	0	0	4	13	3	11	26	10	10	10	29	237	213	264	179	191	216	278	269	440	297	173	193	223	152	4	4	5	255	239	12	8	12	12	7	8	23
PgPan_1263	serine hydroxymethyltransferase	L-serine => glycine (to ammonia)	core	254	51	62	35	88	5120	70	91	399	263	14	53	2733	3268	2642	3275	3312	3593	2406	3424	61498	65330	57387	38366	48408	62526	60986	53951	2371	1978	2293	9061	7262	3138	3531	3737	5414	6183	7917	2074	1475	1762	1304	947	1138	2456
PgPan_1264	family 20 glycosylhydrolase	--	core	64	19	41	13	34	886	35	24	59	55	20	28	2371	2740	2532	3074	2645	3144	2056	3155	11914	13454	9989	6144	19809	18754	9301	9463	497	444	719	3769	3140	965	549	718	1148	2160	2581	576	420	425	288	171	256	1054
PgPan_1265	DUF1661 domain-containing protein	--	not_core	1	1	1	0	1	24	1	1	0	4	1	2	100	96	124	228	123	111	123	144	323	380	293	143	564	471	327	197	3	10	22	200	142	47	14	8	14	104	105	27	12	17	11	8	7	37
PgPan_1266	molecular chaperone HtpG	heat shock protein 90	core	414	76	44	15	144	3610	64	39	261	356	34	28	2183	2021	1917	2942	2992	4142	3069	3992	15437	28412	11673	57414	16474	14173	10293	91626	22251	17297	19274	11101	14611	14569	10511	12364	18481	4939	5156	4572	3465	3518	2352	1575	2118	9413
PgPan_1267	phosphatidate cytidylyltransferase	--	core	149	32	48	16	37	2239	20	32	91	68	10	20	13116	10098	12327	17712	11270	11627	10016	17713	4775	4373	13986	56085	3877	4122	6922	23111	911	1424	1752	2871	2478	1316	797	725	1091	3401	3312	1129	816	891	699	487	608	1902
PgPan_1268	ATP-dependent metallopeptidase FtsH/Yme1/Tma family protein	putative transmembrane AAA-metalloprotease FtsH	core	176	48	69	16	45	3554	49	74	332	150	23	35	15265	13444	15795	16586	13615	21067	13995	17573	9504	7397	15503	90618	7558	6816	9387	21874	1923	1690	2429	5610	6084	2270	1793	1805	2499	4542	4200	1986	1649	1621	1160	796	1023	3889
PgPan_1269	redox-regulated ATPase YchF	--	core	126	21	41	12	16	858	32	44	79	92	14	11	4227	4000	5642	4270	4378	4561	2908	5618	6175	6270	6003	2901	5261	6381	6761	5683	3273	2846	3427	7032	7585	3549	384	437	578	7478	6925	163	121	156	118	74	66	614
PgPan_1270	IS4 family transposase	--	not_core	0	0	0	0	0	0	0	0	0	0	0	1	491	231	289	667	306	328	275	505	0	0	0	0	0	0	0	0	0	0	0	0	0	0	34	27	45	0	0	0	0	0	0	0	0	0
PgPan_1271	HAMP domain-containing histidine kinase	Por secretion system protein porY/putative sensor histidine kinase; T9SS	core	47	13	14	0	18	393	11	9	20	11	4	5	1196	947	923	1805	1070	1273	1122	1581	4183	4349	4374	2408	4633	4583	4945	4207	1262	1481	1467	2693	2950	1687	377	370	510	2832	2564	169	122	153	89	56	77	509
PgPan_1272	single-stranded-DNA-specific exonuclease RecJ	--	core	159	29	74	37	65	2187	16	10	117	69	9	43	2187	1849	1644	2650	2369	2626	2000	2672	13056	12621	16817	10671	10031	10629	14897	15226	5218	3648	3509	8858	9502	5255	2846	2969	4269	7444	7383	413	384	334	270	142	194	1531
PgPan_1273	PspC domain-containing protein	conserved hypothetical protein	core	61	8	58	20	11	695	17	13	42	26	8	25	1584	1551	1304	2039	1181	1626	1703	1972	3496	3543	4671	2910	3102	3068	4033	3891	1411	1339	1615	4203	4644	2451	711	722	1093	1975	2053	211	140	196	112	83	100	572
PgPan_1274	hypothetical protein	O-chain length regulator	core	258	60	218	50	101	2019	17	27	139	133	4	40	4790	5266	2919	4219	2704	3494	2942	3872	12240	13498	13223	7818	10747	10854	13644	12771	20445	16378	12991	21712	21709	16853	3022	2855	3808	20528	17680	616	453	537	315	227	294	2770
PgPan_1275	nicotinate phosphoribosyltransferase	NAD synthesis	core	101	12	165	50	32	937	19	12	108	57	4	64	4352	4437	3002	3678	3348	3649	2810	3711	7937	8443	9531	5443	5957	5782	9177	7741	7245	7461	7631	12869	12318	8230	1343	1312	1978	12452	11373	347	315	299	190	129	168	1545
PgPan_1276	nicotinate-nucleotide adenylyltransferase	NAD synthesis	core	34	12	65	11	6	323	3	8	25	22	8	21	1039	874	982	1335	987	1206	1265	1367	4365	4838	6111	3418	2876	2895	5626	5064	1170	1146	1459	3568	3527	1404	274	304	462	2176	2264	248	197	181	110	78	105	750
PgPan_1277	DUF2007 domain-containing protein	--	core	16	5	1	9	3	183	2	0	6	2	4	11	248	200	251	520	304	287	241	430	1368	1301	1711	1039	1128	911	1633	1426	536	459	627	1522	1598	580	63	79	136	2138	2148	149	114	118	74	51	43	312
PgPan_1278	hypothetical protein	--	core	3	1	4	1	6	120	2	1	1	0	2	1	145	152	145	233	154	164	157	228	629	666	876	478	521	411	755	560	144	86	97	250	208	87	21	18	35	388	395	22	20	23	11	12	14	68
PgPan_1279	family 10 glycosylhydrolase	--	core	51	5	22	21	17	492	12	8	35	23	23	22	2092	2005	2345	3266	2724	3381	2198	3448	5828	6539	9741	5487	3211	3089	8933	6851	416	425	667	2126	1693	500	275	313	472	1750	1823	145	126	138	102	76	72	370
PgPan_1280	AAA family ATPase	--	core	43	12	25	11	22	468	9	11	24	20	33	28	1252	1189	1190	2437	1239	1476	1343	1955	5514	4838	8454	4272	2544	2389	7715	5821	234	263	363	1622	1185	540	346	328	550	1514	1620	157	138	153	129	80	99	311
PgPan_1281	TolC family protein	metal ion export	core	38	12	14	7	280	2288	12	14	44	28	7	12	8460	8794	8044	11230	6115	10743	7904	11305	20246	14923	17520	6589	14393	11398	19246	12532	1498	2208	2371	11728	9434	5895	369	376	533	3905	3410	2273	1514	1683	1131	899	1222	2353
PgPan_1282	efflux RND transporter permease subunit	metal ion export	core	69	15	14	9	32	1295	7	21	68	21	52	31	4982	7403	6070	6970	5515	6726	4965	8114	36566	26964	40049	13908	26964	20121	37865	19941	1211	1371	2051	9420	7893	4781	416	475	749	2199	2516	1332	1033	1040	658	427	550	1844
PgPan_1283	efflux RND transporter periplasmic adaptor subunit	metal ion export	core	22	2	4	9	9	649	15	7	21	9	18	9	1694	2187	1742	2323	1875	2616	1796	2629	18384	14623	18963	6354	15397	11294	19785	10298	1039	1082	1285	5124	4652	2156	155	187	305	1180	1268	1320	1021	1046	659	434	638	1380
PgPan_1284	hypothetical protein	--	core	23	4	14	13	7	438	12	12	15	14	3	22	2331	3116	2159	2811	2952	3066	2159	3427	7354	6574	5489	2703	6435	5339	6928	5469	1722	1716	1545	4182	4549	2244	42	66	92	5632	5399	637	464	483	344	197	316	1758
PgPan_1285	bifunctional ADP-dependent NAD(P)H-hydrate dehydratase/NAD(P)H-hydrate epimerase	--	core	75	13	32	41	23	2357	39	45	120	62	22	83	2853	2636	2731	3508	3440	3534	2753	3967	17111	15886	17672	16930	14756	14288	17580	15745	777	813	1111	2158	1781	984	376	452	682	3786	4389	446	362	423	323	223	282	936
PgPan_1286	acyl-ACP--UDP-N-acetylglucosamine O-acyltransferase	--	core	66	19	81	23	33	1792	24	43	106	72	10	36	1523	1424	1487	2083	1911	2393	1409	2477	8546	7969	7872	7795	8092	7411	7589	6736	1124	1506	1673	3396	3117	2175	444	444	591	2641	3155	433	372	326	246	173	229	807
PgPan_1287	bifunctional UDP-3-O-[3-hydroxymyristoyl] N-acetylglucosamine deacetylase/3-hydroxyacyl-ACP dehydratase	--	core	96	41	53	28	38	2890	60	73	243	131	7	41	12638	9752	9277	14596	10175	11677	7698	14028	17870	18083	16914	17056	16207	18076	16758	17765	1373	1363	1665	3195	3104	1846	924	930	1580	2441	2956	624	472	522	398	276	349	1155
PgPan_1288	UDP-3-O-(3-hydroxymyristoyl)glucosamine N-acyltransferase	--	core	140	38	60	42	13	1510	29	50	82	90	32	66	3038	2992	2117	3022	3041	3461	1778	3376	4818	4844	5662	4842	5105	5308	5146	5446	1225	926	1311	1966	1923	1563	790	778	1204	6428	6912	1984	1567	1376	1032	757	905	3402
PgPan_1289	orotidine-5'-phosphate decarboxylase	--	core	90	23	30	15	13	586	40	79	58	30	4	28	3441	3892	3465	3828	3277	4589	3662	4248	4991	4957	5432	2962	4106	5148	5064	4578	650	646	1075	2280	2062	1130	664	680	1038	4216	4453	779	642	696	314	236	348	1830
PgPan_1290	peptide chain release factor 1	--	core	57	15	16	18	30	619	68	86	175	52	21	42	2849	2854	2683	2810	3806	4005	2274	3380	6617	6094	7035	3772	5400	5850	6664	6103	2707	2994	3298	6717	7143	4733	960	1012	1461	3464	3724	681	581	618	358	294	375	1255
PgPan_1291	phosphoribosylformylglycinamidine cyclo-ligase	--	core	72	17	14	28	45	1495	42	31	65	66	18	42	3526	3084	3152	4172	4360	4788	3108	4582	8284	8319	8917	4841	7544	8320	8993	6926	1893	1711	1641	2877	3393	2449	1016	1026	1508	3401	3506	241	182	211	140	109	145	592
PgPan_1292	LysM peptidoglycan-binding domain-containing protein	--	core	188	39	29	16	21	802	20	32	49	58	3	27	16391	13023	12697	18716	14205	16449	12277	19549	8944	9628	8589	5650	8412	9862	9232	8400	5526	5331	5517	8238	11208	7118	758	779	1242	9280	8144	253	243	244	161	110	144	928
PgPan_1293	IS3 family transposase	--	not_core	2	0	1	0	0	155	0	0	3	0	1	0	19	20	11	43	18	13	15	25	0	0	0	0	0	0	0	0	0	0	0	0	0	0	5	3	6	0	0	0	0	0	0	0	0	0
PgPan_1294	Ig-like protein	--	core	106	25	24	3	30	1079	15	22	89	36	43	18	8501	7137	8182	12415	7728	10754	6555	12292	5497	5985	5909	9092	5871	6173	6200	6504	883	983	1061	2287	2500	1584	403	502	710	2228	2119	197	124	188	132	92	104	440
PgPan_1295	glycoside hydrolase	--	core	47	7	12	9	15	1443	13	7	57	19	9	8	961	838	593	1131	996	1161	598	1037	3905	3853	5733	25795	3384	3508	4181	5472	668	714	717	1394	1493	1042	452	541	636	1690	1494	173	142	142	95	65	85	370
PgPan_1296	PorT family protein	T9SS	core	39	12	20	1	13	859	8	12	43	22	16	10	453	307	307	823	632	533	335	627	2006	1979	3136	12293	1861	1673	2179	2779	583	589	620	1011	1211	1066	263	311	403	1282	1179	253	215	194	145	85	136	360
PgPan_1297	L-serine ammonia-lyase	L-serine <=> pyruvate	core	37	12	12	15	21	1331	12	15	81	32	37	24	1305	1320	988	1901	1679	1835	1223	1589	4267	4019	6856	29689	4224	3957	4882	7574	1884	1799	1552	2158	2550	2018	658	693	878	3054	3025	267	173	221	179	128	174	356
PgPan_1298	glycoside hydrolase family 27 protein	sugar metabolism (gluocose <=> melibiose <=> galactose?)	core	61	19	56	18	21	1909	12	13	80	45	21	51	2292	1540	2260	3572	2192	1884	2055	3041	4956	4498	8415	29375	3801	4179	5876	6817	354	435	598	1517	1708	837	544	540	681	2236	2347	182	141	158	117	76	98	415
PgPan_1299	DEAD/DEAH box helicase	--	core	77	17	20	28	23	3551	45	34	251	151	15	67	4039	3353	5442	5862	4459	3950	3816	5531	12371	10568	17113	9860	7603	9855	15068	9401	861	831	1201	3203	2769	1129	500	527	750	2055	2422	624	492	465	351	215	273	982
PgPan_1300	SIS domain-containing protein	--	core	104	25	11	45	4	1577	50	60	61	70	11	45	13619	9377	13332	19250	11029	13436	10127	17635	8746	8210	10766	4988	6079	8188	10904	7664	371	267	291	754	606	297	173	123	211	1194	1325	132	107	108	78	65	75	380
PgPan_1301	insulinase family protein	--	core	47	10	5	8	3	489	8	7	2	10	11	24	1183	1262	1141	1829	1093	1407	1162	1696	3064	3041	3067	1702	2767	3056	3515	2452	475	442	339	397	427	361	47	58	93	1507	1371	40	37	33	40	22	35	110
PgPan_1302	DNA starvation/stationary phase protection protein	DNA-binding protein from starved cells Dps	core	2252	525	168	11	326	13472	229	134	2732	2110	10	31	5901	4020	3155	5148	2637	4386	4349	4823	58683	56743	49960	231745	25607	29444	38779	97835	840066	1079481	756723	402543	576284	538727	8928	8065	10584	37435	32488	32080	23209	25920	11279	7515	9943	100177
PgPan_1303	ABC transporter permease	--	core	78	28	14	16	15	1077	13	20	68	59	13	24	5669	4642	7126	6606	5809	8571	6075	7679	6559	5478	6572	3811	6011	6075	6153	3992	770	1182	1526	4836	4787	2420	191	179	325	3743	3976	249	201	197	140	91	133	567
PgPan_1304	ABC transporter permease	--	core	49	4	9	28	18	706	6	13	31	13	30	38	3888	4080	4682	4992	4448	5313	3899	5462	6151	5662	6398	3414	5587	6011	6358	3548	183	181	192	608	599	346	177	190	294	2026	2456	86	61	55	69	38	36	172
PgPan_1305	HlyD family secretion protein	--	core	49	8	4	4	25	648	18	16	76	38	37	27	2039	2175	2166	2681	2614	2822	1687	2628	4895	4308	5463	2721	4873	4600	4838	2966	333	247	310	667	685	432	505	542	833	2230	2465	190	144	146	106	69	110	337
PgPan_1306	TolC family protein	putative alkaline protease AprF	core	63	18	51	35	35	989	31	67	73	57	31	47	7671	6783	9654	10311	9204	9803	8588	12038	22015	19542	25478	13537	19609	20831	24611	17235	1090	976	1087	2775	2685	1433	665	667	1201	3118	3615	506	368	396	318	213	243	970
PgPan_1307	DNA mismatch repair protein MutS	--	core	114	25	22	18	33	1483	36	49	86	75	52	54	5662	6333	6059	6392	5862	7707	5497	6727	10319	10302	11405	5939	9287	9843	11452	9324	923	1212	1702	4868	5690	2934	299	353	525	5277	5429	636	505	484	271	183	260	1510
PgPan_1308	YebC/PmpR family DNA-binding transcriptional regulator	conserved hypothetical protein	core	142	31	48	20	85	1475	34	37	128	92	11	29	5393	5241	5639	7521	4762	5781	5072	7323	8042	8229	7875	5143	7860	8376	7844	8639	4833	6097	6830	12531	13866	10991	653	685	1108	10443	8954	853	673	666	298	229	264	2247
PgPan_1309	phenylalanine--tRNA ligase subunit beta	--	core	194	44	74	49	137	2910	50	39	264	166	30	77	4601	4429	4330	5470	5727	5805	3996	5920	16341	18665	18647	11555	15161	17981	17498	16633	4118	4239	4991	11932	12857	9645	2655	2734	3957	7157	7575	609	488	522	273	223	245	2228
PgPan_1310	DUF1661 domain-containing protein	--	not_core	7	3	9	0	0	17	0	0	0	0	0	0	22	8	14	160	41	24	26	84	40	58	42	46	71	59	64	30	1	2	2	0	4	2	1	1	0	18	10	36	29	38	31	19	30	48
PgPan_1311	IS3 family transposase	--	not_core	10	2	2	0	0	393	0	3	2	1	1	0	72	74	69	140	72	83	70	107	0	0	0	0	0	0	0	0	0	0	0	0	0	0	16	13	32	0	0	0	0	0	0	0	0	0
PgPan_1312	DNA topoisomerase III	--	core	141	43	16	13	63	1870	21	31	98	85	28	26	5425	3862	5202	6489	5362	5471	5522	6978	6206	6671	6824	5860	6109	5954	6842	7327	4212	4570	3896	5877	6685	5612	556	623	949	5340	4830	1113	882	764	674	410	583	1993
PgPan_1313	hypothetical protein	--	not_core	8	1	1	0	1	56	1	0	6	2	0	1	58	14	21	57	31	17	22	49	72	85	99	73	54	54	92	73	26	17	17	28	26	19	1	5	3	36	26	7	2	5	7	9	5	9
PgPan_1314	undecaprenyl/decaprenyl-phosphate alpha-N-acetylglucosaminyl 1-phosphate transferase	LPS and surface polysaccharide synthesis	core	102	32	564	29	13	1646	4	3	62	88	4	21	1280	998	814	1039	817	876	699	1130	2835	2891	2890	2157	2137	2456	3179	2249	4293	2915	3324	5702	6744	3571	406	274	461	5025	3650	57	32	64	52	33	43	170
PgPan_1315	UDP-N-acetyl-D-mannosamine dehydrogenase	LPS and surface polysaccharide synthesis	core	220	52	113	36	13	2190	36	73	101	98	5	35	1894	1881	1276	1652	1126	1330	1708	1694	6755	5689	6352	4019	5783	5707	6652	5012	4622	2699	2724	7575	7535	3212	826	788	1085	17218	13199	119	96	128	120	67	87	491
PgPan_1316	glycosyltransferase	LPS and surface polysaccharide synthesis	not_core	87	23	0	21	0	1	0	0	41	0	0	12	0	0	0	0	0	0	0	0	2833	2266	2646	1607	2189	2022	2726	1771	1188	649	792	3102	2844	758	0	0	0	6197	4505	40	44	54	51	25	27	103
PgPan_1317	hypothetical protein	LPS and surface polysaccharide synthesis	not_core	105	22	0	11	0	0	0	0	45	0	0	8	0	0	0	0	0	0	0	0	2247	1971	2627	1576	1226	1390	2547	1503	450	370	555	3261	2300	519	0	0	0	3998	3148	72	47	87	62	47	49	164
PgPan_1318	glycosyltransferase family 4 protein	--	not_core	69	16	0	3	0	0	0	0	45	0	0	2	0	0	0	0	0	0	0	0	476	440	535	393	208	275	556	414	44	31	30	163	149	36	0	0	0	983	890	19	12	26	12	4	8	34
PgPan_1319	phenylacetate--CoA ligase family protein	--	not_core	145	34	0	0	0	0	0	0	95	0	0	0	0	0	0	0	0	0	0	0	0	0	0	0	0	0	0	0	0	0	0	0	0	0	0	0	0	0	0	0	0	0	0	0	0	0
PgPan_1320	amidinotransferase	--	not_core	106	12	0	0	0	0	0	0	36	0	0	0	20	16	11	14	14	12	9	19	0	0	0	0	0	0	0	0	0	0	0	0	0	0	37	25	54	0	0	0	0	0	0	0	0	0
PgPan_1321	DNA-binding protein	--	not_core	231	64	72	0	0	1354	0	0	163	1	3	4	0	0	0	0	0	0	0	0	768	817	867	845	837	744	887	828	204	181	120	400	304	312	0	0	0	1970	1681	160	131	138	71	69	73	271
PgPan_1322	serine acetyltransferase	--	not_core	59	9	54	13	0	0	0	5	28	5	4	8	373	286	267	414	307	334	248	440	1331	1235	1642	1274	1021	999	1566	1160	680	701	769	2121	1406	966	123	101	178	3169	3074	81	64	84	61	43	36	291
PgPan_1323	delta-aminolevulinic acid dehydratase	--	not_core	76	16	265	9	1	1122	0	13	85	1	6	13	441	301	310	641	308	337	337	498	3859	3751	4515	3818	2885	2877	4202	3406	747	797	715	2324	1852	1627	172	178	246	3592	4128	93	85	101	74	48	45	366
PgPan_1324	glycosyltransferase family 2 protein	--	not_core	51	8	34	17	0	0	0	0	44	0	2	11	0	0	0	0	0	0	0	0	2234	2396	2558	2184	1948	1969	2736	1659	1075	899	976	3222	2772	1758	0	0	0	3154	2684	74	57	84	58	25	33	240
PgPan_1325	WecB/TagA/CpsF family glycosyltransferase	--	not_core	59	13	31	3	0	279	0	9	34	5	3	12	513	580	449	464	339	570	413	530	1539	1418	1597	1527	1281	1201	1644	1346	1559	1549	1505	4334	4394	2654	151	154	200	3865	3232	108	65	86	51	27	40	316
PgPan_1326	UDP-N-acetylglucosamine 2-epimerase (non-hydrolyzing)	--	core	83	12	89	7	14	727	20	13	76	11	2	16	960	950	720	1009	593	936	936	965	3806	3575	3930	4125	2874	2922	3968	2740	2099	2242	2284	6104	5204	3345	174	171	262	12064	10180	417	367	352	192	118	132	1154
PgPan_1327	type I DNA topoisomerase	--	core	193	40	14	38	26	2564	93	109	177	149	19	45	3308	3885	3342	4396	3559	4823	3021	4154	19594	19475	17336	10492	16909	19271	20770	16423	385	316	408	1296	1029	380	186	228	309	2962	3044	118	91	110	116	72	75	342
PgPan_1328	DUF1661 domain-containing protein	--	core	7	2	4	1	0	72	0	0	2	0	2	0	22	16	28	162	47	32	29	81	71	97	103	57	67	56	124	62	42	32	26	33	37	39	1	1	0	110	84	6	7	7	5	9	4	7
PgPan_1329	U32 family peptidase	PrtQ, protease	core	47	8	19	7	24	995	14	9	25	20	27	36	1635	1677	1717	2643	1707	2084	1605	2377	5206	4716	5028	3330	2809	3828	5383	4454	178	199	173	340	253	192	68	80	102	1420	1574	69	56	77	86	58	49	151
PgPan_1330	uracil phosphoribosyltransferase	uridine => UMP	core	37	12	44	0	35	688	8	25	15	18	3	17	3277	4466	4136	4553	3608	6479	3392	5215	4348	4305	3825	2384	3415	4072	4702	4529	197	196	177	491	423	245	48	52	79	1060	1003	55	32	40	32	21	21	131
PgPan_1331	PorT family protein	Por secretion system protein porT/sprT; T9SS	core	50	7	31	20	10	443	2	9	24	21	3	44	796	972	708	1576	833	855	568	1378	10454	9631	11349	5379	10350	10790	10646	7686	1379	1573	1409	5132	6256	3344	136	120	194	2901	2961	147	112	141	113	64	90	582
PgPan_1332	glycosyltransferase	--	core	52	14	27	23	6	589	6	13	19	19	2	25	1470	1333	1130	2191	1274	1078	815	1813	3037	2571	3107	1196	2947	2900	3344	1713	482	413	325	806	754	706	145	138	134	3779	3138	189	132	177	101	65	78	464
PgPan_1333	sigma-54-dependent Fis family transcriptional regulator	two-component system response regulator	core	39	5	23	14	32	940	9	15	24	17	14	23	654	515	477	1122	1071	1031	588	867	4260	4340	5041	3049	3471	3706	4993	4361	116	114	128	397	295	147	259	278	435	1047	1152	264	156	214	148	86	106	370
PgPan_1334	PAS domain-containing sensor histidine kinase	two-component system sensor histidine kinase	core	25	11	9	6	10	323	1	4	22	11	5	17	368	323	338	1020	477	428	343	650	2092	1966	2564	1497	1460	1400	2453	2048	237	222	334	987	924	441	157	156	243	740	841	113	75	108	103	54	64	185
PgPan_1335	lactoylglutathione lyase	--	core	45	7	28	19	8	395	6	12	15	12	8	14	788	734	531	749	959	830	643	810	3563	2706	3096	2434	3068	3504	3081	3807	737	501	646	2491	1979	632	394	466	563	1033	1063	137	135	105	75	39	53	382
PgPan_1336	RNA methyltransferase	--	core	33	7	11	3	2	185	4	0	16	7	17	14	599	611	471	827	686	691	549	699	5282	4046	6430	3731	5244	5299	5584	4492	252	181	229	852	627	338	353	281	426	779	912	111	80	111	70	66	69	265
PgPan_1337	C40 family peptidase	--	core	26	8	8	2	1	142	5	5	1	4	6	5	1395	1211	1001	1531	1171	1548	1298	1657	591	588	694	338	460	537	678	490	106	85	141	369	269	120	373	289	416	454	350	36	20	35	35	13	16	76
PgPan_1338	ribonuclease Z	--	core	22	8	19	2	7	459	5	13	5	9	15	11	4541	4227	4853	5766	4572	5183	3916	6248	2531	2602	2761	1863	2081	2459	2994	2232	181	141	161	503	440	204	163	136	211	796	844	42	35	47	47	23	24	105
PgPan_1339	nucleoside deaminase	--	core	21	7	6	7	1	262	9	4	12	12	6	14	1529	1230	1427	2102	1472	1448	1217	2111	1657	1769	1778	923	1467	1637	2090	1637	142	108	161	463	415	176	86	97	115	720	777	51	34	21	29	18	25	124
PgPan_1340	hypothetical protein	--	core	11	10	1	2	2	165	7	4	12	7	2	4	1362	1305	1229	1466	1732	1510	1131	1703	2153	2110	2178	1122	1901	2120	2475	2049	215	142	179	419	431	192	57	73	95	576	560	40	29	32	30	10	20	109
PgPan_1341	ribonuclease HII	--	core	20	9	3	8	19	274	6	8	20	7	6	13	759	996	980	1126	921	932	859	1245	3507	3283	3318	1890	2677	2770	3534	2930	42	34	61	221	155	58	63	54	95	412	455	57	19	52	29	26	18	97
PgPan_1342	cysteine desulfurase	--	core	37	14	7	16	4	562	10	25	42	22	30	44	2405	4019	2424	3257	2607	3176	2410	3103	7476	7534	7370	4413	6143	7077	8145	6716	104	113	178	886	792	247	112	150	194	1369	1672	129	105	126	73	45	85	321
PgPan_1343	NAD(P)H nitroreductase	--	core	41	8	8	5	9	357	13	22	41	25	12	20	2120	3916	2121	2547	2205	2593	1982	2796	6111	6639	5818	3515	5793	6850	5977	6288	186	313	313	807	721	487	39	60	80	1501	1636	133	108	134	85	54	70	271
PgPan_1344	riboflavin synthase	ribE riboflavin synthetase (riboflavin/FAD biosynthesis)	core	79	14	17	19	28	1080	17	23	31	41	12	26	2274	2454	2006	2666	2901	3270	2075	3139	6202	6300	5599	3468	6524	7588	5952	6517	644	549	559	1782	1627	820	79	128	186	2968	3281	594	466	470	332	222	236	969
PgPan_1345	DUF1661 domain-containing protein	--	not_core	1	0	0	0	0	3	0	0	0	0	1	0	1	1	1	13	2	3	1	6	1	0	1	0	3	2	1	2	0	0	0	0	0	0	0	0	0	1	1	1	0	1	0	0	1	0
PgPan_1346	hypothetical protein	--	not_core	0	0	0	0	0	5	0	0	0	0	0	0	0	0	0	5	0	1	0	2	0	1	1	1	2	0	1	2	1	0	0	0	0	0	2	1	7	0	1	1	0	0	0	0	0	3
PgPan_1347	PASTA domain-containing protein	--	core	54	17	19	10	17	563	22	20	56	53	11	21	3139	2897	2664	3967	3008	3449	2340	3795	3582	3297	3932	2442	3568	3458	3815	4363	3136	3043	3382	4258	4744	4396	1169	940	1173	4197	3887	315	199	227	145	93	123	929
PgPan_1348	RluA family pseudouridine synthase	--	core	41	15	10	15	25	829	16	20	47	35	9	24	1711	1580	1851	2456	1813	2123	1635	2528	5460	5266	6001	3521	4262	4875	5975	5319	1551	1324	1417	2508	2881	1781	1099	1063	1458	2807	2671	124	110	109	65	60	70	480
PgPan_1349	D-alanine--D-alanine ligase	--	core	59	10	18	10	16	619	7	29	26	24	8	18	3515	2927	4002	4094	3171	4913	3700	4929	4019	4007	3780	2482	3005	3801	3972	3059	1733	1138	1400	4129	4252	1408	426	418	573	2868	2674	167	119	121	80	57	55	519
PgPan_1350	acyltransferase	--	core	33	14	21	3	12	778	11	12	47	28	6	18	1760	1893	2117	3196	1901	2503	2103	3092	4437	3944	4050	2776	3189	3797	4151	3535	1294	765	965	3321	2925	901	405	432	684	2442	2273	177	124	159	121	73	81	504
PgPan_1351	PEGA domain-containing protein	--	core	305	71	49	36	25	3802	24	15	234	157	5	20	10066	4571	4713	6399	3071	6216	7435	5952	5546	4581	3204	2592	4427	5018	4483	3192	516	432	517	7893	2499	419	434	523	872	24731	21241	807	620	613	449	270	385	1299
PgPan_1352	HAD family phosphatase	riboflavin/FAD biosynthesis (Putative 5-amino-6-(5-phospho-D-ribitylamino)uracil phosphatase) - from GTP/purine metabolism	core	38	3	9	4	9	482	4	5	10	5	3	4	1175	852	871	1148	702	877	947	1007	3329	3481	3310	4319	4512	3666	2980	3091	169	166	177	582	480	273	76	70	132	917	995	284	181	219	135	79	107	563
PgPan_1353	S9 family peptidase	--	core	144	20	23	29	48	1287	36	46	101	49	21	47	7047	9594	8095	9825	7763	11475	7524	10892	15951	15783	15320	21877	20798	19061	14744	16511	1364	1418	1593	4805	4380	2364	522	609	863	5579	5692	1934	1570	1554	1264	722	1100	2685
PgPan_1354	C40 family peptidase	--	core	82	11	27	11	22	1594	13	21	22	32	5	12	4467	2656	3460	4913	3899	3623	3476	5062	6187	6545	6526	3678	5197	6234	7714	6883	3675	3376	3825	6091	8708	4548	354	317	477	5138	4617	554	456	412	326	206	273	1502
PgPan_1355	response regulator transcription factor	probable two component system response regulator	core	33	12	11	13	26	241	1	4	25	19	5	24	768	452	459	849	485	521	492	706	757	731	746	1562	1004	851	726	877	2321	2807	2577	1368	1442	1921	222	268	334	2745	2393	504	461	365	401	266	359	811
PgPan_1356	magnesium transporter CorA family protein	Mg2+ and Co2+ import	core	72	16	5	17	11	343	9	25	9	12	4	16	1074	1078	1107	1501	917	1294	1002	1446	3506	3919	3488	1725	5059	4708	3823	3051	511	332	349	1164	1036	597	158	146	198	2307	1934	126	89	121	75	56	73	381
PgPan_1357	copper homeostasis protein CutC	--	core	32	11	20	7	9	242	6	4	6	10	6	9	999	1339	963	1304	905	1577	847	1249	2031	2246	1997	988	2910	2525	1988	2003	316	255	285	775	688	312	84	110	111	1394	1385	87	73	79	64	26	56	180
PgPan_1358	hypothetical protein	--	not_core	621	117	240	13	0	25870	188	0	0	0	0	0	0	0	0	0	0	0	0	0	41732	35466	34139	37918	66394	58067	42512	34123	912759	1084072	938245	211227	337591	509104	0	0	0	160934	110598	254399	164295	199903	198797	138389	197201	220712
PgPan_1359	DUF4332 domain-containing protein	--	not_core	800	171	943	61	0	2917	268	0	0	0	0	71	0	0	0	0	0	0	0	0	11215	10938	13706	14616	20224	15858	10247	12223	282307	262138	200004	68816	118721	163274	0	0	0	42420	36691	20997	16468	15008	7635	5060	6967	49396
PgPan_1360	aminodeoxychorismate/anthranilate synthase component II	--	core	26	7	3	3	7	244	1	8	7	7	13	9	2226	2390	1691	2873	1804	1752	1477	2220	1828	1911	1809	986	1678	1985	2127	1798	142	71	100	329	304	100	103	97	106	654	659	55	45	51	42	22	34	123
PgPan_1361	PAS domain-containing protein	--	core	23	7	0	1	5	262	5	9	12	7	1	0	3712	2475	2027	3235	1602	2734	1902	2829	1619	1704	1562	859	1265	1622	1762	1379	295	143	172	653	585	170	93	103	144	2435	1954	387	315	334	236	166	246	595
PgPan_1362	S8 family serine peptidase	--	not_core	0	0	0	0	0	0	53	0	0	0	0	0	0	0	0	0	0	0	0	0	0	0	0	0	0	0	0	0	0	0	0	0	0	0	0	0	0	0	0	0	0	0	0	0	0	0
PgPan_1363	FKBP-type peptidyl-prolyl cis-trans isomerase	--	core	77	18	30	14	17	1833	34	30	62	68	1	16	1931	3400	1907	3058	1836	3556	1858	3181	5507	5725	4618	3066	5723	6498	5513	4786	1113	1041	1030	1908	1891	845	95	114	193	2234	1719	78	68	64	47	31	24	321
PgPan_1364	FKBP-type peptidyl-prolyl cis-trans isomerase	--	core	205	47	69	63	78	3037	165	187	190	98	1	50	2997	4636	3129	5067	2406	4050	3010	4865	14938	14981	11310	7621	19217	17728	12556	10948	2355	2056	2089	3887	3010	1526	614	887	1322	16961	14892	1392	1117	1120	514	382	492	3640
PgPan_1365	FKBP-type peptidyl-prolyl cis-trans isomerase	--	core	204	51	34	17	67	2901	83	91	535	294	5	49	3090	2871	2190	2518	1759	2699	3062	2616	28500	28514	21847	14650	31450	30761	25856	21316	2993	2899	4013	14251	10580	3273	1070	1504	2073	24012	21090	2724	2129	1755	1098	676	1059	5843
PgPan_1366	TonB-dependent receptor	TonB-dependent receptor	core	325	74	95	27	94	13528	80	97	535	225	16	42	5548	7521	7127	7000	5885	7188	5731	7703	23278	25433	90840	292641	11630	14660	37459	130700	5686	5636	5165	4035	5823	4945	1223	1591	2290	5519	5423	1408	1154	959	868	564	751	2745
PgPan_1367	META domain-containing protein	--	core	87	21	21	9	95	610	20	26	42	53	4	3	1500	1689	407	647	411	1255	901	651	2499	2266	1930	1282	3028	2927	2251	2542	7190	7266	5900	5937	5824	6527	608	532	864	14385	11074	4801	4202	3554	2598	2165	2596	6689
PgPan_1368	glutamate racemase	--	core	114	26	24	11	41	698	17	18	19	45	7	16	15668	13387	14819	15300	11326	15820	14119	16845	7230	7455	6843	4171	8785	9115	7434	6791	6779	5212	5141	7022	7896	6671	1309	1356	2087	11088	10972	3255	2693	2245	1426	897	1291	6651
PgPan_1369	alpha-ribazole phosphatase	--	core	21	5	19	5	11	313	13	7	14	7	14	13	1371	1350	1389	1694	1522	1454	1006	1844	1821	1886	1742	981	1959	1941	1917	1457	312	306	309	341	336	345	169	183	234	535	606	105	76	89	55	36	45	204
PgPan_1370	adenosylcobinamide-GDP ribazoletransferase	--	core	42	3	56	12	15	352	9	17	19	15	8	41	1744	1806	1533	1966	1689	1854	1183	2186	3958	3823	3816	2068	3905	3885	3845	3620	324	295	232	307	302	329	309	280	407	1167	1168	269	209	193	131	100	105	497
PgPan_1371	nicotinate-nucleotide--dimethylbenzimidazole phosphoribosyltransferase	--	core	51	18	28	11	24	591	10	13	53	36	13	30	785	997	624	1208	946	1068	676	1101	4828	4676	4858	2906	5077	5178	4634	4002	2117	2084	2092	2043	2375	2721	471	510	725	1548	1676	390	354	307	184	116	171	863
PgPan_1372	bifunctional adenosylcobinamide kinase/adenosylcobinamide-phosphate guanylyltransferase	--	core	60	16	9	3	41	588	2	2	22	18	1	13	572	534	447	743	601	735	492	770	1721	1933	1665	1095	1890	2135	1920	1809	1363	1399	1277	1432	1571	1757	202	184	244	1847	1809	137	95	112	74	59	59	382
PgPan_1373	DUF1661 domain-containing protein	--	not_core	4	0	0	0	0	63	0	2	1	1	1	0	50	25	30	115	54	44	38	83	7	10	13	12	15	12	15	9	3	5	6	2	4	3	3	2	0	28	16	4	4	7	6	1	1	10
PgPan_1374	IS3 family transposase	--	not_core	4	1	2	0	0	139	1	0	0	0	1	0	25	25	21	42	20	23	20	36	0	0	0	0	0	0	0	0	0	0	0	0	0	0	1	4	8	0	0	0	0	0	0	0	0	0
PgPan_1375	alpha-glucan family phosphorylase	maltodextrin degradation?	core	133	25	90	30	41	1922	33	76	158	90	15	69	2596	2672	2931	3760	2830	3447	2984	3941	13603	14129	15819	28160	13672	14581	14435	15844	5476	4328	3851	9590	9671	6881	1005	1193	1905	7984	7687	571	439	466	309	178	246	2038
PgPan_1376	DUF5106 domain-containing protein	--	core	99	23	14	5	32	593	9	15	25	31	0	9	3007	1640	1603	2372	1846	1867	1732	2461	3841	3755	4085	7726	3635	3655	3733	4360	3941	3215	3132	6477	7093	4403	308	304	584	7921	6019	280	191	260	93	63	93	1203
PgPan_1377	OmpA family protein	--	core	2082	433	663	185	961	11756	376	355	910	760	2	158	41489	35775	34633	40190	31217	36916	33464	42696	197704	181343	178328	148889	207002	215519	166493	128485	263905	269949	229135	155182	189780	224963	30976	35503	54505	391479	327888	66275	53100	50066	28668	17935	24579	124247
PgPan_1378	OmpA family protein	--	core	2327	484	707	223	1574	16002	492	341	1776	979	2	236	6317	6892	4034	4210	3606	5209	7698	4965	160102	139327	138602	120166	169242	178732	124268	162662	499506	504405	389571	260807	360442	483287	26172	26886	45456	428874	365991	76657	59047	59672	38824	24190	33186	132236
PgPan_1379	4-hydroxybutyryl-CoA dehydratase	4-hydroxybutyryl-CoA dehydratase (4-Hydroxybutyryl-CoA to Crotonoyl-CoA)	core	1492	329	757	271	418	10188	200	281	639	513	10	280	40821	46184	32070	38802	29234	37219	31940	41851	160840	129613	93755	68353	192499	200986	125986	76986	60087	62188	55287	57876	65075	63660	11688	12606	19767	264351	231779	20435	15233	16409	6805	4300	5769	53809
PgPan_1380	NifU family protein	--	core	155	42	14	50	349	6168	2	21	51	26	0	32	1030	2189	1241	940	1196	1348	850	1357	16541	15668	10989	7367	13248	17131	14208	8280	1126	794	738	1882	1688	667	632	877	1324	11812	11313	639	392	601	367	179	295	1648
PgPan_1381	acetyl-CoA hydrolase/transferase family protein	4-hydroxybutyrate CoA-transferase (4-Hydroxybutanoic acid + Acetyl-CoA <=> 4-Hydroxybutyryl-CoA + Acetate)	core	369	82	127	41	108	2784	98	168	335	247	6	91	6637	12140	8587	6468	7943	8751	6768	9481	64181	58390	44252	29422	40966	57273	51215	30926	8814	7493	8985	22739	20662	8225	2624	2925	4917	29040	30638	1239	1088	1067	483	302	445	6299
PgPan_1382	4-hydroxybutyrate dehydrogenase	4-hydroxybutyrate dehydrogenase (succinate semialdehyde to 4-hydroxybutanoate) 4-hydroxybutanoate=4-hydroxybutyrate, can be secreted as fermentation end product	core	547	125	78	61	187	6658	117	252	296	318	1	63	16689	22194	21139	16424	18952	19541	17550	22082	67536	61361	43053	27980	34528	53208	49709	29116	7760	7170	8191	22825	19678	7057	2663	3075	4971	44599	42460	3978	2896	3211	1390	809	1200	11417
PgPan_1383	aldehyde dehydrogenase family protein	Succinyl-CoA reductase (succinyl-CoA to succinate semialdehyde)	core	332	71	140	40	264	8088	226	1092	1068	623	9	37	11812	15571	14785	13572	13165	18670	18292	17126	114044	101780	74121	59112	39265	70911	88305	64724	2205	2152	2733	20100	12510	2941	2803	3661	5974	19790	26387	13875	10480	10020	6564	4151	5567	24243
PgPan_1384	DUF1661 domain-containing protein	--	core	8	2	0	0	0	17	3	0	0	5	1	0	200	154	159	289	159	138	116	217	128	119	140	86	135	143	164	80	128	103	94	388	345	165	4	2	6	132	97	13	11	14	12	5	7	20
PgPan_1385	DUF1858 domain-containing protein	conserved hypothetical protein	core	368	95	22	4	99	6114	135	179	586	567	8	4	496	472	411	1041	489	563	468	801	8375	5715	27824	183523	5029	4550	9173	41179	5047	4507	4902	7674	9233	5645	4292	5029	6865	2704	2500	3436	2601	2583	1978	1208	1599	8200
PgPan_1386	ABC transporter ATP-binding protein	--	core	29	8	5	4	33	731	14	16	20	26	13	3	136	141	141	501	201	194	145	334	914	816	3216	14774	966	809	1346	3431	181	167	159	143	151	109	479	492	630	186	249	66	43	69	58	32	45	93
PgPan_1387	FtsX-like permease family protein	--	core	57	19	12	1	52	746	5	14	27	57	32	1	240	181	196	1558	445	275	292	758	1003	794	2831	8838	1047	873	1231	2767	262	328	386	247	353	258	236	218	392	287	343	86	52	75	88	48	58	77
PgPan_1388	ABC transporter permease	--	not_core	14	1	11	0	0	51	5	7	0	13	3	3	240	224	239	1305	401	342	266	780	37	35	57	89	48	32	34	41	39	29	28	19	37	25	41	48	67	51	54	4	6	2	2	3	4	9
PgPan_1389	FtsX-like permease family protein	--	not_core	32	18	13	4	28	336	3	0	3	0	22	6	139	130	132	1240	337	218	199	656	494	448	397	377	571	525	432	445	205	173	183	123	157	156	23	39	54	119	136	49	25	41	58	45	33	60
PgPan_1390	hypothetical protein	--	not_core	6	2	0	1	0	40	0	3	0	2	0	0	26	21	22	125	41	26	32	75	64	50	67	41	80	43	57	36	20	24	20	8	16	14	4	12	7	105	87	15	11	17	10	5	5	25
PgPan_1391	efflux RND transporter periplasmic adaptor subunit	--	core	28	6	6	0	34	336	2	7	0	20	16	2	151	102	103	831	240	134	143	392	290	268	251	290	378	322	297	333	147	197	180	122	168	187	65	104	149	193	191	38	27	56	56	31	51	43
PgPan_1392	TolC family protein	--	core	27	6	1	1	92	1088	3	3	0	12	25	2	211	131	148	973	344	189	171	467	232	212	258	296	335	253	315	364	267	305	308	160	190	308	78	83	101	212	203	61	44	61	42	38	50	80
PgPan_1393	isochorismatase family protein	--	core	34	15	10	20	26	621	4	2	42	20	9	22	1049	657	966	1395	858	756	885	1212	4227	4147	4061	2244	4271	4240	4249	3768	1107	1150	1119	1728	2366	2255	380	359	457	855	918	184	147	132	104	81	105	378
PgPan_1394	saccharopine dehydrogenase family protein	--	core	103	19	27	18	44	1210	21	16	99	61	16	29	2784	3332	2989	3628	3363	3706	2720	4108	7187	7162	6541	3663	7830	8146	6928	7306	1988	1693	1676	3203	3634	3309	905	941	1374	2262	2586	268	207	254	165	124	174	580
PgPan_1395	DUF1661 domain-containing protein	--	core	2	2	8	0	0	8	0	0	0	0	0	0	19	9	17	109	29	15	29	62	5	2	7	3	12	14	10	4	5	7	4	6	6	5	0	0	2	8	8	1	1	1	3	1	2	3
PgPan_1396	SDR family oxidoreductase	--	core	46	19	9	12	26	663	10	13	22	21	5	31	3119	3448	3843	4323	3802	4915	3181	4908	7868	8393	7278	4645	8656	9421	8331	7305	462	386	370	1030	968	570	302	305	513	1101	1295	153	122	120	100	77	122	317
PgPan_1397	indolepyruvate ferredoxin oxidoreductase	--	core	63	21	37	26	65	1503	28	51	133	98	12	47	6283	9350	7767	7500	7981	10744	7710	9345	38718	34500	34753	22026	39108	40426	34688	25020	2578	2277	3250	9366	9452	4307	1946	2229	3992	4701	7083	2200	1782	1721	928	655	838	3494
PgPan_1398	indolepyruvate oxidoreductase subunit beta	--	core	75	18	25	21	53	1071	18	33	103	73	1	35	1307	1267	1091	1489	953	1343	1348	1380	18607	16540	16407	10861	18462	19177	17005	13014	3430	5555	7286	14748	15472	10683	843	764	1293	6272	6398	2315	1541	1879	962	548	713	3625
PgPan_1399	ABC transporter ATP-binding protein	putative iron compound ABC transporter ATP-binding protein; iron import	core	17	4	13	8	10	608	5	9	27	19	11	24	3210	3358	3421	3536	2621	3934	3660	3652	3132	2516	3207	1798	2268	2403	3417	2369	206	199	270	986	758	371	137	139	170	1032	1177	114	92	77	72	57	48	177
PgPan_1400	iron ABC transporter permease	putative iron compound ABC transporter permease protein; iron import	core	31	11	41	8	10	714	2	13	68	52	24	24	1843	2360	2533	3385	2291	3267	2165	3397	4143	3485	4317	2366	2412	2914	4025	3072	495	471	673	2327	1881	734	208	210	354	961	1225	125	88	105	101	65	70	203
PgPan_1401	ABC transporter substrate-binding protein	iron import; putative exported periplasmic protein	core	38	3	16	7	13	655	19	51	93	62	10	18	3153	4091	3484	3811	3632	4789	3278	4121	4853	4002	4841	2250	3269	3710	4302	3296	324	229	367	1414	784	331	287	313	547	1718	2054	154	124	116	85	42	58	331
PgPan_1402	heme-binding protein	heme-binding protein FetB; iron import	core	321	75	64	19	201	3574	185	159	339	325	2	24	15567	23669	20506	22715	15202	31454	15618	27634	35998	23971	18919	15091	58662	47926	21908	15738	20165	33593	39813	65745	70699	47925	2912	3328	4181	71142	52052	8427	6506	6142	3273	2021	2991	14240
PgPan_1403	TonB-dependent receptor	iron import; putative tonB-linked outer membrane receptor	core	443	100	65	28	145	5085	59	44	186	170	22	60	8152	11611	9586	8933	7770	11451	6103	10872	17169	16817	15004	9394	15850	18020	16467	13683	5406	5307	5392	11004	12256	8644	1422	1559	2266	10466	10576	1393	964	950	505	314	541	3506
PgPan_1404	site-specific integrase	--	not_core	1	1	3	0	0	6	0	0	2	1	0	0	0	0	0	0	0	0	0	0	22	16	18	11	20	17	18	17	0	0	0	1	1	0	0	0	0	89	71	8	6	12	5	2	2	19
PgPan_1405	hypothetical protein	--	not_core	1	0	2	0	0	3	0	0	0	0	0	0	0	0	0	0	0	0	0	0	0	0	0	0	0	0	1	0	0	0	0	0	0	0	0	0	0	0	0	0	0	0	0	0	0	0
PgPan_1406	helix-turn-helix domain-containing protein	--	not_core	1	0	0	0	0	1	0	0	0	1	0	0	0	0	0	0	0	0	0	0	0	0	0	0	0	0	0	0	0	0	0	0	0	0	0	0	0	0	0	0	0	0	0	0	0	0
PgPan_1407	helix-turn-helix domain-containing protein	--	not_core	5	0	0	0	0	3	0	0	0	1	0	0	0	0	0	0	0	0	0	0	11	9	12	4	11	14	11	6	0	0	0	0	0	0	0	0	0	3	0	6	5	0	1	2	1	5
PgPan_1408	helix-turn-helix domain-containing protein	--	not_core	0	0	1	0	0	0	0	0	0	0	0	0	0	0	0	0	0	0	0	0	0	0	0	0	0	0	0	0	0	0	0	0	0	0	0	0	0	0	0	0	0	0	0	0	0	0
PgPan_1409	helix-turn-helix domain-containing protein	--	not_core	2	0	1	0	0	0	0	0	0	0	0	0	0	0	0	0	0	0	0	0	0	0	0	0	0	0	0	0	0	0	0	0	0	0	0	0	0	0	0	0	0	0	0	0	0	0
PgPan_1410	N-6 DNA methylase	--	not_core	55	14	57	5	8	337	2	9	5	6	281	3	0	0	0	0	0	0	0	0	2074	1663	1479	1487	2584	2032	1789	1265	255	305	383	500	539	355	0	0	0	669	695	235	226	200	244	140	207	380
PgPan_1411	DUF1896 domain-containing protein	--	not_core	2	3	2	1	1	22	0	3	0	1	13	0	0	0	0	0	0	0	0	0	78	60	51	63	92	73	72	48	2	0	0	4	2	2	0	0	0	19	21	10	5	6	6	5	5	9
PgPan_1412	type IA DNA topoisomerase	--	not_core	30	9	13	6	4	311	4	38	4	7	204	6	0	0	0	0	0	0	0	0	9755	8519	10418	9647	12539	9413	11024	9440	1491	1868	1717	1692	2053	1572	0	0	0	2422	2492	2338	1837	1856	1773	1391	1684	2349
PgPan_1413	DUF3945 domain-containing protein	--	not_core	35	12	10	3	3	83	3	15	5	4	78	1	0	0	0	0	0	0	0	0	5882	5058	6342	4988	7739	5717	6625	4777	382	412	471	664	706	418	0	0	0	587	775	812	645	641	584	410	504	677
PgPan_1414	helix-turn-helix transcriptional regulator	--	not_core	51	13	280	0	0	0	48	7	82	179	0	0	0	0	0	0	0	0	0	0	0	0	0	0	0	0	0	0	0	0	0	0	0	0	0	0	0	0	0	0	0	0	0	0	0	0
PgPan_1415	beta-ketoacyl-ACP synthase III	--	not_core	85	21	361	0	3	1	30	11	92	192	0	0	3	0	0	2	0	0	1	2	2	1	0	1	2	2	2	2	0	5	0	2	1	1	1	0	0	0	1	0	0	0	0	0	0	0
PgPan_1416	radical SAM protein	--	not_core	84	12	209	0	0	0	2	0	11	177	0	0	0	0	0	0	0	0	0	0	0	0	0	0	0	0	0	0	0	0	0	0	0	0	0	0	0	0	0	0	0	0	0	0	0	0
PgPan_1417	outer membrane beta-barrel protein	--	not_core	83	25	403	0	0	0	19	14	13	163	0	0	0	0	0	0	0	0	0	0	0	0	0	0	0	0	0	0	0	0	0	0	0	0	0	0	0	0	0	0	0	0	0	0	0	0
PgPan_1418	peptidase domain-containing ABC transporter	--	not_core	110	23	278	0	0	162	54	17	33	104	0	0	0	0	0	0	0	0	0	0	0	0	0	0	0	0	0	0	0	0	0	0	0	0	0	0	0	0	0	0	0	0	0	0	0	0
PgPan_1419	hypothetical protein	--	not_core	25	8	61	0	0	0	5	2	4	25	0	0	0	0	0	0	0	0	0	0	0	0	0	0	0	0	0	0	0	0	0	0	0	0	0	0	0	0	0	0	0	0	0	0	0	0
PgPan_1420	RteC domain protein	--	not_core	16	7	12	0	0	0	29	26	15	23	0	0	0	0	0	0	0	0	0	0	0	0	0	0	0	0	0	0	0	0	0	0	0	0	0	0	0	0	0	0	0	0	0	0	0	0
PgPan_1421	hypothetical protein	--	not_core	58	13	24	0	5	35	10	17	10	27	1	0	0	0	0	0	0	0	0	0	0	1	0	0	0	1	0	0	1	0	0	0	0	0	0	0	0	6	4	1	0	0	0	0	0	0
PgPan_1422	TraM recognition domain-containing protein	--	not_core	43	8	49	4	2	65	2	5	3	4	49	1	0	0	0	0	0	0	0	0	14	14	31	24	21	17	18	26	2	2	2	2	3	4	0	0	0	18	18	9	7	4	7	4	3	14
PgPan_1423	relaxase/mobilization nuclease domain-containing protein	--	not_core	4	0	12	2	0	56	0	0	1	1	9	0	0	0	0	0	0	0	0	0	0	0	0	0	0	0	0	0	0	0	0	0	0	0	0	0	0	1	0	0	0	0	0	0	0	0
PgPan_1424	hypothetical protein	--	not_core	3	0	0	0	0	16	0	0	1	1	5	0	0	0	0	0	0	0	0	0	0	0	0	0	0	0	0	0	0	0	0	0	0	0	0	0	0	0	1	0	0	0	0	0	0	0
PgPan_1425	ParA family protein	--	not_core	14	3	4	0	0	96	0	0	1	2	41	0	0	0	0	0	0	0	0	0	188	200	226	184	282	263	206	163	9	2	11	4	9	5	0	0	0	31	25	87	62	39	55	34	43	82
PgPan_1426	DUF3408 domain-containing protein	--	not_core	2	2	4	0	0	50	0	2	1	1	25	0	0	0	0	0	0	0	0	0	86	85	126	106	153	118	97	74	17	9	13	8	28	17	0	0	0	51	49	58	38	37	30	26	25	64
PgPan_1427	DUF3408 domain-containing protein	--	not_core	2	1	1	0	0	4	0	0	1	0	1	0	0	0	0	0	0	0	0	0	6	6	6	6	14	7	8	7	1	0	0	0	1	0	0	0	0	6	6	10	5	9	4	3	2	5
PgPan_1428	hypothetical protein	--	not_core	4	2	3	0	0	21	0	1	1	1	9	0	0	0	0	0	0	0	0	0	89	69	86	57	102	82	80	48	5	10	15	25	23	9	0	0	0	12	12	15	7	7	11	5	9	21
PgPan_1429	ParA family protein	--	not_core	9	2	0	2	0	22	2	0	3	4	6	0	0	0	0	0	0	0	0	0	56	55	72	61	114	83	67	65	0	0	0	0	1	0	0	0	0	16	40	28	15	14	17	14	16	19
PgPan_1430	hypothetical protein	--	not_core	5	1	1	0	0	166	2	7	3	5	0	0	0	0	0	0	0	0	0	0	6715	5672	5662	4932	10522	7057	7988	5055	253	439	390	393	366	250	0	0	0	21356	15962	1536	1308	1041	742	538	678	3123
PgPan_1431	DUF4134 domain-containing protein	--	not_core	2	1	3	0	1	175	2	7	0	0	9	0	0	0	0	0	0	0	0	0	24	26	25	25	37	17	32	25	0	0	0	0	0	0	0	0	0	5	8	9	2	5	4	1	2	3
PgPan_1432	DUF4133 domain-containing protein	--	not_core	5	5	0	0	3	34	0	0	1	0	11	0	0	0	0	0	0	0	0	0	66	62	73	57	94	72	87	66	10	16	12	9	13	10	0	0	0	23	35	56	52	51	49	44	30	70
PgPan_1433	TraG family conjugative transposon ATPase	--	not_core	31	8	12	0	9	1399	0	10	2	2	173	2	0	0	0	0	0	0	0	0	903	764	880	824	1203	865	917	843	574	687	573	211	290	309	0	0	0	1197	928	379	352	329	262	187	223	590
PgPan_1434	DUF4141 domain-containing protein	--	not_core	4	0	4	1	2	817	0	1	4	0	95	0	0	0	0	0	0	0	0	0	493	385	445	396	549	397	444	389	43	34	62	58	46	21	0	0	0	161	204	296	273	228	194	144	180	283
PgPan_1435	conjugative transposon protein TraJ	--	not_core	11	2	21	0	1	604	1	6	4	0	83	1	0	0	0	0	0	0	0	0	212	171	229	209	256	170	217	147	24	19	24	30	15	22	0	0	0	65	95	101	76	59	76	49	42	88
PgPan_1436	conjugative transposon protein TraK	--	not_core	10	1	8	0	0	801	0	0	3	0	22	0	0	0	0	0	0	0	0	0	119	95	102	80	133	84	110	73	0	1	0	0	0	0	0	0	0	36	57	33	16	20	19	22	23	23
PgPan_1437	DUF3989 domain-containing protein	--	not_core	10	0	7	0	3	559	0	6	2	0	18	0	0	0	0	0	0	0	0	0	30	23	25	26	28	25	22	19	0	0	0	0	0	0	0	0	0	9	7	16	10	9	9	4	12	15
PgPan_1438	conjugative transposon protein TraM	--	not_core	28	8	5	0	2	205	4	10	8	2	56	0	0	0	0	0	0	0	0	0	200	166	159	185	213	142	165	192	9	13	18	17	38	22	0	0	0	101	119	61	34	55	52	38	58	47
PgPan_1439	conjugative transposon protein TraN	--	not_core	20	6	2	1	2	239	1	3	7	7	38	0	0	0	0	0	0	0	0	0	827	731	737	766	1101	736	778	559	116	122	113	99	142	127	0	0	0	399	380	264	187	198	165	118	123	357
PgPan_1440	hypothetical protein	--	not_core	11	2	1	0	0	72	1	1	3	1	14	0	0	0	0	0	0	0	0	0	56	55	57	57	86	42	75	39	2	1	0	0	0	0	0	0	0	10	16	16	15	17	9	6	10	28
PgPan_1441	conjugal transfer protein TraP	--	not_core	11	6	4	0	1	2	2	2	4	7	5	0	0	0	0	0	0	0	0	0	6	6	7	13	5	6	2	4	0	0	0	0	0	0	0	0	0	11	14	19	27	17	12	7	13	31
PgPan_1442	DUF3872 domain-containing protein	--	not_core	9	4	4	0	1	241	1	0	3	4	20	0	0	0	0	0	0	0	0	0	1	1	0	0	1	0	1	1	0	0	0	0	0	0	0	0	0	2	2	1	1	1	1	1	0	1
PgPan_1443	hypothetical protein	--	not_core	20	9	6	0	1	102	1	6	5	5	4	0	0	0	0	0	0	0	0	0	1	3	1	12	1	2	1	14	0	0	0	0	0	0	0	0	0	11	13	8	2	2	4	5	5	20
PgPan_1444	hypothetical protein	--	not_core	8	2	0	0	0	0	0	0	0	0	0	0	0	0	0	0	0	0	0	0	0	0	0	0	0	0	0	0	0	0	0	0	0	0	0	0	0	0	0	0	0	0	0	0	0	0
PgPan_1445	hypothetical protein	--	not_core	25	3	0	0	1	0	0	0	1	1	0	0	0	0	0	0	0	0	0	0	0	0	0	0	0	0	0	0	0	0	0	0	0	0	0	0	0	0	0	0	0	0	0	0	0	0
PgPan_1446	hypothetical protein	--	not_core	29	6	22	0	0	10	0	0	9	6	22	0	0	0	0	0	0	0	0	0	25	19	14	22	34	18	24	11	3	14	12	9	18	22	0	0	0	85	52	19	18	5	22	11	14	24
PgPan_1447	antirestriction protein ArdA	--	not_core	8	3	9	0	0	4	0	1	2	1	1	0	0	0	0	0	0	0	0	0	21	29	14	18	27	16	20	23	0	0	0	0	0	0	0	0	0	25	24	13	9	12	10	10	7	20
PgPan_1448	PcfK-like protein	--	not_core	4	1	9	0	0	11	1	0	0	1	0	0	0	0	0	0	0	0	0	0	0	1	1	0	0	0	0	0	0	0	0	0	0	0	0	0	0	3	5	1	1	2	0	0	1	3
PgPan_1449	hypothetical protein	--	not_core	9	2	4	1	0	3	1	1	3	0	0	0	0	0	0	0	0	0	0	0	0	0	0	0	0	0	0	0	0	0	0	0	0	0	0	0	0	0	0	0	0	0	0	0	0	0
PgPan_1450	hypothetical protein	--	not_core	3	3	0	1	0	0	0	0	0	1	1	0	0	0	0	0	0	0	0	0	0	0	0	0	0	0	0	0	0	0	0	0	0	0	0	0	0	0	0	0	0	0	0	0	0	0
PgPan_1451	hypothetical protein	--	not_core	5	3	1	0	0	2	0	0	0	0	0	0	0	0	0	0	0	0	0	0	0	0	0	0	0	0	0	0	0	0	0	0	0	0	0	0	0	0	0	0	0	0	0	0	0	0
PgPan_1452	hypothetical protein	--	not_core	7	2	2	0	0	1	1	2	0	0	1	0	0	0	0	0	0	0	0	0	12	8	18	49	21	19	20	6	0	0	0	0	0	0	0	0	0	7	6	3	6	4	3	3	3	5
PgPan_1453	hypothetical protein	--	not_core	5	2	2	0	2	39	0	0	0	2	2	0	0	0	0	0	0	0	0	0	10	7	19	27	26	21	18	9	4	0	2	3	4	6	0	0	0	25	20	2	4	1	6	2	3	4
PgPan_1454	aminoglycoside phosphotransferase family protein	--	not_core	22	10	4	0	6	170	6	1	11	13	8	5	619	552	581	1057	583	679	512	869	2880	2744	2404	1541	2314	2577	2581	2023	203	208	242	1120	765	176	39	36	52	1391	1487	62	51	60	43	31	17	212
PgPan_1455	DUF4981 domain-containing protein	--	core	65	22	16	15	21	787	10	12	24	16	44	25	1000	751	983	2304	1576	1393	932	1734	8641	8044	8677	4786	7084	8018	8240	7250	266	302	408	1521	1181	402	144	158	248	1381	1628	103	72	85	83	83	66	215
PgPan_1456	Gfo/Idh/MocA family oxidoreductase	--	core	61	7	9	4	6	599	33	43	40	18	20	10	1904	1795	1814	2508	2362	2412	1491	2634	7938	7555	7355	4520	9647	10024	7820	6972	198	202	242	701	719	358	73	116	151	547	655	104	107	83	89	68	75	147
PgPan_1457	NAD(P)H nitroreductase	--	core	91	22	15	35	35	505	8	10	25	18	7	32	1630	1107	1253	1667	2255	1829	1252	1603	5866	5583	6136	4147	6031	5935	6717	6291	2040	1496	1034	1331	1653	2049	666	581	862	3972	4155	312	226	263	128	108	125	937
PgPan_1458	Rossmann-like and DUF2520 domain-containing protein	--	core	40	4	10	13	24	513	3	2	13	15	10	24	641	603	560	973	936	1029	820	995	4054	4204	4480	2714	3802	4069	4450	3536	583	628	567	883	1084	893	815	692	953	1985	1958	258	228	222	157	100	134	618
PgPan_1459	HAD-IIIA family hydrolase	--	core	26	1	9	1	4	185	4	5	33	14	4	10	821	753	632	1121	807	907	652	1038	2246	2379	2544	1385	2123	2182	2530	1991	1185	1151	1243	2360	2750	1407	399	400	555	1078	1083	165	145	120	82	61	78	356
PgPan_1460	septum formation protein Maf	--	core	31	2	18	5	7	203	3	2	10	9	5	16	261	212	209	539	240	239	249	373	1065	1126	1142	672	1144	1201	1249	1080	836	543	592	1242	1336	675	369	280	441	807	860	133	105	74	60	55	51	227
PgPan_1461	50S ribosomal protein L34	50S ribosomal protein L34	core	272	41	7	13	110	7225	1	0	76	47	1	15	501	219	234	397	294	262	250	350	1903	2016	1748	1503	2893	2632	2618	3349	1233	1370	1131	1111	1783	1178	58	64	97	1877	1706	356	248	264	218	135	187	623
PgPan_1462	T9SS type A sorting domain-containing protein	conserved hypothetical protein	core	376	68	181	45	29	1140	32	49	123	85	8	43	7972	8129	7333	7059	7663	10253	8107	9017	20886	22110	22254	15313	20431	20384	22143	19125	5161	2180	2778	15007	12333	3034	619	755	1157	22373	20770	1982	1608	1574	791	512	728	5117
PgPan_1463	protein-serine phosphatase SerB	3-phosphoglycerate => serine	core	261	52	93	26	70	1416	25	37	150	74	6	56	2043	2166	2025	2352	1764	2314	2089	2768	13397	14192	14612	9266	12064	12351	13622	15741	2286	1147	1748	10667	7572	1663	965	1048	1543	15195	16043	1031	743	791	331	234	290	3316
PgPan_1464	Dabb family protein	--	core	47	9	19	10	20	362	0	9	10	14	1	16	374	409	442	462	329	456	478	528	2133	2435	2578	1475	2165	2104	2418	2504	255	163	159	1087	682	136	192	230	316	2740	2660	262	176	235	94	61	82	685
PgPan_1465	HD domain-containing protein	--	core	25	3	1	10	4	2279	5	11	24	37	1	15	3933	1784	2499	4772	2956	2539	2172	4307	2093	2108	2472	1152	1392	1619	2902	1875	380	322	284	654	598	314	88	72	104	675	676	27	18	22	26	9	16	58
PgPan_1466	DUF3276 family protein	--	core	21	4	1	3	17	720	0	14	8	12	5	6	404	314	265	557	277	305	275	554	620	627	757	364	571	570	826	520	117	94	96	165	168	80	39	34	68	375	345	21	14	18	25	8	17	38
PgPan_1467	DUF3109 family protein	--	core	25	6	1	9	3	962	5	2	17	9	1	9	616	369	408	848	450	439	428	740	658	515	621	441	605	567	713	511	221	202	250	332	372	220	27	28	41	372	402	22	19	21	25	20	20	67
PgPan_1468	ABC transporter substrate-binding protein	putative iron compound ABC transporter periplasmic iron compound-binding protein; iron import	core	49	12	27	5	55	1132	42	35	30	40	10	19	2408	2510	2233	3394	2412	3218	2204	3659	4496	4349	3949	2725	6566	5564	4416	4749	6616	7628	5112	3649	5862	9337	612	575	886	4209	3616	238	156	199	156	115	117	542
PgPan_1469	iron ABC transporter permease	putative iron compound ABC transporter permease protein; iron import	core	39	7	18	8	48	1330	34	20	14	20	10	5	1657	1554	1807	2285	2179	2346	1448	2443	3568	3788	3344	2252	4599	4146	3576	3347	1134	967	818	822	1017	1216	261	282	411	1237	1111	120	75	95	69	43	51	236
PgPan_1470	ABC transporter ATP-binding protein	putative iron compound ABC transporter ATP-binding protein; iron import	core	29	7	13	5	29	505	35	42	20	38	12	7	3908	3422	4707	5149	4402	5196	4025	6101	3281	3551	3284	4245	3835	3715	3152	3845	1086	897	885	1053	1311	863	206	239	409	2163	1866	101	70	76	72	35	57	230
PgPan_1471	adenosylcobinamide amidohydrolase	conserved hypothetical protein with adenosylcobinamide amidohydrolase domain	core	30	5	17	8	23	1236	31	40	14	12	13	6	5939	6154	7784	5976	6768	7613	5343	7590	3613	3478	3872	12228	3989	3567	3182	4023	1865	1580	1796	2170	3208	1690	333	383	672	1431	1317	132	111	86	77	54	61	336
PgPan_1472	TonB-dependent hemoglobin/transferrin/lactoferrin family receptor	Alternative hemin/hemoglobin importer; TonB-linked receptor Tlr	core	166	48	70	10	103	2962	198	210	245	149	23	14	12343	22304	21188	16553	14921	21219	15792	20678	19688	23807	25579	68506	29237	23870	17996	33055	3421	3469	5388	10906	11261	3635	798	945	1570	3033	3694	3504	2402	2284	1785	1119	1615	3791
PgPan_1473	DUF1661 domain-containing protein	--	not_core	0	0	1	0	0	4	1	0	5	0	1	0	52	46	68	159	34	55	40	128	17	30	29	62	43	33	31	27	30	22	25	31	34	20	2	0	2	17	12	8	5	13	8	1	6	7
PgPan_1474	DUF1661 domain-containing protein	--	core	2	0	2	0	0	14	0	0	3	0	0	0	64	53	73	180	46	69	52	151	32	29	36	85	52	44	44	30	38	30	39	37	42	35	1	0	3	13	9	12	8	11	10	3	10	12
PgPan_1475	hypothetical protein	--	not_core	1	0	0	0	0	15	0	0	0	0	0	0	1	0	0	7	5	2	0	1	4	2	3	3	2	2	2	1	0	0	0	0	0	0	0	0	0	2	6	0	0	3	1	2	0	3
PgPan_1476	IS3 family transposase	--	not_core	3	0	2	0	0	126	0	0	0	0	3	0	29	21	17	46	19	35	21	41	0	0	0	0	0	0	0	0	0	0	0	0	0	0	9	4	11	0	0	0	0	0	0	0	0	0
PgPan_1477	signal peptide peptidase SppA	--	core	449	91	52	20	74	2077	50	55	184	101	29	40	8847	8167	6506	8892	7253	8166	6050	9603	14860	14635	13140	8164	14259	15951	13427	14511	16260	13112	12627	17275	21609	19834	1497	1586	2851	12350	11203	1199	889	859	407	270	386	4624
PgPan_1478	tetraacyldisaccharide 4'-kinase	--	core	70	11	16	10	40	1261	26	39	76	24	8	24	1547	1326	1518	1940	1599	1658	1573	2046	7238	7091	6528	3756	6677	7784	7080	5653	1554	1265	1250	2228	2668	2023	346	363	708	1977	2023	210	184	174	112	59	95	768
PgPan_1479	thiamine-phosphate kinase	thiamine synthesis	core	49	11	15	12	6	687	16	7	40	20	13	12	688	573	624	1099	979	865	605	988	2864	2628	2835	1435	2444	2821	2615	1999	685	609	868	1818	1896	1114	310	288	440	1067	1054	236	130	134	108	58	84	582
PgPan_1480	MATE family efflux transporter	--	core	57	14	26	10	22	1579	14	4	15	14	13	21	1559	1396	1624	2469	1543	1499	1834	2292	2684	2359	3044	1568	1674	2211	2653	1924	328	257	316	1333	1126	413	225	208	366	1243	1219	124	89	101	98	44	69	356
PgPan_1481	50S ribosomal protein L11 methyltransferase	putative ribosomal protein L11 methyltransferase	core	29	5	6	2	9	500	7	5	9	8	12	7	352	364	339	824	390	354	360	614	2207	1923	1842	1090	1689	2092	1961	1627	229	165	221	1279	952	214	67	80	153	1204	1299	325	220	260	216	153	148	660
PgPan_1482	DJ-1/PfpI family protein	--	core	34	10	3	7	10	526	4	10	12	4	1	27	430	459	368	728	448	528	446	635	6427	6711	5724	3615	8436	8286	6935	5551	72	29	50	365	242	77	206	226	369	1452	1866	600	475	495	425	275	376	656
PgPan_1483	TonB family protein	--	core	66	13	10	11	23	538	49	27	71	30	18	24	1375	1421	1564	2235	1657	2022	1713	2336	9332	9682	10356	5863	8568	9685	9602	8326	330	210	267	1490	1126	410	570	623	1049	938	1273	438	352	350	270	209	242	473
PgPan_1484	biopolymer transporter ExbD	--	core	25	9	16	10	7	242	21	11	54	24	0	15	491	543	582	603	574	727	483	740	7413	7600	8051	4747	7158	8243	7436	6946	232	168	198	866	717	275	211	221	374	512	644	328	239	267	207	148	174	382
PgPan_1485	MotA/TolQ/ExbB proton channel family protein	--	core	69	14	16	16	41	591	7	10	58	43	8	29	807	937	960	1047	971	1184	889	1207	6417	7177	7034	4059	6812	7681	6698	6611	323	184	282	1148	993	382	263	259	428	1250	1522	430	279	308	169	123	149	801
PgPan_1486	pyridoxine 5'-phosphate synthase	--	core	109	15	9	7	11	493	7	10	36	16	21	16	4651	4726	5462	5992	5142	6231	5347	6693	6833	7694	7357	4560	7400	9021	7678	7895	1042	609	623	2135	1899	1085	188	214	356	1322	1377	356	239	249	132	70	99	901
PgPan_1487	NAD kinase	--	core	45	7	9	5	9	651	18	50	29	21	21	14	3600	4146	3730	4694	3656	4785	3582	5005	4078	4278	4045	2094	4225	5055	4706	4087	209	144	168	433	457	243	79	85	132	965	968	69	69	62	81	54	61	148
PgPan_1488	LPS export ABC transporter ATP-binding protein	--	core	15	7	2	10	6	535	8	10	15	12	18	14	2056	3544	1251	1931	1451	1595	1201	1772	2537	2429	2476	1233	2545	2690	2694	1833	166	151	175	492	543	235	25	37	60	642	602	101	86	69	62	32	35	229
PgPan_1489	RNA-binding protein	--	core	125	42	16	18	13	1341	5	17	81	75	4	14	1693	1222	1191	1625	1215	1203	2044	1505	18017	17268	39919	21358	9212	12428	35515	24931	1693	1202	1536	14527	6249	1326	519	471	609	10442	9626	1314	1179	875	970	436	601	3060
PgPan_1490	T9SS type A sorting domain-containing protein	--	not_core	0	0	43	0	42	505	0	0	51	0	0	0	787	578	634	1059	740	1066	687	1009	41	56	40	28	56	85	60	25	45	21	23	27	28	15	235	206	238	98	89	14	14	13	19	8	12	32
PgPan_1491	GTP cyclohydrolase I FolE	folate synthesis (GTP => 7,8-dihydroneopterin 3-triphosphate)	core	25	4	3	18	98	2021	5	9	57	38	8	12	685	618	551	894	511	620	679	831	11248	10188	8138	7160	13690	13153	8473	6670	514	528	691	2605	2108	676	723	720	1236	3602	3875	2100	1379	1465	896	570	776	3366
PgPan_1492	SPOR domain-containing protein	--	core	45	14	31	13	39	1133	15	13	50	20	5	21	3800	5697	4706	6121	3953	5314	5477	6831	10738	10104	6863	6826	13482	13355	7542	5140	477	477	970	4112	3908	1033	804	929	1412	1508	1828	1212	969	784	350	274	399	2838
PgPan_1493	triose-phosphate isomerase	--	core	115	33	46	14	67	1571	13	23	189	101	2	27	2520	4849	3957	3400	3233	4347	2617	4630	14700	13313	10452	10153	18684	17666	10460	9932	1774	2287	3911	15915	15273	5296	1199	1188	1788	5718	6536	1225	854	935	417	287	351	3164
PgPan_1494	DoxX family protein	--	core	162	28	126	37	34	2036	13	29	113	77	10	30	904	1167	1217	1236	1036	1219	920	1356	8282	7903	9329	8683	5775	6983	8029	8812	1006	1325	1929	6346	5744	2879	1975	2029	2783	8435	7692	373	290	282	148	108	114	2036
PgPan_1495	DUF1599 domain-containing protein	--	core	103	18	138	6	16	1260	12	8	120	59	5	26	460	503	387	495	365	548	444	470	2334	2236	2551	2574	1938	2158	2253	2594	1941	2111	2750	5106	6858	3906	1104	1078	1768	7242	6593	497	371	363	210	138	216	1424
PgPan_1496	endopeptidase La	--	core	354	83	114	78	61	5693	104	116	760	366	25	97	5548	4711	4921	5574	6086	6243	4864	6162	22149	22167	25227	24540	18858	21906	21470	26190	14742	13031	17899	38431	43090	27032	5257	5465	7738	16095	15537	2137	1784	1715	1012	695	882	6514
PgPan_1497	alkyl hydroperoxide reductase subunit F	alkyl hydroperoxide reductase F subunit	core	661	155	41	3	17	8703	131	137	967	431	12	5	1032	1014	1204	1837	970	1075	921	1431	55864	41571	34797	119079	6621	9357	14156	36270	5116	4034	4372	13833	11444	2574	2180	2385	3941	657	721	5253	4013	3875	2026	1343	1785	11115
PgPan_1498	peroxiredoxin	putative alkyl hydroperoxide reductase C subunit	core	1793	422	89	3	20	6886	301	663	1476	758	5	10	1171	990	1042	1309	647	791	1152	966	111736	95292	78858	215354	23090	30005	46529	121773	52873	32807	31581	60438	52659	16869	1988	2077	3343	4024	3950	35888	29693	26192	20912	13508	17673	53975
PgPan_1499	thioredoxin	35 kDa hemin binding protein; thioredoxin and hemin-binding activities and is essential for growth in hemin-depleted conditions --> hemin acquisition?	core	690	143	180	85	120	2273	68	51	460	463	2	37	19235	15664	12703	13941	9000	18276	16059	12614	47971	42809	38942	21034	71007	54385	40209	37232	15709	10623	14285	79317	73585	19163	566	724	1149	118862	94790	3385	2277	2837	1546	920	1380	6438
PgPan_1500	translational GTPase TypA	--	core	143	20	27	26	19	1571	42	54	177	88	19	55	4354	3867	4562	4720	4949	4692	3735	4834	16188	14818	16322	9608	13088	15551	16278	14975	604	536	840	1791	1596	941	308	325	462	1821	2243	211	196	173	150	108	135	534
PgPan_1501	T9SS type A sorting domain-containing protein	conserved hypothetical protein	core	91	11	163	11	275	605	68	47	56	53	5	12	3825	1766	2197	4443	3096	2259	2039	4399	2989	3082	2460	1970	7939	4983	2168	1904	31808	38339	30526	19770	27870	37445	1214	1131	2018	25385	18165	4789	3795	3623	1865	1213	1542	9031
PgPan_1502	hypothetical protein	--	core	60	7	64	2	153	272	105	116	47	56	4	5	1647	1598	1053	1302	1440	1563	1092	1669	1899	1865	1433	1104	4810	3063	1157	1135	5404	5060	8451	8911	8608	6687	1108	1138	2010	4853	4586	1971	1725	1395	662	483	611	5252
PgPan_1503	hypothetical protein	--	core	584	123	22	0	20	2217	14	4	6	258	13	2	925	880	646	761	667	844	728	1004	1019	1145	638	581	3058	1934	675	811	3336	3211	4587	5042	5068	3751	284	267	550	1096	1103	608	416	463	181	134	151	1673
PgPan_1504	hypothetical protein	--	not_core	13	2	5	2	61	39	5	3	42	7	0	0	1216	1230	1036	1215	1014	1110	772	1493	498	529	321	275	1393	871	321	293	876	1100	1636	2082	2421	1690	658	588	1248	1194	1184	557	403	387	168	96	139	1225
PgPan_1505	hypothetical protein	--	core	696	167	299	48	444	17246	34	42	138	155	4	37	4262	2171	3408	4348	3424	3968	3114	4615	17366	16304	19174	14105	13402	16925	20943	20945	3276	3061	2966	3505	3391	3126	1225	829	979	14942	14276	7491	4894	5965	6053	2882	3992	8596
PgPan_1506	endonuclease	--	core	55	12	2	29	47	1481	13	10	11	27	8	33	3686	3795	3073	4905	4808	4218	2505	4955	4177	4014	4583	2699	4257	4255	5436	3590	604	686	634	865	896	1043	357	354	522	2884	2722	434	281	307	256	146	261	669
PgPan_1507	4-hydroxy-3-methylbut-2-enyl diphosphate reductase	Penicillin tolerance protein LytB	core	36	12	12	28	15	947	9	15	57	34	4	41	1336	1169	1137	1566	1375	1435	1262	1581	5385	5055	6050	3347	4799	4606	6079	4556	933	732	923	2808	2529	1412	329	311	474	2721	2463	296	190	210	149	107	156	551
PgPan_1508	(d)CMP kinase	CMP => CDP	core	47	13	19	13	10	367	10	5	56	27	11	24	1083	1164	833	1294	1284	1421	967	1358	3665	3680	3954	2739	4427	4039	3876	3354	2844	1766	2157	6133	7034	3455	276	315	431	3578	3157	253	176	193	111	95	80	734
PgPan_1509	type IX secretion system protein PorQ	Por secretion system protein porQ; T9SS	core	111	18	59	25	16	898	6	10	12	20	5	29	5490	4706	3942	7819	4273	5527	4139	7097	7158	7413	7183	4034	7573	7825	6925	6688	853	586	671	1815	1757	920	321	358	437	5925	5095	486	414	383	268	154	230	1518
PgPan_1510	bifunctional 3,4-dihydroxy-2-butanone-4-phosphate synthase/GTP cyclohydrolase II	ribBA riboflavin/FAD biosynthesis (from ribulose 5-phosphate from pentose phosphate pathway)	core	107	31	115	8	175	3348	20	64	135	138	15	19	2114	2044	2095	2896	2060	2552	2410	2857	13873	14189	14302	11954	12474	13576	15416	11985	3143	3080	3526	6124	6644	3515	771	944	1560	6377	6347	1920	1466	1615	1431	811	1134	2526
PgPan_1511	YjgP/YjgQ family permease	--	core	114	24	86	19	24	1687	15	24	87	54	10	38	3298	3266	3294	4071	3024	3548	3194	4100	5902	5836	6913	4581	4634	5046	6741	5313	2855	2705	3297	5398	6888	3863	332	356	617	3122	2913	418	280	333	247	163	190	746
PgPan_1512	50S ribosomal protein L9	50S ribosomal protein L9	core	861	198	41	67	78	8351	385	529	948	584	8	99	2053	2073	912	1145	843	1638	1859	1086	38432	34708	31766	33676	35705	38923	34324	27314	25527	27557	29056	34776	41067	28813	1622	2320	3034	22430	21242	6535	5694	5524	4803	3406	4168	9045
PgPan_1513	30S ribosomal protein S18	30S ribosomal protein S18	core	341	63	28	35	24	2852	153	129	253	239	2	35	5458	5603	4267	3949	2790	6495	6985	5192	18941	18473	16111	15819	18708	20482	19235	22939	7453	7419	8274	13045	17198	9840	1025	1133	1735	11222	10859	3860	3637	3210	2626	1856	2464	5898
PgPan_1514	30S ribosomal protein S6	30S ribosomal protein S6	core	388	62	23	63	95	3968	161	55	657	352	0	46	15222	16718	15451	16100	12282	17346	18261	17815	29115	26136	21694	24395	26317	31121	26946	22769	4694	5254	6196	13730	14497	7209	936	1020	1744	9945	10050	3860	3206	2653	1954	1570	2079	6005
PgPan_1515	RNA polymerase sigma factor RpoD/SigA	RNA polymerase sigma factor RpoD	core	267	75	27	59	38	3739	41	67	203	133	15	66	8378	8789	9746	9552	8805	10400	7952	11249	19654	18929	20489	39933	21385	20559	20081	20866	2881	2090	2512	4488	5019	2684	654	696	1146	6251	6416	1300	903	1134	854	551	716	2587
PgPan_1516	DegQ family serine endoprotease	putative heat shock-related protease htrA protein	core	444	101	52	20	273	11633	159	204	380	231	14	32	26760	16769	14055	28088	17858	14624	11372	26787	27807	27808	37830	83133	37199	28598	31370	43377	12365	11521	14282	8945	12146	14453	2056	2212	2919	12225	11028	10007	8397	7825	6200	4945	6197	16467
PgPan_1517	type B 50S ribosomal protein L31	50S ribosomal protein L31	core	330	84	22	94	37	3593	61	105	84	157	4	69	5090	1949	2725	4118	2568	2761	2328	4135	8237	7947	7739	5932	9640	9504	9931	8030	1085	878	881	1388	1362	890	105	157	232	8063	6695	297	255	252	175	91	130	1031
PgPan_1518	DUF1661 domain-containing protein	--	core	6	1	3	0	0	110	0	0	0	0	2	0	715	456	459	717	605	424	380	639	54	29	54	23	63	58	46	31	8	8	6	9	4	4	13	13	27	33	29	6	5	3	3	2	5	12
PgPan_1519	glutamine-hydrolyzing GMP synthase	IMP => GMP	core	224	61	64	63	142	4187	45	105	180	165	23	58	20933	22006	25497	16683	19891	35610	17120	22370	14757	14282	13563	7471	14400	15354	14563	12671	1729	1692	1910	4072	4813	3156	704	681	936	3763	4100	392	275	324	189	123	185	817
PgPan_1520	3-methyl-2-oxobutanoate hydroxymethyltransferase	panB (coA synthesis)	core	56	17	47	20	18	1306	13	32	100	86	11	25	1573	1425	2712	2953	2446	3003	2473	3242	6185	5978	6537	3045	4915	5603	6558	4444	1115	882	977	2142	2565	1419	290	240	399	781	982	117	69	89	53	45	58	247
PgPan_1521	trimeric intracellular cation channel family protein	--	core	40	11	43	27	3	1011	0	2	50	12	20	43	378	255	279	632	343	336	402	418	3531	2995	3386	1454	2210	2509	3398	2544	74	78	100	369	252	98	74	74	80	839	852	46	37	61	41	21	22	143
PgPan_1522	GatB/YqeY domain-containing protein	--	core	30	5	6	1	88	773	34	22	33	32	9	5	869	1003	608	1211	607	916	1001	994	4267	4260	3472	2445	4748	4722	4309	4431	7677	13245	10015	8504	13673	16351	243	296	533	5350	4274	1415	1044	944	623	458	586	2476
PgPan_1523	cell division protein FtsZ	--	core	78	26	47	47	66	1405	35	49	88	81	28	44	10169	10630	12114	11592	11587	13736	10109	14333	11649	11612	11287	7611	12583	12524	12239	10633	4036	5039	4829	7472	7802	8339	1114	1232	1890	6938	6797	980	688	779	370	211	331	2208
PgPan_1524	cell division protein FtsA	--	core	153	37	67	45	171	5276	70	58	106	129	11	57	10495	10864	11034	12575	10264	11788	8292	14081	17339	17203	14436	9832	16880	18337	15870	14956	8237	8052	7741	11336	16467	14211	2103	2338	3373	10158	9941	874	743	697	362	268	336	2208
PgPan_1525	hypothetical protein	--	core	30	9	36	10	6	366	3	19	21	27	4	7	2006	2403	2141	2864	1995	2330	1994	2722	2611	2634	2471	1950	1671	1971	2966	1969	1158	756	664	1386	1193	675	257	282	402	959	893	83	55	68	50	30	53	253
PgPan_1526	UDP-N-acetylmuramate--L-alanine ligase	--	core	68	15	76	11	39	1145	3	12	61	35	3	37	2289	2592	2384	3202	2102	2176	1832	2731	5301	5442	4906	2959	3460	3727	5756	4232	253	331	310	1299	898	382	382	377	609	2046	1968	73	63	71	60	35	40	354
PgPan_1527	undecaprenyldiphospho-muramoylpentapeptide beta-N-acetylglucosaminyltransferase	--	core	54	16	26	15	22	639	13	8	107	59	6	17	1907	2280	2863	2630	2533	2837	2008	3044	5300	5361	5091	2967	3295	3916	5605	4258	361	550	641	2149	1800	846	438	487	791	1326	1435	122	75	93	62	48	43	330
PgPan_1528	FtsW/RodA/SpoVE family cell cycle protein	--	core	109	30	71	16	17	748	15	11	35	27	8	23	2897	3114	2408	2631	1999	2448	1987	2680	3216	3387	3159	1495	1829	2098	3326	2293	419	621	822	3054	2637	981	596	616	865	3215	2805	109	95	94	57	48	47	447
PgPan_1529	UDP-N-acetylmuramoyl-L-alanine--D-glutamate ligase	--	core	107	17	25	23	24	931	27	29	42	58	5	22	2322	2447	1836	2434	1614	1903	1663	2398	3924	4018	3889	1891	2551	2878	4148	3241	900	1259	1571	5189	4856	1723	653	689	1031	7021	6239	245	179	198	129	63	105	853
PgPan_1530	phospho-N-acetylmuramoyl-pentapeptide- transferase	--	core	97	27	58	13	37	963	4	4	65	58	7	38	909	961	826	1302	788	1081	902	1104	4074	4421	4406	2133	2343	3059	4340	3225	3893	4711	4352	8043	8309	4206	606	618	977	2964	2959	338	194	284	145	114	146	957
PgPan_1531	UDP-N-acetylmuramoyl-L-alanyl-D-glutamate--2, 6-diaminopimelate ligase	--	core	150	28	34	24	26	1328	25	35	80	70	10	42	1988	2022	1734	2467	2167	2792	1892	2492	6510	6390	6783	3242	4122	4648	6948	5158	1857	1794	2671	6571	6130	2649	1150	1136	1725	6560	6210	197	138	141	95	66	56	817
PgPan_1532	transpeptidase family protein	--	core	78	20	33	19	37	1491	38	28	123	82	27	70	7401	5944	6654	7768	8277	8829	5992	8126	9401	9122	10843	5176	4874	5790	10642	8408	4535	4283	4198	7442	8352	5924	2170	2206	3377	5233	5014	325	259	261	183	140	172	708
PgPan_1533	hypothetical protein	--	core	25	8	6	6	5	306	8	8	15	15	2	19	913	853	1052	1105	950	1131	973	1252	2458	2267	2692	1240	1835	1941	2404	1922	1665	1845	1121	1455	1919	1980	328	358	527	977	758	84	55	71	39	35	25	163
PgPan_1534	16S rRNA (cytosine(1402)-N(4))-methyltransferase RsmH	--	core	69	25	133	23	30	678	24	14	28	35	9	41	1800	2018	2005	2412	2278	2507	2018	2675	6688	7232	7181	3687	7394	7438	7549	6011	1975	2025	1351	2048	2707	3068	863	762	1207	2367	2440	186	153	173	122	65	105	584
PgPan_1535	aspartate-semialdehyde dehydrogenase	aspartyl-P => aspartate-4-semialdehyde (aspartate to lysine; aspartate degradation)	core	153	32	51	25	50	1851	32	13	167	87	17	29	1418	1239	1230	1955	1601	1692	1278	1896	9340	8302	8995	5209	10363	10011	9375	7510	2314	2188	2404	3451	3335	2580	678	612	956	3109	3298	715	563	550	340	191	277	1766
PgPan_1536	lamin tail domain-containing protein	--	core	49	9	12	2	28	388	5	13	19	15	27	15	1038	1171	931	1405	1018	1179	982	1421	2894	2645	2368	1847	2659	2959	2566	2368	3246	3599	2863	4155	5678	4767	47	67	122	2367	2066	129	107	129	120	93	86	227
PgPan_1537	elongation factor P	--	core	15	3	2	11	27	1255	37	28	42	57	15	19	6570	9551	8068	9766	7458	8586	8871	10718	8055	8229	8847	5202	7691	8601	10864	7783	1009	818	941	2540	2382	1211	94	135	198	2442	2409	603	480	419	323	197	299	1280
PgPan_1538	hypothetical protein	--	not_core	5	0	0	5	1	9	4	2	0	4	0	2	259	286	271	517	221	247	242	434	594	508	484	237	599	560	608	289	502	505	437	554	697	587	40	29	56	25	14	55	43	32	41	33	44	64
PgPan_1539	DNA-binding protein	--	core	9	3	2	7	5	81	30	4	11	12	5	1	441	380	395	733	370	390	422	724	1617	1413	1246	591	1540	1589	1527	788	705	784	757	975	1057	1211	158	147	185	1217	1215	476	341	331	338	259	339	555
PgPan_1540	putative transporter	--	core	78	23	100	15	34	507	12	4	26	18	35	29	1062	967	831	1679	1028	1157	924	1482	3626	3505	2925	1954	4598	4311	3132	2909	832	733	717	1243	1415	1202	100	130	178	3794	3427	316	218	258	247	138	184	509
PgPan_1541	dipeptidase	--	core	167	43	24	19	52	878	36	38	93	71	10	49	2960	2572	2800	3211	4067	3607	2645	3666	16380	17941	16638	11824	19663	21066	16171	15565	4103	3046	3896	8653	9340	4737	3678	3636	5467	9882	10324	1751	1367	1358	736	481	661	4087
PgPan_1542	amidohydrolase	--	core	62	16	28	13	52	972	10	7	88	46	17	36	1453	1699	1707	1631	1808	2188	1481	2123	10706	11307	12553	7910	7385	8051	10981	10639	2009	1667	2196	3163	3342	1876	2146	2109	3120	1516	2038	682	543	484	266	196	251	1481
PgPan_1543	purine nucleoside phosphorylase I, inosine and guanosine-specific	--	core	80	23	19	8	46	520	14	10	24	33	6	16	2266	1907	2051	2583	2047	2199	1992	2671	5791	5614	6418	3904	3854	3775	6062	5367	1648	1934	2673	2374	3100	2004	1078	1106	1571	3870	3579	3046	2399	2411	1713	1215	1446	4339
PgPan_1544	MBL fold metallo-hydrolase	--	not_core	0	0	0	0	19	0	0	0	0	16	0	0	0	0	0	0	0	0	0	0	0	0	0	0	0	0	0	0	0	0	0	0	0	0	0	0	0	0	0	0	0	0	0	0	0	0
PgPan_1545	histidinol phosphate phosphatase	--	core	126	35	11	15	12	451	8	12	7	14	6	11	2674	3330	3024	4046	2402	3322	2706	3366	8511	8826	7351	3839	11851	9976	9232	6607	219	205	245	989	866	654	318	212	263	2051	1865	143	101	127	90	50	95	299
PgPan_1546	T9SS type A sorting domain-containing protein	probable lysyl endopeptidase precursor	core	220	53	45	49	148	5518	56	86	239	163	9	69	13128	18389	16822	17339	15497	19923	14282	21844	50914	47465	45245	28733	57576	54735	44220	51639	17718	13707	11385	14106	13722	13268	1206	1344	2467	13991	14624	3109	2282	2384	1944	1106	1600	5201
PgPan_1547	pyruvate:ferredoxin (flavodoxin) oxidoreductase	pyruvate => acetyl-coA	core	356	76	151	34	224	19235	197	170	1208	540	35	88	19044	30806	26971	28834	20646	33988	22292	31172	63861	41983	52961	49003	59126	71817	42966	27576	15358	16341	14967	19955	22714	21115	3558	4194	7220	8340	10011	14751	10530	10615	6149	4630	5790	18249
PgPan_1548	ATP-binding protein	--	core	275	65	150	20	57	6170	31	35	142	211	11	13	5724	5227	7773	9074	6699	5459	5106	9259	18206	13076	15569	12899	11037	14489	12873	9368	36318	25074	18099	21997	31718	35877	941	905	1613	17359	16058	1640	1202	1362	663	372	563	4486
PgPan_1549	helix-turn-helix domain-containing protein	--	not_core	33	7	4	0	3	4	0	0	0	0	2	3	10	4	3	13	3	1	3	11	124	142	133	117	284	186	166	107	609	795	577	374	646	1214	2	0	1	263	249	156	114	105	96	56	85	237
PgPan_1550	histidinol phosphate phosphatase	--	not_core	2	0	8	1	19	112	1	1	29	23	0	3	0	0	0	0	0	0	0	0	2315	2508	1763	1164	3642	2857	2294	2282	4914	5188	4650	6114	7335	5927	0	0	0	16812	12643	1071	788	916	520	298	486	2100
PgPan_1551	hypothetical protein	--	not_core	0	0	0	0	0	0	0	0	0	0	0	0	0	0	0	0	0	0	0	0	0	0	0	0	0	0	0	0	0	0	0	0	0	0	0	0	0	0	0	0	0	0	0	0	0	0
PgPan_1552	hypothetical protein	--	not_core	0	0	0	0	0	0	0	0	0	0	0	0	0	0	0	0	0	0	0	0	0	0	0	0	0	0	0	0	0	0	0	0	0	0	0	0	0	0	0	0	0	0	0	0	0	0
PgPan_1553	integrase catalytic domain-containing protein	--	not_core	10	1	4	0	2	16	0	0	0	0	5	0	0	0	0	0	0	0	0	0	3	3	3	1	5	6	10	3	1	0	0	2	0	0	0	0	0	8	8	0	0	1	0	0	0	0
PgPan_1554	hypothetical protein	--	core	10	1	22	0	35	312	3	3	5	11	0	3	33	35	30	205	54	38	61	101	690	1305	774	690	833	1076	786	1230	137	169	176	1493	1293	702	38	43	83	1485	1515	351	267	343	202	125	167	454
PgPan_1555	efflux RND transporter permease subunit	metal ion export; antibiotic resistance	core	151	26	118	33	76	1560	18	19	51	114	10	54	867	957	844	2076	1190	1263	969	1536	7197	11960	8208	6189	7083	9836	7570	10192	2049	2192	2289	23124	20865	10855	694	714	1073	6838	7605	935	691	717	504	309	395	1867
PgPan_1556	efflux RND transporter periplasmic adaptor subunit	metal ion export	core	40	8	56	5	14	369	9	17	39	79	3	18	413	499	442	905	578	598	473	727	2373	3864	2640	2000	2669	3474	2532	3727	1352	1081	1126	9615	7883	5567	248	245	355	2415	2605	327	227	277	104	115	126	864
PgPan_1557	TolC family protein	metal ion export	core	139	32	59	10	14	513	6	7	14	55	9	26	523	472	405	992	624	535	445	770	2682	5129	2943	2438	3309	4503	3098	4550	2700	2364	2439	14325	13453	9597	257	254	385	6018	5558	376	270	286	210	122	158	1147
PgPan_1558	aminoacyl-histidine dipeptidase	--	core	464	101	89	66	181	2930	137	136	461	355	10	91	4527	5906	5778	5535	5406	6501	5079	6796	67372	77833	65803	47363	79929	82315	69445	70482	30518	31936	30579	45463	56726	45228	5456	5626	9792	23396	25351	8365	5863	6519	3233	2266	2921	21091
PgPan_1559	hypothetical protein	--	core	29	5	22	2	7	265	14	6	7	8	2	0	1603	1040	872	1378	1011	1205	956	1397	1355	1422	1309	990	1737	1853	1619	1388	3437	2990	1939	2306	3192	2980	137	175	270	1619	1261	76	64	58	45	21	41	280
PgPan_1560	OmpH family outer membrane protein	--	core	82	16	7	7	37	665	46	29	47	45	7	4	1487	1275	715	1424	990	1113	926	1294	4655	4480	3812	3077	5579	5253	4743	4154	10449	10993	10986	9041	13414	13565	719	792	1044	11417	7976	1833	1679	1324	734	503	629	4385
PgPan_1561	TonB-dependent receptor	conserved hypothetical protein	core	147	47	44	51	31	3277	82	68	128	100	31	74	17297	9714	11544	14557	12068	12905	11092	14286	9466	9440	12183	7214	9384	9389	11619	9331	3286	3275	3485	6904	6843	5536	925	921	1383	11963	11002	1665	1243	1363	980	722	913	2958
PgPan_1562	DUF1661 domain-containing protein	--	core	3	1	2	0	0	1	0	0	0	0	0	0	11	15	13	112	22	20	22	85	9	11	15	44	9	15	16	16	43	22	22	25	21	20	0	1	0	10	8	2	2	1	2	2	3	5
PgPan_1563	VanW family protein	--	core	20	8	9	2	5	281	11	9	9	8	10	9	419	452	374	887	486	550	366	678	1355	1412	1285	827	1303	1511	1547	1318	183	152	118	360	321	193	50	61	79	427	431	22	22	27	38	23	21	67
PgPan_1564	NAD(+) synthase	glutamate => glutamine?	core	218	58	52	36	64	2165	25	21	133	67	16	49	6478	5997	4075	5729	4633	5288	4365	5334	15738	18590	14901	10366	15590	19844	15960	16182	2079	1223	1380	5757	5031	2779	575	643	899	5509	6101	520	355	452	248	169	191	1428
PgPan_1565	carbamoyl-phosphate synthase (glutamine-hydrolyzing) large subunit	L-glutamine to carbomyl-P (pyrimidine metabolism)	core	248	49	120	59	175	3836	34	25	248	152	26	86	2140	2551	2668	3490	2374	2955	2726	3153	20312	20096	24584	13812	16761	15900	23531	20754	4890	6789	8737	12666	12559	7679	1765	1834	2816	6170	6965	1250	975	974	467	307	445	4206
PgPan_1566	glutamine-hydrolyzing carbamoyl-phosphate synthase small subunit	L-glutamine to carbomyl-P (pyrimidine metabolism)	core	96	16	71	12	35	990	19	17	62	52	16	49	667	706	724	1006	735	864	648	784	4901	4820	6202	3444	4078	3853	5611	5193	1137	1421	1601	1944	2123	1340	745	763	1063	2522	2670	858	649	656	449	239	368	1595
PgPan_1567	amidophosphoribosyltransferase	--	core	140	31	67	40	74	2040	32	23	124	98	14	47	1419	1599	1473	2336	1754	1946	1516	1893	11000	11181	14299	7997	8283	8304	13422	12435	3014	4193	4754	7364	8323	5395	1176	1111	1665	8139	8352	747	558	645	305	220	269	2102
PgPan_1568	membrane protein insertase YidC	--	core	226	45	260	34	53	3326	67	86	202	119	10	65	4618	5765	5210	6271	5655	6426	5200	6397	18868	20265	22018	12177	15377	18072	20743	19064	2022	2771	3383	8846	9095	6121	921	889	1519	5599	5644	654	516	500	356	239	323	1455
PgPan_1569	CTP synthase	UTP => CTP, dCTP	core	179	30	84	47	50	1816	45	43	186	129	18	121	3602	4342	3263	4711	4283	4198	2909	4763	14679	15202	16575	9540	13146	14699	16576	15552	1690	1431	1629	3432	3472	2860	1067	1172	1681	4078	4550	458	324	344	232	165	205	1077
PgPan_1570	DUF1661 domain-containing protein	--	not_core	9	1	1	0	0	13	0	0	0	0	0	0	32	13	20	232	68	22	42	103	27	18	18	29	31	33	36	18	17	14	9	8	10	11	1	4	1	29	24	7	3	10	3	10	8	6
PgPan_1571	IMP dehydrogenase	--	core	194	50	55	24	44	2101	60	99	255	112	24	56	5047	5957	4481	5761	5375	7871	4132	5990	21822	23157	18692	10401	28205	28436	20375	21128	1257	1137	1766	6611	4808	2014	946	1089	1403	6803	6396	484	438	379	288	183	224	1369
PgPan_1572	tRNA (adenosine(37)-N6)-dimethylallyltransferase MiaA	--	core	71	4	8	8	20	1022	15	19	24	13	12	10	2045	2149	1711	2101	1620	1855	1696	2086	6913	7401	6837	3557	7500	8032	7427	5826	126	103	166	970	687	145	260	217	322	2319	2083	212	165	174	133	78	112	397
PgPan_1573	co-chaperone GroES	chaperonin GroES	core	143	30	23	10	42	876	132	88	114	301	2	11	1658	2835	1668	1632	1826	4177	2531	2858	6491	8678	4110	23737	5453	3602	3814	28687	34262	36144	19995	4631	9564	19763	10768	8953	16019	1977	1739	3121	2867	2310	1841	1206	1580	3771
PgPan_1574	chaperonin GroEL	chaperonin GroEL	core	391	82	127	54	636	7328	122	89	874	1010	11	155	8354	8587	8776	9695	11294	16284	14080	18311	54542	105682	40282	223758	51110	38590	34681	333812	56621	41013	41189	14077	21594	32583	42391	34653	62040	9765	11591	17729	13648	13233	12263	7497	10257	21296
PgPan_1575	CPBP family intramembrane metalloprotease	--	core	36	10	14	15	15	758	6	4	7	34	2	11	1540	1690	1563	2227	1499	2114	1450	2462	3269	3611	3204	2157	3206	3558	3408	2992	1513	1710	2284	3081	3657	2439	166	170	204	1139	1105	97	63	81	74	57	53	217
PgPan_1576	PD-(D/E)XK nuclease family protein	--	core	145	27	91	26	30	2152	21	24	85	86	14	38	4237	3212	3396	4929	3256	4169	3474	4920	12467	13043	11755	7905	10722	11394	11900	11659	2838	2663	3592	6432	6477	3283	719	759	1133	7470	7027	483	402	450	338	188	287	1673
PgPan_1577	DUF4105 domain-containing protein	--	core	99	15	34	8	15	1114	36	48	38	76	6	2	5740	4173	4092	7784	5712	4019	2695	7146	4625	4475	4030	2743	4055	4002	4129	4116	6974	6607	5493	7408	8307	5935	370	407	614	4772	4043	383	289	371	217	121	149	947
PgPan_1578	alkaline phosphatase family protein	--	core	189	37	196	23	46	2208	60	65	119	103	9	69	2024	1989	1668	2147	1651	1854	1790	2085	15873	15924	18436	12380	10962	12605	17473	19381	6434	7351	7403	13748	14362	9117	1992	2080	3196	9895	8992	390	301	276	205	147	203	1488
PgPan_1579	preprotein translocase subunit SecA	--	core	253	54	96	32	148	4303	75	116	296	212	15	66	14934	17157	13857	15400	10876	16256	14352	16232	35349	37214	39384	25671	27625	31016	38097	35863	15527	14598	20109	44997	48766	22529	4742	5004	8507	28580	28660	2639	2114	2008	1047	756	971	9325
PgPan_1580	YicC family protein	--	core	41	15	19	11	15	629	12	19	48	29	1	12	853	1153	939	1188	927	1121	888	1145	2712	3020	3968	2209	958	909	3743	2923	1153	1773	2756	7497	7619	2791	340	388	599	1100	1069	130	113	100	63	47	29	650
PgPan_1581	guanylate kinase	GMP => GTP, dGTP	core	20	5	16	1	4	333	19	10	35	26	2	3	322	348	377	531	305	405	435	468	1107	1193	1700	891	382	339	1628	1225	638	999	1220	3307	2963	1191	203	209	294	694	650	81	64	65	40	25	28	316
PgPan_1582	ATP synthase F0, A subunit	--	core	56	10	38	9	9	471	5	0	39	28	3	9	1062	1325	1301	2234	1130	1443	1187	1789	2074	2415	3382	1958	776	743	3047	2695	248	381	537	1806	1175	446	308	270	397	817	904	52	47	45	46	38	24	185
PgPan_1583	rRNA maturation RNase YbeY	--	core	19	7	19	10	9	256	1	2	15	15	6	3	201	212	147	407	172	178	194	226	970	1157	1535	1275	363	350	1681	1983	270	492	601	1192	857	420	82	66	119	1130	1034	54	25	33	31	11	27	146
PgPan_1584	decaprenyl-phosphate phosphoribosyltransferase	--	core	36	8	14	8	3	373	2	5	8	7	6	8	450	510	412	794	446	579	368	567	823	1074	1413	874	364	367	1551	1398	82	98	135	643	425	125	66	54	101	470	501	26	14	29	34	14	17	71
PgPan_1585	HAD-IB family hydrolase	--	core	9	2	10	2	1	170	3	1	19	5	6	3	425	415	442	886	491	513	453	644	511	649	1061	588	261	254	1104	859	33	44	58	296	211	65	56	47	53	287	400	22	25	17	26	16	25	55
PgPan_1586	Arg-gingipain RgpB	arginine-specific cysteine proteinase RgpB; Arg-gingipain	core	1488	315	428	140	919	16373	323	757	1445	706	10	211	14391	23919	18556	12801	16778	21930	14582	19008	193675	188035	214597	127265	175031	157010	215097	183691	24460	15072	22072	129051	97954	24064	9470	11116	20219	131080	160918	19948	14521	15008	7118	4360	6218	49132
PgPan_1587	lipoyl synthase	--	core	43	8	19	13	7	761	10	5	48	40	6	12	583	460	439	901	604	559	501	732	3148	2893	2920	1747	2465	2898	3048	2207	508	683	964	3414	2974	1011	255	281	440	2380	2329	210	180	174	87	59	68	638
PgPan_1588	S9 family peptidase	--	core	145	31	56	14	24	1179	21	30	132	82	14	18	4698	5947	6507	7993	5379	7198	5554	8495	12493	11582	10453	6457	9609	11246	10411	10097	1260	1309	1813	8228	7115	2322	676	797	1129	5082	5146	471	362	420	215	116	195	1263
PgPan_1589	SsrA-binding protein SmpB	--	core	15	1	6	3	3	209	4	10	11	9	4	5	784	822	897	866	903	1021	561	1143	1280	1246	1286	715	1186	1209	1397	1062	624	519	650	2383	2806	995	95	147	208	1374	1060	55	49	59	38	26	42	200
PgPan_1590	YjgP/YjgQ family permease	--	core	34	8	19	26	7	562	8	8	45	27	10	28	2284	2738	2925	3693	2932	3454	2560	4180	3666	3305	3727	2059	2734	3342	3591	2961	649	512	724	2008	2411	984	203	208	275	841	746	88	78	107	65	54	70	229
PgPan_1591	tRNA guanosine(34) transglycosylase Tgt	--	core	68	11	12	35	7	1057	12	20	113	71	19	60	2950	2089	2234	2759	3525	3152	2049	2993	7537	6511	8272	4497	7478	7728	8281	5565	2840	1919	2006	4529	5239	3113	314	279	382	3071	3047	231	184	207	159	101	109	530
PgPan_1592	site-specific integrase	--	not_core	7	10	3	6	32	47	6	4	1	1	22	0	0	0	0	0	0	0	0	0	0	0	0	0	0	0	0	0	0	0	0	0	0	0	0	0	0	0	0	0	0	0	0	0	0	0
PgPan_1593	site-specific integrase	--	not_core	3	1	1	0	11	23	13	2	2	0	6	0	0	0	0	0	0	0	0	0	0	0	0	0	0	0	0	0	0	0	0	0	0	0	0	0	0	0	0	0	0	0	0	0	0	0
PgPan_1594	hypothetical protein	--	not_core	0	0	0	0	1361	12	47	91	4	0	0	0	144	64	65	108	58	64	76	129	71	41	38	42	80	67	49	43	9	10	6	2	3	4	276	265	309	367	295	100	55	83	57	20	49	143
PgPan_1595	GLPGLI family protein	--	not_core	89	22	54	7	708	241	57	48	37	1	0	6	2507	1851	923	1232	1186	1311	1113	1378	1723	1318	1331	936	2582	1920	1303	942	90276	111025	67431	27366	49529	106174	7069	6004	8040	17729	12062	1815	1440	1621	785	482	861	3972
PgPan_1596	hypothetical protein	--	not_core	90	19	108	11	510	536	93	83	18	5	0	9	6795	3900	2993	4611	3602	3304	3142	4867	3043	2417	2619	1947	3545	3115	2631	2057	32527	30170	16255	11985	16332	26236	7158	7144	9827	14721	10004	306	238	302	181	106	170	1238
PgPan_1597	helix-turn-helix domain-containing protein	--	not_core	1	1	0	0	140	12	19	84	0	0	4	0	0	0	0	0	0	0	0	0	0	0	0	0	0	0	0	0	0	0	0	0	0	0	0	0	0	1	0	0	0	0	0	0	0	0
PgPan_1598	helix-turn-helix domain-containing protein	--	not_core	3	2	0	0	2	14	3	2	0	1	9	0	0	0	0	0	0	0	0	0	0	0	0	0	0	0	0	0	0	0	0	0	0	0	0	0	0	0	0	0	0	0	0	0	0	0
PgPan_1599	hypothetical protein	--	not_core	0	0	0	0	0	0	0	0	2	1	1	0	0	0	0	0	0	0	0	0	0	0	0	0	0	0	0	0	0	0	0	0	0	0	0	0	0	0	0	0	0	0	0	0	0	0
PgPan_1600	virulence-associated protein E	--	not_core	1	0	0	4	1	11	2	1	0	1	30	0	0	0	0	0	0	0	0	0	0	0	0	0	0	0	0	0	0	0	0	0	0	0	0	0	0	0	0	0	0	0	0	0	0	0
PgPan_1601	mobilization protein	--	not_core	1	0	0	0	6	3	1	0	1	0	7	0	0	0	0	0	0	0	0	0	0	0	0	0	0	0	0	0	0	0	0	0	0	0	0	0	0	0	0	0	0	0	0	0	0	0
PgPan_1602	hypothetical protein	--	not_core	0	1	0	0	1	1	0	1	0	0	3	0	0	0	0	0	0	0	0	0	0	0	0	0	0	0	0	0	0	0	0	0	0	0	0	0	0	0	0	0	0	0	0	0	0	0
PgPan_1603	mobilization protein	--	not_core	5	4	2	1	15	13	1	0	0	0	27	0	0	0	0	0	0	0	0	0	0	0	0	0	0	0	0	0	0	0	0	0	0	0	0	0	0	0	0	0	0	0	0	0	0	0
PgPan_1604	hypothetical protein	--	not_core	4	3	3	1	9	73	1	11	7	12	0	1	182	162	119	339	168	172	151	226	64	98	83	31	33	46	72	82	4	4	5	5	8	4	23	17	28	25	19	3	2	3	5	4	7	11
PgPan_1605	S-ribosylhomocysteine lyase	luxS	core	22	7	16	5	3	543	6	2	64	17	10	6	209	211	171	368	223	289	181	269	2267	2362	2509	1258	1890	2154	2600	2393	58	51	56	277	210	82	57	49	56	192	217	68	44	35	27	28	31	96
PgPan_1606	5'-methylthioadenosine/adenosylhomocysteine nucleosidase	--	core	82	13	24	24	10	849	3	4	90	20	22	12	344	285	259	716	426	400	308	537	2689	2972	3133	1834	2005	2577	3407	3382	116	100	106	348	230	91	50	73	111	642	774	94	79	90	72	51	46	197
PgPan_1607	T9SS type A sorting domain-containing protein	conserved hypothetical protein	core	726	176	258	2	176	10228	91	333	1956	2143	6	5	607	403	367	814	411	434	377	645	28643	96895	33375	27123	7384	27799	42314	103169	557	474	498	707	731	618	53	118	120	310	266	108	109	138	134	94	85	179
PgPan_1608	S46 family peptidase	--	core	175	41	131	15	92	4545	99	147	754	241	19	47	14398	23135	22588	18709	16361	22527	17514	24964	42214	40820	53197	152003	38192	37146	39506	64348	2157	2705	3717	9090	7583	3232	2486	3009	4817	8848	10239	2331	1780	1814	1364	857	1094	3478
PgPan_1609	DUF389 domain-containing protein	--	core	72	16	47	13	35	2286	26	19	189	78	10	13	1276	1608	1652	1946	1902	1819	1220	2140	8587	8515	8971	27664	8710	7816	7529	9207	1742	1633	2193	3690	4157	2256	429	493	862	2685	2825	418	340	328	228	145	198	793
PgPan_1610	oligosaccharide flippase family protein	--	core	56	16	46	12	9	1291	16	9	19	11	31	19	2120	1899	1924	3555	2406	1990	1682	3050	2893	2919	2963	2038	2738	3010	3015	2860	640	602	495	671	714	640	163	174	260	2610	2470	121	78	127	94	46	74	235
PgPan_1611	Holliday junction branch migration DNA helicase RuvB	--	core	93	22	7	16	15	1452	17	11	24	33	18	17	2977	2409	2686	3746	3788	4324	2160	4051	3981	4061	4002	2355	3937	4508	4453	3920	972	915	663	950	1065	1239	293	237	374	1508	1510	131	81	90	94	61	77	239
PgPan_1612	methylated-DNA--[protein]-cysteine S-methyltransferase	--	core	20	2	20	3	3	94	4	16	2	6	9	3	775	934	869	1156	780	1142	749	1141	1321	1306	1163	895	1460	1486	1392	1028	311	276	235	550	538	468	38	51	66	1070	1089	111	76	94	54	43	47	294
PgPan_1613	preprotein translocase subunit YajC	--	core	139	42	8	28	39	815	66	155	33	41	2	11	2693	2851	1812	3203	1944	1928	1924	2639	8443	9221	7791	5504	9720	9527	9418	11376	5557	5341	4133	6453	7077	6217	586	539	800	5336	4412	2448	2219	1932	1602	980	1179	4397
PgPan_1614	YbbR-like domain-containing protein	--	core	71	9	15	10	20	699	10	28	68	25	10	27	3018	2823	2871	3408	2748	3171	2917	3718	9661	10119	11246	6158	9528	9790	11077	9229	1064	910	947	2552	2538	1487	288	277	424	2776	2445	453	308	351	233	151	207	765
PgPan_1615	dephospho-CoA kinase	--	core	19	1	5	6	9	225	3	3	12	7	7	8	923	890	1019	1201	1096	1097	937	1393	2229	2228	2685	1555	1702	1863	2476	2397	142	116	110	339	328	177	68	102	141	452	526	56	43	46	39	36	27	115
PgPan_1616	DUF5606 domain-containg protein	--	core	41	11	3	6	8	433	17	42	46	25	1	14	2643	3625	3521	3235	3419	4444	3111	3936	4330	5311	5264	2769	3005	4163	5255	4343	710	599	711	2611	2394	898	143	211	328	1410	1189	126	109	91	69	54	71	412
PgPan_1617	glycine C-acetyltransferase	--	core	106	23	13	22	71	2057	36	63	139	58	22	34	4363	6458	5533	5782	5065	8095	5416	7155	24706	27571	20103	12636	25124	27232	23446	17922	581	513	615	2891	2353	999	897	1032	1752	5429	7303	3441	2541	2329	1516	1151	1441	5617
PgPan_1618	precorrin-2 C(20)-methyltransferase	--	core	41	8	30	0	7	122	7	8	5	18	7	1	623	532	437	811	427	617	477	692	981	926	947	629	763	890	915	757	347	319	297	519	522	418	96	106	137	965	745	334	276	278	230	180	211	521
PgPan_1619	hypothetical protein	--	core	25	5	8	4	2	98	3	1	7	7	6	1	506	442	511	833	563	615	475	742	1080	1048	976	779	999	1045	954	683	607	422	381	862	711	478	107	101	172	717	791	136	101	100	65	51	72	370
PgPan_1620	pantoate--beta-alanine ligase	--	core	36	5	7	16	19	960	15	19	53	19	18	31	1591	2357	1871	2724	2095	2720	1397	2658	5191	4731	4781	2821	5449	5874	5152	3731	83	101	116	348	223	121	32	45	69	837	1160	207	147	151	108	79	95	335
PgPan_1621	family 10 glycosylhydrolase	--	core	30	10	10	21	17	799	22	18	42	32	36	50	981	1290	1017	1719	1294	1381	907	1372	8087	7571	7465	4085	6376	7435	8003	5494	229	176	178	664	487	188	75	67	155	1183	1435	317	234	267	225	140	171	453
PgPan_1622	radical SAM family heme chaperone HemW	--	core	27	5	4	3	6	285	15	14	16	14	10	8	611	619	579	1042	619	689	666	826	2448	2113	2648	1350	1099	1296	2791	1589	56	67	90	476	305	81	20	36	50	637	739	101	59	81	66	49	62	145
PgPan_1623	aminotransferase class V-fold PLP-dependent enzyme	threonine => glycine + acetaldehyde	core	25	2	1	5	2	307	6	7	11	10	12	9	626	520	539	1171	595	584	539	802	1631	1346	1721	822	828	905	1793	1108	150	150	132	761	474	164	53	43	67	797	829	30	47	34	33	19	30	103
PgPan_1624	bifunctional (p)ppGpp synthetase/guanosine-3',5'-bis(diphosphate) 3'-pyrophosphohydrolase	--	core	240	52	122	60	116	1119	31	37	69	63	29	93	4083	3531	3564	4692	3919	4186	3814	4728	13337	12937	16083	10794	12188	12093	14246	11738	7036	7006	6230	7570	8189	8670	2791	2877	4170	9956	10444	1872	1472	1433	905	574	748	5329
PgPan_1625	ATP synthase subunit C	V-type ATP synthase, atpK	core	520	125	211	66	34	2825	13	16	125	98	10	104	1545	2276	1274	1777	1173	1596	1703	1625	17838	16555	14083	10899	14365	14644	15738	16486	423	415	473	2119	1377	386	290	320	527	9754	10456	1691	1072	1501	863	449	645	2466
PgPan_1626	ATPase	V-type ATP synthase, atpI	core	392	82	139	56	33	4861	69	95	491	324	16	112	5382	6218	6899	6718	5493	7256	6416	7297	28333	27771	30632	18666	22108	24540	28052	25763	890	969	1274	5636	3694	1223	1267	1640	2623	7189	8965	2117	1554	1772	830	517	715	5142
PgPan_1627	V-type ATP synthase subunit D	V-type ATP synthase, atpD	core	60	16	47	25	5	1895	39	85	410	179	5	23	2625	3201	3568	2507	2767	3252	2556	3280	5186	4223	6815	3159	3402	3942	4881	5528	320	308	561	1537	1146	539	510	614	1034	2084	2683	586	433	475	220	161	226	1409
PgPan_1628	V-type ATP synthase subunit B	V-type ATP synthase, atpB	core	53	20	32	32	42	3936	56	88	379	174	11	56	3307	4545	4806	4437	3897	4962	4087	4801	12941	12057	15311	7823	10872	11952	14005	12677	267	220	373	990	614	320	701	962	1394	2183	3276	531	398	444	257	143	223	1073
PgPan_1629	V-type ATP synthase subunit A	V-type ATP synthase, atpA	core	121	31	68	57	64	5790	56	55	567	211	18	100	3763	6161	5498	5020	4994	6133	3998	5383	40099	38867	40970	25876	33669	37406	41030	29851	707	568	893	2599	2398	743	1177	1347	2093	4624	6239	421	297	310	205	122	172	1094
PgPan_1630	DUF2764 domain-containing protein	V-type ATP synthase	core	107	18	11	47	25	2572	21	41	335	121	6	51	902	1292	1244	1412	1278	1490	966	1416	13430	13778	14070	8406	11554	13082	14404	11007	825	566	631	2098	2187	735	358	369	580	2171	2393	129	82	117	76	45	60	316
PgPan_1631	hypothetical protein	V-type ATP synthase, atpE	core	286	62	23	44	22	4065	84	104	250	259	5	68	4019	3775	3495	5046	3571	4132	3000	4766	24752	23277	22337	15241	20124	22991	26437	24154	1769	1716	1937	4883	5558	1460	341	368	511	2437	2144	160	120	116	110	46	89	563
PgPan_1632	DUF1661 domain-containing protein	--	core	5	0	0	0	0	1	0	0	0	0	2	0	15	8	11	158	41	14	22	67	25	17	16	10	27	16	18	7	1	1	2	2	1	0	0	0	0	13	11	0	1	0	1	0	1	2
PgPan_1633	DUF1661 domain-containing protein	--	not_core	2	0	0	0	0	0	0	0	0	0	1	0	27	14	19	147	48	22	24	71	14	7	12	3	17	13	19	8	1	2	0	1	0	0	1	0	0	5	8	0	2	0	3	0	0	1
PgPan_1634	T9SS type A sorting domain-containing protein	immunoreactive 46 kDa antigen	core	262	65	45	9	242	1566	32	71	73	144	6	14	1811	1272	1147	2144	1283	1574	1664	1961	6598	13102	8677	10741	9999	12355	8626	15273	35999	35486	31499	42213	51316	59940	1929	2007	2839	46772	38022	4797	4000	3596	2142	1489	1914	9179
PgPan_1635	response regulator	putative DNA-binding response regulator/sensor histidine kinase	core	267	64	86	24	34	1306	23	25	40	47	15	19	8984	6498	6489	8056	5559	8563	7983	8686	12693	12358	12564	7725	11880	12865	13452	12175	5191	3554	3710	10834	10841	5089	526	521	825	18716	16764	844	615	726	451	324	409	2453
PgPan_1636	hypothetical protein	conserved hypothetical protein	not_core	2406	563	530	165	1647	13313	665	481	928	1218	0	143	29126	36930	22301	33383	20358	34610	32736	33706	39535	40826	43336	23896	39423	38154	46240	35570	52455	35129	30181	56984	56712	32138	22071	17314	22708	196029	147496	11213	7875	9446	4397	2847	4135	26157
PgPan_1637	DNA polymerase I	--	core	105	24	16	16	52	1033	14	22	61	50	34	28	4332	4992	4402	6435	4870	5520	4998	6236	9555	9847	10701	6511	11587	10164	9867	9334	4339	6187	6223	8748	11520	6683	892	908	1534	4446	4435	702	498	527	388	238	281	1469
PgPan_1638	1,4-alpha-glucan-branching enzyme	glucose <=> glycogen	core	80	16	44	12	154	1238	10	18	60	39	14	16	2042	1722	2137	3293	2128	2583	2061	3362	9332	9884	10165	6410	12458	10881	9657	9230	3429	4322	4374	5166	6797	5302	1009	945	1803	3748	3741	763	514	584	313	213	245	1519
PgPan_1639	sodium:hydrogen antiporter	Na+/H+ antiporter	core	202	45	121	34	124	1325	16	19	72	61	25	37	4252	3593	3821	5523	4096	4263	3449	5691	9193	9808	10926	7140	9913	9773	10141	10570	10054	9285	7377	9726	12076	12103	2298	2150	3374	11211	10362	748	532	683	396	217	281	2142
PgPan_1640	hypothetical protein	--	core	15	1	4	3	5	86	0	5	2	1	1	5	350	375	320	501	501	506	304	510	614	607	758	374	559	578	759	526	232	173	226	543	585	231	79	69	95	484	486	39	18	36	32	15	26	117
PgPan_1641	DUF3943 domain-containing protein	--	core	73	15	23	9	26	735	2	7	24	29	17	15	2121	1530	1811	3042	2367	1866	1449	2755	4872	4968	6675	3751	3397	3904	5874	4920	1725	1817	2228	4214	4584	1732	384	350	555	3752	3582	542	385	454	246	166	215	964
PgPan_1642	M3 family metallopeptidase	dipeptides to amino acids (best hit)	core	43	16	18	20	17	493	6	10	37	16	27	16	1437	1750	1581	2442	1777	1819	1650	2030	7678	8216	10187	6021	5567	7024	9313	7534	170	153	230	1330	1071	224	278	325	498	1719	1857	408	302	340	232	150	162	638
PgPan_1643	aminopeptidase	--	core	267	50	82	38	55	4746	79	95	315	224	11	53	6534	6096	6409	5013	4026	6828	6140	6399	55800	57398	51696	29560	33780	48257	56662	47297	4220	2630	3294	20729	15436	2907	2057	2345	3288	26482	30615	1463	1023	1150	683	391	524	3828
PgPan_1644	transposase	--	not_core	11	2	9	0	3	14	4	4	0	2	1	0	211	176	125	231	149	186	183	249	224	216	280	310	326	298	267	249	1372	1176	788	529	901	1734	244	314	363	2145	2012	236	226	194	179	111	145	566
PgPan_1645	hypothetical protein	--	not_core	1	0	0	0	1	26	0	0	0	0	3	0	7	3	9	42	15	10	6	29	56	139	75	39	49	79	76	162	3	5	3	1	3	3	4	2	2	41	25	7	10	5	6	6	3	7
PgPan_1646	IS982-like element IS195 family transposase	--	not_core	9	1	6	0	1	45	2	0	0	0	2	0	65	28	48	61	29	35	35	62	148	100	117	138	109	97	133	81	215	176	135	187	236	268	15	13	15	173	142	21	8	15	24	13	9	34
PgPan_1647	DUF3078 domain-containing protein	--	core	213	61	46	2	41	3833	17	36	77	72	5	6	4196	3439	3561	6658	3661	3504	3383	5968	1180	1249	1028	739	1617	1398	1417	1202	271	208	265	497	465	286	167	210	378	1409	1034	24	16	25	9	11	15	87
PgPan_1648	DUF3473 domain-containing protein	--	core	41	14	25	5	5	247	7	6	14	9	7	11	1395	1152	1222	1527	980	1317	1438	1531	1418	1486	1679	980	582	781	1823	1607	1457	1710	1454	1130	1341	1709	73	80	113	1831	1773	46	31	47	41	34	37	129
PgPan_1649	glycosyltransferase	--	core	47	11	12	18	14	683	4	1	34	20	3	20	721	666	673	859	599	649	484	907	2261	2578	2797	1650	1039	1372	2861	2053	465	440	499	1684	1458	457	141	137	187	1745	1675	53	37	39	38	22	32	154
PgPan_1650	DUF2029 domain-containing protein	--	core	72	15	110	25	12	786	8	19	47	37	10	22	3965	4122	4082	3989	4189	4893	4348	4354	6420	7449	7641	4733	3181	4293	7951	6701	404	322	489	2230	1670	429	191	207	338	2662	2805	153	88	101	106	70	79	402
PgPan_1651	uridine kinase	--	core	59	14	83	28	63	882	16	17	53	24	3	28	1839	1789	2298	1925	1881	2745	2184	2411	3779	4142	4328	2932	3126	3300	4686	3952	527	305	374	941	976	389	388	399	576	2291	2271	172	122	131	85	53	72	454
PgPan_1652	aminotransferase class I/II-fold pyridoxal phosphate-dependent enzyme	serine-palmitoyl transferase that is required for sphingolipid synthesis	core	162	31	101	43	24	2399	44	32	132	111	13	85	5099	4649	5070	5598	5525	6350	3482	5760	13377	15696	15373	10914	11916	12453	17183	18289	1586	1283	1539	3843	4118	1708	831	849	1276	4092	4528	296	224	222	181	108	148	862
PgPan_1653	O-acetyl-ADP-ribose deacetylase	--	core	19	4	10	6	5	381	9	12	20	25	2	7	1272	1018	1046	1391	1289	1380	1192	1508	3069	4596	2792	7931	4062	2754	2643	13479	645	508	706	379	581	677	799	873	1412	709	710	363	293	257	307	218	281	386
PgPan_1654	UDP-2,3-diacylglucosamine diphosphatase	--	core	123	27	26	3	37	1599	7	13	45	89	19	28	1104	1047	1074	1617	1369	1532	1293	2026	4169	6635	3941	12902	4065	3289	3524	20956	2051	2879	4108	1984	2970	3749	1525	1501	2528	1298	1382	489	367	407	364	224	292	645
PgPan_1655	DUF59 domain-containing protein	--	core	64	15	28	4	46	1457	10	8	30	72	9	8	720	528	518	817	664	782	558	1118	1769	2933	1633	5985	1885	1365	1433	7466	4371	3921	4057	1550	2852	4866	1338	1294	2370	1264	1137	723	548	534	381	230	305	1204
PgPan_1656	molecular chaperone DnaJ	chaperone protein DnaJ	core	157	22	26	10	93	1847	20	26	158	271	16	28	1242	1274	948	1335	1714	3063	1242	1431	8839	13186	7388	26331	8788	6412	6578	35257	29829	33110	35090	9379	22726	39301	5273	5370	8696	3259	3308	3402	2441	2577	1896	1343	1810	5275
PgPan_1657	nucleotide exchange factor GrpE	putative chaperone protein GrpE	core	72	16	13	3	38	1212	40	61	82	123	6	9	1278	1420	1102	1182	1851	2672	1127	1439	4012	5493	3129	12241	3390	2747	2796	18608	15170	20598	20659	5813	13005	22578	2543	3023	4858	1419	1339	1395	1178	925	706	483	694	2840
PgPan_1658	transcription-repair coupling factor	--	core	101	21	36	20	33	1115	19	27	78	52	46	24	6851	5655	6247	12413	7470	6467	5113	10341	7334	7548	7525	7161	6046	6595	7843	7904	1191	1334	1130	2124	2205	1840	695	731	986	2463	2710	270	215	277	178	138	169	538
PgPan_1659	phosphatase PAP2 family protein	--	core	30	15	20	11	24	1042	10	13	40	23	14	41	2124	1919	2192	3443	2017	2346	2205	3158	2856	2935	3391	1867	2205	2444	3428	2593	820	1030	931	1932	1840	1128	164	197	227	3108	2722	117	67	90	75	58	51	254
PgPan_1660	endonuclease III	--	core	77	20	8	27	11	536	3	7	25	17	3	59	3194	1830	2711	3775	2340	2740	2411	3723	3061	3048	3202	2085	3206	3135	3208	2657	229	218	243	633	718	383	172	195	248	2340	2495	120	98	131	78	41	61	298
PgPan_1661	phenylalanine--tRNA ligase subunit alpha	--	core	95	18	11	31	28	1046	24	25	60	71	8	49	3077	2948	2979	3935	3156	3795	2772	4099	13204	13683	12711	8555	14765	15752	14439	12834	1465	1396	2019	4981	5218	2543	433	495	675	3979	4160	218	140	183	133	101	95	695
PgPan_1662	hypothetical protein	--	core	13	2	22	3	9	303	12	13	24	18	7	7	2653	2228	2556	3486	3472	2502	2166	3729	3303	3322	3236	2094	4618	3783	3349	3175	775	534	476	1011	1118	587	231	249	377	884	846	238	181	200	132	90	113	481
PgPan_1663	IS3 family transposase	--	not_core	3	2	3	0	0	298	0	0	0	1	4	1	55	41	38	120	47	60	61	85	0	0	0	0	0	0	0	0	0	0	0	0	0	0	8	7	20	0	0	0	0	0	0	0	0	0
PgPan_1664	hypothetical protein	--	core	14	2	8	0	0	95	6	2	22	1	4	9	935	776	778	1227	795	859	906	1220	1265	1191	1406	887	1225	1194	1356	957	322	321	320	995	1061	522	190	248	320	441	425	35	40	30	40	32	33	100
PgPan_1665	YifB family Mg chelatase-like AAA ATPase	--	core	35	10	4	13	4	519	11	20	69	27	35	38	2778	3398	3073	4134	3112	3509	2878	4075	7481	7125	7476	4277	7238	7100	7675	5039	199	202	264	927	807	314	200	191	329	1133	1327	77	61	68	53	38	49	186
PgPan_1666	redoxin domain-containing protein	--	core	29	9	16	8	6	596	11	12	27	18	15	26	2968	3890	2173	2884	2606	2645	2102	2632	4309	4476	3721	2097	4859	4884	4238	3269	522	386	416	1270	1138	443	31	31	65	1290	1186	68	38	77	56	41	52	179
[truncated: 2,977 more rows]
[truncated: 88 more columns]

## Sheet: TPM counts (periodontitis)
Dataset S3B. TPM-normalized counts for the 12 periodontitis datasets with high coverage of the P. gingivalis genome.
			KEGG			Hand-curated functional categories
[truncated: 4,644 more rows]

## Sheet: rlog counts
Dataset S3C. rlog-normalized count data for all samples used in analyses.
[truncated: 1,503 more rows]
[truncated: 95 more columns]

## Sheet: AS2 penalties
Dataset S3D. Accuracy score penalties (z-scores) across experimental model growth conditions and for individual samples.
[truncated: 1,502 more rows]
[truncated: 88 more columns]
